# Supplementary material for: mRNA-1273 vaccination protects against SARS-CoV-2–elicited lung inflammation in nonhuman primates
Source: JCI Insight. 2022 Jul 8;7(13):e160039. doi: 10.1172/jci.insight.160039 (PMC9310526; doi:10.1172/jci.insight.160039)
Supplement: Supplemental data set 1 [file jciinsight-7-160039-s122.zip]

Archive with 36 entries (35 files):
- DEG_analysis/
- DEG_analysis/CD4.T.cell_markers_D2.csv
- __MACOSX/DEG_analysis/._CD4.T.cell_markers_D2.csv
- DEG_analysis/Club.cell_markers_D7.csv
- DEG_analysis/Mast.cell_markers_D2.csv
- __MACOSX/DEG_analysis/._Mast.cell_markers_D2.csv
- DEG_analysis/MARCO.neg.mac_markers_D2.csv
- DEG_analysis/pDC_markers_D2.csv
- DEG_analysis/MARCO.neg.mac_markers_D7.csv
- DEG_analysis/pDC_markers_D7.csv
- DEG_analysis/CD4.T.cell_markers_D7.csv
- DEG_analysis/Club.cell_markers_D2.csv
- __MACOSX/DEG_analysis/._Club.cell_markers_D2.csv
- DEG_analysis/Mast.cell_markers_D7.csv
- DEG_analysis/CD8.T.cell_markers_D2.csv
- __MACOSX/DEG_analysis/._CD8.T.cell_markers_D2.csv
- DEG_analysis/Pneumocyte_markers_D7.csv
- __MACOSX/DEG_analysis/._Pneumocyte_markers_D7.csv
- DEG_analysis/MARCO.pos.mac_markers_2.csv
- __MACOSX/DEG_analysis/._MARCO.pos.mac_markers_2.csv
- DEG_analysis/cDC.1_markers_2.csv
- __MACOSX/DEG_analysis/._cDC.1_markers_2.csv
- DEG_analysis/MARCO.pos.mac_markers_D7.csv
- DEG_analysis/CD8.T.cell_markers_D7.csv
- DEG_analysis/Pneumocyte_markers_D2.csv
- __MACOSX/DEG_analysis/._Pneumocyte_markers_D2.csv
- DEG_analysis/cDC.1_markers_D7.csv
- DEG_analysis/B.cell_markers_D2.csv
- __MACOSX/DEG_analysis/._B.cell_markers_D2.csv
- DEG_analysis/B.cell_markers_D7.csv
- DEG_analysis/cDC.2_markers_D7.csv
- DEG_analysis/Mig.DC_markers_D7.csv
- DEG_analysis/Mig.DC_markers_D2.csv
- __MACOSX/DEG_analysis/._Mig.DC_markers_D2.csv
- DEG_analysis/cDC.2_markers_D2.csv
- __MACOSX/DEG_analysis/._cDC.2_markers_D2.csv
