# Supplementary material for: mRNA-1273 vaccination protects against SARS-CoV-2–elicited lung inflammation in nonhuman primates
Source: JCI Insight. 2022 Jul 8;7(13):e160039. doi: 10.1172/jci.insight.160039 (PMC9310526; doi:10.1172/jci.insight.160039)
Supplement: Supplemental data set 1 [file jciinsight-7-160039-s122.zip › DEG_analysis/CD4.T.cell_markers_D2.csv]

	p_val	avg_log2FC	pct.1	pct.2	p_val_adj
ISG15	1.86875443952455e-82	4.31820518454842	0.969	0.137	3.34749982752032e-78
IFI6	8.92218689080477e-82	3.50767300339283	0.994	0.47	1.59823133774986e-77
MX1	4.49315127723642e-80	3.77862345716466	0.955	0.16	8.04858188291359e-76
RPLP1	2.22307515145526e-70	-1.7349040212492	0.936	1	3.98219451880181e-66
MX2	1.6653425562644e-67	3.07838113874598	0.874	0.1	2.98312812103642e-63
ENSMMUG00000054038	1.7554528473435e-65	1.61244310971304	1	0.895	3.1445426854464e-61
ENSMMUG00000022489	1.17203176513205e-63	1.77031370822781	1	0.95	2.09946050088104e-59
RNF213	7.38530913663081e-63	2.37875894117514	0.944	0.42	1.32293042564468e-58
ISG20	2.14732588803127e-62	2.42429921111453	0.961	0.521	3.84650486323041e-58
IFIT3	2.50705521542945e-62	2.84253821881807	0.818	0.068	4.49088800739876e-58
ENSMMUG00000050257	3.462028010364e-62	2.20612723094761	0.933	0.402	6.20153077496503e-58
ENSMMUG00000061959	1.78755312810976e-61	1.45649845408923	1	0.932	3.20204391838301e-57
IRF7	3.88040543267957e-60	2.61401274464494	0.79	0.055	6.95097025155892e-56
ENSMMUG00000060858	7.14795109711322e-60	1.93975636809138	0.994	0.817	1.28041248002589e-55
PLAAT4	7.37611149991446e-58	2.54886102905319	0.908	0.297	1.32128285297968e-53
GBP3	5.89762665029271e-54	2.51699872590193	0.857	0.251	1.05644186186693e-49
IFIT1	1.06911229062603e-53	2.56597338366382	0.742	0.055	1.91510084619841e-49
OAS2	1.11061114037452e-53	2.14944797695077	0.812	0.146	1.98943773575288e-49
IFI27	1.2887680552826e-53	3.8197388153452	0.756	0.082	2.30857021742772e-49
RPS18	2.52286190245332e-53	-1.45830706552579	0.95	0.991	4.51920252586462e-49
STAT1	1.75233648519409e-52	2.05092221464104	0.913	0.356	3.13896034592817e-48
ND4L	4.86341027853804e-51	-1.77408048613356	0.482	0.991	8.7118268319452e-47
APOL2	9.71344316651065e-51	2.64405233047891	0.835	0.265	1.73996907441705e-46
IFIT2	2.91079672189345e-50	2.78013033051448	0.723	0.073	5.21411016792774e-46
SP100	5.19116047715494e-49	1.71908668550575	0.905	0.379	9.29892576272764e-45
OASL	1.27927771613853e-48	2.17243210987967	0.756	0.119	2.29157017291895e-44
EEF1A1	5.15177381127624e-48	-0.999295057549496	1	1	9.22837242813912e-44
PSMB8	8.98791280727663e-48	1.34672521758731	0.972	0.776	1.61000482116746e-43
PSME1	8.76640282807639e-47	1.20156633086655	0.992	0.817	1.57032573859332e-42
ENSMMUG00000005593	9.67796231572189e-47	-1.1305584518457	1	1	1.73361338961526e-42
HERC6	3.66417928524722e-46	1.9337542014362	0.723	0.1	6.56364435366335e-42
ENSMMUG00000014786	9.27181315741947e-46	-1.61868073890785	0.641	0.95	1.66085989088855e-41
PSMB9	1.4890222623061e-45	1.47177459086604	0.955	0.639	2.66728557846892e-41
BST2	2.36426051130035e-45	1.58242358613077	0.969	0.658	4.23509985389231e-41
ENSMMUG00000060377	1.61599904347418e-44	1.06369856350293	1	0.995	2.8947390865753e-40
UBE2L6	7.80752001505996e-44	1.63340805646778	0.888	0.365	1.39856106029769e-39
ENSMMUG00000052293	1.40007470748318e-43	1.41339672651746	0.958	0.854	2.50795382351461e-39
ENSMMUG00000001210	1.49791361660266e-43	1.42313395145281	0.969	0.648	2.68321266142034e-39
ATP8	6.06848814527434e-43	-1.46566545980265	0.479	0.995	1.08704828146299e-38
COX2	7.93758947205255e-43	-1.40292375456123	0.812	1	1.42186040212877e-38
DDX60	3.83787425413587e-42	1.8340253803874	0.65	0.046	6.87478415143358e-38
RPL23A	8.46521914294168e-42	1.03167987302089	0.997	0.963	1.51637470507514e-37
PFN1	1.30433665862151e-41	-1.36197177316229	0.765	0.963	2.33645825658872e-37
ENSMMUG00000050829	1.94663336266932e-41	1.11451020815018	0.986	0.922	3.48700434254956e-37
ENSMMUG00000058325	3.50963583618879e-41	1.71105814339973	0.868	0.584	6.28681067336499e-37
ENSMMUG00000064873	4.93126200544519e-41	2.25968112829238	0.835	0.639	8.83336963035396e-37
GIMAP7	6.54040862075536e-41	1.70863691346059	0.905	0.47	1.17158339623591e-36
COX3	7.11963093379082e-41	-1.098792164981	0.966	1	1.27533948916995e-36
IFI44	1.75383661176628e-40	2.01423565285579	0.639	0.055	3.14164752265694e-36
RSAD2	1.25935655203351e-39	1.93825491555793	0.588	0.023	2.25588539165763e-35
ENSMMUG00000017890	1.49969760807089e-39	1.69332460993179	0.776	0.242	2.68640832533739e-35
ND4	1.05151500691645e-38	-1.61313005486193	0.616	0.963	1.88357883188943e-34
ATP6	1.74966809345678e-38	-1.38262437463556	0.751	0.973	3.13418045580913e-34
B2M	3.29474124869482e-37	0.607323953672097	1	0.995	5.90186999878703e-33
MAMU-E	1.43505102442989e-36	0.792067244983854	0.997	0.977	2.57060690006126e-32
LGALS3BP	8.09229269334032e-36	1.59964276157039	0.714	0.187	1.44957239015805e-31
DHX58	8.80683379826384e-36	1.54145693460263	0.599	0.055	1.577568138283e-31
OAS1	3.72338277277768e-35	1.93295019317328	0.602	0.068	6.66969556087665e-31
S100A4	2.66988374429433e-34	-2.01608587384626	0.395	0.831	4.78256275115443e-30
ND2	5.84606391954106e-34	-1.34069456164505	0.779	0.959	1.04720542990739e-29
ENSMMUG00000014947	1.13538966482909e-33	1.60802639002542	0.703	0.183	2.03382350660834e-29
DDX58	6.03711533330671e-33	1.69018786528961	0.552	0.055	1.08142846965523e-28
IFI44L	3.82338982860966e-32	1.58451616312624	0.499	0.018	6.84883819998848e-28
CD38	2.06070395259362e-31	1.74905790841379	0.521	0.041	3.69133899028095e-27
HERC5	3.83901972993539e-31	1.58437882475961	0.51	0.037	6.87683604223326e-27
TRIM22	8.25691424861895e-31	1.3003210652654	0.768	0.288	1.47906104935511e-26
ENSMMUG00000020073	2.35567347135793e-30	-0.777356585052138	0.992	1	4.21971788924346e-26
IFI35	2.39444902722801e-30	1.47859131682484	0.689	0.21	4.28917654247354e-26
ENSMMUG00000064139	4.06768888277052e-30	0.646454040824869	1	0.986	7.28645109570683e-26
C18H18orf32	1.22602382832291e-29	-0.838923806048241	0.95	0.986	2.19617648367483e-25
APOL6	5.20804289701667e-29	1.55706534080118	0.633	0.155	9.32916724142596e-25
PPIA	7.89742958329743e-29	-0.898129531140418	0.964	0.986	1.41466656125607e-24
KCNH7	1.99246716317136e-28	1.55682192177582	0.549	0.087	3.56910642938886e-24
LGALS3	3.53948631737663e-28	-1.7286931138748	0.364	0.763	6.34028184031675e-24
RPL36AL	7.66390077628275e-27	-0.965553957540729	0.79	0.927	1.37283454605553e-22
ENSMMUG00000006283	8.20900936562982e-27	0.778707149832161	0.992	0.941	1.47047984766527e-22
ENSMMUG00000062821	8.6255119733177e-27	1.27967304769879	0.742	0.283	1.5450879597804e-22
EIF2AK2	1.69397891001576e-26	1.2882049130217	0.571	0.128	3.03442442151124e-22
ND5	1.19455037269536e-25	-1.25904884483768	0.261	0.671	2.1397980826092e-21
PML	1.57007986916984e-25	1.27133085626641	0.563	0.11	2.81248406964394e-21
PSME2	5.77870640529529e-25	1.10981626473132	0.852	0.516	1.03513967838054e-20
ENSMMUG00000045208	1.92406698876865e-24	1.18617060196945	0.944	0.749	3.44658119698128e-20
OAS3	2.68312224845641e-24	1.25536263582644	0.479	0.059	4.80627688365996e-20
EPSTI1	2.86816991727253e-24	1.30207825662185	0.588	0.151	5.13775277281027e-20
NAPA	4.28808407010006e-24	1.17691223429871	0.72	0.306	7.68124499477023e-20
MAMU-A	4.54173061420507e-24	0.830832433466975	0.997	0.991	8.13560204922554e-20
PLAC8	9.46909930115969e-24	2.1535026279667	0.605	0.21	1.69619975781674e-19
LYZ	1.55259840915727e-23	-2.27933390503515	0.146	0.511	2.78116953032341e-19
VMO1	1.67905832032831e-23	-1.30521992935302	0.283	0.685	3.00769716920411e-19
FTH1	3.63295259039809e-23	-0.981947199404909	0.95	0.991	6.5077079751801e-19
IFI16	4.20282796772874e-23	0.959530510027651	0.902	0.607	7.52852573859248e-19
ENSMMUG00000061756	4.64405361732905e-23	1.1713458455337	0.709	0.297	8.31889324472152e-19
GSTA1	5.84026811879159e-23	-1.32228223222402	0.07	0.411	1.04616722811914e-18
CMPK2	7.87242910639698e-23	1.24955644432596	0.398	0.027	1.41018822582889e-18
NT5C3A	8.32962916912668e-23	1.20256023560632	0.56	0.151	1.49208647306566e-18
SLC38A5	1.14673707384114e-22	1.18744006746502	0.541	0.119	2.05415012037163e-18
S100A6	1.84943582202738e-22	-0.99129306441899	0.748	0.922	3.31289438799765e-18
XAF1	2.61356282162697e-22	1.10108045754563	0.437	0.055	4.6816750823804e-18
ENSMMUG00000016603	5.20479939008304e-22	0.895027076444912	0.852	0.475	9.32335714745576e-18
SHISA5	5.45000968211182e-22	0.950698413371714	0.863	0.539	9.7626023435669e-18
HELZ2	5.70393183001286e-22	1.1018336374963	0.434	0.05	1.0217453087102e-17
CASP12	7.68463648117245e-22	1.07666219630064	0.765	0.406	1.37654893287242e-17
FABP4	7.81331391932846e-22	-1.593242206208	0.039	0.333	1.39959892236931e-17
ENSMMUG00000051239	9.00928142336393e-22	-0.755382012346054	0.936	0.982	1.61383258136718e-17
APOC1	1.6898500022902e-21	-1.70718899709498	0.151	0.507	3.02702830910244e-17
GIMAP6	2.47261046484089e-21	1.07066979357991	0.768	0.393	4.42918712566948e-17
TSPO	2.50963331534399e-21	-1.11620450838055	0.37	0.685	4.49550615777569e-17
NMI	2.70248073691667e-21	1.15212964278352	0.527	0.128	4.84095374403882e-17
PSMB10	3.01411710903409e-21	1.004566018916	0.756	0.379	5.39918797741277e-17
IRF1	3.50133225385834e-21	1.11485752483826	0.756	0.379	6.27193646633644e-17
ENSMMUG00000061824	3.70411304635711e-21	0.847785459576324	0.972	0.877	6.63517769993949e-17
ALDH1A1	5.05722360073263e-21	-1.57521342100862	0.092	0.416	9.05900463599236e-17
SELL	5.64980031834526e-21	1.49054076804752	0.434	0.068	1.01204873102519e-16
COX1	5.73219772424715e-21	-0.800405869097346	0.983	1	1.02680857834439e-16
APOBEC3H	5.90089660671357e-21	0.975024866270565	0.765	0.361	1.0570276091606e-16
ENSMMUG00000061125	1.15625776890991e-20	-1.82221507021694	0.356	0.635	2.07120454144833e-16
RPS26	1.31021433657786e-20	-0.518362150853144	1	1	2.34698694111193e-16
SP140	1.34257004661473e-20	1.09733404659838	0.616	0.215	2.40494572450097e-16
ENSMMUG00000028695	1.3640177356439e-20	1.43086437344674	0.322	0	2.44336496985892e-16
ENSMMUG00000003272	2.27749016358586e-20	1.10833521216893	0.401	0.046	4.07966813003136e-16
CASP1	3.19837750162516e-20	1.12447105236096	0.739	0.361	5.72925361866116e-16
RPL28	2.22056735237304e-19	0.474859975401971	1	1	3.97770229830583e-15
ZNFX1	2.22359654149858e-19	1.04941858722224	0.499	0.123	3.9831284847864e-15
OAZ1	3.89754315246722e-19	-0.894682612450472	0.829	0.886	6.98166904901454e-15
VIM	5.13994620751557e-19	-0.785903959948489	0.913	0.995	9.20718564152264e-15
ENSMMUG00000009425	8.60804149723915e-19	-0.972595088000716	0.815	0.927	1.54195847340045e-14
ENSMMUG00000001645	1.0857944219331e-18	-0.701328386129243	0.936	0.959	1.94498354800876e-14
COX4I1	1.50518689095697e-18	-0.649132524509642	0.93	0.968	2.69624127777123e-14
FABP5	1.71280292530507e-18	-1.25026088771825	0.252	0.589	3.06814388009898e-14
DTX3L	2.17712234097547e-18	1.0577260732745	0.501	0.137	3.89987924938937e-14
HSH2D	3.37897428435444e-18	0.965801959383092	0.35	0.032	6.05275663556411e-14
CD52	3.61031486249986e-18	-0.914209858388349	0.818	0.922	6.467157013196e-14
SLFN5	8.33954198789166e-18	0.890225146000531	0.681	0.269	1.49386215629103e-13
SCLT1	8.45283987077893e-18	0.800289636504224	0.765	0.388	1.51415720605263e-13
ENSMMUG00000064692	1.03397086450146e-17	0.722094093455081	0.922	0.753	1.85215200958146e-13
ENSMMUG00000052747	2.43858069589205e-17	0.987204069561103	0.678	0.347	4.36822960055143e-13
IRF9	3.46276117316656e-17	0.917290130936732	0.627	0.256	6.20284408949326e-13
STRADA	4.01046785861926e-17	1.13507408965628	0.496	0.151	7.18395107514468e-13
ENSMMUG00000062350	4.24826385335675e-17	0.396464625531216	1	1	7.60991504051795e-13
ZC3H10	4.40022718250296e-17	0.512062988046634	1	0.995	7.88212695201755e-13
TMEM123	5.85308179543606e-17	0.826268466486861	0.773	0.466	1.04846254201646e-12
NME2	1.10255399193758e-16	-0.612497968142569	0.894	0.973	1.97500496575779e-12
CEP85	1.29036060845895e-16	0.877433033393986	0.896	0.694	2.31142295793251e-12
CRIP1	1.39512916079266e-16	-0.766224029220873	0.936	0.986	2.49909486572789e-12
STAT2	1.83662573333562e-16	0.99315632691236	0.482	0.142	3.2899476761241e-12
ENSMMUG00000003130	2.28245353034028e-16	0.917136427573599	0.535	0.187	4.08855900889854e-12
ENSMMUG00000064773	2.8141684374799e-16	0.996419723548195	0.527	0.196	5.04101992205774e-12
ANXA2	2.96341165364759e-16	-1.0239413868371	0.51	0.731	5.30835929517893e-12
ENSMMUG00000063316	3.9608175552876e-16	-1.37619126859929	0.207	0.498	7.09501248678667e-12
DDX60L	5.15259209266997e-16	0.904391653234843	0.339	0.046	9.22983821559973e-12
DSE	5.79508550626178e-16	1.22012667791748	0.398	0.082	1.03807366673667e-11
ENSMMUG00000058581	6.41362513783762e-16	-1.51970862282077	0.305	0.594	1.14887267094085e-11
SAMD9	6.84068174289446e-16	0.979714654467812	0.415	0.096	1.22537132060469e-11
AHNAK	7.49789080160585e-16	-0.995491605151213	0.443	0.699	1.34309717929166e-11
CD9	7.93280969124247e-16	-1.31460903270204	0.148	0.425	1.42100419999226e-11
SP110	8.13311586971257e-16	0.924344320101122	0.538	0.192	1.45688504574161e-11
DRAP1	9.2679610625383e-16	0.850920609989113	0.653	0.32	1.66016986513249e-11
PARP14	1.15700550673852e-15	0.972592202707531	0.462	0.137	2.07254396422072e-11
IFIT5	1.30319370839445e-15	0.810319420550019	0.297	0.023	2.33441088984697e-11
CYTB	2.25089629608856e-15	-1.17326339576688	0.487	0.854	4.03203053518343e-11
GPBAR1	2.89663040793521e-15	0.715423396579591	0.868	0.553	5.18873404973435e-11
ENSMMUG00000052792	4.07033847960369e-15	0.943551850635263	0.557	0.233	7.29119731851409e-11
ADAR	7.9734491421014e-15	0.82316143300749	0.644	0.297	1.42828394482462e-10
GIMAP4	8.38887117180085e-15	1.03172306554169	0.585	0.265	1.50269849300469e-10
CD164	8.69346193193396e-15	0.789749795534948	0.832	0.557	1.55725983586733e-10
PHF11	9.16255077474197e-15	0.874473914718073	0.521	0.183	1.64128772027953e-10
ENSMMUG00000058755	9.8967807863983e-15	-0.586275647782584	0.983	0.959	1.77281034226753e-10
SCGB1A1	1.39900965859188e-14	0.646769629485938	0.129	0.406	2.50604600143563e-10
SAMD9L	1.76249157042005e-14	0.974035945650927	0.501	0.183	3.15715115009343e-10
CASP4	2.0808735972669e-14	0.898653837915875	0.457	0.151	3.7274688747842e-10
ADSL	2.13322436785796e-14	0.856566179413037	0.443	0.123	3.82124481014396e-10
MOV10	2.1546440078383e-14	0.839645645422489	0.359	0.068	3.85961381124075e-10
MAMU-DRA	2.58648056534487e-14	-1.36115927815474	0.246	0.548	4.63316263670227e-10
GBP7	2.84111170891831e-14	0.955066315236307	0.392	0.096	5.08928340418537e-10
ENSMMUG00000049295	2.94852512001457e-14	0.813879994693179	0.798	0.553	5.28169304748211e-10
MT2A	9.02675368494512e-14	0.899459061915448	0.731	0.438	1.61696238758422e-09
ENSMMUG00000062894	1.17364214660706e-13	1.05149665367789	0.23	0.005	2.10234517721723e-09
RPS29	1.88030726505406e-13	0.3831080373193	1	0.982	3.36819440389133e-09
PRPF31	2.09101533686152e-13	0.695762514327324	0.574	0.242	3.74563577292004e-09
TRIM25	2.60686292152586e-13	0.731396615916231	0.468	0.16	4.66967355132927e-09
ENSMMUG00000047632	2.95796906011703e-13	-0.937700283503837	0.291	0.53	5.29860997738764e-09
PSMF1	3.29816409977246e-13	0.883364100054251	0.476	0.178	5.9080013519224e-09
ENSMMUG00000053735	3.50816209373268e-13	-0.94923838683645	0.157	0.402	6.28417075850334e-09
RPS12	3.5981583636621e-13	0.39704727974981	1	1	6.44538107682792e-09
ENSMMUG00000016894	4.76491955847229e-13	-0.507895723378017	0.969	0.963	8.53540040509141e-09
ENSMMUG00000054565	5.54965146516813e-13	0.872120325240144	0.437	0.146	9.94109066955567e-09
HOPX	5.9185349449534e-13	-1.02586179802643	0.115	0.356	1.0601871646895e-08
NLRC5	7.5284359250838e-13	0.758188459508109	0.381	0.105	1.34856872726026e-08
PARP9	7.63776944278538e-13	0.724628321927677	0.359	0.087	1.36815364028614e-08
TRAFD1	1.06907820856296e-12	0.775191520895639	0.392	0.114	1.91503979499883e-08
RTP4	1.09981211524926e-12	0.813073274791823	0.401	0.11	1.97009344204599e-08
CNP	1.1448162172587e-12	0.781854385097704	0.44	0.151	2.05070928997551e-08
CFD	1.43989160074945e-12	-1.56695478461012	0.048	0.247	2.57927782442249e-08
ENSMMUG00000002320	1.82965018325258e-12	0.5126501889054	0.992	0.941	3.27745237326034e-08
PRDX1	5.07841012085491e-12	-0.873883450942977	0.627	0.79	9.09695604948739e-08
DHRS7	6.07975125530932e-12	-0.847520818014192	0.241	0.475	1.08906584236356e-07
APOE	6.49523021580718e-12	-1.84012432190038	0.14	0.365	1.16349058855754e-07
RAB5C	6.52467255086669e-12	0.763609580722897	0.266	0.041	1.16876459403675e-07
PSMA2	6.55853472975477e-12	0.757783928195672	0.796	0.53	1.17483032614097e-07
LTA4H	8.34894703917892e-12	-1.11872806119062	0.087	0.297	1.49554688312812e-07
RPL37A	8.64917188010853e-12	-0.441533132769997	0.997	0.977	1.54932615888384e-07
LAP3	8.96438059692639e-12	0.783224620539597	0.611	0.315	1.60578949632742e-07
ENSMMUG00000032410	1.09178079984902e-11	-0.80401943608141	0.291	0.525	1.95570694676955e-07
RPL15	1.39126077962889e-11	-0.502761742922342	0.95	0.963	2.49216543454922e-07
TAPBPL	1.87843037402512e-11	0.687488429591019	0.692	0.384	3.3648323289912e-07
ENSMMUG00000006463	2.23269382708969e-11	-0.651711357963423	0.706	0.854	3.99942445246576e-07
CCR7	2.2492957880567e-11	0.999839284857287	0.317	0.073	4.02916354514597e-07
ENSMMUG00000030923	2.30288603153916e-11	-0.826038267536495	0.221	0.457	4.1251597482961e-07
ENSMMUG00000050728	2.35830805253205e-11	0.583503060775824	0.182	0	4.22443721450065e-07
ENSMMUG00000014648	2.76276837961084e-11	0.557314111248146	0.877	0.648	4.9489469983969e-07
FBXO6	3.18671272885003e-11	0.845661208648996	0.336	0.1	5.70835851118905e-07
LMNA	3.44256189679661e-11	-0.568950260542329	0.202	0.457	6.16666112573176e-07
IL18BP	3.76590486387492e-11	0.721524992817135	0.196	0.009	6.74586538265915e-07
ENSMMUG00000001200	3.77085776480642e-11	-0.836240528269939	0.35	0.575	6.75473751409775e-07
LDHB	4.07990209458764e-11	0.776449000956086	0.468	0.192	7.30832862203484e-07
BTG1	4.18531049190306e-11	0.790001815816943	0.782	0.584	7.49714668414595e-07
PSMA6	5.98043669805958e-11	0.647695510925636	0.667	0.365	1.07127562572341e-06
PLSCR1	7.91814201537419e-11	0.691513513087402	0.331	0.096	1.41837677921398e-06
SPACA9	1.0918279300643e-10	-1.14987924678396	0.064	0.251	1.95579137112418e-06
TRIM21	1.3463428386189e-10	0.72158928705211	0.305	0.078	2.41170392681804e-06
GPX1	1.57658848567333e-10	-0.950602615865654	0.028	0.178	2.82414295438664e-06
TAGLN2	1.67133152412071e-10	-0.613290837396466	0.709	0.854	2.99385615915743e-06
ENSMMUG00000002324	1.74039686110362e-10	-0.763961165588202	0.392	0.589	3.11757289729492e-06
RPS6	1.79260398592454e-10	-0.448318413159865	0.992	0.991	3.21109151998662e-06
TRIM14	1.86548684822365e-10	0.660278472052011	0.325	0.087	3.34164659122302e-06
RBCK1	2.17583450085587e-10	0.661021160333554	0.448	0.169	3.89757234138313e-06
SKP1	2.21609307995225e-10	-0.651724146991594	0.541	0.717	3.96968753411847e-06
ALDH3A1	2.24415695848813e-10	-1.11718227584736	0.104	0.311	4.01995835973978e-06
ENSMMUG00000028672	2.42372184065543e-10	0.731884721990781	0.165	0	4.34161293316608e-06
CXCL10	3.04318170460846e-10	1.52247147899219	0.193	0.014	5.45125138746514e-06
RETN	3.7978604716321e-10	-1.14560961769742	0.084	0.274	6.80310746283459e-06
SAMHD1	4.39845445352073e-10	0.715508646067125	0.63	0.352	7.87895146259168e-06
SNTN	4.7527757223498e-10	-0.781488678400395	0.022	0.164	8.5136471514452e-06
ATP6V1FNB	4.87554359702287e-10	-0.76390775244358	0.246	0.452	8.73356124534707e-06
CST3	4.87726315554377e-10	-1.31571848361322	0.123	0.324	8.73664149052556e-06
GZMM	4.97447951136203e-10	1.14800770805921	0.283	0.073	8.91078514870281e-06
MRC1	5.29130955739684e-10	-0.943848338097566	0.025	0.169	9.47832281016496e-06
DEK	5.59277726848257e-10	0.663809071549522	0.683	0.402	1.00183419210328e-05
CGAS	7.60623846158702e-10	0.640225509473767	0.305	0.082	1.36250549562408e-05
TAPBP	7.8448341528084e-10	0.593588017626515	0.661	0.388	1.40524514179257e-05
ARID5A	9.94220771092909e-10	0.601437425570259	0.359	0.114	1.78094766725873e-05
ENSMMUG00000064120	1.0283844883401e-09	0.878881494373896	0.93	0.808	1.84214513396362e-05
MAMU-DRB1	1.17953839028493e-09	-1.0013732616285	0.314	0.557	2.11290711851739e-05
ENSMMUG00000032580	1.77938610048223e-09	-0.839886660803978	0.347	0.539	3.18741432179381e-05
STK17A	1.79718134340396e-09	0.537390074200398	0.871	0.68	3.21929094043952e-05
CCL18	1.84068732673462e-09	-0.895521841601755	0.039	0.196	3.29722320837972e-05
ENSMMUG00000049154	2.0019941804638e-09	-0.409894013524674	0.006	0.114	3.58617217546481e-05
CPVL	2.09063145261174e-09	-0.524742365204772	0.006	0.114	3.74494812106342e-05
PPP1CC	2.13371466210134e-09	0.610483619341981	0.636	0.384	3.82212307422213e-05
HSPA8	2.32167850391699e-09	-0.402243801327651	0.947	0.968	4.15882270406651e-05
ENSMMUG00000058167	2.47180167380166e-09	-0.427226681506478	0.003	0.105	4.42773833828091e-05
SRSF7	2.65810676129911e-09	0.588635429651818	0.756	0.498	4.7614666415151e-05
RNF114	3.05319090657175e-09	0.651909204908041	0.459	0.21	5.46918087094197e-05
TPI1	3.11259163290632e-09	-0.626371159200705	0.602	0.726	5.57558539202508e-05
DBI	4.5564948565719e-09	-0.636891845509476	0.608	0.726	8.16204923657724e-05
MS4A8	5.43173513901834e-09	-0.468599342176546	0.006	0.11	9.72986715452356e-05
MAMU-DOB	5.97207508911272e-09	0.604770540693003	0.585	0.311	0.000106977781071276
C3H21orf91	6.32413666328501e-09	0.716202828904736	0.401	0.174	0.000113284260049424
RSPH1	6.42752669552883e-09	-0.715717643751064	0.034	0.174	0.000115136285697008
JAK2	6.43504838452775e-09	0.635806780949024	0.266	0.073	0.000115271021712046
UBL5	6.89617703190378e-09	-0.550486802539075	0.714	0.799	0.000123531219172492
SMCHD1	1.08101426037855e-08	0.678342872303897	0.602	0.384	0.000193642084461609
SHFL	1.13876196818125e-08	0.500747831426454	0.263	0.064	0.000203986431360307
PSCA	1.14194866797573e-08	-0.618497020256176	0.031	0.164	0.000204557264894493
TSPAN19	1.15482291446186e-08	-0.539781106846001	0.006	0.105	0.000206863428667553
FCN3	1.28858560198243e-08	-0.666643578124979	0.017	0.132	0.000230824338883112
FAM183A	1.36068695494462e-08	-0.656571914236024	0.034	0.169	0.00024373985423923
TMEM140	1.38624655605386e-08	0.578280629133286	0.196	0.032	0.000248318345585928
CDKN2D	1.44936839467049e-08	0.51978438965905	0.227	0.046	0.000259625360537324
ENSMMUG00000016665	1.72875885190878e-08	-0.638548989711717	0.501	0.621	0.000309672573142419
ICAM2	1.86055120559387e-08	0.652020711296229	0.538	0.283	0.000333280537458029
ARHGEF3	1.9336508934488e-08	0.558616229428044	0.37	0.142	0.000346374884543484
TREX1	1.96945477178916e-08	0.565866906546261	0.297	0.1	0.000352788433270593
GABARAP	2.5884299209333e-08	-0.511967131063367	0.762	0.795	0.000463665451736782
ACAD10	2.78599486178044e-08	-1.11089414884785	0.134	0.306	0.00049905525959073
TOR1AIP1	2.8678511645195e-08	0.614383889958244	0.339	0.137	0.000513718179100378
TRANK1	3.06805614203974e-08	0.559446607369658	0.289	0.087	0.000549580896723579
RBIS	3.26741327162376e-08	0.55498968805084	0.507	0.269	0.000585291739345965
PRR13	3.6116167882921e-08	0.519003705851736	0.81	0.58	0.000646948915286764
PGAM1	3.909400026591e-08	0.575145144773986	0.524	0.288	0.000700290826763246
C9orf116	4.0698407620974e-08	-0.845060037125044	0.025	0.146	0.000729030575714508
ENSMMUG00000060287	4.34802028725455e-08	-0.397929505913421	0.978	0.977	0.000778860874055908
AIF1	4.38529836285505e-08	-0.747319002837656	0.034	0.16	0.000785538495738225
CD37	4.53223941887308e-08	0.533774180517377	0.818	0.594	0.000811860047102735
GPBP1	4.79950622362364e-08	0.59148592471153	0.521	0.288	0.000859735549837703
ENSMMUG00000063583	4.9671638905204e-08	2.0941535666911	0.196	0.037	0.000889768067708919
ENSMMUG00000028889	4.97702090629271e-08	0.580230003737371	0.308	0.11	0.000891533754944213
CD59	5.09092864539419e-08	-0.68137961653283	0.146	0.324	0.000911938048249461
FKBP5	5.09144425415113e-08	0.597869840960243	0.448	0.228	0.000912030409246092
CLIC1	5.1662555832508e-08	-0.492828634301278	0.723	0.831	0.000925431362627716
ANXA5	5.56693644926488e-08	-0.708827746788804	0.423	0.566	0.000997205326156817
CYP27A1	6.63775868972721e-08	-0.709021304738449	0.034	0.16	0.00118902171409084
GIMAP2	7.26212421529412e-08	0.577379073566722	0.252	0.073	0.00130086431068564
ENSMMUG00000012749	7.43268140223735e-08	-0.746304831464849	0.101	0.265	0.00133141621958278
TSPAN1	7.43713488414252e-08	-1.02975497560162	0.073	0.219	0.00133221397179645
NPC2	7.45604932842723e-08	-0.945293944742546	0.16	0.333	0.00133560211620117
ATG12	7.74408909683688e-08	0.599588334836353	0.616	0.374	0.00138719867991639
LITAF	8.70073677922599e-08	-0.689678561456864	0.076	0.224	0.00155856297926275
H1-4	9.07336917473841e-08	-0.78205227445627	0.16	0.329	0.00162531262027089
NCOA7	9.11061779935252e-08	0.703035849174084	0.429	0.21	0.00163198496639802
TRIM38	9.28387450975154e-08	0.513019082293386	0.395	0.174	0.00166302044093179
UBB	9.8756100402507e-08	-0.545072865542452	0.756	0.813	0.00176901802651011
IL13RA1	1.05134565650362e-07	-0.403877383081039	0.02	0.128	0.00188327547449493
ENSMMUG00000050016	1.14801422383298e-07	0.458073934095483	0.16	0.018	0.00205643787915202
ENSMMUG00000002075	1.19291111030908e-07	-0.594500809310797	0.039	0.164	0.00213686167189666
ZNF107	1.30672201369814e-07	0.504988852119061	0.244	0.068	0.00234073114313748
ENSMMUG00000053539	1.52616058606443e-07	-0.913984891381661	0.087	0.237	0.00273381145781721
EVL	1.55093923978608e-07	0.482868668735728	0.868	0.68	0.0027781974602288
ENSMMUG00000004941	1.58684207708066e-07	-0.665942918540436	0.165	0.338	0.00284251021267458
TNFSF13B	1.60964489431585e-07	0.8905515758784	0.429	0.224	0.00288335689918799
CARD19	1.64772185728737e-07	0.559764665418819	0.457	0.233	0.00295156416295886
CHCHD2	1.74074538341486e-07	0.408635192987663	0.908	0.758	0.00311819720531103
PVRIG	1.74817439834029e-07	0.681775800256592	0.398	0.196	0.00313150479974696
ND3	1.77266667865206e-07	-0.712853982461839	0.319	0.507	0.00317537782146943
ALOX5	1.77873961966091e-07	-0.503211558772969	0.017	0.119	0.00318625628069859
PSMC4	1.95238983558134e-07	0.388020307136928	0.473	0.228	0.00349731591247685
RHOA	2.14516168076795e-07	-0.583269564311641	0.871	0.872	0.00384262811875963
DMAP1	2.21195589116325e-07	0.504226885464949	0.308	0.119	0.00396227658784073
RPL10A	2.39691378023768e-07	-0.329265123515855	1	0.982	0.00429359165453976
PSAP	2.45087116638433e-07	-1.3791439002901	0.294	0.452	0.00439024552034425
CD69	2.63694148310458e-07	-0.962691577140553	0.594	0.703	0.00472355327868523
HNRNPDL	2.7693560154496e-07	0.517152012518632	0.72	0.53	0.00496074743047486
MAMU-F	2.87530287248636e-07	0.599209304727103	0.429	0.219	0.00515053003548482
TNFSF10	2.89567419963424e-07	0.837629451137755	0.482	0.265	0.00518702119380482
MATN2	2.99298102314424e-07	-0.547314631424415	0.034	0.151	0.00536132690675827
CD7	3.52260791109842e-07	0.627737679625116	0.527	0.301	0.00631004755115061
RAB8A	3.56098917321527e-07	0.547826040015125	0.426	0.219	0.00637879990598052
CHIT1	3.60144688227775e-07	-0.891050786172075	0.036	0.155	0.00645127180022413
CPD	3.62575005240444e-07	-0.53266186880952	0.076	0.219	0.00649480606887208
TMEM176B	3.74824161527744e-07	-0.489037710551886	0.022	0.128	0.00671422520544647
IGFBP5	3.82170935288709e-07	-0.56322792576882	0.022	0.128	0.00684582796382665
GPX4	4.22447804648944e-07	-0.515226971139616	0.787	0.858	0.00756730752467654
ENSMMUG00000014173	4.38131161099413e-07	-0.459118018897073	0.031	0.142	0.00784824348877379
SUB1	4.49141419703887e-07	0.426130848727617	0.877	0.708	0.00804547025115574
UQCRQ	4.49398303460027e-07	-0.560878986827257	0.549	0.662	0.00805007180987947
MRPS34	4.57060617133855e-07	-0.581544662985467	0.216	0.384	0.00818732683471874
STX17	4.75814865269422e-07	0.518988958031074	0.283	0.105	0.00852327168157116
ITM2B	4.76846665307274e-07	0.354911286528709	0.978	0.877	0.0085417543156492
CSTB	4.89007152042933e-07	-0.832140803618097	0.336	0.466	0.00875958511454506
NUB1	5.06385249128782e-07	0.568520838791436	0.406	0.201	0.00907087896764388
ENSMMUG00000055627	5.15391881075409e-07	0.529537468708465	0.499	0.269	0.0092322147657038
NDUFB4	5.42695425506511e-07	0.512662543446096	0.818	0.616	0.00972130315709813
C5AR1	5.77539704588294e-07	-0.300793391549733	0.017	0.114	0.0103454687282901
CFAP126	5.89554941523906e-07	-0.524188102384488	0.011	0.1	0.0105606976675177
PAK2	6.52096683841914e-07	-0.582923845885931	0.541	0.639	0.0116810078976602
DDIT4	7.04756613333723e-07	0.710103984025482	0.557	0.342	0.012624305214647
NBN	7.1885442782147e-07	0.511002312919366	0.291	0.11	0.012876839365566
ALPK1	7.33687373341233e-07	0.446069586547628	0.176	0.037	0.0131425419186615
HACD4	8.17265556006432e-07	-0.345097655610015	0.067	0.205	0.0146396779047432
CREM	8.30126521127368e-07	0.685921048159032	0.395	0.201	0.0148700563729545
ETV7	8.80596755098675e-07	0.418577421626967	0.123	0.009	0.0157741296740826
ENSMMUG00000004441	9.03298526743456e-07	-0.300406001176444	0.966	0.986	0.0161807865095555
SPATS2L	9.63900415634646e-07	0.634466443249369	0.258	0.096	0.0172663481452634
GRAP	9.65396985997406e-07	0.373604566348541	0.373	0.155	0.0172931562101715
VMAC	9.77416055910663e-07	-0.74585193935723	0.129	0.274	0.0175084538095277
HIF1A	1.00343558095589e-06	0.615729900960855	0.398	0.205	0.0179745415616628
PGGHG	1.0141880142081e-06	0.494465527468025	0.412	0.192	0.0181671498985097
RPS5	1.05473847533234e-06	-0.278482926496331	1	0.991	0.0188935303086281
TCF7	1.05955817694499e-06	0.429904095040821	0.21	0.055	0.0189798656236155
ENSMMUG00000039864	1.08899200664457e-06	-0.574654276926926	0.02	0.114	0.0195071138150241
TPPP3	1.11259511301543e-06	-0.61372291134415	0.045	0.164	0.0199299162594453
PIFO	1.18723473941316e-06	-0.597503439333485	0.05	0.174	0.021266935887108
ENSMMUG00000057696	1.26727520734701e-06	0.462798544771612	0.154	0.027	0.022700700789207
TAX1BP3	1.3531884061429e-06	0.536781130562649	0.389	0.196	0.0242396639192377
EIF4B	1.38946693110907e-06	-0.542610929016357	0.451	0.594	0.0248895211369567
ST6GAL1	1.40055264684824e-06	0.516337844360491	0.322	0.137	0.0250880995629926
TPM4	1.42770359257807e-06	0.551765795488724	0.557	0.338	0.0255744544538509
DSTN	1.57676859885277e-06	-0.597440336845758	0.367	0.511	0.0282446559112497
TOPORS	1.59527679084679e-06	-0.590772818873481	0.179	0.333	0.0285761931544385
MS4A7	1.64644183776205e-06	-0.52217839843396	0.022	0.119	0.0294927126398316
C14H11orf88	1.70977993868821e-06	-0.636979382898939	0.022	0.119	0.0306272880417218
BTG2	1.71879526467143e-06	-0.701998427545374	0.476	0.626	0.0307887795760593
TANK	1.83018456974972e-06	0.471578868587768	0.434	0.224	0.0327840961979268
ECRG4	1.95129595581518e-06	-0.433314150584502	0.014	0.1	0.0349535644565174
PSMA3	1.96593323048277e-06	0.473743157497197	0.507	0.292	0.0352157619576379
SUPT4H1	1.98972513042247e-06	0.486465556748873	0.49	0.274	0.0356419462612578
PNRC2	1.998396937225e-06	0.575716507820088	0.507	0.297	0.0357972843365115
ENSMMUG00000040065	2.01553374429721e-06	0.505150342136114	0.468	0.26	0.0361042559615959
G0S2	2.06314952975013e-06	-0.419882960692217	0.014	0.1	0.0369571975264142
DGKA	2.16815675259116e-06	0.442759181776779	0.563	0.32	0.0388381919091654
PTBP3	2.26360357591422e-06	-0.521507179946914	0.328	0.479	0.0405479308553515
DYNLRB2	2.39200497708717e-06	-0.890960580553474	0.132	0.279	0.0428479851545625
SOD2	2.44043981938057e-06	-0.844787665374543	0.207	0.356	0.0437155984845642
HM13	2.44076591160047e-06	0.532694556737467	0.499	0.288	0.0437214397744993
CAMP	2.46953498491692e-06	-0.837147786459026	0.034	0.137	0.0442367801848167
RAD9A	2.49537205674743e-06	0.393551669571985	0.176	0.041	0.0446995996525167
GPR171	2.56041699510081e-06	0.520975044057681	0.3	0.123	0.0458647496332407
ENSMMUG00000028777	2.64835177006287e-06	-0.441892286528806	0.064	0.187	0.0474399252571362
CD44	2.66800854074081e-06	-0.424167059977406	0.739	0.795	0.0477920369902902
MRPL20	2.74856966684367e-06	0.464320967654294	0.451	0.237	0.0492351284421706
MED10	2.89818634017949e-06	0.440884655173223	0.322	0.142	0.0519152119116352
SLC25A6	3.15907116620449e-06	-0.363003406146236	0.913	0.922	0.056588441800221
RTCB	3.27776213354568e-06	0.40989447508209	0.249	0.091	0.0587145530982038
NDFIP1	3.41385924974266e-06	0.473632661386163	0.681	0.457	0.0611524607406402
TMEM14B	3.63174041034374e-06	-0.49802363820851	0.524	0.648	0.0650553659704874
PABPC1	3.68995720839641e-06	-0.424676619576956	0.846	0.868	0.0660982034740049
SLC11A1	3.78561579735553e-06	-0.3873435229261	0.056	0.174	0.0678117357780296
CTNNBL1	3.81307011185274e-06	0.444016949604995	0.336	0.155	0.0683035249136181
SLFN12L	3.91861817683402e-06	0.403885150410185	0.196	0.055	0.0701942074016278
PARP12	4.21615795893704e-06	0.518990419927793	0.232	0.087	0.0755240375184391
RNASE4	4.24839008896757e-06	-0.644603559310885	0.207	0.361	0.0761014116636761
TENT5C	4.25118167803017e-06	0.583437542194225	0.389	0.201	0.0761514173985544
CCL4L1	4.25403722188703e-06	-0.743763588200424	0.101	0.237	0.0762025687556624
PGK1	4.39838325250597e-06	0.472759827114638	0.725	0.498	0.0787882392021395
RAC2	4.59058801217788e-06	0.33770316852016	0.936	0.817	0.0822312030621423
LYRM1	4.6662884284095e-06	0.312649041307827	0.148	0.027	0.0835872246180994
GSDMD	4.72989307716266e-06	0.482922132591396	0.381	0.196	0.0847265746912147
MED17	4.93985259826574e-06	0.428353305677393	0.23	0.078	0.0884875795927341
LRP1	5.07602621569428e-06	-0.433400714705482	0.031	0.128	0.0909268576017316
PLXDC2	5.14501255343934e-06	-0.293807503304687	0.022	0.114	0.0921626098697589
CIR1	5.23684725809403e-06	0.448166566113349	0.356	0.169	0.0938076449342383
SNX6	5.24579481101269e-06	0.477513941797262	0.535	0.333	0.0939679224496703
TREM1	5.37023964245402e-06	-0.575218096838651	0.031	0.128	0.0961971027152789
IFI27L2	5.39123002255242e-06	0.399915394362754	0.88	0.699	0.0965731033939814
SATB1	5.83736919237897e-06	0.416561322069674	0.317	0.137	0.104564794343084
EMB	6.11731974444604e-06	-0.574183642745727	0.109	0.247	0.109579548582262
CMTR1	6.32628936062658e-06	0.450621085518594	0.347	0.164	0.113322821316904
SMIM22	6.32642016792837e-06	-0.68209487594224	0.056	0.169	0.113325164468101
ND6	6.380658766692e-06	-1.32835125148303	0.137	0.269	0.114296740487754
H2AC20	6.42144915299902e-06	-0.435110687139173	0.317	0.475	0.115027418677671
KRT19	6.52137231598007e-06	-0.523194111447269	0.042	0.146	0.116817342296151
ENSMMUG00000031911	6.59451710408602e-06	-0.693885599706034	0.053	0.164	0.118127584885493
ACOT7	6.63055002930593e-06	-0.598955330307395	0.14	0.274	0.118773042674957
SYF2	7.00157054932127e-06	0.525515503562118	0.42	0.237	0.125419133249992
EFCAB10	7.03270749930655e-06	-0.454375805864566	0.02	0.105	0.125976889435078
C15H9orf152	7.18236868842937e-06	-0.469924890935856	0.627	0.712	0.128657770315835
MCUB	7.42323746422378e-06	0.491679122887346	0.454	0.26	0.132972452696641
BUD23	7.615146127843e-06	0.389894198241204	0.529	0.306	0.136410112588052
LEF1	8.05461710942424e-06	0.490143942029272	0.255	0.096	0.144282356281116
MRFAP1	8.54719944567888e-06	0.439238109198989	0.451	0.26	0.153105983670446
AGR3	8.63090134094284e-06	-0.617847095297932	0.039	0.142	0.154605335720309
SZRD1	8.65070101311171e-06	0.463102386492561	0.356	0.178	0.15496000724787
HARS1	8.68888089223504e-06	0.398402719995267	0.246	0.091	0.155643923422606
ENSMMUG00000056654	8.77660186634005e-06	-0.624602772634205	0.179	0.324	0.157215269231749
CHST12	8.8120098766751e-06	0.459108187936697	0.445	0.242	0.157849532920881
TREML2	9.05562903318014e-06	0.367967951582162	0.126	0.018	0.162213482871356
HIRA	9.08632288024354e-06	0.364881216706862	0.174	0.046	0.162763301753803
TMBIM6	9.12546087111855e-06	0.380056647006195	0.796	0.58	0.163464380584347
SEPTIN6	9.29459768780049e-06	0.417026186356876	0.599	0.388	0.16649412838157
SHTN1	9.87218478831815e-06	-0.392484086023621	0.028	0.119	0.176840446113143
TNK2	1.00610998532016e-05	0.427920605233617	0.199	0.064	0.180224481670399
CRTC3	1.0114996672574e-05	0.347118215031793	0.21	0.068	0.181189935395818
MRPL10	1.02442033808631e-05	0.379272472577306	0.415	0.215	0.1835044151614
TRA2B	1.02607655607999e-05	0.415600445760179	0.619	0.406	0.183801093490608
CEP295	1.04245554894446e-05	-0.429137526080856	0.034	0.128	0.186735062482421
LINS1	1.05649051218913e-05	0.353266995717078	0.132	0.023	0.189249145448439
FN1	1.05685093038824e-05	-0.823236467194469	0.028	0.119	0.189313707160446
MYD88	1.06712362775035e-05	0.435385693478947	0.275	0.114	0.191153855438921
CWF19L2	1.06811223612987e-05	0.431848846672156	0.269	0.11	0.191330944857944
CD163	1.07870101120397e-05	-0.275041321204635	0.034	0.132	0.193227712136968
LSM2	1.10625872180035e-05	0.474028254731166	0.485	0.301	0.198164124836096
ENSMMUG00000020721	1.1089638450323e-05	-0.257129999277662	0.022	0.11	0.198648693560636
CXCL16	1.25203957971007e-05	-0.434164360237093	0.028	0.119	0.224277849913464
TSC22D4	1.28227136862212e-05	0.450888992331318	0.378	0.196	0.229693270261281
RSPH9	1.36007928280034e-05	-0.499631115842025	0.036	0.132	0.243631001928025
MITD1	1.40316180043664e-05	0.494254835704007	0.342	0.174	0.251348373312214
FUBP1	1.41121263360136e-05	0.441842024060284	0.361	0.187	0.252790519057011
HNRNPK	1.41662562386942e-05	0.303094642186885	0.81	0.639	0.253760148003729
DYNLT1	1.45318511613326e-05	0.351816777345946	0.479	0.279	0.260309049852951
SIRT7	1.49494769579367e-05	0.365992749550356	0.165	0.046	0.26778998074752
FTL	1.58730451231859e-05	-0.696673267414288	0.19	0.324	0.284333857291629
CHMP5	1.59655217702771e-05	0.411887807334228	0.58	0.365	0.285990391470973
ITGB1	1.60784463847813e-05	-0.652520023207567	0.594	0.703	0.288013210090588
CETN2	1.62123536471773e-05	-0.807184100342821	0.123	0.251	0.290411890881887
RARRES1	1.62492698981928e-05	-0.404291291223132	0.034	0.128	0.291073171686327
DNAH5	1.62574528047349e-05	-0.463885362547458	0.02	0.1	0.291219752091216
GPSM3	1.64362429625512e-05	0.406296349540744	0.734	0.539	0.29442242018818
CXCR6	1.75368973537425e-05	-0.429425128857317	0.036	0.132	0.314138442297589
ASAH1	1.76443852280191e-05	-0.71515378671709	0.076	0.187	0.316063872589505
MLF1	1.82503724454119e-05	-0.474928028066809	0.034	0.128	0.326918921614664
IGSF6	1.82947449729459e-05	-0.360619234098447	0.025	0.11	0.32771376670038
RNASE6	1.8469084016797e-05	-0.622981794504091	0.19	0.32	0.330836701992885
ENSMMUG00000029987	1.87592993121172e-05	-0.439156487960905	0.09	0.21	0.336035328577956
DUSP1	1.90425398677867e-05	-0.440122537499011	0.583	0.703	0.341109016651664
ECHS1	1.95454159577758e-05	0.384318644164498	0.392	0.215	0.350117036051638
KLF10	1.97835842478467e-05	-0.508176390328051	0.059	0.164	0.354383344631679
COQ6	2.01920326954967e-05	0.314354699766065	0.174	0.05	0.361699881674433
SYTL3	2.07571528596086e-05	0.44729848951184	0.19	0.064	0.371822879174168
HEXB	2.07784859144959e-05	-0.754978515420986	0.134	0.256	0.372205018186366
ZC3HAV1	2.15101211654729e-05	0.312329239932372	0.437	0.228	0.385310800437116
MGST3	2.19235328959871e-05	-0.693555861821891	0.403	0.502	0.392716244765817
APLP2	2.23314380972356e-05	-0.600266598308954	0.196	0.324	0.400023050635781
ZNF428	2.27715549707672e-05	0.39971462192858	0.291	0.137	0.407906864191353
ENSMMUG00000006293	2.28317575115497e-05	0.36613856182443	0.51	0.306	0.408985272304389
ENSMMUG00000019238	2.40480619175655e-05	0.349400186792804	0.443	0.251	0.43077293312935
ENSMMUG00000012203	2.41641861635798e-05	-0.515249456499293	0.129	0.26	0.432853066748205
GPNMB	2.42726472451702e-05	-0.542008198293644	0.028	0.114	0.434795930102734
H1-2	2.46054887212013e-05	-0.479709878822279	0.095	0.219	0.440758119462879
OLR1	2.54834992850198e-05	-0.32241595617758	0.025	0.11	0.45648592269256
CST6	2.77973030966371e-05	-1.02278784309128	0.193	0.32	0.497933090370061
ENSMMUG00000032231	2.82088181698408e-05	0.389117658507028	0.353	0.178	0.505304559876358
PARP15	2.86255641969207e-05	0.414941588302774	0.165	0.05	0.512769731459441
ENSMMUG00000018687	2.9982258546052e-05	-0.496669809092629	0.678	0.694	0.53707219733543
GMFG	3.0303362795689e-05	-0.352085187724874	0.882	0.877	0.542824137759177
MT1E	3.03492707642598e-05	-0.619212416306517	0.322	0.479	0.543646487200185
CCDC85B	3.06564687149672e-05	0.416416702152874	0.207	0.078	0.549149324091208
HNMT	3.14786557236145e-05	-0.3477809962142	0.048	0.146	0.563877159977107
CCDC167	3.20192002238541e-05	-0.536571553301385	0.106	0.228	0.573559933609899
ENSMMUG00000000478	3.22097648282818e-05	0.375439977853159	0.532	0.32	0.576973517369011
GLUL	3.28372300312259e-05	-0.390695227415016	0.109	0.242	0.58821330154935
TSPYL1	3.43029469271175e-05	0.40132088204284	0.345	0.178	0.614468688305456
TWF2	3.54897756087702e-05	-0.514345148083281	0.395	0.507	0.6357283504799
NUCKS1	3.69723782677701e-05	0.501540862951967	0.406	0.237	0.662286211910565
CCT7	3.79283196732873e-05	0.37905950687708	0.555	0.356	0.679409990307595
ENSMMUG00000045123	3.86691019911055e-05	0.310992049159395	0.784	0.616	0.692679623966672
DNPEP	3.86928211737174e-05	0.418427799643468	0.23	0.096	0.6931045056848
TCEAL9	3.89760425923481e-05	-0.33877062528968	0.025	0.105	0.698177850956732
SARS1	3.90025554913696e-05	0.465581000840857	0.49	0.297	0.698652776516904
WARS1.1	3.94151892276246e-05	0.794505491520116	0.328	0.178	0.70604428463444
APP	3.9732895165799e-05	-0.531863841754265	0.078	0.187	0.711735351104957
ENSMMUG00000018157	4.34028284945897e-05	-0.51536515028325	0.07	0.174	0.777474866823585
MVP	4.3967732617557e-05	0.462764809178102	0.622	0.443	0.787593994378298
PECAM1	4.76684830459216e-05	0.43663578374372	0.409	0.233	0.853885536801593
ENSMMUG00000022428	4.83958065313904e-05	0.384850459653377	0.756	0.594	0.866914082396797
CTSD	4.85428290523784e-05	-0.810851888820605	0.392	0.493	0.869547696815255
RESF1	4.86884520335178e-05	-0.585759197815279	0.356	0.466	0.872156241276404
C16H17orf49	4.91149028741595e-05	-0.593132488734728	0.482	0.539	0.879795255184818
PI4K2B	4.94285726103303e-05	0.375430056490492	0.188	0.064	0.885414021168847
MRPS31	4.96923036802402e-05	0.38291790159621	0.336	0.174	0.890138235824142
PTGDS	5.0694495722355e-05	-0.299095563824821	0.025	0.105	0.908090501874544
ADH5	5.08557221781681e-05	0.406926765413275	0.331	0.178	0.910978551377524
MLKL	5.21429338264884e-05	0.339639465861457	0.148	0.041	0.934036373633886
RPS2	5.34782370884105e-05	0.30947689756519	0.866	0.685	0.957955660964697
TGFB1	5.56899886074949e-05	0.385637189942812	0.515	0.311	0.997574765926056
ENSMMUG00000019505	5.81090700041278e-05	-0.478190942343071	0.179	0.315	1
ELF1	6.03709106718375e-05	0.368524074322142	0.661	0.457	1
MRPL41	6.06086710552968e-05	-0.477733173036134	0.451	0.557	1
REEP3	6.29406120551288e-05	-0.425363835584805	0.098	0.215	1
TMEM128	6.31301720769978e-05	0.374976943335982	0.269	0.123	1
HNRNPA1	6.38531567244853e-05	0.344100408935282	0.908	0.84	1
SGK1	6.6071488108911e-05	-0.418102224750448	0.045	0.137	1
PTPN2	6.63135935940207e-05	0.357100063630095	0.476	0.297	1
ANO10	7.00534341451997e-05	0.334527794885491	0.154	0.046	1
ADA	7.12219937786482e-05	0.445017374917187	0.364	0.196	1
ARAP2	7.31675991622413e-05	0.313564415318013	0.157	0.046	1
MAX	7.50104475431104e-05	0.35796646717445	0.35	0.187	1
HDLBP	7.59606550197129e-05	-0.42845904124398	0.331	0.47	1
ENSMMUG00000017437	7.62007806177226e-05	0.35959606162793	0.193	0.073	1
PARP3	7.64503993624325e-05	0.349375954120708	0.263	0.123	1
ATP13A1	7.70127955233484e-05	0.383366081863851	0.272	0.128	1
DDX52	7.77226907018297e-05	0.316835404807334	0.16	0.05	1
VTA1	7.94230590077863e-05	0.314129524995211	0.224	0.091	1
SIT1	8.13174581255426e-05	0.324543994761396	0.364	0.187	1
RRP7A	8.3338790169237e-05	0.350983682599384	0.227	0.096	1
DUSP2	8.37642860729802e-05	0.8215371219064	0.359	0.205	1
USP15	8.55223338742322e-05	0.405270864974683	0.51	0.338	1
ARID4B	8.62791801105592e-05	0.394312497463094	0.504	0.315	1
CCND3	8.63896582272081e-05	0.383611635687962	0.65	0.475	1
PRDM1	8.71805608914065e-05	-0.422259144892543	0.031	0.11	1
MRPS7	8.85461859885889e-05	0.275572958604572	0.216	0.082	1
CD14	9.13300026045026e-05	-0.510149494120841	0.031	0.11	1
OGFR	9.22716008489223e-05	0.464328303955112	0.19	0.078	1
TOMM22	9.26356834134013e-05	0.40700001015389	0.44	0.269	1
AQP3	9.39983051343556e-05	-0.493620044547863	0.056	0.151	1
NCF2	9.54563834646042e-05	-0.308279721229886	0.028	0.105	1
STMP1	9.70463266593798e-05	-0.387197918174547	0.081	0.187	1
PYCR2	9.83341890973624e-05	0.359523878915603	0.266	0.123	1
UNC93B1	0.000106124335543719	0.294396336333794	0.126	0.032	1
SDHAF4	0.000107967228090662	-0.495783564569338	0.182	0.301	1
ENSMMUG00000060950	0.000110396229596231	-0.424565115124902	0.07	0.169	1
FYB1	0.000111293874121214	0.392863872460499	0.798	0.626	1
CGGBP1	0.000112237382620158	0.353156365490604	0.412	0.233	1
TM9SF1	0.00011372074780277	0.347009090446253	0.336	0.183	1
SVIP	0.000117914398055379	0.352931749307869	0.143	0.041	1
NSMCE4A	0.000119879882969909	0.302423335381473	0.134	0.037	1
ENSMMUG00000059569	0.000120079252650239	0.292032571856163	0.112	0.023	1
ADAM19	0.000121788808365245	0.301754820754912	0.104	0.018	1
WFDC2	0.000123276647515834	-0.37485821897641	0.05	0.142	1
BEX1	0.000123284639164771	0.33922680761231	0.179	0.064	1
JAML	0.000123931089778302	-0.507216303337581	0.073	0.169	1
SEMA4D	0.000127463574797485	0.345228041017219	0.44	0.256	1
DEDD2	0.000127834559294675	0.342965865186051	0.21	0.087	1
ENSMMUG00000000729	0.000129392835115004	-0.475371101808431	0.073	0.174	1
S1PR1	0.000140889958670804	0.344783720829078	0.204	0.082	1
EED	0.000140890206622856	0.45386030576581	0.311	0.164	1
ABCF1	0.000141161205585428	0.399177778084335	0.443	0.269	1
THAP7	0.000145770568429982	0.313350608924294	0.227	0.096	1
WDR46	0.000147873778530952	0.333872625604702	0.255	0.119	1
NKG7	0.000155366541191827	0.905405709819287	0.317	0.169	1
COPE	0.000156033593475024	0.32088717627168	0.681	0.507	1
ERAP2	0.00015809974324976	0.316326307155497	0.221	0.091	1
STAT3	0.000158398579802104	0.34355627390139	0.3	0.16	1
PSMC3	0.000162691504387076	0.318501100189677	0.331	0.178	1
IQGAP1	0.000164087926630476	-0.41780497483292	0.538	0.603	1
MRPS18A	0.000170462563119194	0.302590127863325	0.392	0.228	1
SIGMAR1	0.000170938859847145	0.355096247925665	0.202	0.082	1
IRF2	0.000172870656975071	0.431281192563231	0.415	0.26	1
DRG2	0.000173896358417063	0.336884538174126	0.286	0.142	1
DERL2	0.000175560947593384	0.296476567181595	0.269	0.132	1
CBLB	0.000186373001506999	0.387906092680521	0.272	0.132	1
PNPT1	0.000186933854318788	0.29565751827681	0.202	0.082	1
LYSMD3	0.000187141199059474	0.356095281914402	0.134	0.041	1
WDR83OS	0.000187184472560357	0.252289689588811	0.871	0.68	1
EZR	0.000188598786046121	-0.455193128482707	0.585	0.68	1
N4BP1	0.000190026819851317	0.26817088297623	0.244	0.11	1
TKT	0.00019180244732117	-0.575674978690763	0.403	0.484	1
KRIT1	0.000195918573213542	-0.468046986313896	0.188	0.311	1
EHD4	0.000208859968623514	0.362667693909325	0.297	0.151	1
LY86	0.000209358827518731	-0.299176815789438	0.028	0.1	1
MBNL1	0.000211461247362081	0.317096719191964	0.768	0.626	1
COPS6	0.000212299198058097	0.346460416318552	0.524	0.338	1
TRIM72	0.000218385971981401	0.325145992122094	0.468	0.301	1
CRLF3	0.000220399444359292	0.274595853463673	0.373	0.21	1
CLEC4A	0.000222623235303603	-0.355496970181677	0.028	0.1	1
CD79A	0.000222729726325997	0.505328596200767	0.115	0.027	1
SSH2	0.000224018548708702	0.405372757170918	0.227	0.11	1
ENSMMUG00000000186	0.000226050129834651	0.345200958707209	0.35	0.196	1
ATP5F1C	0.000226291601108415	0.318809898400335	0.675	0.457	1
EIF1AD	0.000227978284928484	0.28356199619605	0.146	0.046	1
ENSMMUG00000051893	0.000231374758982024	-0.259687892825114	0.031	0.105	1
MRPS18B	0.000231841782665909	0.318003703825848	0.378	0.219	1
TRIM26	0.000237618064253781	0.251145000670606	0.154	0.05	1
DDX24	0.000239050478738264	0.381896030235009	0.616	0.434	1
LCORL	0.000241198962331332	-0.253140938417304	0.036	0.114	1
BRD2	0.000245524226782267	0.314795422953587	0.577	0.393	1
DAZAP2	0.000246672629372664	0.30662046273611	0.756	0.589	1
XAB2	0.000260293725307776	0.326512386997087	0.196	0.082	1
ENSMMUG00000006608	0.000262419155838642	0.260735100741487	0.745	0.557	1
PSMA1	0.000264634611549957	0.362423774132767	0.524	0.356	1
ZNF267	0.000264942425195627	0.281571445709003	0.23	0.105	1
NR1H2	0.000265224921786688	0.328877860126405	0.359	0.21	1
DAXX	0.000270983749416957	0.290563378171431	0.305	0.16	1
CD3G	0.000272991737853086	0.388571235852691	0.72	0.562	1
MED27	0.0002775313023036	0.346164656777102	0.207	0.091	1
SNX11	0.000278233318567469	0.271628319063038	0.148	0.05	1
ENSMMUG00000008396	0.000281776315413974	0.350995584494572	0.286	0.146	1
LLPH	0.000289234338269016	0.31069260725606	0.443	0.274	1
SLPI	0.00029086155141488	-0.39522363690861	0.062	0.151	1
CNBP	0.000293075560279695	0.259400928190779	0.888	0.726	1
UBA7	0.000295716861136742	0.371367192767347	0.283	0.146	1
RELB	0.000297282838591353	0.30277340292424	0.154	0.055	1
ENSMMUG00000062648	0.000310110188706272	0.281342021820112	0.151	0.055	1
EVI2B	0.000313575546043496	-0.480612419142898	0.176	0.288	1
DNAJB14	0.000313585672951484	0.372995684751124	0.227	0.105	1
SEPTIN11	0.000314212641863376	-0.329102193445172	0.132	0.247	1
LAMP2	0.000315417224510045	-0.407091766231212	0.095	0.196	1
SLC25A38	0.000316450169420517	0.278909007924274	0.218	0.096	1
NDUFA4	0.000317385097185092	0.274740444438681	0.894	0.763	1
HSF1	0.000317507252322166	0.324075672936655	0.336	0.183	1
HYI	0.000317750518859885	-0.486998594491939	0.202	0.315	1
NUMB	0.000318167736601026	-0.348208545671301	0.062	0.151	1
NUDT4	0.000333796884321545	-0.373762854230054	0.036	0.11	1
GALNT1	0.000333996268815161	-0.30743225216621	0.062	0.151	1
TRAF4	0.000341199314754611	0.286404832805398	0.148	0.05	1
CD2BP2	0.000341483730837203	0.275541324107082	0.294	0.155	1
YPEL3	0.000345646706122952	-0.408712521825761	0.123	0.233	1
KLF6	0.00036250324995435	-0.549093455452932	0.487	0.58	1
HCLS1	0.000364258946259749	0.286734218397539	0.723	0.516	1
WDR1	0.000369107011493883	-0.574759610782739	0.331	0.425	1
STAT5A	0.000373242578673116	0.2838487297725	0.235	0.114	1
ACTR3	0.000381810944071871	-0.404193260965492	0.58	0.648	1
MGST2	0.000382194835291046	-0.285659457296972	0.042	0.119	1
RPS27A	0.000387189935263429	-0.491248926672362	0.605	0.653	1
TCOF1	0.000388881191970752	0.293032181470532	0.16	0.059	1
GPRIN3	0.000392797977892208	-0.358011825877763	0.073	0.164	1
CCDC88A	0.000394544425931646	-0.274065999909914	0.045	0.123	1
IL15RA	0.000397603542126984	0.327878665957579	0.101	0.023	1
TMC6	0.000409345390306535	0.29761680106354	0.23	0.105	1
TSPAN6	0.000412774614660859	-0.382130471605864	0.031	0.1	1
STT3A	0.000414624625176389	-0.347718844900189	0.087	0.183	1
MAMU-DMB	0.000415295377379875	-0.470476495144723	0.106	0.21	1
NFE2L1	0.000418167781742187	0.282998461549054	0.193	0.082	1
JADE2	0.000419102203577306	0.281079913180636	0.246	0.119	1
PPP2R5B	0.000422730578111487	0.266502125546552	0.101	0.023	1
ADA2	0.000423746239576967	-0.27102390934192	0.039	0.114	1
DNAJC25	0.00042447217111523	-0.541634364533378	0.154	0.256	1
RPL4	0.000437059534964032	-0.314129715437052	0.919	0.9	1
ITGAE	0.000440219441908379	-0.561667339711417	0.199	0.306	1
RPP14	0.000442330999141395	0.259413618090557	0.151	0.055	1
PCED1B	0.000448960586870179	0.49212009550393	0.44	0.292	1
ANXA4	0.000454997289669257	-0.307815187749128	0.098	0.201	1
ALCAM	0.000460579022086038	-0.342871828925123	0.05	0.132	1
TMUB1	0.000462243969312085	0.359689802862323	0.364	0.215	1
ENSMMUG00000022127	0.000463049324778092	-0.432269758198683	0.048	0.128	1
ARHGAP18	0.000476806147246998	-0.284752471808465	0.05	0.132	1
MRPL19	0.000484550740012991	0.310883863560899	0.174	0.073	1
RUBCN	0.000486666953782671	0.262338648480511	0.16	0.059	1
TMEM50A	0.000494253870348263	0.330610785961494	0.597	0.425	1
IGF2R	0.000496891690997211	-0.285072015092786	0.048	0.128	1
EIF6	0.000497215127299399	0.342575137169707	0.515	0.338	1
AGTRAP	0.000506655597258379	-0.419227947520252	0.104	0.201	1
PLCG1	0.000511395801234631	0.286517363646008	0.227	0.1	1
DDX18	0.00051223568564994	0.281982604349216	0.493	0.315	1
NUP210	0.000516786575680263	0.275220501752924	0.207	0.091	1
CSF1R	0.000517233081657129	-0.274005972905736	0.042	0.119	1
TNRC6C	0.000526388740851141	0.271178296461499	0.115	0.032	1
TOP1	0.000542148304379268	0.380085068561583	0.392	0.251	1
NOL7	0.000542584484900346	0.382885567155577	0.485	0.311	1
MOB2	0.000546386476565498	0.322349510706218	0.224	0.11	1
ENSMMUG00000051392	0.000555819865892299	0.419355614229793	0.65	0.475	1
PSMB3	0.000556146135392676	0.363484609189312	0.591	0.42	1
ABHD11	0.000557534991070925	0.273078192167488	0.157	0.059	1
CD46	0.000558873284660301	-0.437901572500092	0.275	0.388	1
CCAR2	0.000562978088221682	0.295809146532772	0.224	0.105	1
WASHC3	0.000566478752134953	0.307722940266019	0.347	0.205	1
TM9SF4	0.000568979782244041	0.27823678375238	0.157	0.059	1
BIRC2	0.00057360886984304	0.260712706010578	0.261	0.132	1
ARHGAP25	0.000575651712300055	0.298586409373911	0.345	0.201	1
PDIA3	0.000577640398222939	0.356191985130706	0.485	0.329	1
ENSMMUG00000006206	0.000578072074229764	0.308134857386431	0.493	0.32	1
S100A11	0.000586149663040233	-0.599609794990454	0.221	0.329	1
IMP3	0.000587759597839011	0.287323472191492	0.126	0.041	1
ENSMMUG00000016278	0.000602290262646673	0.332231342368051	0.395	0.242	1
FBXO34	0.000609017188810551	0.299779895583486	0.277	0.146	1
TRAPPC4	0.000612494985822923	0.292847184656789	0.347	0.205	1
DDX39B	0.000615972520171758	0.304421857695731	0.443	0.274	1
RPIA	0.00062010716235318	0.293036381714109	0.289	0.155	1
RAB3GAP1	0.000623692586267917	0.250498818450267	0.252	0.123	1
ZYX	0.000625655362537535	-0.468584361867142	0.238	0.338	1
SRSF10	0.000635063281173304	0.317677633531667	0.398	0.237	1
OPTN	0.000655936645191919	0.371726847381167	0.361	0.219	1
PSMD13	0.000655985810867154	0.32927056438071	0.448	0.288	1
ZNF33A	0.000670429980014329	0.296565209645999	0.118	0.037	1
BAK1	0.000677480761611519	0.34719319192406	0.207	0.1	1
SNAPC5	0.000686694144617193	0.326069820373148	0.157	0.064	1
AURKAIP1	0.00069142561192449	0.271370052706512	0.176	0.073	1
KRR1	0.00069988738816448	0.284290466697119	0.269	0.142	1
DESI1	0.000700806013751766	0.2688799246834	0.126	0.041	1
WBP2	0.00070873561830974	0.302906884747723	0.437	0.274	1
SAR1A	0.000735004742930725	0.271431589029253	0.333	0.187	1
FNBP1	0.000736105860070596	0.398938841716211	0.599	0.466	1
INTS8	0.000739423063597824	0.330911430012181	0.241	0.123	1
DAPP1	0.000739958731499665	0.337448947010244	0.146	0.055	1
ENSMMUG00000012474	0.000740253584136444	0.284701716925856	0.154	0.059	1
UBL3	0.000746030098136165	-0.381767009759069	0.106	0.201	1
KLRB1	0.000749461700659232	-0.536399361486574	0.076	0.164	1
PCYOX1	0.000772675465035493	-0.283021675773425	0.05	0.128	1
EIF4H	0.000776056006031486	0.312506303756728	0.409	0.265	1
ENSMMUG00000064126	0.00078241059018014	-0.358614720538263	0.042	0.114	1
ENSMMUG00000023397	0.000794080732760348	0.275330385749337	0.157	0.064	1
MYO5A	0.000794449146201531	-0.278643245734183	0.05	0.128	1
COPA	0.000805705585852217	0.305076110496369	0.283	0.155	1
SOCS3	0.000806391973795109	0.306463623338896	0.168	0.068	1
FDFT1	0.000808318703279378	-0.514025448583557	0.244	0.347	1
CLEC2B	0.000808909789831549	0.501930684584937	0.409	0.279	1
SOD1	0.000814880600980247	-0.327273924960698	0.401	0.493	1
HNRNPD	0.000816141902863295	0.304002232826431	0.364	0.224	1
KIF13B	0.000819393546708347	-0.260367035863175	0.036	0.105	1
ERAP1	0.00081978529297902	0.300857385085356	0.123	0.041	1
NSA2	0.000825607169718497	-0.354092005433909	0.527	0.562	1
ENSMMUG00000013779	0.000832601707824823	1.52335574226959	0.115	0.037	1
ENSMMUG00000017097	0.000837660189391864	0.281188271828254	0.317	0.178	1
UBXN1	0.000842859689592979	0.269592179944999	0.787	0.626	1
RBM14	0.000849297329423458	0.390946816522476	0.465	0.315	1
TEKT1	0.000855556297973873	-0.317067404743195	0.034	0.1	1
SF3B4	0.000857733559484495	0.317276396485134	0.361	0.215	1
SPOP	0.000872298318754751	0.358119557254487	0.277	0.151	1
KLF8	0.000882136499104596	0.354730101245582	0.134	0.05	1
SLC9A3R1	0.000891525237920869	-0.412158215583012	0.263	0.365	1
AAMP	0.000897112058481343	0.310395766809934	0.291	0.164	1
FURIN	0.000907963327257447	-0.549865912910995	0.157	0.251	1
FCER1G	0.000911115051896469	-0.589854609017529	0.151	0.265	1
MRPL9	0.000914780698148491	0.296942155028964	0.275	0.151	1
RAB11FIP1	0.00091675206848417	-0.318005290351056	0.118	0.219	1
PTK2B	0.000921086522171446	0.279967061414986	0.272	0.142	1
WAS	0.00093157635679589	0.339036342521892	0.529	0.388	1
COPS5	0.000939103283992494	0.306173239951615	0.359	0.219	1
S100P	0.000943610052084545	-0.361621037924649	0.036	0.105	1
PDCD2	0.000943718972892473	0.370496859145035	0.218	0.114	1
MRPL33	0.000944399903738569	-0.379800924534761	0.224	0.324	1
PDLIM1	0.000947212566405015	-0.295830495576787	0.067	0.151	1
RABAC1	0.00095287571125664	-0.536992313100941	0.504	0.571	1
NDUFS2	0.000958163796901655	0.30625302789763	0.364	0.228	1
CYSTM1	0.000966309179186964	-0.38931522539622	0.157	0.265	1
PFDN1	0.000966781819096604	0.297160953590449	0.353	0.205	1
GIMAP8	0.000972783110157136	0.272624155367952	0.465	0.283	1
RNASET2	0.00100153074363516	-0.371521777021493	0.199	0.306	1
ASF1A	0.00103204549041968	0.33662340836258	0.19	0.087	1
AGR2	0.00105110923906472	-0.339405581641897	0.039	0.11	1
AP1M1	0.00107503375146789	0.281547742236559	0.384	0.247	1
SF3A1	0.00108058451170753	0.265757847927509	0.342	0.196	1
CKS2	0.0010996631504019	-0.552278054041793	0.176	0.279	1
ENSMMUG00000055457	0.00110466252397868	-0.348957910386852	0.067	0.146	1
ENSMMUG00000038348	0.00113635910077842	-0.354307252337161	0.067	0.146	1
NOC3L	0.0011381925517112	0.299800091813204	0.154	0.064	1
VMP1	0.00114843702327824	0.329014522456257	0.289	0.169	1
HMGA1	0.00116490268244754	0.273958030455358	0.381	0.237	1
COMMD5	0.00116928085441025	0.2912114361241	0.218	0.11	1
MRPL35	0.00119079212715454	0.268947735466314	0.19	0.087	1
ENSMMUG00000009066	0.00120746342104376	-0.419737574002573	0.109	0.196	1
ENSMMUG00000015217	0.00120821718442984	0.257246839208702	0.185	0.082	1
RPS19BP1	0.00121397017824613	0.265793407993963	0.381	0.237	1
CHTOP	0.0012154801953322	0.330404058276209	0.319	0.201	1
POLE3	0.00124509736822243	0.289881889755816	0.193	0.091	1
RPS27L	0.00127508259081071	-0.379335847418801	0.535	0.575	1
EIF3L	0.00128156917200739	-0.335794875453796	0.563	0.63	1
LSP1	0.00129041795384893	-0.305783620562034	0.745	0.785	1
FBXO7	0.0012945179045753	0.294962675890902	0.336	0.196	1
MICOS13	0.00129894655217339	0.313080594644353	0.616	0.452	1
FXYD5	0.00129957987846395	-0.306596042756916	0.868	0.877	1
ENSMMUG00000053817	0.00130235224749584	0.276201140732629	0.448	0.292	1
HSP90B1	0.00130646617566296	-0.378271561950147	0.471	0.562	1
CDC42SE1	0.0013093140643061	0.299461597016346	0.448	0.283	1
MMP25	0.00131018455839123	-0.317696423063597	0.036	0.1	1
ENSMMUG00000056183	0.00132441005838755	-0.382514923449358	0.162	0.265	1
EIF4A1	0.00132619760945234	0.284853440110137	0.717	0.53	1
CD86	0.00132782415438355	-0.291867213655516	0.053	0.128	1
XRN1	0.00133603536555454	0.357092718811246	0.289	0.164	1
CMBL	0.00134345833165624	-0.413197204161704	0.059	0.132	1
FLT3LG	0.0013616497280524	0.300650637770268	0.591	0.411	1
ENSMMUG00000031426	0.00136344128208186	0.255054475949088	0.605	0.447	1
AKT2	0.00136719581412054	0.265065204875709	0.174	0.078	1
ENSMMUG00000006075	0.00139669888464806	-0.453450656102831	0.123	0.21	1
MCEMP1	0.00140327711750111	-0.530049030632062	0.048	0.119	1
TM9SF3	0.00141208556627812	-0.29766465332269	0.07	0.151	1
ATP2B1	0.0014130564786992	-0.278842226621631	0.053	0.128	1
NTAN1	0.00141981331905428	-0.330580672425071	0.129	0.224	1
IQCG	0.00142851417720145	-0.319793747867482	0.036	0.1	1
PLTP	0.00145333161125161	-0.350688083892668	0.036	0.1	1
CALHM2	0.00149882514393547	-0.295996206206431	0.039	0.105	1
HMCES	0.00149916092138947	-0.292479003766461	0.059	0.132	1
KCTD10	0.00151141094583047	-0.250048831601054	0.039	0.105	1
CCNL1	0.00155470304004067	-0.435385882548603	0.373	0.47	1
MAP4	0.00156506581417923	-0.372076300201459	0.078	0.16	1
LDHA	0.00156877025769532	0.296195422837645	0.739	0.534	1
FGL2	0.00159690117269619	-0.523070804307959	0.283	0.379	1
ALOX5AP	0.00160369226174829	-0.594024843915872	0.151	0.242	1
ENSMMUG00000053146	0.00160500235745745	-0.400513590007434	0.451	0.548	1
HYPK	0.00160597839631271	0.292788494789703	0.552	0.397	1
DRG1	0.0016421307084379	0.279302798959711	0.269	0.151	1
GMIP	0.00164948096221199	0.267472348881179	0.246	0.132	1
DPH2	0.00166148768035843	-0.410367196035575	0.283	0.374	1
CYB5A	0.00167599540399047	-0.452415987051035	0.392	0.484	1
ITGB2	0.0016772382163203	-0.376813296169763	0.434	0.525	1
UBE2N	0.00172834503883948	0.282774325637766	0.392	0.26	1
SNRPG	0.0017908217611708	0.265802238896025	0.611	0.438	1
SIPA1L1	0.00180215524193849	0.287519109951117	0.188	0.091	1
GYG1	0.0018442846616246	0.297451662485063	0.185	0.091	1
DNAJC9	0.00184766185488809	0.28754103912703	0.148	0.064	1
EIF5	0.00185643716559712	0.323541852715109	0.462	0.32	1
ZNF331	0.00186449322873136	0.266558799122389	0.104	0.032	1
CD74	0.00186973066507148	-0.475469345417834	0.731	0.772	1
KRAS	0.00187163488170351	0.287523265404912	0.263	0.151	1
CTNNA1	0.00188330907156329	-0.344370447536593	0.076	0.155	1
GMPR2	0.00190110014421911	0.263852250936486	0.291	0.174	1
LIG1	0.00191250063678134	0.295140145104574	0.143	0.059	1
GPR65	0.0019162759513743	0.317144322252602	0.367	0.224	1
UTP11	0.00202021181402078	0.26892691590043	0.134	0.055	1
TBC1D1	0.00202185707678883	0.267367157472278	0.185	0.087	1
LSM8	0.00202467313582991	0.29262742907257	0.412	0.269	1
RPL7	0.00207255919074676	-0.256831347054308	0.916	0.904	1
RNASEH2B	0.00207974802960715	0.271518244473875	0.283	0.164	1
NSFL1C	0.00212906997891462	0.26385996955864	0.303	0.183	1
DBNL	0.00217223779228803	0.327877347852254	0.401	0.26	1
ERP29	0.00220698299372972	0.30359704729349	0.303	0.183	1
ANKIB1	0.00222640821849459	0.266440224422703	0.176	0.082	1
PCGF5	0.00225204824026538	0.289716840823358	0.188	0.091	1
CSF1	0.00226959969983552	-0.331670829575355	0.151	0.256	1
DPEP2	0.00228962737788826	-0.391225885954082	0.098	0.183	1
WASL	0.00233170854584951	-0.302848729688875	0.084	0.164	1
TNF	0.00234032725339171	-0.420181738398132	0.05	0.119	1
PLAAT3	0.00237270709666893	0.48001741080818	0.608	0.502	1
CLINT1	0.00237370385827939	-0.440466406751141	0.319	0.406	1
KTN1	0.0023838928450831	-0.376891532676802	0.221	0.32	1
AP3M2	0.00240667985799551	0.263828212321406	0.123	0.046	1
CCDC59	0.00242129732408831	0.310648880581022	0.277	0.164	1
REXO4	0.00244132054021965	0.263342781232303	0.137	0.059	1
ENSMMUG00000049722	0.00245962545300761	-0.431397227465682	0.151	0.242	1
CCDC82	0.0024729806791222	0.311075142154045	0.336	0.219	1
NAAA	0.00249310617023949	-0.302519202975972	0.118	0.205	1
KARS1	0.00251143854167251	0.270956960385853	0.261	0.151	1
MORC3	0.00254927229251613	0.253081847604944	0.289	0.164	1
DGUOK	0.00255922627987832	0.284199690894083	0.255	0.146	1
BET1L	0.0025601203965784	0.258933644171907	0.16	0.073	1
RBM8A	0.00262502385240212	0.28455390866006	0.563	0.397	1
C18H18orf25	0.00262587181662858	0.278267610757215	0.134	0.055	1
UBE2D3	0.00262827998225165	0.285131115895175	0.77	0.612	1
ENSMMUG00000023553	0.0026469657092673	-0.37585360638799	0.076	0.151	1
RAB31	0.00265200981968473	-0.34847238404955	0.095	0.178	1
SERBP1	0.00268292590616009	-0.356238079449346	0.473	0.548	1
MPHOSPH6	0.00270521536562829	0.252171671982437	0.199	0.105	1
UBE2B	0.00270521680627597	0.296089223560322	0.429	0.288	1
RER1	0.00270821501954034	0.261436269017203	0.507	0.347	1
RCSD1	0.002764586701628	0.286466066486778	0.434	0.292	1
SNRNP27	0.00276508154488895	0.28499527777316	0.196	0.1	1
MXD1	0.00277492042469896	-0.367646861098583	0.095	0.174	1
COQ2	0.00280152158046224	0.280401874181494	0.151	0.068	1
MRPS36	0.00283860144384471	-0.419996646491043	0.148	0.237	1
NMT1	0.002874644408398	0.263213621840938	0.289	0.178	1
LIMD2	0.00289204406606762	0.36479897569212	0.681	0.548	1
TRAM1	0.00291937457996625	-0.380716749197225	0.37	0.457	1
NDUFB10	0.00292471162599401	-0.408568195952565	0.319	0.406	1
CNIH4	0.00293522833502614	-0.360803340916451	0.283	0.374	1
TMEM126B	0.00293815053707174	0.252110806700991	0.109	0.041	1
MSL3	0.00295911530301525	0.266265622934567	0.118	0.046	1
ITK	0.00297325800754561	0.26938627968023	0.395	0.256	1
CALR	0.00305117301708424	0.304042079667198	0.72	0.607	1
LSM4	0.00310179450798662	-0.358039004391972	0.389	0.475	1
GLE1	0.00311720061401851	0.260694811485074	0.204	0.105	1
COX5A	0.00312302872270838	-0.326590393213693	0.664	0.685	1
SLC2A3	0.00320604783282355	0.354786133302247	0.49	0.352	1
RPS3	0.00324103947959917	-0.26375552616126	0.966	0.918	1
NFATC2	0.00324852230936727	0.282221407089638	0.28	0.169	1
EIF4G1	0.00331011371461443	0.292459603279224	0.311	0.192	1
DTD1	0.00333584022586791	-0.431358679803837	0.185	0.274	1
DDA1	0.00335647714061004	0.284305864912815	0.241	0.137	1
KDM5A	0.00339340554952245	0.28592885077263	0.275	0.164	1
FIBP	0.00342088236845318	0.253385902494946	0.303	0.192	1
PIH1D1	0.00342775378572468	0.303384072083	0.286	0.174	1
TXNDC9	0.00350753381851247	0.2875372690242	0.21	0.114	1
AIP	0.0036128433841133	0.251921408794922	0.611	0.461	1
KIAA0040	0.00362025750072331	0.259913357506265	0.3	0.183	1
SLC25A3	0.00362335269013096	-0.322235011625206	0.56	0.594	1
RDH5	0.00369696059806706	-0.295134839445969	0.737	0.735	1
TESPA1	0.00382412786794867	0.304118491559791	0.23	0.128	1
MRPL17	0.00383608289041124	0.32179423710481	0.35	0.237	1
CPT1A	0.00387745891569557	-0.279875721027321	0.067	0.137	1
SERF2	0.00391424589154695	-0.321107883548221	0.05	0.114	1
CD81	0.00396318245636766	-0.356727014060977	0.235	0.333	1
PQBP1	0.00402784604333441	-0.363335344217083	0.148	0.228	1
EDF1	0.00404807220769818	-0.265442909357635	0.675	0.68	1
MYO1F	0.00409806769233901	-0.269155139452679	0.146	0.237	1
DDIT3	0.00411067632447572	-0.434209198111659	0.095	0.174	1
ENSMMUG00000038088	0.00411915695048556	0.276187601886408	0.16	0.078	1
CKLF	0.00415200215757462	-0.448521608025426	0.409	0.47	1
TMEM18	0.00417835455452323	0.285624583544881	0.258	0.155	1
TXNDC12	0.00420395014932559	0.324867405951719	0.204	0.114	1
ATP5PO	0.00421787184051164	-0.301292863331371	0.826	0.817	1
ARHGDIA	0.00423341068951132	0.250244588351926	0.731	0.562	1
PSD4	0.00426534507459357	0.286223476959273	0.305	0.192	1
DNAJA1	0.00431633048169003	0.300423621407764	0.667	0.511	1
SLA	0.00433759407148357	0.299330113769698	0.305	0.192	1
NAT10	0.00438544583026352	0.277673724993223	0.112	0.046	1
TMEM109	0.00441394737283706	0.330900862357034	0.356	0.247	1
ENSMMUG00000015610	0.00442809259217042	0.258345069367237	0.182	0.096	1
RAE1	0.00445277436210519	0.25650775369248	0.154	0.073	1
UCHL3	0.00453193187998217	0.321427478034634	0.21	0.123	1
HNRNPH3	0.00455252460978344	0.251401038413116	0.535	0.379	1
DUSP4	0.00461928962240719	-0.315352466434118	0.056	0.119	1
LPIN2	0.00465958605053621	0.308964900090887	0.224	0.132	1
NECAP2	0.00475098019811362	0.280053980673877	0.347	0.224	1
CDK2AP2	0.00476797133383855	-0.355029971073192	0.252	0.347	1
RERE	0.00485790135170707	0.287425798447314	0.199	0.11	1
CHORDC1	0.00489826705736317	0.315201324997867	0.353	0.242	1
CCR6	0.00495789396997908	-0.459253752265658	0.14	0.224	1
VPS13C	0.00501205690196304	-0.31411023956241	0.151	0.242	1
TMX4	0.00504741279033644	-0.288410703339976	0.123	0.205	1
C1H1orf52	0.00514419462513865	0.277075723943163	0.123	0.055	1
TNFSF8	0.00532134500541976	0.252673360034748	0.21	0.119	1
COX7A1	0.00535561927646915	-0.40879949022466	0.193	0.269	1
ENSMMUG00000032498	0.00539969749100233	-0.257520817156505	0.073	0.142	1
POLR1D	0.00541919729100498	0.275244813383205	0.599	0.452	1
DDX3X	0.00544093490496537	0.257015263749633	0.501	0.356	1
DPY30	0.00550704669071506	-0.434309291080674	0.258	0.347	1
GNAI2.1	0.00552094269006821	-0.370756038495006	0.395	0.447	1
TNFRSF25	0.00556288430729859	-0.412785161980082	0.232	0.311	1
ENSMMUG00000018860	0.00561298090126657	-0.269248018916211	0.07	0.137	1
TRMT6	0.00573062483968627	0.267823302253482	0.132	0.059	1
BIRC3	0.00576446110709073	0.360470776860618	0.353	0.237	1
DDX56	0.00578255428312501	0.275108099494831	0.224	0.132	1
RNF149	0.00585993233254764	-0.417630650972083	0.207	0.283	1
PSENEN	0.00588229669938279	-0.41074927440735	0.339	0.402	1
BCAP29	0.00590984427000929	-0.32350487805576	0.123	0.205	1
COA1	0.00614705344241217	-0.570342389016726	0.297	0.37	1
CDKN1A	0.00618647901472814	-0.402741735153322	0.098	0.174	1
RRAGC	0.00630456150440458	-0.252575942703927	0.056	0.119	1
ANG	0.0063264497307654	-0.317030897417938	0.095	0.169	1
SMARCC2	0.00644974019163839	0.27407767180086	0.235	0.142	1
CYCS	0.006496369843584	-0.386744462063596	0.252	0.333	1
PPM1K	0.00651583160173142	0.262883222498842	0.204	0.11	1
HMGB2	0.00652254496877406	-0.491846869390273	0.224	0.301	1
LGALS8	0.00659061438574719	0.292333899021423	0.21	0.123	1
NFKBIA	0.00660727850214052	-0.539475229660495	0.627	0.644	1
EMG1	0.00669666407159717	0.261860703325911	0.224	0.132	1
ZBTB38	0.00670334863312282	-0.297862572091283	0.132	0.215	1
PRCP	0.00677290284712028	-0.251376510789325	0.064	0.128	1
NPAT	0.00681561916995246	0.252492536981669	0.104	0.041	1
NPDC1	0.00688555340684891	-0.286228960190146	0.045	0.1	1
ENSMMUG00000031981	0.00697086166632684	-0.278740516771127	0.207	0.297	1
PLP2	0.00699907508447619	-0.458393781129905	0.457	0.521	1
HSPD1	0.00707658469273214	0.303460580785089	0.641	0.479	1
SUCLG2	0.00722356329350799	0.295125750026728	0.272	0.174	1
H1-3	0.00722899041432587	-0.427274281617392	0.095	0.169	1
SRRM2	0.00754922883010269	0.266427524755011	0.44	0.315	1
TXNDC15	0.00783917434012706	0.262911493142735	0.255	0.155	1
ENSMMUG00000057434	0.0079190141669485	0.26330965066594	0.176	0.096	1
AHCTF1	0.00814327307421923	-0.263715253627952	0.078	0.146	1
PAK3	0.00817880585583896	0.278458187941102	0.109	0.046	1
KIF5B	0.00818375432111148	-0.284371372969759	0.185	0.274	1
STAT6	0.0082992851308205	0.310718102678794	0.241	0.151	1
NDUFB9	0.0084107316308775	-0.368669897325698	0.387	0.429	1
SRRT	0.00852205534780628	0.270850969693323	0.216	0.132	1
ZFC3H1	0.00852560253349971	-0.328660493852049	0.081	0.146	1
NIBAN1	0.00855285049156004	-0.341134459161962	0.196	0.279	1
GZMB	0.00899404740358115	2.22568746756224	0.202	0.119	1
MFHAS1	0.00902839670798655	-0.411842338415327	0.062	0.119	1
STK17B	0.00904261283955746	-0.331864701202176	0.647	0.671	1
LAPTM5	0.00912584683764679	-0.269866797180289	0.796	0.795	1
IQGAP2	0.00921566590739613	-0.298745190973606	0.151	0.233	1
SEPTIN9	0.00921573867491489	-0.261879598935828	0.527	0.584	1
TXNIP	0.00927340526679857	0.367884257977757	0.838	0.767	1
C1QB	0.00950727403316802	-0.335940699609907	0.045	0.1	1
PHTF2	0.00951473436181934	-0.267618644552587	0.053	0.11	1
MYO1G	0.00956269642275919	-0.383789070798606	0.314	0.397	1
ZNF706	0.00969614161895282	-0.301144878792321	0.459	0.525	1
CD96	0.00984351159629428	-0.380178851938241	0.064	0.123	1
SLC30A7	0.0100116088570431	0.28363692046904	0.171	0.096	1
SFT2D1	0.0100426662084288	-0.32617851921476	0.204	0.288	1
MIER2	0.0100535500762213	-0.337737513956611	0.129	0.196	1
FHOD1	0.0101510450816716	-0.308470273261704	0.081	0.146	1
ERH	0.0101877305399285	0.299381146434748	0.546	0.411	1
ENSMMUG00000039070	0.0102777263797843	-0.3092275612742	0.106	0.178	1
SVBP	0.0103256610748116	-0.345508449314705	0.118	0.187	1
BIN2	0.0104086822503645	-0.27984691867752	0.423	0.502	1
NCLN	0.0104894185566997	0.315486197138417	0.35	0.247	1
C11H12orf57	0.0105689519896204	-0.263133090856459	0.711	0.721	1
RRBP1	0.0107155133681875	-0.287232407977984	0.126	0.201	1
SLK	0.0107941915544177	-0.260572493321595	0.084	0.151	1
GLRX	0.01086236086317	0.352164591400575	0.429	0.329	1
ANXA6	0.0110062507252509	0.2799535713165	0.653	0.511	1
SAMM50	0.01101666970137	-0.254503028617478	0.092	0.16	1
LCP1	0.011049673821496	-0.274293247438955	0.776	0.808	1
MBTPS1	0.0112214253665197	-0.333141406283692	0.092	0.16	1
CLNS1A	0.011277780943999	0.264182729472988	0.431	0.329	1
NOP14	0.0113796583686742	-0.353768139438976	0.148	0.224	1
CBX6	0.0114110004779354	-0.26439268251335	0.098	0.164	1
SCAND1	0.0115059293928017	-0.384304199498831	0.35	0.425	1
UPF3A	0.011709990924457	-0.278194143004018	0.112	0.183	1
PGLS	0.0117256906172641	-0.361921893137647	0.359	0.425	1
SLAIN2	0.0117414268358278	-0.42393302848357	0.157	0.219	1
PMAIP1	0.0117915154200015	0.38716373439213	0.322	0.224	1
IDH1	0.0117967151844513	-0.287713865353032	0.12	0.196	1
RMDN3	0.012027396854286	-0.52323813624045	0.118	0.183	1
IRF8	0.012033290239846	0.498200127836104	0.123	0.064	1
PPP1R15A	0.0121694368096181	-0.42732368022616	0.238	0.306	1
TRPM7	0.0121853745455874	-0.319496119274355	0.106	0.174	1
NKTR	0.0122072215764102	0.304345464416909	0.235	0.155	1
PTPN7	0.012357047937316	-0.390536934271075	0.193	0.26	1
MICAL1	0.0125548010908535	-0.283397277013095	0.059	0.114	1
NR3C1	0.012842115276787	0.374960480934499	0.384	0.279	1
GSTP1	0.0128591725174522	-0.352647760676496	0.927	0.881	1
AKIRIN2	0.01296642214901	-0.333179658074741	0.221	0.297	1
TNIP2	0.0132440176289126	0.26684582919205	0.162	0.091	1
NOP10	0.013736711105554	-0.290491992237977	0.529	0.557	1
SMG1	0.0139752881618195	0.25171026984669	0.176	0.1	1
ENSA	0.0140796115252986	0.254525761197299	0.403	0.288	1
INSIG1	0.0142342467135065	-0.339321504427921	0.126	0.192	1
AHSA1	0.0144118584595546	-0.274461934613329	0.165	0.247	1
CARHSP1	0.0144846914415115	-0.339877246222039	0.336	0.397	1
FBXO11	0.0145275651890513	-0.27675383829528	0.07	0.128	1
SLA2	0.0155679800603592	0.252294847271626	0.151	0.082	1
MPC1	0.0156446398590771	-0.320417894524894	0.188	0.256	1
ENSMMUG00000002309	0.0156690717846726	-0.407080144428198	0.095	0.155	1
CBR1	0.0158010854700679	-0.433522486026985	0.227	0.292	1
FLNA	0.0164113161020857	-0.424700561995071	0.599	0.616	1
CCDC97	0.016524842562917	0.265212539442672	0.157	0.091	1
CTSC	0.0165437907301618	-0.310983394000669	0.359	0.42	1
ATP6AP1	0.0173734322436067	-0.341220663622598	0.193	0.265	1
ELF4	0.0174504443787944	0.261474261244301	0.165	0.096	1
QARS1	0.0174628251522106	-0.296984857219475	0.303	0.361	1
SRRM1	0.0176186997909299	0.280613409223929	0.499	0.37	1
SUCLG1	0.0176997269341925	0.263580363869273	0.493	0.379	1
ZNRD1	0.0177411711168209	-0.258978724654423	0.137	0.205	1
PM20D2	0.0177417952035229	-0.466293786794223	0.322	0.374	1
CD151	0.0179846528868435	-0.282523825521832	0.193	0.269	1
RNF187	0.0185217244952931	0.276450313746434	0.157	0.091	1
LSM6	0.0187982214161512	-0.391674042517385	0.266	0.329	1
SLC39A10	0.0188294356585123	-0.260529373925964	0.062	0.114	1
DNAJC1	0.0193845424394077	-0.292149399931598	0.115	0.183	1
TSPAN2	0.0197423833577799	-0.320559437751815	0.09	0.151	1
GLIPR1L2	0.0198529998605478	-0.28097801749919	0.12	0.183	1
ID2	0.0198847876829368	-0.323752802121718	0.457	0.525	1
PTTG1IP	0.0199445839229246	-0.387819522923344	0.157	0.224	1
ENSMMUG00000009018	0.019957308568491	-0.295956728156605	0.549	0.598	1
ENSMMUG00000006854	0.0204039497862773	-0.28066993815431	0.073	0.128	1
IL10RA	0.020558296220085	0.260302898505553	0.359	0.26	1
D2HGDH	0.0207978257540898	-0.309180984035937	0.106	0.169	1
UBE3A	0.021204063046288	-0.334460216323679	0.081	0.137	1
PDRG1	0.0214655916522684	-0.264087201254839	0.171	0.242	1
CANX	0.0226167238372076	-0.416686823211382	0.272	0.324	1
KLHDC3	0.0233789220701744	0.251312272574785	0.188	0.119	1
PSMD11	0.0234505239492248	0.263737138807582	0.289	0.205	1
SENP7	0.023706874444657	-0.305028165331675	0.154	0.215	1
ENSMMUG00000040370	0.0240465125907328	0.254821204935859	0.392	0.292	1
OSBPL8	0.0243025304164485	-0.252034475328029	0.289	0.356	1
RBM25	0.0249138684044807	-0.357615995400768	0.16	0.219	1
COX8A	0.0250071787210563	-0.272303504657904	0.639	0.658	1
WNK1	0.0259465396538957	-0.401828864567766	0.387	0.425	1
CFLAR	0.0260217292177499	0.320905220766558	0.325	0.242	1
MRPL11	0.0266877795627152	-0.3538966100326	0.21	0.274	1
TMOD3	0.0269225235217665	-0.274907841765764	0.328	0.397	1
INKA1	0.027021455082812	-0.260395255133598	0.076	0.128	1
ARL3	0.0270346491842956	-0.312332526832905	0.179	0.242	1
PHPT1	0.0275694519613627	-0.351485234134725	0.294	0.356	1
CFAP298	0.0279003067865079	-0.387277853421526	0.16	0.219	1
MAPKAPK3	0.0282197121092918	-0.351567502412781	0.162	0.224	1
ENSMMUG00000015274	0.0283575150923391	-0.411637485003323	0.182	0.237	1
CYBB	0.0283737260526506	-0.27551226967062	0.067	0.119	1
SPSB3	0.0284526471938262	-0.30438305808955	0.261	0.32	1
RGS1	0.0287189544618203	0.313681029038271	0.457	0.356	1
TINF2	0.029176635073912	-0.309672066129725	0.518	0.525	1
MPC2	0.0292152332917108	-0.367318588950081	0.297	0.352	1
TOMM20	0.0294924076821361	-0.258862647576045	0.661	0.68	1
COMTD1	0.0300685852622812	-0.258368792481704	0.062	0.11	1
CHD9	0.0304900109521114	-0.274252725976188	0.076	0.128	1
ITCH	0.0312598006594347	-0.265794094429609	0.157	0.219	1
LCP2	0.0314175938466002	-0.332301815217765	0.367	0.42	1
ANP32B	0.0321490249175862	-0.261933712859689	0.588	0.603	1
IK	0.0324337637615419	-0.315902907140289	0.437	0.475	1
ENSMMUG00000055690	0.0328467376367325	-0.601934009808452	1	1	1
CMTM7	0.0328992603239049	-0.250050353135782	0.073	0.123	1
BLVRB	0.0334056556512851	-0.277314831731363	0.126	0.187	1
ENSMMUG00000039360	0.0334790271614721	0.271990674218358	0.185	0.123	1
ATP6AP2	0.0335435800627569	-0.305919052415335	0.246	0.306	1
SPINT2	0.0338232819165961	-0.270448563274731	0.389	0.438	1
EPHX1	0.033918384105906	-0.270478547304124	0.059	0.105	1
IFI30	0.0347660475201615	-0.600114078638619	0.311	0.356	1
INO80E	0.037798797117347	-0.283172803011965	0.112	0.164	1
TNFAIP3	0.0378533976660381	-0.409767800149878	0.199	0.251	1
ACP5	0.0389993742299966	-0.295556638836892	0.067	0.114	1
LFNG	0.040380955333674	-0.340200434371434	0.179	0.233	1
ENSMMUG00000057791	0.0417850887525511	0.416635173508662	0.126	0.073	1
LEPROTL1	0.0419754993559047	-0.326825203948838	0.272	0.315	1
WDR74	0.0422258854235021	0.291921788834962	0.339	0.26	1
TESC	0.0426752560488917	-0.368326756784228	0.176	0.228	1
DYNLL1	0.042729599086933	-0.353243586663086	0.647	0.667	1
SPTAN1	0.0436779809646825	-0.319342626561932	0.305	0.361	1
SNRPB	0.0452804595864568	-0.262893221360665	0.387	0.425	1
PARP6	0.0461341159441803	0.255449781721964	0.681	0.58	1
HCST	0.0462744966254422	-0.407357357076279	0.487	0.502	1
CTSB	0.046318074791428	-0.493476655900633	0.322	0.342	1
SKAP2	0.0465302021904955	-0.351325954492739	0.134	0.187	1
RTN3	0.0469463275704328	-0.368611154694445	0.232	0.292	1
ATP5PB	0.0477436295431108	-0.381138614158269	0.431	0.452	1
PRKCSH	0.0484136242106716	-0.301877726004372	0.216	0.269	1
SORL1	0.048613107354809	-0.265700271256086	0.19	0.251	1
SLC38A10	0.0487233887666557	-0.273240513563395	0.143	0.196	1
TMEM219	0.0487825736991042	-0.354028087967495	0.289	0.342	1
ZDHHC3	0.0498461990409224	-0.291958782728302	0.132	0.187	1
SYTL2	0.0503540094919911	-0.317085655308994	0.118	0.169	1
C9orf16	0.0511121139413082	-0.295153237526254	0.297	0.347	1
SYNE3	0.0513566808980825	-0.307889309710145	0.106	0.155	1
GRAMD1A	0.0528661770299722	-0.284114294274781	0.174	0.224	1
ABI1	0.0531824628954699	-0.281603218763044	0.165	0.219	1
HMGCS1	0.0556953118836166	-0.349293358853609	0.095	0.142	1
MTHFD2	0.057176563814618	0.304607809459549	0.28	0.205	1
CD68	0.0617959741511938	-0.604249787017249	0.14	0.187	1
ENSMMUG00000050845	0.0617989191899177	-0.277797587663658	0.193	0.242	1
IFRD1	0.0622866918252725	-0.283101147782147	0.165	0.219	1
ANKRD11	0.0624452681042884	-0.322129536393074	0.336	0.374	1
HERC1	0.0626725642565077	-0.26378127770364	0.162	0.21	1
SAT1	0.0634455353126953	-0.293647218894501	0.196	0.247	1
ARFGAP3	0.0647400575217098	-0.260747689518813	0.162	0.215	1
CFP	0.0648002223277248	-0.288235060168867	0.14	0.187	1
ATF3	0.0649181356288877	0.287958057585185	0.179	0.123	1
MZT1	0.0653748752461568	-0.298596020726771	0.126	0.174	1
ODF3B	0.0663902728318791	-0.46804823420078	0.12	0.169	1
RBMS1	0.0664963628051673	-0.265535001865125	0.176	0.224	1
FLYWCH2	0.0688260100634833	-0.25210368311872	0.07	0.11	1
CD40LG	0.0709748549497522	-0.396368120195016	0.218	0.269	1
ARL6IP5	0.0727764126075122	-0.301990897256259	0.655	0.626	1
CPSF6	0.0732345842806294	-0.278213543677331	0.143	0.192	1
GSTK1	0.0741966416454193	-0.288702937125405	0.353	0.388	1
ACTR2	0.0749320982212493	-0.290295286146132	0.58	0.557	1
LRBA	0.0761569095825262	-0.253735263478607	0.134	0.183	1
RAB37	0.0763367252421839	-0.338430699503667	0.162	0.201	1
IVNS1ABP	0.0794681476220406	-0.454910455230359	0.238	0.274	1
EIF3A	0.0833476911096362	-0.339594231994747	0.345	0.374	1
LMAN1	0.0839603087262627	-0.265365402527381	0.224	0.274	1
WDR45	0.0842278656491614	-0.253629507817344	0.12	0.164	1
TYROBP	0.0902167085233941	-0.432326901237949	0.171	0.219	1
YWHAH	0.0907465708411442	-0.291250618688765	0.328	0.361	1
SYNE2	0.0910782189265693	0.25754955118197	0.529	0.429	1
CAMK4	0.0912229833710298	-0.313063719993401	0.342	0.388	1
PBRM1	0.0954744678902096	-0.267625763951733	0.106	0.146	1
BHLHE40	0.0970051633429734	-0.254845378927738	0.291	0.352	1
HSD17B11	0.0986638887139732	-0.253855439653641	0.291	0.338	1
PRKACB	0.101286242998761	-0.299512464660286	0.204	0.247	1
FERMT3	0.101469141874752	-0.322579548624646	0.252	0.292	1
TM9SF2	0.10374584864739	-0.31062947538348	0.196	0.237	1
SELENOI	0.106298642471382	-0.287939451904388	0.076	0.11	1
SMARCA2	0.108172250555532	-0.311724535414467	0.224	0.265	1
CTSH	0.108925075364841	-0.285607937362268	0.165	0.215	1
SEC11C	0.108934337544705	-0.297825834570693	0.308	0.342	1
CLTC	0.11320556709254	-0.345439351354436	0.246	0.288	1
PFDN6	0.114828446703489	-0.292282034691623	0.171	0.21	1
GNB1	0.115159570551468	-0.254834775830483	0.134	0.178	1
MAP4K1	0.116932570506254	-0.253784556798193	0.227	0.269	1
PAG1	0.11826615818299	-0.29795098081768	0.202	0.242	1
ST8SIA4	0.118933575632849	-0.283440241758102	0.241	0.279	1
HMGN3	0.119681125131069	-0.350175158927041	0.162	0.205	1
TNFSF12	0.12287235152985	-0.31520647785541	0.106	0.142	1
ENSMMUG00000055756	0.124109536572781	-0.335509862831662	0.434	0.438	1
MAGEH1	0.124308215393804	0.260915841351183	0.168	0.119	1
ATG5	0.124745324522212	-0.252630678375255	0.162	0.201	1
PCM1	0.125171643612629	-0.369448409132589	0.311	0.329	1
SLC6A6	0.125694754473053	-0.285315280111516	0.204	0.247	1
RNF7	0.126694667823742	-0.263778595308011	0.317	0.342	1
INPP4B	0.126745127812625	-0.299417492774492	0.154	0.192	1
CEBPG	0.129059498212189	-0.299095852468423	0.14	0.178	1
SCGB3A1	0.133814231754124	-0.574166200816433	0.224	0.26	1
STX7	0.135402862781145	-0.27914446997796	0.132	0.174	1
BAX	0.147324162620161	-0.368601006885872	0.28	0.301	1
TAB2	0.147410450810928	-0.27807405468259	0.16	0.196	1
SELENOH	0.153918089978885	-0.27219481607262	0.308	0.324	1
COX6B1	0.158729351122628	-0.257361171425771	0.583	0.539	1
ANXA7	0.159293380481691	-0.282734014135918	0.28	0.306	1
PDCD6IP	0.161221324747299	-0.283119551473656	0.286	0.315	1
ACTR10	0.163348269324818	-0.294975509020042	0.227	0.26	1
ITM2A	0.166000796170598	-0.452976699599568	0.3	0.324	1
NLRC3	0.166475549087081	-0.289850557323236	0.165	0.196	1
NSMCE1	0.174716321481246	-0.277384729932632	0.294	0.32	1
TAX1BP1	0.180897903475981	-0.305077876496575	0.454	0.461	1
DNM2	0.184540376689343	-0.268236984083716	0.188	0.219	1
IL7R	0.189787205167676	-0.359200213124876	0.571	0.571	1
REV3L	0.192784767701395	-0.251449960851142	0.115	0.146	1
AKR7A2	0.202596850479298	-0.276065169763215	0.134	0.164	1
PDCD4	0.203292885490696	-0.28569540356416	0.249	0.283	1
AKR1B1	0.216128124697558	-0.313792829394267	0.305	0.311	1
SDCBP	0.218099407721072	-0.317262959360775	0.19	0.215	1
FOS	0.218655079701294	0.329032516111071	0.683	0.68	1
ITGA1	0.238426070184672	-0.287935267992567	0.076	0.1	1
ENSMMUG00000052424	0.25471896516801	-0.307023530827894	0.098	0.123	1
NT5C	0.255972307506647	-0.307274164784042	0.193	0.219	1
ADSS2	0.257268465818313	-0.261356456888755	0.258	0.279	1
IFNAR1	0.260688258169448	-0.268683570575657	0.162	0.187	1
TNFRSF18	0.269523756754274	-0.257341746250742	0.104	0.132	1
ENSMMUG00000028699	0.281868160691684	-0.370767504042818	0.23	0.26	1
SLC20A1	0.287300401152267	-0.346364269653401	0.134	0.16	1
IL2RA	0.290167662911487	-0.662174784214234	0.078	0.1	1
ENSMMUG00000023144	0.312656215184724	-0.287949812462181	0.252	0.269	1
NKG2D	0.332331502501482	-0.266459961409222	0.104	0.123	1
CD63	0.35393020774637	-0.340699562170653	0.373	0.374	1
CTLA4	0.360289065244085	-0.255113105181082	0.081	0.1	1
MSMO1	0.370568546871651	-0.256817338691348	0.16	0.174	1
OMA1	0.383063806225409	-0.265794734748513	0.123	0.142	1
NUDC	0.444230506868122	-0.260733746756001	0.51	0.475	1
FAM102A	0.53830508194423	-0.257003998284629	0.294	0.283	1
VSIR	0.538545033579309	-0.297924086471477	0.286	0.288	1
ID3	0.698741543636469	-0.254715971177399	0.12	0.128	1
YBX1	0.874284056900085	-0.323127700186445	0.415	0.347	1
