# Supplementary material for: mRNA-1273 vaccination protects against SARS-CoV-2–elicited lung inflammation in nonhuman primates
Source: JCI Insight. 2022 Jul 8;7(13):e160039. doi: 10.1172/jci.insight.160039 (PMC9310526; doi:10.1172/jci.insight.160039)
Supplement: Supplemental data set 1 [file jciinsight-7-160039-s122.zip › DEG_analysis/Club.cell_markers_D7.csv]

	p_val	avg_log2FC	pct.1	pct.2	p_val_adj
IL33	5.12107602728294e-14	-1.72847780026812	0.358	0.87	9.17338348767193e-10
IFI6	2.36159125708161e-13	1.25130330261259	0.881	0.406	4.23031841881029e-09
FMO3	2.69577572142728e-12	-1.20927656251678	0.339	0.812	4.82894304979268e-08
ALDH1A3	4.63285149213114e-12	-1.03378250322646	0.046	0.478	8.29882687785452e-08
ND4L	7.8307265936022e-11	-0.842135203431448	0.881	1	1.40271805471196e-06
EMB	1.20032861160737e-10	-0.821455774707296	0.349	0.768	2.15014864197228e-06
ENSMMUG00000063637	1.4268930857735e-10	-0.634628766522108	0.991	1	2.55599358454606e-06
ATP8	4.52340545163365e-10	-0.82228498468948	0.89	1	8.10277618551136e-06
ENSMMUG00000045123	5.0530467890786e-10	1.4752574374365	0.927	0.913	9.0515227132765e-06
ENSMMUG00000057000	5.30375609669129e-10	-0.588672402687762	0.11	0.507	9.50061829600312e-06
BHLHE40	1.52356757526388e-09	-0.884505459611501	0.321	0.783	2.72916659757019e-05
RPL10A	3.64663372123035e-09	-0.749774853333501	0.991	1	6.53221498483992e-05
RPS20	3.71312873203307e-09	-0.632034912984541	0.982	1	6.65132749769084e-05
RPS15	4.36792552114273e-09	-0.581021804193239	1	1	7.82426498602297e-05
ENSMMUG00000005593	9.39865433589957e-09	-0.582079744947286	0.991	1	0.000168358095118969
RPL3	1.33494803349397e-08	-0.630081706042551	0.982	1	0.000239129241239775
SYNE2	3.34039389172073e-08	-0.729542446851507	0.807	0.957	0.000598364757823934
GLRX	4.09225416002427e-08	-0.74544616407773	0.312	0.696	0.000733045487685148
HBA	4.48470075573843e-08	-0.624124502406553	0.083	0.42	0.000803344446375424
AKAP9	4.62233908219994e-08	-0.580157661762067	0.78	0.942	0.000827999599794476
TXNIP	4.89438137679596e-08	-0.745042924846099	0.881	0.957	0.00087673053602546
ND5	4.938608770056e-08	-0.867868043900804	0.688	0.928	0.000884652988980132
MAMU-DRA	5.54921047462799e-08	-2.03501242865455	0.22	0.58	0.000994030072320112
GCN1	6.20365508103505e-08	-0.47238101689399	0.982	1	0.00111126073466581
RPS3	6.63014751202868e-08	-0.540945757872522	0.963	1	0.0011876583238297
RPS8	9.54382596715776e-08	-0.450019804000711	1	1	0.00170958554549697
CSTA	1.01025920327967e-07	1.26575475959996	0.532	0.188	0.00180967731083487
RACK1	1.22036774431776e-07	-0.581451894942528	0.991	1	0.00218604474039641
RARRES1	1.29388293264762e-07	1.36295081296575	0.596	0.188	0.00231773249725168
HNRNPA1	1.50504293202468e-07	-0.544058846467337	0.927	0.986	0.0026959834041358
ROMO1	1.50755682713052e-07	0.750361135580575	0.963	1	0.00270048654443891
TMA7	1.60335516446025e-07	0.833428524322663	0.936	0.942	0.00287209010609765
RPLP1	1.60869271960438e-07	0.422188402669658	0.991	1	0.00288165126862732
CAVIN1	1.7371804331723e-07	-0.674098345874345	0.404	0.797	0.00311181130994154
TPT1	1.8012012200171e-07	-0.450370612106632	1	1	0.00322649174541664
SERPINF1	2.70949542553164e-07	-0.695685139817616	0.725	0.957	0.00485351915575483
IFI27	2.71965409182103e-07	1.25294601842974	0.413	0.072	0.00487171637467901
IFI27L2	2.76965519182421e-07	0.567317669850295	0.954	0.942	0.0049612833451147
ENSMMUG00000044585	3.09995084165928e-07	0.644979891719495	0.972	1	0.00555294194266427
COX17	3.17404827089884e-07	0.819617339693921	0.945	0.87	0.00568567266766109
PER3	3.42362188212429e-07	-0.421881589198245	0.073	0.391	0.00613273387744925
RPS3A	3.80534110576267e-07	-0.568073638261971	0.982	1	0.00681650752275267
AQP3	3.88157503635645e-07	-0.958980794077555	0.881	0.942	0.00695306536262531
SEM1	5.97834763991391e-07	0.477743223052121	0.972	0.971	0.0107090141273778
EEF1B2	7.19119646132893e-07	-0.579978512156865	0.945	1	0.0128815902211785
NPM1	8.23989738034838e-07	-0.477493982571565	0.908	1	0.0147601281774181
AKR1C1	8.33660621715926e-07	-0.702368264671924	0.651	0.899	0.0149333627167974
ENSMMUG00000009018	8.87936922889473e-07	-0.5049303300801	0.541	0.87	0.0159056140997191
ELL2	8.91010448294311e-07	-0.520925719765721	0.385	0.783	0.015960670160296
RPL13A	1.02193250174324e-06	-0.476122116553428	0.991	1	0.0183058769037266
PRRC2C	1.0277679692568e-06	-0.525915330949731	0.651	0.986	0.018410407633297
MAMU-DRB1	1.06463842094957e-06	-1.72421874509935	0.257	0.58	0.0190708680344697
NUDT3	1.11063255794391e-06	-0.466089449887604	0.991	1	0.0198947610104493
UTRN	1.15858927830665e-06	-0.426786015019035	0.275	0.667	0.020753809742307
AHNAK	1.22129448831135e-06	-0.565019297583789	0.679	0.899	0.0218770481691212
RTN4	1.25208808243796e-06	-0.506228198687083	0.376	0.681	0.0224286538207112
ENSMMUG00000022428	1.31926821403719e-06	0.614568326280771	0.945	0.971	0.0236320515180482
EEF1A1	1.4449699788731e-06	-0.444996848380782	0.991	1	0.0258837472315539
RPS4X	1.58041981666539e-06	-0.503280663551372	0.982	1	0.0283100601759272
ZNF292	1.5804569347029e-06	-0.3677545002915	0.294	0.667	0.028310725071333
RPS9	1.65267387168912e-06	-0.431974311464094	1	1	0.0296043470635673
ENSMMUG00000022489	1.8884423874498e-06	0.623670035302133	0.963	0.986	0.0338276684863883
VAV3	2.21207105822655e-06	-0.457906922623822	0.165	0.493	0.0396248288660122
CST6	2.22312274167156e-06	-0.70588631965794	0.862	0.942	0.0398227976715626
ADORA2B	2.27218885840305e-06	-0.360815294605833	0.092	0.391	0.0407017190205738
DST	2.32761418526596e-06	-0.637667971892144	0.615	0.855	0.0416945529006692
DSP	2.3890510209952e-06	-0.573760820260268	0.642	0.87	0.042795070939087
ENSMMUG00000030408	2.49860318240855e-06	0.488815743458484	0.982	0.986	0.0447574788064844
SPARC	2.51572628528296e-06	-0.600595250568561	0.404	0.754	0.0450642049482736
ENSMMUG00000013446	2.77632702920251e-06	-0.961563445738065	0.22	0.522	0.0497323460741045
ROCK1	2.92825163932025e-06	-0.418337005083574	0.312	0.667	0.0524537716151436
SERPINB9	3.03003392668074e-06	-0.534538062734178	0.229	0.58	0.054276997728632
BAZ2B	3.17079033395126e-06	-0.454473052985748	0.312	0.667	0.0567983672520688
ENSMMUG00000062350	3.39193280227519e-06	0.704148400604415	0.991	1	0.0607596922871554
PNPT1	3.47117162741547e-06	-0.31753785401224	0.11	0.391	0.0621790973618932
COX3	3.54220928405996e-06	-0.553869193230322	0.991	1	0.0634515949053661
RPL4	3.80650563359433e-06	-0.466564843085184	0.963	1	0.0681859354145753
ENSMMUG00000061125	4.38637029667821e-06	-1.15319609547428	0.771	1	0.0785730511243967
CPT1A	5.12081403092378e-06	-0.384033808712437	0.138	0.435	0.0917291417359378
FOXO3	5.54701558281877e-06	-0.385705717761081	0.156	0.478	0.0993636901350326
MRPL41	5.62531340870029e-06	0.698342646612512	0.835	0.87	0.100766239090048
ASPH	5.80839571848786e-06	-0.526095864816936	0.477	0.812	0.104045792505273
AHNAK2	6.03201162818563e-06	-0.416865692053798	0.11	0.391	0.108051424295689
MAMU-F	6.64519456507404e-06	-0.286619374871591	0.083	0.377	0.119035370244171
EIF4EBP3	7.08813674668471e-06	-0.409734617461098	0.422	0.768	0.126969793543363
SERPINA3	7.14996639176391e-06	2.10716566528537	0.477	0.159	0.128077347975667
CD74	7.20732546718424e-06	-2.30255351777747	0.596	0.768	0.129104821093671
SLC25A3	7.56858100994893e-06	-0.45017155175377	0.826	0.986	0.135575991631215
PSCA	8.79924909318265e-06	1.36554956270201	0.505	0.217	0.157620949006181
COX2	8.89119885460206e-06	-0.546091774663653	1	1	0.159268045082487
COX1	9.01543199677967e-06	-0.523329064386473	0.991	1	0.161493433358314
BOD1L1	9.22473786463571e-06	-0.404053816071443	0.266	0.594	0.16524272936922
PET100	1.00642620991948e-05	0.60679820024983	0.872	0.913	0.180281126982876
RPL18	1.00707651731058e-05	-0.333379212183373	1	1	0.180397616545844
ENSMMUG00000049785	1.21059201864318e-05	-0.330505207527715	0.092	0.362	0.216853348299553
RPS14	1.23755310707743e-05	-0.379546467276221	1	1	0.22168288807078
PERP	1.27424051862764e-05	-0.589296438444988	0.761	0.928	0.22825470410177
SELENBP1	1.40740993558454e-05	-0.48315033778158	0.835	0.928	0.252109341761258
PRPF31	1.48423318119956e-05	0.849180758119407	0.706	0.609	0.265870689748278
DEK	1.63041917452031e-05	-0.510758282670834	0.697	0.899	0.292056986731822
RPL37A	1.69112840263426e-05	0.355226167217836	1	1	0.302931830763875
MAMU-E	1.70991099237762e-05	-0.65121924819789	0.853	0.928	0.306296356064603
WHAMM	1.77286043638925e-05	-0.265923886203723	0.009	0.188	0.317572489970407
SYTL2	1.89587363761873e-05	-0.458031754439269	0.486	0.826	0.339607844706642
IFNGR2	1.90020097358996e-05	-0.420314094861222	0.174	0.464	0.34038300039917
ALCAM	1.9080254724299e-05	-0.530846099070387	0.615	0.841	0.341784602876367
SLC25A6	1.95870728063797e-05	-0.544958138415732	0.927	1	0.35086323518068
ENSMMUG00000013256	1.98078367028868e-05	0.737960026213833	0.853	0.855	0.354817778858812
RPL13	2.06805583997636e-05	-0.406700271332079	0.991	1	0.370450842614965
CRIP2	2.27004746105277e-05	-0.528676196721062	0.45	0.739	0.406633601698383
KRT19	2.34482421573852e-05	-0.515717767238915	0.954	0.957	0.420028361765241
MYO1C	2.39542616023297e-05	-0.344479066053348	0.119	0.391	0.429092688082533
PLS3	2.41870187884083e-05	-0.422283115983287	0.165	0.449	0.433262067556758
CREBBP	2.47837671534462e-05	-0.321312112575916	0.193	0.507	0.443951621019681
ENSMMUG00000055518	2.49773951485715e-05	-0.616112228636847	0.532	0.797	0.447420079296362
GTF2I	2.55111402398174e-05	-0.455719268134851	0.798	0.942	0.456981055115849
PPDPF	2.73210128210428e-05	0.445126937803076	0.982	1	0.489401302663339
PRIMPOL	2.76544110506165e-05	-0.277133915086062	0.147	0.435	0.495373465149693
OMA1	2.85276258570281e-05	-0.621309729590303	0.817	0.942	0.511015361976944
ENSMMUG00000056354	2.9135508489024e-05	0.52590048413278	0.606	0.319	0.521904363563888
MAP3K20	3.44850301760647e-05	-0.305967124594716	0.119	0.377	0.617730345543848
SLMAP	3.61999040626469e-05	-0.470706420216227	0.349	0.652	0.648448881474195
AP3B1	3.6937047012175e-05	-0.363313040204235	0.229	0.551	0.661653323129091
SCGB1A1	3.94595352683785e-05	3.27725035440957	0.716	0.406	0.706838655262464
TSC22D1	3.96306918025063e-05	-0.699421867483364	0.872	0.971	0.709904582258295
ENSMMUG00000065238	3.98494725751237e-05	-0.34219645176487	0.404	0.71	0.713823602238191
NCL	4.13198963296617e-05	-0.409394439444996	0.89	0.986	0.74016330295323
EIF3L	4.29769593023386e-05	-0.475592586082983	0.725	0.928	0.769846271982792
RPL28	4.36542169172168e-05	-0.339516260738429	0.991	1	0.781977987638105
LXN	4.46704443861111e-05	0.605573579624984	0.376	0.116	0.800181670288409
SPTAN1	4.60237607177476e-05	-0.364797222084211	0.495	0.826	0.824423625737013
LAMB1	4.66890356554712e-05	-0.505065873037161	0.275	0.565	0.836340695696455
ARHGEF12	4.76201269269902e-05	-0.358224023815502	0.147	0.406	0.853019333643175
BLVRA	4.82292443360874e-05	-0.380059890043649	0.486	0.812	0.863930453792334
EEF1G	4.83685312169015e-05	-0.427804190918036	0.963	1	0.866425499688356
RERG	4.925565681651e-05	-0.369952488628007	0.165	0.449	0.882316580554144
LCN2	5.08591458006168e-05	0.898122904838855	0.67	0.406	0.911039878726449
RPL9	5.28852166848522e-05	-0.382858788915837	0.954	1	0.947332886475758
C11orf97	5.50783902066103e-05	0.828217518545648	0.303	0.058	0.98661920377101
YWHAZ	5.76729698977677e-05	-0.408147210092939	0.862	0.957	1
NUCB1	5.88471414244043e-05	-0.427608623405751	0.468	0.725	1
NET1	5.9400564206339e-05	-0.593421742012296	0.633	0.826	1
GPAA1	5.97577720880486e-05	-0.332193282151747	0.349	0.652	1
GSTP1	6.08186558670468e-05	0.32656278953905	1	1	1
ENSMMUG00000064692	6.14700906176468e-05	0.511194942292576	0.927	0.957	1
ENSMMUG00000063316	6.16316561712511e-05	-0.771744333839621	0.615	0.884	1
COPS7A	6.5111615919986e-05	-0.353791987307406	0.303	0.565	1
SOX4	6.56011959464416e-05	0.606048815272136	0.578	0.319	1
UBE2H	6.6991693368616e-05	-0.285040832239326	0.101	0.333	1
CA8	6.91481710076414e-05	-0.41770746725131	0.202	0.478	1
SLC25A24	7.11102575054366e-05	-0.395317459702997	0.33	0.638	1
ENSMMUG00000008383	7.28671665317693e-05	-0.433061078780137	0.486	0.754	1
ENSMMUG00000040370	7.52964865706268e-05	-0.378829452432135	0.422	0.739	1
RPSA	7.72135248796562e-05	-0.356241518462754	0.982	1	1
CD9	7.81699568567889e-05	-0.377926085953086	0.963	0.986	1
MAMU-DMB	7.9958952771898e-05	-0.45678575673312	0.092	0.319	1
SCLT1	8.04584926924527e-05	0.564371894673516	0.817	0.681	1
HBB	8.2068232047626e-05	-0.390415893095573	0.266	0.565	1
RPS6	8.32061541471834e-05	-0.381561189445037	0.991	1	1
SMIM15	8.88928550114297e-05	-0.36365229743101	0.312	0.58	1
SLK	9.01921209422419e-05	-0.441577379791585	0.505	0.768	1
PDZK1IP1	9.4100558479658e-05	-0.502087742182444	0.257	0.551	1
CYP4B1	9.55612191714072e-05	-0.369082060441713	0.459	0.768	1
ENSMMUG00000000249	9.71904896039143e-05	-0.442759307236242	0.734	0.971	1
FBLN2	9.74624369162659e-05	-0.405249698263962	0.321	0.609	1
EVPL	9.82421081043433e-05	-0.331837143176471	0.138	0.391	1
PODXL	9.93170821411743e-05	-0.253674580611629	0.202	0.493	1
LRRC47	0.000101427815208762	-0.328783169342917	0.156	0.406	1
ENSMMUG00000064139	0.00010195795920177	-0.761938772955071	0.954	0.957	1
SNRPD2	0.000102576141773391	0.662432204432053	0.89	0.87	1
SUZ12	0.000102840695755326	-0.380061921794279	0.193	0.449	1
NDUFB4	0.000103147480006117	0.731936634403904	0.917	0.986	1
PPP3CA	0.000105538371903932	-0.467961610851872	0.339	0.594	1
CIT	0.000107145824205418	-0.290309150499093	0.147	0.406	1
RNASE4	0.000108469351278262	-0.337589497905079	0.633	0.928	1
LRP1	0.000110119553665316	-0.368299633717218	0.275	0.58	1
ENSMMUG00000011604	0.000112887211772348	-0.366509627763001	0.367	0.594	1
ADH1B	0.000117757672457335	-0.459638334119977	0.78	0.928	1
RPL5	0.000121826000787409	-0.381056572271896	0.982	1	1
ATOX1	0.000124805316398787	0.572532929774626	0.963	0.986	1
DDX3X	0.000125438039995414	-0.477164861064781	0.413	0.681	1
RIOK3	0.00013511613380663	-0.458989686363041	0.394	0.638	1
FMO2	0.000139614872109994	-0.527270852776091	0.697	0.899	1
ENSMMUG00000053735	0.000140637354481909	0.731821401122816	0.679	0.638	1
MEF2A	0.000140763705363207	-0.313059016308729	0.211	0.493	1
CSDE1	0.000142125580934141	-0.431327048378573	0.725	0.913	1
LRRC6	0.0001421574778229	0.58766673087589	0.239	0.029	1
ENPP3	0.000143770614706263	0.843199858917105	0.78	0.696	1
HIST1H2AC	0.000144614005201307	-0.430129574312635	0.33	0.609	1
GOLGA4	0.000145987696807886	-0.416227126921753	0.587	0.826	1
ENSMMUG00000018240	0.000146040519681792	-0.41979881125957	0.945	1	1
RPL32	0.000146082172367202	-0.339494164666311	1	1	1
BCAS1	0.00015004704526236	-0.307543581108783	0.128	0.362	1
ENSMMUG00000019011	0.000150495663964505	0.592501476840017	0.239	0.029	1
ENSMMUG00000061536	0.000154598775201684	0.261977417194326	0.275	0.043	1
MRPL20	0.000155282223428922	0.437011472019657	0.807	0.812	1
SCGB3A1	0.000159483198914718	2.00914108516981	0.917	0.812	1
C10H22orf15	0.00016200399418162	0.510922457100684	0.211	0.014	1
TKT	0.000164256617323209	-0.486402516006915	0.743	0.884	1
TIMM8B	0.000173340931365175	0.484853147788667	0.835	0.841	1
RNASEL	0.000173903092352754	-0.340192386811436	0.156	0.406	1
ENSMMUG00000018360	0.000181474725026824	-0.384196005466975	0.239	0.507	1
NRDC	0.000188231414981731	-0.352582087673083	0.33	0.609	1
ENSMMUG00000052293	0.000194164720232937	0.850963639443197	0.853	0.71	1
UACA	0.000195240114494365	-0.385261380091932	0.33	0.594	1
RAMP1	0.000196225494492287	0.715949110454545	0.45	0.217	1
MBNL1	0.000198551765057381	-0.308982083909907	0.339	0.638	1
ITPRID2	0.000201165607637822	-0.325141078222712	0.248	0.565	1
PARK7	0.000206996941164173	0.741702169461167	0.872	0.928	1
CRTAP	0.000208119270554616	-0.314814296636119	0.156	0.42	1
PTGES	0.000210027817857052	-0.268576912701751	0.248	0.551	1
S100A16	0.000225251806887522	-0.441618904125217	0.697	0.884	1
ARHGAP12	0.000228020851942544	-0.276100877880285	0.083	0.304	1
MFSD1	0.000228104032004722	-0.27512885290753	0.248	0.522	1
JMJD1C	0.000232937955694671	-0.256767228654195	0.174	0.449	1
C4orf48	0.000238823331229512	1.25341511368627	0.376	0.145	1
LMO7	0.000248958646935496	-0.257129978922484	0.422	0.725	1
COX6B1	0.000251880996195454	0.46084408129896	0.954	1	1
EFNB1	0.000251982387517364	-0.375447643754296	0.147	0.377	1
ENSMMUG00000028699	0.000260430044138958	-0.434119860954299	0.514	0.826	1
RAD21	0.000261100024912732	-0.349537956958394	0.477	0.768	1
SLC25A36	0.000261307366857489	-0.347223992745981	0.239	0.478	1
SIX2	0.000263483105430525	-0.390354486351456	0.312	0.58	1
CNN3	0.000272800846823017	-0.418544468083127	0.514	0.754	1
TBC1D8	0.000273815403504113	-0.336158384821115	0.193	0.42	1
S100A2	0.000274455055113367	-1.54386258315534	0.642	0.783	1
UQCC2	0.000274767846287397	0.399377122938388	0.899	0.913	1
TPM4	0.000274767846287397	-0.365668930063689	0.853	0.986	1
ENSMMUG00000018687	0.000281335602781936	-0.462147862406693	0.798	0.971	1
S100A8	0.000287491766934819	-0.89713351409245	0.376	0.101	1
RGS22	0.000287862291870466	0.34322163782442	0.229	0.029	1
ENSMMUG00000001210	0.000295612543593125	-0.359024766718058	0.651	0.87	1
RASSF9	0.000299263670840783	-0.388959511998027	0.248	0.507	1
VPS28	0.000301984692281943	0.453039394503884	0.853	0.826	1
ZC3H13	0.000302049592471858	-0.342219858401486	0.303	0.58	1
CFAP300	0.000303199852590114	0.917994220632405	0.284	0.072	1
NPHP1	0.000305903173759306	0.410067416152161	0.275	0.058	1
PRKDC	0.0003065558638718	-0.368504933323295	0.45	0.725	1
MED13	0.000308777380304872	-0.289421684944546	0.101	0.304	1
EZR	0.000310007208396611	-0.529605401833638	0.936	0.971	1
FOS	0.00031375161141519	-0.87596321276875	0.633	0.812	1
CCDC34	0.000319642366637147	1.3976563645458	0.431	0.203	1
FTH1	0.000321159704418944	-0.550873004253605	0.982	1	1
AKR1B1	0.000326098124775901	-0.455507186074264	0.495	0.783	1
EIF4B	0.000332620177320542	-0.419524079995992	0.56	0.783	1
SERPINB7	0.000332960843412463	-0.470679974553124	0.339	0.623	1
NDUFB8	0.000335107584848623	0.476758646266994	0.908	0.942	1
TIMP3	0.000339758808275656	-0.274543383188455	0.073	0.275	1
TAPBP	0.000354475945084717	-0.384644957560234	0.587	0.812	1
ENSMMUG00000058325	0.000379655362894758	0.699677703432869	0.826	0.667	1
TRMT112	0.000384682478302669	0.504698700406977	0.908	0.971	1
PABPC1	0.000385445014049847	-0.287658767710811	0.963	1	1
ENSMMUG00000000672	0.000398871252126767	0.389381529928271	0.165	0	1
CCDC146	0.000399200298135812	0.468037665176649	0.275	0.058	1
HSP90AA1	0.000417233924321827	1.11885458327071	1	1	1
ND2	0.000421935949221993	-0.457033963845384	0.963	1	1
SDCBP	0.000425709303516496	-0.352729125520058	0.495	0.754	1
DOP1A	0.000439642474089146	-0.304701029885171	0.156	0.377	1
C18H18orf32	0.00044637376651565	-0.325718109283247	0.972	1	1
ROCK2	0.000447384128061619	-0.259504498839171	0.119	0.333	1
IQGAP1	0.000450510965231835	-0.407847454375344	0.651	0.884	1
RSL24D1	0.000455423173424465	-0.326363296774543	0.495	0.739	1
AURKAIP1	0.000456555894835481	0.481376476155943	0.569	0.377	1
RPAP2	0.000458479532964297	-0.28802582343962	0.165	0.391	1
BCLAF1	0.000467482039582292	-0.322763921019871	0.541	0.783	1
ELOA	0.000482793595217271	-0.314070858401376	0.982	1	1
SRP14	0.00049362952310496	0.433066695295965	0.954	1	1
MTCH1	0.000495044313323209	-0.355907027401784	0.541	0.783	1
NUCB2	0.000495309941581087	-0.426591690179977	0.844	0.971	1
SERF2	0.000495753258345513	0.384813873481573	0.45	0.203	1
ZMYND11	0.00050059652501059	-0.309570970177943	0.266	0.507	1
MPST	0.000500735516188998	-0.442611323979094	0.541	0.783	1
PROM1	0.000505893620784117	0.327782440911563	0.22	0.029	1
HAGH	0.000508360503631181	0.569990944741208	0.596	0.449	1
GOLGB1	0.000512870194721644	-0.480522719090155	0.679	0.841	1
ENSMMUG00000041076	0.000519953690448166	0.594550001588192	0.908	0.928	1
C1H1orf141	0.000521720109106751	0.377014542944079	0.211	0.029	1
RPS5	0.00052195894112623	-0.379124722708442	0.991	1	1
BST2	0.000522002479410088	-0.507468183375256	0.468	0.681	1
CCND1	0.000537851733554306	-0.42155125128275	0.578	0.812	1
BLCAP	0.000545894646963057	-0.320024689096103	0.22	0.464	1
PAPSS2	0.000550362161062173	-0.385765057595335	0.89	0.986	1
RO60	0.000553870923062058	-0.306648571514053	0.284	0.536	1
ECI1	0.000553895807997824	-0.426320272727452	0.385	0.623	1
APOO	0.000558020367500545	0.541239686176759	0.385	0.174	1
DARS1	0.000561645516791335	-0.265128980259928	0.413	0.71	1
PFKL	0.000564704384861825	-0.339291817930495	0.431	0.71	1
IRF6	0.000579524782618557	-0.302523155345161	0.422	0.681	1
NUFIP2	0.000580462542159018	-0.327662323910566	0.284	0.522	1
DERL3	0.000582365721680104	0.34025584891546	0.211	0.029	1
ENSMMUG00000047481	0.000602178099044922	0.563810516227808	0.945	0.957	1
EIF2AK1	0.000606903177517632	-0.278368664431338	0.202	0.435	1
STK38	0.000608349295086613	-0.313024230945579	0.385	0.681	1
ENSMMUG00000047290	0.000610761475552195	0.267059669721201	0.266	0.058	1
ENSMMUG00000015563	0.00061606070017185	-0.319772352378125	0.991	1	1
PTPN13	0.000621275254664146	-0.319441542798385	0.349	0.638	1
MUC1	0.000623060958845552	-0.526937312538819	0.422	0.652	1
VPS36	0.000630451237292173	-0.306415631151777	0.44	0.696	1
PYCARD	0.00063129717397713	-0.488977546093899	0.642	0.87	1
MRTFB	0.000634710743042551	-0.315770028469796	0.229	0.478	1
ARHGDIG	0.000635062743247799	0.345697979066832	0.183	0.014	1
PTPRF	0.00064637208411563	-0.332904287736049	0.459	0.725	1
DNAAF6	0.000647903118720163	0.551090506958703	0.248	0.058	1
AK3	0.000651304755713814	-0.36314892795688	0.385	0.609	1
CTNNA1	0.000656893681337456	-0.37578413902985	0.661	0.899	1
PDCD4	0.000659822109712306	-0.303096980527375	0.468	0.768	1
NDUFV3	0.000661794101920837	0.510466264449888	0.844	0.826	1
CEBPD	0.000662097252672738	0.65878962625246	0.477	0.275	1
EPHX3	0.000669070829503575	-0.276295441714499	0.128	0.348	1
SNTN	0.000678001097371561	1.2307175393572	0.33	0.13	1
FOSB	0.000697220474949724	-0.366715076115994	0.248	0.493	1
SPATA33	0.000697762284154016	0.544136166402659	0.266	0.072	1
EIF3H	0.00070470040961369	-0.416115054472739	0.807	0.899	1
CIB1	0.000716257957616215	0.902202806137529	0.826	0.841	1
APPL1	0.000722957049556234	-0.274585310153534	0.385	0.652	1
PTN	0.00072433262653987	0.550909239861707	0.569	0.319	1
C10H20orf96	0.000736951322089787	0.257497354077751	0.211	0.029	1
WLS	0.000740413251115577	-0.363197504044942	0.44	0.696	1
TMEM231	0.000742732377533718	0.292641435924795	0.229	0.043	1
NCOA4	0.000754265981807605	-0.287425050313886	0.358	0.594	1
ENSMMUG00000051239	0.000766185765385747	0.526206827103707	0.991	1	1
CD86	0.000771307909326219	0.279727562038667	0.183	0.014	1
B2M	0.000782933313366767	-0.506039579950309	0.991	1	1
C15H9orf152	0.000786745915838083	0.774894322886325	0.936	0.986	1
HADHA	0.000789218355017101	-0.285560034616009	0.459	0.71	1
NUDC	0.000811780947511189	0.770034987948558	0.817	0.768	1
CD2AP	0.000823908150157707	-0.298467447981654	0.367	0.638	1
C1H1orf21	0.000832720466240545	-0.266522257633154	0.33	0.58	1
TTC19	0.000838796169572973	-0.255801738108266	0.165	0.391	1
MACROD1	0.000844827580593621	-0.296473175461767	0.275	0.536	1
HP	0.000866855137319264	0.88825531589262	0.67	0.478	1
TPR	0.000884374043093349	-0.418778699429806	0.651	0.841	1
SLC9A3R1	0.00090370802241445	-0.428735562669633	0.642	0.855	1
C3H21orf58	0.000904382431504016	0.256528854018078	0.147	0	1
KIDINS220	0.000912337418842706	-0.264653351756274	0.156	0.377	1
KIF19	0.000927192563000814	0.416528926702126	0.202	0.029	1
CHD7	0.000929096212217181	-0.279924920072468	0.193	0.42	1
ATP5PD	0.000948390276196985	0.406636478952405	0.927	0.957	1
ZC3H10	0.000949581154931351	-0.31893205394281	0.954	1	1
RSL1D1	0.00096697147271722	-0.34029821945672	0.587	0.797	1
ASTE1	0.000967647087388643	0.266856334032283	0.174	0.014	1
UBE2D1	0.000971972876898897	0.51372584914017	0.798	0.754	1
TMTC3	0.000979843881029565	-0.278376304727783	0.128	0.333	1
CLIP1	0.000988702443897428	-0.298146415451352	0.358	0.623	1
AK9	0.000990293488660947	0.297692904732851	0.248	0.058	1
CERS6	0.000996049269822813	-0.267514083317987	0.183	0.391	1
CFH	0.00100480657781059	-0.427922385571399	0.56	0.783	1
CALR	0.00101870778617367	-0.306667598121262	0.89	0.942	1
FLNA	0.00102258246332963	-0.365942001381398	0.394	0.667	1
GAS7	0.00102489923145321	0.595296210649138	0.294	0.101	1
GALNS	0.00103964450098088	-0.385316016649977	0.862	0.971	1
RIBC1	0.00104997977533514	0.311833421293201	0.22	0.043	1
PGRMC1	0.00105321607219681	-0.264612151923748	0.413	0.71	1
POLR1C	0.00106303143930981	-0.275568860978798	0.229	0.464	1
RPS12	0.00107854411098176	-0.363438546397751	0.982	1	1
TUT4	0.0011023735599665	-0.267566575147264	0.376	0.638	1
NMRK1	0.00110320834200215	-0.275701816624221	0.174	0.391	1
P3H2	0.00110775286675028	-0.284617062105154	0.055	0.217	1
PKIB	0.00112097692622506	-0.393169456845172	0.615	0.826	1
CD63	0.00112439713517015	-0.291054883054481	0.927	1	1
RPP14	0.00112583088224159	-0.275653322035783	0.22	0.449	1
KIF9	0.00115159609171394	0.468628458627353	0.257	0.072	1
VWA8	0.00116646674613771	-0.25131374337412	0.073	0.246	1
LIMCH1	0.00117583686648014	-0.265569937419103	0.165	0.362	1
NPTN	0.00124866660436818	-0.339679463642502	0.651	0.826	1
SPAG6	0.00127978250382285	0.422911050739708	0.284	0.087	1
SEC61G	0.0012904687658541	0.715879357669732	0.853	0.928	1
RHOBTB3	0.00130279658060413	-0.290180874091715	0.165	0.377	1
PCMTD1	0.00130889729403852	-0.288601767071728	0.394	0.667	1
C4H6orf52	0.00132283033844817	0.3111697160271	0.312	0.116	1
C1H1orf158	0.00132311868257608	0.666037569293935	0.248	0.072	1
TMOD3	0.00132734522557823	-0.337608589566959	0.789	0.957	1
MRPL23	0.00133440372982638	0.496360486740879	0.917	0.957	1
PKN2	0.00133666388271022	-0.300792555035172	0.404	0.667	1
AKAP13	0.00133830512122558	-0.28407703091373	0.284	0.507	1
FSTL1	0.00137311995630592	-0.268609399411269	0.083	0.261	1
ATP5MPL	0.00137882060846728	1.04054079985861	0.972	0.986	1
TEKT4	0.00141375998175204	0.314407682735839	0.165	0.014	1
TSPAN3	0.00142230355832117	0.476713977254384	0.651	0.493	1
HIST1H2AE	0.00142795161493706	0.404741372867776	0.257	0.072	1
MAP7	0.00143553293633276	-0.323016677827113	0.45	0.71	1
BCAT2	0.00145502607842946	-0.266853949856596	0.339	0.58	1
KDELR1	0.00147939350230625	-0.347186238260544	0.734	0.87	1
ENSA	0.00148912916890034	-0.274420235901645	0.688	0.913	1
C7H15orf65	0.00149708391301605	0.350378357911892	0.239	0.058	1
COPS2	0.00151668419073258	-0.283348485509717	0.312	0.565	1
CEP57L1	0.00152057759573733	0.271999049159443	0.193	0.029	1
ENSMMUG00000005880	0.00152393259493648	-0.3639049912728	0.752	0.942	1
FKBP2	0.00152645978745213	0.358170628082721	0.89	0.899	1
ATP5PF	0.0015825939475249	0.440995838240427	0.936	0.942	1
ENSMMUG00000057308	0.00159031936976385	0.381158149995327	0.459	0.232	1
WDR38	0.00159221777545387	1.06840444246171	0.275	0.101	1
SNRPB2	0.00159302055135499	0.645399856508977	0.606	0.522	1
PSMB1	0.00159333219771491	0.395091614340338	0.862	0.855	1
TMC5	0.00162049186802528	0.657298719300027	0.606	0.377	1
MRLN	0.00163137473895844	0.333856488717413	0.193	0.029	1
VILL	0.00165116892102014	-0.332050170528307	0.541	0.783	1
GTF2H5	0.00165441187112635	0.589040323967441	0.807	0.855	1
VCL	0.00166099915011511	-0.320688198845916	0.156	0.348	1
PLEC	0.00166958431339153	-0.261863556180873	0.339	0.594	1
SERPINE2	0.00168681229188778	-0.261290282535296	0.303	0.536	1
ENKUR	0.00168951652320313	0.302590006408124	0.193	0.029	1
ENSMMUG00000018283	0.00169745693998913	0.318413637291679	0.239	0.058	1
EIF3A	0.00173823722881277	-0.311055054943327	0.624	0.826	1
PHF3	0.00174069752135349	-0.318715555752124	0.514	0.725	1
ENSMMUG00000008346	0.00175529740607127	-0.295109660850434	0.156	0.348	1
ADD3	0.00175860441601836	-0.332936675399282	0.514	0.739	1
NR4A1	0.00176531146257185	-0.352847320667412	0.046	0.188	1
SNRPG	0.00179384894698452	0.461081863772578	0.807	0.783	1
APOE	0.00184076426332774	-0.672903331664357	0.404	0.159	1
IGFBP3	0.00185367200414085	-0.381783731586144	0.257	0.507	1
COX19	0.00187213242991971	0.907800381284777	0.642	0.493	1
PI3	0.00187667738186956	0.67675017435633	0.303	0.101	1
BBOF1	0.0018896941579793	1.00547399456137	0.294	0.116	1
PIP	0.00189261935473628	-0.984625522816535	0.321	0.507	1
TSC22D3	0.00189480176015995	-0.251718824618509	0.239	0.464	1
HNRNPA2B1	0.00190276314337472	-0.274818685759767	0.963	1	1
MBTPS1	0.00192014811219645	-0.335578624090586	0.413	0.638	1
HSH2D	0.00192931648044481	0.393178671936797	0.349	0.145	1
PSMA7	0.00193772234049571	0.381984476878248	0.908	0.957	1
MRPS26	0.00193807605957275	-0.311135229105462	0.587	0.826	1
BPIFB1	0.00195125043967336	1.28447569991158	0.321	0.116	1
PPP1CB	0.00196392436404882	-0.35627024955883	0.651	0.841	1
CKLF	0.00198212259180877	0.967401924554182	0.44	0.29	1
C15H9orf135	0.00200168848574335	0.600387640708851	0.239	0.072	1
LAPTM4A	0.00200898799431119	-0.28502365822722	0.817	0.913	1
SAMD15	0.00201746816865469	0.276423206704258	0.229	0.058	1
DAD1	0.00203297832820479	0.347497222388156	0.872	0.841	1
GLUL	0.00203930191484243	-0.416261427322847	0.917	0.971	1
APP	0.00208892358603081	-0.290141811398689	0.761	0.928	1
SYNGR2	0.00210477285087854	-0.296240308378487	0.596	0.797	1
PUM1	0.00212984489451813	-0.34364573526363	0.413	0.623	1
AHCY	0.00214483710681366	-0.294186423663844	0.349	0.58	1
NDRG2	0.00214766409032769	-0.345874878823386	0.642	0.841	1
ANP32B	0.00216248655724755	-0.364572230451901	0.67	0.899	1
ACAD10	0.00216675394155696	-0.264932651459433	0.936	0.971	1
ENSMMUG00000049722	0.00216709491618229	0.455983097704625	0.55	0.362	1
TMEM176B	0.00218063009722712	-0.379962372314796	0.45	0.652	1
EFCAB1	0.00219220463121115	1.19729277473499	0.239	0.072	1
ZMYM4	0.00220447576784062	-0.301320068817181	0.22	0.42	1
TPST1	0.00228404227434085	-0.253492042373248	0.092	0.261	1
HLF	0.00229362658056075	-0.293441635285349	0.193	0.391	1
NDUFC2	0.00233349762837409	0.716149633784793	0.881	0.913	1
BDP1	0.00233652083246664	-0.340208638806787	0.312	0.536	1
EEF2	0.00239480158665857	-0.3703121120932	0.982	0.986	1
APH1A	0.00242599263528958	-0.307379480656815	0.459	0.696	1
NRBP1	0.00245962517707032	-0.295511339178401	0.358	0.565	1
ALG1	0.00246113369595866	-0.304477496371934	0.174	0.362	1
ING2	0.00248731218344154	0.335844342913503	0.284	0.101	1
ENSMMUG00000021023	0.00254446824637889	0.375825443533074	0.229	0.058	1
EHF	0.00255079817598382	-0.366968217068245	0.862	0.942	1
ADSS2	0.00263876045232936	-0.316214162776451	0.679	0.855	1
SMARCC1	0.00265955612969601	-0.262577687363509	0.532	0.696	1
SCG3	0.00267187596875584	0.421783311159238	0.266	0.087	1
MT1E	0.00269538784095121	0.943316455592324	0.982	0.986	1
ELF1	0.00269836813729809	-0.257597609319283	0.376	0.58	1
HYDIN	0.00270485132181926	0.273242507104032	0.229	0.058	1
PSMB6	0.00272340614882664	0.35062898215013	0.872	0.884	1
NAA50	0.00274418933989294	-0.315830169837818	0.45	0.652	1
PLXDC2	0.00274539376299701	-0.25572601504456	0.073	0.232	1
NDUFA12	0.00277049412235393	0.402407373216916	0.817	0.812	1
ADGB	0.00279008022636154	0.374978253664848	0.202	0.043	1
NAA38	0.00279831137840504	1.0825537659405	0.734	0.754	1
EDEM3	0.00281268910725749	-0.283252684437293	0.193	0.377	1
PJA2	0.00282300867913126	-0.314727042358009	0.312	0.536	1
PON2	0.00284607802275691	-0.26104565138941	0.468	0.681	1
SLC30A9	0.00286443245335115	-0.260082723877235	0.119	0.29	1
VPS4B	0.00287672207631557	-0.308753098941711	0.596	0.783	1
JHY	0.00291042481514346	0.367439316301856	0.239	0.072	1
GTF2A2	0.00291886543625347	0.528886030662538	0.459	0.29	1
ARNT	0.00313370844285494	-0.52782318343057	0.211	0.464	1
PLS1	0.00315377982140213	-0.271656141683631	0.349	0.565	1
HSPA9	0.00323281761780906	-0.273840905041969	0.55	0.768	1
TAX1BP3	0.00328163699223967	-0.305636187957742	0.514	0.739	1
RAB34	0.00328509965336527	-0.252267872309232	0.22	0.449	1
ASH1L	0.00329448208042272	-0.347561048706471	0.468	0.652	1
CFD	0.00329741174638916	-0.827539441561646	0.028	0.145	1
IMPDH2	0.00334446853866551	-0.299784021483012	0.541	0.739	1
ANGPTL4	0.00334952693667515	-0.52208357055054	0.339	0.522	1
FAM3C	0.00335263678088232	-0.284241069176915	0.156	0.333	1
EML4	0.00335411685531378	-0.384719963345193	0.505	0.725	1
NSD3	0.00335598245069289	-0.273101964630182	0.468	0.667	1
DRC3	0.00337560567408255	0.325681668685854	0.257	0.087	1
PHIP	0.00338238947944984	-0.263783187423319	0.45	0.71	1
NDUFB3	0.0033981343814602	0.451046635361988	0.798	0.841	1
PTRHD1	0.00340435716137288	0.543971251548257	0.688	0.609	1
TJP1	0.0034220684423332	-0.27260463075326	0.193	0.391	1
JAK1	0.00347284408990917	-0.261429248921261	0.486	0.71	1
LRRC46	0.00352274325778864	0.632804728118912	0.211	0.058	1
TCEAL4	0.00354283787602047	-0.346898587572648	0.486	0.71	1
SF3A1	0.00356000982314722	-0.299461459094286	0.413	0.623	1
BOLA3	0.00365956155328511	0.439108146417792	0.661	0.609	1
DYNLL2	0.00366532021023516	-0.250326745459054	0.468	0.681	1
RABL2B	0.00367235955042826	0.509267230973639	0.459	0.29	1
MORF4L1	0.00369398673752966	-0.337538689756469	0.688	0.884	1
MYOF	0.00369574809764668	-0.321100810032094	0.523	0.725	1
C11H12orf57	0.00374376192432847	0.285744221836591	1	0.986	1
MAPRE3	0.00378933203750547	0.527795992760069	0.358	0.188	1
SPATA17	0.00379036637902659	0.315632071474218	0.22	0.058	1
TMX1	0.00379538265009629	-0.342581223982624	0.303	0.522	1
BPTF	0.00380359085707628	-0.335664756737355	0.486	0.667	1
CD59	0.0038204211172587	0.852086339518295	0.706	0.696	1
SMIM22	0.00382795205935668	0.804263994059017	0.532	0.377	1
BIRC6	0.00385047178670978	-0.304982739252564	0.33	0.536	1
BCL6	0.00388101677626863	-0.356172733025169	0.422	0.652	1
NOP10	0.00398211847442833	0.423320477389809	0.743	0.71	1
SFN	0.00398266268166903	-0.293604223895395	0.394	0.652	1
RPS2	0.00403792997370052	-0.283200926409951	0.936	1	1
LMO4	0.00407658099282795	-0.274112217499199	0.606	0.841	1
ENSMMUG00000063763	0.00408526683775766	-0.316853485096004	0.761	0.913	1
CXCL14	0.0041083513550607	0.764845731588886	0.339	0.159	1
PARP2	0.00416357402345962	-0.295731730752358	0.229	0.406	1
ATP2B4	0.00417421193200132	-0.267783376558384	0.275	0.478	1
PLEKHA5	0.00421938354527793	-0.309931435200524	0.376	0.594	1
COX8A	0.00423079061874752	0.459662254396429	0.927	0.971	1
F3	0.00424223003533684	-0.354397016343655	0.385	0.594	1
LYPD2	0.00429675602236134	-0.512389775271136	0.578	0.783	1
RPL31	0.00430097103931272	0.463616665626604	0.817	0.797	1
MOB4	0.00433604880728548	0.432403412311328	0.67	0.652	1
CTSS	0.00438941386827203	-0.278070826921942	0.22	0.406	1
C10H20orf85	0.0045001104054935	1.11354844646916	0.312	0.145	1
MKKS	0.00451697949438573	0.537855745044395	0.642	0.565	1
TAX1BP1	0.00452908977488335	-0.29121528091571	0.688	0.899	1
GMFG	0.00458089716171307	0.54951726780696	0.312	0.13	1
PDCD6IP	0.0045895857161951	-0.295418532203193	0.624	0.841	1
HDC	0.00463381148207285	0.292646861399323	0.193	0.043	1
LRRC23	0.00463381148207285	0.29570935352703	0.193	0.043	1
PFDN6	0.00464580508723858	0.393025057612398	0.587	0.42	1
IER3	0.00465616342887794	-0.333608380415222	0.239	0.435	1
CAST	0.00469709843159632	-0.270430796366143	0.624	0.884	1
CFAP45	0.00478580189032652	0.484745325887121	0.266	0.101	1
MAOA	0.00481934744208722	-0.363669016122827	0.651	0.812	1
ERH	0.00485670093462242	0.427013673649061	0.844	0.841	1
SAP18	0.00486149119355642	0.361512035550963	0.89	0.971	1
FMC1-LUC7L2	0.00487329385136947	0.328909294220407	0.844	0.87	1
PIH1D2	0.00488573833706545	0.535793952787166	0.275	0.116	1
CYBRD1	0.00488663832000413	-0.262223078294559	0.11	0.275	1
CDK1	0.00489635539998801	0.455735301951243	0.257	0.087	1
FAM178B	0.00491429954749291	-0.256124253337411	0.138	0.304	1
POC1A	0.00495193560207424	0.342531352441004	0.248	0.087	1
ENSMMUG00000014648	0.00499858577024544	-0.327833751048234	0.771	0.899	1
MSRB2	0.00500741381722589	0.442464148826594	0.33	0.159	1
CCDC173	0.00501390078140068	0.759866528539058	0.275	0.116	1
DHRS3	0.00508105220577375	-0.37392250178823	0.633	0.812	1
FBL	0.0051754533601815	-0.283363665894215	0.541	0.739	1
CLP1	0.00518634928962347	-0.251357688125071	0.11	0.261	1
ANAPC10	0.00521439064461087	0.316790361262488	0.312	0.145	1
PFN1	0.00525966924354779	0.709689295351042	0.917	0.928	1
DPH2	0.00532445932321305	-0.283652171630945	0.651	0.826	1
OSBPL8	0.00536373835050669	-0.290107714606565	0.275	0.478	1
CMBL	0.00539632393720342	-0.333812203331064	0.596	0.754	1
NDUFB5	0.00539845891430559	0.521483505666456	0.67	0.623	1
MISP	0.00551833430359809	-0.250352828511639	0.303	0.493	1
PLXNA2	0.00552690142764563	-0.253518454042058	0.128	0.29	1
ITGA6	0.00553201714109369	-0.284072832198152	0.138	0.304	1
EFCAB10	0.00556399087895909	1.28830266616109	0.248	0.101	1
KLHDC9	0.00556611499512814	0.48927778585287	0.349	0.188	1
NIN	0.00560480880522513	-0.266145339870525	0.138	0.304	1
PARD3	0.00562580049804667	-0.268117258167712	0.321	0.493	1
C1orf194	0.00571460497428015	0.676860648593641	0.248	0.101	1
SNRPD1	0.00573666525224205	0.400346154851246	0.624	0.507	1
ZNF593	0.00573882318592168	0.380784276921019	0.633	0.464	1
SAT1	0.00574535878076634	0.503071799150973	0.917	0.971	1
KMT2E	0.00574806000049926	-0.273057850874944	0.349	0.551	1
ATXN7L3B	0.0057595168724405	-0.283360538876937	0.523	0.681	1
SCAND1	0.00585840354535874	0.349848085805856	0.917	0.87	1
SF3B6	0.00588240562313675	0.510217238093726	0.734	0.739	1
MRPS6	0.00588243245271041	0.604089128909609	0.752	0.71	1
FAM216A	0.00602691228520611	0.393166250995885	0.248	0.101	1
ENSMMUG00000050829	0.00606707054805504	-0.383133218334338	0.761	0.841	1
PLP2	0.00614092803110429	-0.454149649453742	0.56	0.725	1
BSCL2	0.00615010114305173	0.597431549831863	0.596	0.478	1
ACAA2	0.0062275158119221	-0.306462763154588	0.431	0.594	1
MPZL2	0.00623796683295484	-0.263257468483746	0.514	0.768	1
CYB5A	0.00629453300447813	0.5139164944284	0.945	0.942	1
VDAC2	0.00635777530144808	-0.313932307490936	0.789	0.913	1
NUDT21	0.00652871479750882	-0.312674352084391	0.413	0.609	1
ENSMMUG00000062821	0.00653207707918685	0.326620790150755	0.312	0.13	1
OSCP1	0.00672409570303147	0.321654849217857	0.284	0.116	1
RSPH1	0.00679532927223248	1.08710641283586	0.358	0.203	1
RBIS	0.00682624913915658	0.425440942226077	0.725	0.71	1
UGP2	0.0069379841866856	-0.290883992655033	0.55	0.768	1
ATP5F1E	0.00695584499096537	1.02387614308725	0.991	1	1
PSMG3	0.00696763930278333	-0.261897188966959	0.303	0.507	1
SCAF11	0.00703898962759254	-0.299344931984872	0.642	0.826	1
MED31	0.00707563329510395	0.51638241267464	0.44	0.29	1
BDH1	0.00710375423644794	0.27619617709009	0.367	0.188	1
ENSMMUG00000015946	0.00712438556062529	-0.290737129848589	0.385	0.594	1
DYNLRB2	0.00712991322984352	1.86493778495893	0.596	0.522	1
ATL3	0.00713282280894041	-0.259155121534633	0.358	0.536	1
NME5	0.00718074339991595	0.341537868360374	0.22	0.072	1
PARP1	0.00730346054226565	-0.287048226217862	0.33	0.507	1
RNASEH2C	0.00730628839613489	0.439872975059811	0.688	0.638	1
SPAG17	0.00735099272004177	0.2659299471254	0.202	0.058	1
RAB11A	0.00744964022039325	0.580011434373099	0.734	0.725	1
H2AZ2	0.00754069011179762	0.849948308501311	0.844	0.913	1
UHMK1	0.00756476771250952	-0.255183572639164	0.266	0.464	1
YIF1B	0.00763815796287508	0.250562948374694	0.394	0.203	1
RAN	0.00775284346417194	0.412313360575392	0.89	0.855	1
ENSMMUG00000042257	0.00780281423234619	0.404153428611958	0.22	0.072	1
PBLD	0.00782737947164905	-0.252145865266211	0.183	0.348	1
ENSMMUG00000051440	0.00784772101949725	-0.277799997533037	0.376	0.609	1
SLITRK6	0.0079104147561535	-0.252109803157861	0.239	0.435	1
ANXA7	0.00797705870854435	-0.2785648451495	0.55	0.725	1
TRAM1	0.00801989609356171	-0.276013316751396	0.367	0.594	1
SERPINH1	0.00807177121407858	-0.311523640245514	0.257	0.449	1
ENSMMUG00000058499	0.00809888887570448	-0.254046345061197	0.211	0.377	1
B9D1	0.00822889728147183	0.880240996029502	0.477	0.348	1
ARL6IP5	0.00829588867900936	-0.274156882621426	0.413	0.609	1
TFF1	0.0086236358918647	0.355292628669026	0.257	0.087	1
HOOK1	0.00869680987961519	-0.256793636309096	0.404	0.623	1
C6H5orf49	0.00873117422575263	1.42611690413942	0.367	0.217	1
URGCP	0.00878621612816629	0.327416978189054	0.725	0.739	1
PSMA3	0.00885343211995771	0.365913287772383	0.789	0.783	1
ENSMMUG00000032580	0.00889311344685889	-0.279002388528391	0.642	0.841	1
ENSMMUG00000002288	0.00902573670026707	0.309924853493933	0.174	0.043	1
LMNA	0.00918453344925076	-0.299076224490746	0.807	0.957	1
HSPH1	0.00926206422331412	0.707907579580309	0.596	0.536	1
JUP	0.00935546193068331	-0.262925253486118	0.716	0.87	1
MRPL33	0.00941893240850107	0.539707149874736	0.697	0.638	1
ENSMMUG00000060858	0.00946023187515461	0.356652694640734	0.908	0.957	1
FHAD1	0.00947013221063975	0.265829101186529	0.193	0.058	1
TMEM43	0.00950802360411019	-0.274782811026368	0.248	0.406	1
ENSMMUG00000058755	0.00955594600970755	-0.269260329889211	0.963	0.986	1
ENSMMUG00000049154	0.0095693193771085	-0.250361061064158	0.211	0.377	1
IFT22	0.0097293461721224	1.33189559499582	0.413	0.29	1
CAPN2	0.00974269847412725	-0.338910011817502	0.514	0.652	1
CCDC39	0.00983569194287244	0.303332361992842	0.22	0.072	1
CAB39	0.0100330279216068	-0.257171502392055	0.294	0.464	1
GFER	0.0100330279216068	0.321745318014781	0.422	0.261	1
SEC61B	0.0100571837751722	0.390150222013795	0.917	0.971	1
CTSD	0.0100611355665687	-0.300508752571204	0.835	0.913	1
BOLA2B	0.0102898634588403	0.380131206067645	0.615	0.536	1
ENSMMUG00000042415	0.0103690320411764	0.502619560866973	0.835	0.739	1
CTXN1	0.0105605123242053	0.33888213635752	0.229	0.087	1
TARDBP	0.0105683255341038	-0.253706513939796	0.468	0.667	1
ERGIC1	0.0109482940687955	0.419689619045204	0.596	0.522	1
FUOM	0.0109588622697534	0.288994663232822	0.881	0.899	1
ITM2B	0.0110626199126047	0.322500217362331	1	1	1
ALDH3A1	0.0111063346478697	0.528471821682049	0.954	0.957	1
ANXA4	0.0112610211322822	-0.323383676844013	0.56	0.739	1
CALML5	0.0114796076998709	-0.512735079237718	0.284	0.478	1
ISCA1	0.0115368567473725	0.389035037439522	0.532	0.406	1
NFKBIA	0.0118035095696951	-0.67498731422249	0.413	0.594	1
ENSMMUG00000054300	0.0119206656598106	0.329822439157838	0.275	0.116	1
ENSMMUG00000053539	0.0121862789769971	1.34305248315093	0.303	0.174	1
DPY30	0.0122571750737991	1.25863472044028	0.679	0.768	1
CABCOCO1	0.0122774467532293	0.472226432759614	0.266	0.13	1
LRRC27	0.0125963975203191	0.264475648631796	0.486	0.29	1
GDI2	0.0127225202618176	-0.270094899033294	0.706	0.855	1
PITPNM1	0.0128242758798647	0.479308341564528	0.385	0.246	1
DNAJB13	0.0128650611591596	0.275146962630969	0.202	0.072	1
NCBP2	0.0130048931574088	0.300925255517196	0.761	0.754	1
ACADM	0.0130219939325865	-0.297929795589319	0.211	0.348	1
ANXA5	0.0132426163329625	-0.306592363652191	0.706	0.884	1
PMM2	0.0133051872273168	0.319834112861745	0.44	0.261	1
MRPL36	0.0133152963051556	0.322950476128857	0.615	0.464	1
MDM2	0.0133893979895653	-0.2935025717206	0.312	0.478	1
LPCAT4	0.0134147269129795	0.310714683005759	0.486	0.304	1
KRTCAP2	0.0134340033671274	0.354806175037544	0.982	0.986	1
FOXJ1	0.0135041890654285	0.256734495264962	0.495	0.333	1
RPL10	0.0135468116866534	-0.288197340377631	0.991	1	1
CCDC181	0.0136551573089667	0.493838471342395	0.404	0.261	1
ENSMMUG00000012419	0.0138712326230704	0.39988499207228	0.917	0.942	1
ENSMMUG00000055584	0.0140054338223666	0.55177872966052	0.972	1	1
ENSMMUG00000018860	0.0142558849142265	0.485352046710774	0.422	0.319	1
MLF1	0.0143561558123116	1.02044137200272	0.349	0.217	1
TUBA1A	0.0145363318871724	0.472641932854904	0.954	0.986	1
ENSMMUG00000039765	0.0145752531331323	1.14820716167027	0.596	0.551	1
DNTTIP1	0.0146450045016983	0.462484943797479	0.422	0.29	1
TEX30	0.0146873823027399	0.377347311314957	0.394	0.246	1
C14H11orf52	0.0146909155389413	0.315986405046624	0.349	0.203	1
SYCE3	0.0148721019532924	0.260333991266716	0.339	0.174	1
TMEM123	0.015321654360227	-0.287229624137641	0.404	0.594	1
GON4L	0.0153947817305213	-0.333969170898737	0.385	0.565	1
HSD17B11	0.0153993236555665	-0.286965366150765	0.339	0.493	1
WARS1.1	0.0157395193326521	0.31900872445813	0.679	0.536	1
TPPP3	0.0159448885692412	0.890639825842835	0.385	0.246	1
SLC22A4	0.016111735667161	0.27789357076503	0.284	0.13	1
FAM229B	0.0161211399690294	0.278448220659811	0.202	0.072	1
IFT46	0.0161673688112651	0.272681654757278	0.303	0.159	1
ENSMMUG00000053146	0.01649063379244	0.589459147254022	0.908	0.957	1
IRF2	0.0166766552140083	-0.307089965879327	0.44	0.594	1
MTUS1	0.0166920830625544	-0.308768679902645	0.56	0.725	1
ASAH1	0.0168280324215854	-0.250484750423047	0.459	0.652	1
WASHC3	0.0169125287920807	0.323216229614406	0.697	0.667	1
EPAS1	0.0169224094471676	-0.298578139366255	0.835	0.913	1
TMEM9	0.0170366946881141	-0.274841684946694	0.312	0.464	1
PAK2	0.0170955383392943	-0.265206063684811	0.624	0.812	1
SNU13	0.0174629579705518	0.297990881125849	0.862	0.855	1
C9orf16	0.0175327359262857	0.259047787193091	0.679	0.565	1
SCAMP2	0.0176423247977096	-0.250094674040429	0.44	0.623	1
PDCD5	0.0176594713325139	0.318070821970043	0.798	0.899	1
CENPW	0.0177935207392409	0.43267673421916	0.294	0.159	1
RIBC2	0.0178897356854943	0.340338440208942	0.202	0.072	1
TMEM138	0.0181922477262983	0.385396718469902	0.257	0.13	1
DEUP1	0.0182151960012395	0.313553527000719	0.183	0.058	1
CMC1	0.018261292570082	0.426400788777987	0.514	0.391	1
TAOK3	0.0185796753204917	-0.258138491997863	0.193	0.333	1
PDAP1	0.018693171116562	0.374914720297674	0.688	0.58	1
TUSC2	0.0187062163447194	0.287268799399782	0.394	0.246	1
ATF4	0.0188396407437756	-0.336795544922746	0.716	0.841	1
PIBF1	0.0191259579983279	-0.340871269324045	0.688	0.826	1
CIBAR2	0.0195145426658214	1.05377888593547	0.303	0.188	1
ENSMMUG00000051744	0.0199297427800334	0.310450696790904	0.248	0.116	1
ID1	0.0199820333397768	-0.313192851905249	0.294	0.449	1
SLC25A12	0.0200509380747508	-0.262347366508087	0.147	0.29	1
CDC16	0.020113878289132	0.254343357813691	0.339	0.188	1
TSPAN1	0.0203001578838165	0.633139520156409	0.716	0.681	1
FGFR1OP	0.0203921662258735	0.261220589836432	0.22	0.087	1
IFTAP	0.020592453987407	0.373601756711876	0.257	0.13	1
RABL6	0.0206795314953339	0.408977144698255	0.651	0.522	1
TEX26	0.0208839010055086	0.268109075149898	0.229	0.101	1
PPIC	0.0209113905715424	-0.26728272486476	0.486	0.667	1
WDR54	0.0210066192829341	0.306459323501568	0.477	0.348	1
ERICH2	0.0211904720950191	0.49555018323444	0.294	0.174	1
HUWE1	0.0214365520592829	-0.280898136541386	0.495	0.652	1
ELF3	0.021549122968633	-0.291036104520841	0.899	0.928	1
CBY1	0.0218773459165751	0.287488970272095	0.385	0.232	1
H1-2	0.0221892029787767	0.360870549220514	0.376	0.246	1
CCDC103	0.0225279738872848	0.365204144896307	0.22	0.101	1
PPIL6	0.0227044242043122	0.378311239666963	0.284	0.159	1
APOC1	0.0233763140625903	-1.48252356379443	0.349	0.188	1
DNAJC19	0.0236340020721151	0.435335701028929	0.651	0.638	1
DNAAF4	0.0237480933999801	0.264551878339412	0.211	0.087	1
ENSMMUG00000032370	0.0237608699006665	0.277819394729125	0.33	0.188	1
C7H15orf61	0.0240743270951136	0.350384132273711	0.532	0.464	1
GNG5	0.0242747479409295	0.405487433114311	0.936	0.971	1
EDF1	0.0243740159928438	0.267356940416863	0.963	0.957	1
CCNO	0.0244815916135674	0.375991276873448	0.376	0.232	1
BAZ1B	0.0247922834404656	-0.281474029501823	0.431	0.565	1
TEKT1	0.0248358016886629	0.577201950416189	0.349	0.232	1
UQCRB	0.0248739574584373	0.338957128994414	0.743	0.71	1
HNRNPM	0.0248986658649311	-0.32176245557255	0.706	0.884	1
JPT1	0.024934199231683	0.331875101438087	0.908	0.986	1
ENSMMUG00000063291	0.0249541110406803	0.290407509837193	0.358	0.217	1
GSTA4	0.0250038284570652	-0.26902279227175	0.229	0.362	1
CCDC186	0.0250529963094968	-0.253147103998443	0.376	0.565	1
ENSMMUG00000002075	0.0255122958709306	0.345800751164685	0.339	0.203	1
DHX9	0.0260577107041358	-0.259948861573374	0.587	0.71	1
ZNF76	0.0262130988312619	0.294599647604409	0.33	0.188	1
COX6C	0.0262258247045404	0.576960402156598	0.936	0.986	1
AKAP14	0.026227332899546	0.730993517284571	0.257	0.145	1
DGKA	0.0269823221361459	-0.294791832784775	0.367	0.522	1
ENSMMUG00000057462	0.027082303284697	0.940822070072421	0.257	0.145	1
ZNF217	0.027167124460569	-0.279648740037411	0.321	0.464	1
TIMP1	0.0271968867033903	-0.86852149100563	0.771	0.667	1
SDHB	0.0273439885486191	-0.264867783070171	0.578	0.71	1
ARL4A	0.0274078278277524	0.47785061118128	0.67	0.623	1
RERE	0.0277148760123247	0.269973212098375	0.587	0.435	1
ZNF483	0.0279446495778403	0.482372568822674	0.486	0.391	1
RSPH9	0.0288947722327294	1.08475956245537	0.33	0.217	1
ENSMMUG00000013429	0.0290765645890211	-0.252023986814134	1	1	1
GPX4	0.0291234304756738	0.76158271275209	0.853	0.899	1
MDH1B	0.0293330366568449	0.272419135585057	0.202	0.087	1
NUDT5	0.0293527808069833	-0.260881746830233	0.404	0.565	1
KRT4	0.0294475136777441	-0.42850286889466	0.128	0.246	1
MRPL18	0.0295514507801226	0.515013375940519	0.55	0.493	1
CBR1	0.0295675763166967	0.308103413410807	0.899	0.826	1
ENSMMUG00000023144	0.0296155213593417	-0.250350614271733	0.505	0.638	1
NDUFS8	0.0298139362184435	0.273604138711048	0.835	0.942	1
ATG12	0.0299469464430004	0.382449168026926	0.651	0.623	1
CFAP410	0.0300859773759149	0.268030851853052	0.431	0.304	1
HIKESHI	0.0302767190457564	0.260078953326233	0.55	0.478	1
PTPRZ1	0.0303009148510187	-0.25787881526981	0.22	0.362	1
ARL6IP4	0.0305898553304557	0.382906290121915	0.761	0.71	1
ENSMMUG00000059988	0.0306958574304489	0.304686794918617	0.78	0.783	1
EIF3G	0.0308420476924747	-0.265480815415858	0.826	0.957	1
MYO1E	0.0309772249885771	0.338982317179062	0.275	0.159	1
ROPN1L	0.031619255445682	0.456924816876062	0.266	0.145	1
NDUFAF3	0.03191744086241	0.871261619884493	0.661	0.652	1
ATP5F1B	0.0321837818625987	-0.294798986437697	0.661	0.812	1
HMGN3	0.0326233837895614	0.348014276349244	0.899	0.957	1
ENSMMUG00000006965	0.0327219181614509	-0.253552865692335	0.523	0.667	1
SPCS3	0.0327718373644634	0.287204420640339	0.633	0.536	1
ENSMMUG00000014786	0.0327820383828595	0.374277056146534	0.936	1	1
CSNK2B	0.0328907043359826	0.337670943229198	0.789	0.87	1
RGS2	0.0330004747376264	-0.387630699651698	0.275	0.42	1
STOM	0.0330311388326157	-0.284486444415565	0.587	0.739	1
POMP	0.0333388978277902	0.415057805482966	0.743	0.841	1
VPS13C	0.0337332988197382	-0.27013189551671	0.358	0.493	1
CDADC1	0.0338608497947487	0.300331915316269	0.257	0.13	1
IFI16	0.0339260644667618	-0.26017124054664	0.642	0.826	1
TM2D1	0.0339946614133089	0.254673645325089	0.486	0.348	1
TPCN2	0.0340157851853999	0.262668539951942	0.211	0.101	1
PRPF4B	0.0343058283690442	-0.265751932691721	0.67	0.797	1
TOPORS	0.0344681551698636	0.278295970361636	0.798	0.841	1
FAM183A	0.0344938538261636	2.08777308316943	0.367	0.275	1
UBL5	0.03452608002364	0.652631726114525	0.927	1	1
H2AFJ	0.0347461493756522	0.467874541299145	0.908	0.942	1
PSENEN	0.0347577496497625	1.19412105809715	0.743	0.739	1
ATRX	0.0356462846003153	-0.277090458125068	0.55	0.652	1
TRAPPC5	0.0356930699007999	0.317155759924626	0.844	0.826	1
LBH	0.0359750828129457	0.315976882234368	0.853	0.739	1
MRPS33	0.0362852974677277	1.00004420705129	0.45	0.406	1
TNFAIP8L1	0.0364887012579728	0.392453470852092	0.266	0.145	1
HYPK	0.0365593748357739	0.563389434932529	0.89	0.942	1
RIIAD1	0.0366975201657836	1.11267492046598	0.229	0.13	1
TEKT2	0.0371139348314135	0.41413717684417	0.275	0.159	1
EFCAB11	0.037360319221225	0.985617352643706	0.284	0.188	1
SUMO1	0.0374769038486467	0.264355265979511	0.743	0.71	1
TSPAN6	0.0376904482576044	-0.264508758177507	0.716	0.841	1
HERPUD1	0.0381478270493511	-0.37759998060452	0.431	0.594	1
OXLD1	0.0382631661225422	0.271092120714761	0.376	0.246	1
C14H11orf88	0.0382678523539289	1.17563584272523	0.33	0.232	1
PIGR	0.0383809127158324	1.04675649920528	0.523	0.348	1
CFAP126	0.0389415148945317	0.541032885341407	0.294	0.188	1
EFHD2	0.0392861131000618	-0.251910656688388	0.303	0.435	1
GABARAPL2	0.0403127815960169	0.370167893275754	0.817	0.841	1
SEPTIN11	0.0405829016645872	-0.257360268086989	0.147	0.261	1
EFCAB2	0.0406888725212759	0.251392924434836	0.248	0.13	1
CHCHD7	0.0410030043573213	0.307591610207586	0.569	0.464	1
ANKRD54	0.041157702603807	0.272988232639863	0.266	0.145	1
C15H9orf24	0.0413797669336184	0.58580642088661	0.275	0.174	1
ATP5IF1	0.0417037685469219	0.376148141813921	0.908	0.971	1
ICMT	0.0417329317078296	0.379600952590063	0.44	0.362	1
TSPAN2	0.0422583314007015	0.548115310563038	0.312	0.203	1
PIFO	0.0432270835785125	0.873315814160394	0.376	0.275	1
DUSP23	0.0436515634958405	0.304929164254707	0.303	0.188	1
TM4SF5	0.0438314064970739	0.281068446261038	0.275	0.159	1
STPG1	0.0441242342595212	0.29829507713376	0.229	0.116	1
GNL2	0.0442180195892379	0.285479907244796	0.284	0.174	1
CLN6	0.0444672861421906	0.421041082993288	0.349	0.246	1
IGFBP5	0.0446588389075567	-0.355021540360502	0.376	0.522	1
TMEM258	0.0446614831120753	0.794916414656635	0.954	0.986	1
DYNLL1	0.0451299739901695	0.612738207413236	0.927	0.986	1
DPH3	0.0466500519010043	0.409143285454472	0.367	0.275	1
ARMC3	0.0478604419117634	0.259818114419388	0.248	0.13	1
CAMLG	0.0481427239821424	0.370192805637896	0.642	0.594	1
MED30	0.0483597092956834	0.352631388930535	0.413	0.304	1
UQCRQ	0.0486863931594297	0.700942338175081	0.881	0.942	1
RANBP1	0.0487100277520288	0.331583535543533	0.596	0.594	1
CAPSL	0.0491504296904699	0.604264511515788	0.303	0.203	1
ENSMMUG00000053817	0.0493401769772296	0.564678780156884	0.642	0.681	1
LAS1L	0.049405594765642	0.2937939571249	0.321	0.203	1
DCTN3	0.0498290344294346	0.515143553375387	0.697	0.783	1
ENSMMUG00000059272	0.0502762565804174	0.365475218063855	0.294	0.174	1
LEPROTL1	0.0506162223123231	0.360756140887433	0.44	0.348	1
HSPB1	0.0510261523439314	0.530302986974975	0.807	0.87	1
STIP1	0.0513435851840948	0.279062487664253	0.697	0.696	1
SNRPC	0.0513522746012295	0.336103485272441	0.495	0.42	1
COX7A2	0.0519330026920549	1.19254471515957	0.945	0.971	1
PSMA6	0.0519755661273715	0.386303444614951	0.697	0.783	1
RNASEH2A	0.0527427073852728	0.511605786098669	0.376	0.29	1
CREB3L1	0.0527581596363491	0.414241713566667	0.679	0.58	1
PIH1D1	0.0530970340028045	0.350101231664631	0.514	0.449	1
C16H17orf49	0.0536240673117402	0.294311210736637	0.789	0.913	1
TYMS	0.0537333718564207	-0.318497431708616	0.128	0.246	1
NDUFV2	0.053892250550168	0.274367243681418	0.78	0.826	1
THOC7	0.0541748350121107	0.506999758979495	0.596	0.623	1
ENSMMUG00000006499	0.0554379446861471	0.285103914305568	0.651	0.594	1
IK	0.0556051054921138	0.431817055132714	0.761	0.826	1
SPA17	0.0558217584955492	0.657826820504747	0.248	0.159	1
ENSMMUG00000012019	0.0561824771205653	0.280721174415212	0.771	0.812	1
ENSMMUG00000009425	0.0563391995190207	0.539468133226378	0.761	0.768	1
PRDX6	0.0564058395237892	0.37829888155716	0.789	0.855	1
RUVBL2	0.0571350014550325	0.507097703138121	0.56	0.493	1
MRPL42	0.0580241334130932	0.290451966843399	0.45	0.348	1
G0S2	0.0588142197202139	-0.278343117815471	0.147	0.246	1
NXPE3	0.0590022679084716	0.44935994831169	0.541	0.449	1
AGR3	0.0590878475055427	0.468249787484802	0.67	0.652	1
GADD45B	0.0593908036707655	0.490808959885939	0.45	0.362	1
ZNF428	0.0595059600863402	0.25234977093348	0.477	0.377	1
COX7A1	0.0600068433106851	0.252528762153202	0.862	0.928	1
CHMP5	0.0602493323400338	0.36531023387719	0.688	0.696	1
ACSS1	0.0602529762226181	0.313833566035881	0.376	0.261	1
ISCA2	0.0604312499849178	0.377956149517805	0.413	0.348	1
SLPI	0.0606454035617497	0.823252243426122	0.917	0.855	1
FAU	0.0612136163263764	0.263124228192679	0.982	1	1
ENSMMUG00000008632	0.0615324143382887	0.283666920779926	0.349	0.232	1
WIPI2	0.0618979836440313	0.27945918390948	0.578	0.478	1
TIGAR	0.0619125674919284	0.274829846651536	0.294	0.174	1
SERPING1	0.0619242743111353	-0.326893475275366	0.642	0.783	1
NDUFB2	0.0620278914215892	0.466078649705159	0.936	0.971	1
ODF3B	0.0620882727017721	0.517342434354464	0.404	0.319	1
ENSMMUG00000013491	0.06219110912394	0.292967891584788	0.248	0.145	1
ADAM28	0.0623268402515552	0.288621257758267	0.183	0.087	1
SPAG1	0.0643498284280984	0.471840590947714	0.266	0.174	1
MBD1	0.0644760249707085	0.479389133943521	0.523	0.493	1
STOML2	0.0647247121421215	0.383233959968568	0.725	0.652	1
BACE2	0.064773554563101	0.278134561916748	0.615	0.522	1
DNAJB6	0.065117543655123	0.308009711007683	0.633	0.536	1
CWC15	0.0656480619600028	0.291129478411447	0.752	0.696	1
AAMDC	0.0656665732681513	0.329668925671452	0.541	0.493	1
PAFAH1B3	0.0662177804136692	0.347149717825214	0.706	0.725	1
ZNF706	0.066443130993054	0.267879056083595	0.734	0.826	1
PQBP1	0.0664476885287764	0.29577735356677	0.459	0.362	1
SELENOM	0.0666325447116889	0.377627225367876	0.798	0.812	1
PCIF1	0.0670354808324561	0.250004086587914	0.294	0.174	1
RPL36AL	0.067215222938734	0.36725063173563	0.927	1	1
DDIT4	0.0674920280042322	-0.466301887009632	0.56	0.623	1
CYB561	0.0677577620852337	0.292868423524243	0.725	0.71	1
ENSMMUG00000062077	0.0685774121300206	-0.535224410765712	1	1	1
S100A9	0.0710592434841065	0.835751088527272	0.807	0.812	1
ISG20	0.0713457268023962	0.269325944041201	0.697	0.652	1
PSMD3	0.0732051565617089	0.269258731285145	0.505	0.391	1
ENSMMUG00000056183	0.0733420130947242	-0.417015580586183	0.083	0.174	1
RTRAF	0.073486798469966	0.266359159469793	0.798	0.797	1
ACOT13	0.0736263071034726	0.406131643440577	0.651	0.58	1
UXT	0.0736935519985667	0.348666657250342	0.505	0.478	1
PRMT2	0.0744708151759287	0.347770907907485	0.514	0.464	1
FBXO15	0.0749327500685138	0.30988844574288	0.193	0.101	1
SLC33A1	0.0755860536643093	0.312044430674763	0.266	0.174	1
COPZ1	0.0764199064524916	0.281721243363192	0.606	0.58	1
CKS2	0.0765429453384573	0.34145450598709	0.385	0.29	1
ABCF2	0.076787982457582	0.254394060521004	0.33	0.217	1
SSNA1	0.077014699289552	0.269116640877758	0.661	0.623	1
ZFP36	0.0771805730106509	-0.379901648942589	0.624	0.725	1
CKS1B	0.0782510709101819	0.321903858545356	0.514	0.449	1
TMEM70	0.0787980399432471	0.265626743407307	0.486	0.406	1
TMEM134	0.078989312977129	0.344546879187134	0.596	0.536	1
ENSMMUG00000007657	0.0801920587241789	0.285665877496977	0.945	1	1
SEC62	0.0803436712049402	0.257023078725382	0.872	0.855	1
UBE2L3	0.0811860734691322	0.285893038972948	0.661	0.623	1
HSPBP1	0.0813492290823427	0.396187122516093	0.45	0.391	1
ABITRAM	0.0821777666278554	0.345444652289768	0.404	0.319	1
ZNRD1	0.0826160866317971	0.267063511474794	0.477	0.391	1
TXNDC17	0.0831529352626102	0.250372527171182	0.89	0.899	1
CCDC30	0.0831750999965654	0.268519804951209	0.257	0.159	1
AZGP1	0.0841590260303721	0.578170264340734	0.615	0.565	1
S100A4	0.0850606362966295	0.512670369005412	0.183	0.29	1
DNAJA1	0.0857131284989248	0.615464935105426	0.743	0.87	1
CSF1	0.0884413747200075	0.254591764975583	0.257	0.159	1
FAM177A1	0.089082862391919	0.426731472609092	0.55	0.536	1
RRM2	0.0892098112787596	-0.317145816322973	0.239	0.116	1
CFAP73	0.0893971379245477	0.257429235618885	0.211	0.116	1
ARHGAP1	0.0899349771654741	0.263545879567573	0.67	0.652	1
DNAJC15	0.0935357726770819	0.402542748986726	0.495	0.464	1
ENSMMUG00000052035	0.0936926847332236	0.265047139798848	0.541	0.493	1
GSTA1	0.0939326517321799	-0.317054263858404	0.945	0.957	1
NDUFA6	0.0947831832064967	0.338287225342483	0.826	0.87	1
IQCG	0.0951713811138069	0.343021056856684	0.321	0.246	1
ANKRD65	0.0965953624504437	0.251226880154885	0.312	0.217	1
LGALS3	0.0972214430830253	-0.29458365643523	0.734	0.884	1
MRPS21	0.0984537149564596	0.250628900229126	0.817	0.841	1
MIF	0.101197047157067	0.410760786961291	0.972	1	1
ATP5MG	0.101197591854066	0.413710822227074	0.982	1	1
CNIH4	0.101464099457216	0.317927643909867	0.606	0.551	1
FCER1G	0.102072648093507	-0.618935043643187	0.073	0.145	1
ENSMMUG00000060032	0.107062761990632	-0.269875085158354	0.303	0.377	1
ENSMMUG00000061756	0.107131939793982	0.257401611995158	0.11	0.043	1
VMO1	0.109529893575034	-0.318435148269812	0.954	0.971	1
MORN5	0.109612582605821	0.314032775167654	0.248	0.159	1
DHX30	0.109959898384413	0.268990186430559	0.495	0.42	1
MMADHC	0.109979064421072	0.257637998817333	0.569	0.493	1
LAMTOR5	0.110239183351809	0.359360720895377	0.642	0.768	1
PGLS	0.110393612538926	0.454930400778105	0.771	0.841	1
ATP12A	0.111202593139167	0.378776368885186	0.514	0.42	1
WDR45B	0.111234992071853	0.286330158607666	0.468	0.348	1
ATP5MC2	0.111538779386084	0.70802829269407	0.963	1	1
TRAF7	0.115685914423355	0.310159102033761	0.569	0.493	1
RPL24	0.116320593780144	0.339463793318809	0.991	1	1
ENSMMUG00000040413	0.116781635016974	-1.02774606962513	0.523	0.565	1
CLCA1	0.11741434837651	1.4134909654361	0.881	0.884	1
TMEM254	0.118428085374558	0.339554166687196	0.33	0.261	1
SOD2	0.120743549036549	0.468292507287006	0.697	0.681	1
ENSMMUG00000063783	0.121548978650853	-0.274837056947868	0.514	0.609	1
COQ4	0.122402937206708	0.286478900498637	0.596	0.594	1
ANAPC16	0.125633752678546	0.287047374919117	0.495	0.449	1
POLR2I	0.127071099021598	0.807342955223173	0.706	0.725	1
PTPN6	0.127224811516515	0.283481295273893	0.578	0.522	1
CTSF	0.127808115539447	0.274089648019595	0.422	0.348	1
IFT43	0.128040866897103	0.525085428602058	0.404	0.391	1
CYTB	0.129693137813801	-0.272186944356859	0.917	0.797	1
DYNLRB1	0.131557026875356	0.446562717419769	0.743	0.812	1
ENSMMUG00000017466	0.133410238252002	0.365126320057064	0.899	0.928	1
ENSMMUG00000064281	0.133726564510279	0.272285811480942	0.45	0.377	1
COA5	0.134156891011197	0.33204145612383	0.495	0.478	1
MRPS18C	0.135831608310572	0.339975755477526	0.505	0.464	1
PLAAT3	0.136716945770039	3.01562692347933	0.404	0.391	1
SEC23B	0.140311783282341	0.258415130905164	0.422	0.362	1
ENSMMUG00000064126	0.140838920829382	1.63084996851986	0.477	0.464	1
STAT3	0.141865152279471	0.309947959758627	0.569	0.536	1
CLIC1	0.143204053488496	0.317702130580815	0.872	0.913	1
NANS	0.143611463307776	0.311317755259612	0.633	0.594	1
SNRPA1	0.146356607868792	0.295239222147931	0.771	0.841	1
MRPL17	0.146844336032321	0.264958515866585	0.651	0.696	1
XBP1	0.147547160085574	0.440495487628631	0.706	0.754	1
ENSMMUG00000011278	0.148622805891326	0.336156928700977	0.303	0.217	1
HSPA5	0.14900681185177	-0.28191580767306	0.872	0.913	1
ENSMMUG00000062885	0.14966276487044	0.453945111651063	0.394	0.348	1
ATP6V1D	0.150926501525363	0.281751808146903	0.495	0.42	1
DBNDD2	0.151503160848341	0.252140328798858	0.505	0.449	1
RER1	0.152241485086448	0.286464719916014	0.743	0.841	1
UPF3A	0.152848608206896	0.263693812406907	0.532	0.478	1
LRWD1	0.155621003022245	0.250180096120784	0.284	0.217	1
MT2A	0.155706141495968	1.05832667287441	0.954	0.986	1
TRAPPC2L	0.158316129501988	0.270100995960436	0.56	0.58	1
HSPB11	0.158617142650684	0.746577781831814	0.349	0.319	1
IQCK	0.159037735286422	0.259722312027519	0.284	0.217	1
MZT2B	0.163137305469596	0.252371195248338	0.514	0.507	1
RPL39	0.165047412371006	0.341828347147852	0.963	1	1
TUBB	0.166965783232695	-0.270092890598219	0.798	0.913	1
MNS1	0.168124862078948	0.892758376272609	0.284	0.232	1
CRIP1	0.168717956873293	0.852510606772446	0.844	0.826	1
ST14	0.172452557057907	0.261859143919772	0.505	0.42	1
ENSMMUG00000057196	0.172561967860888	0.933961178852532	0.165	0.101	1
ENSMMUG00000058384	0.175970057581975	0.349784420274444	0.459	0.362	1
KRT5	0.177958867134969	-0.872396994618739	0.642	0.594	1
NAA20	0.180941792576656	0.252607563436739	0.624	0.623	1
RSRP1	0.180978120891916	0.370117719479071	0.817	0.855	1
SPAG16	0.182427464950261	0.652351890806256	0.422	0.42	1
VMAC	0.182828693907951	0.278359081582825	0.817	0.841	1
AIMP1	0.184922258877249	0.329562635597001	0.587	0.667	1
NAP1L1	0.190500572748257	0.450441298231618	0.651	0.681	1
SOD3	0.191727903931233	0.821611481395764	0.505	0.507	1
UFC1	0.193006290284436	0.541752185220294	0.633	0.725	1
TYROBP	0.193678059612278	-0.473376130734368	0.073	0.13	1
HM13	0.193756415203922	0.280942233346125	0.541	0.478	1
CCT2	0.195793706961298	0.626480472640293	0.771	0.841	1
ELOC	0.19716481412475	0.253550964568709	0.44	0.377	1
MAN2B2	0.20058256839475	0.257297695883946	0.339	0.275	1
ALOX15	0.203637233021442	0.429566071540679	0.881	0.899	1
COX20	0.206104364440037	0.568697717642535	0.505	0.522	1
NDUFAB1	0.206653609243443	0.359081779679804	0.789	0.841	1
LSM5	0.206728530882559	0.396282409929479	0.532	0.594	1
MRPS14	0.206759198452292	0.27569427906786	0.624	0.754	1
GPX2	0.208725622673329	0.331322806843107	0.78	0.797	1
HMG20B	0.212132542043351	0.25059845614555	0.495	0.478	1
SLC35B1	0.21219969704964	0.274364129829623	0.459	0.377	1
MIPEP	0.213612382522752	0.308512076196001	0.367	0.333	1
SHMT2	0.21497162013066	0.276850931072418	0.339	0.275	1
ATP5PO	0.215312927796078	0.27538762230153	0.927	0.986	1
ATP13A2	0.216769792726378	0.276053473443262	0.404	0.319	1
GPX1	0.217359478147696	0.260255303938516	0.706	0.71	1
CACYBP	0.217447891715887	0.457180183650276	0.679	0.783	1
CEP85	0.218291961590712	0.339200596980856	0.761	0.797	1
SRSF6	0.221475675849694	0.303577334034028	0.761	0.783	1
GP2	0.2235779717112	0.342536861111637	0.156	0.101	1
CLU	0.227711542589247	0.362880156737432	0.927	0.971	1
GBP3	0.228813337018066	0.325494094705793	0.431	0.362	1
DYNLT1	0.233431371322378	1.11292873196858	0.679	0.725	1
CHORDC1	0.237945423766455	0.378943282078259	0.459	0.478	1
MBD3	0.24364895623526	0.351576349152348	0.936	0.986	1
MECP2	0.246965270582668	0.257182954050686	0.33	0.261	1
RAB11B	0.249847041530622	0.282985113007233	0.596	0.609	1
RAB25	0.25252622275302	0.2545510852139	0.523	0.507	1
RNF187	0.254488204331935	0.258762155006616	0.422	0.406	1
NDC1	0.255045540743149	0.272999180030558	0.349	0.29	1
CFAP298	0.257154947566168	0.794596904497839	0.514	0.522	1
HSBP1	0.261477234106978	1.01475626792039	0.881	0.971	1
ENSMMUG00000060287	0.274513300141562	0.673751515784304	0.954	1	1
C9orf116	0.276838373957446	1.61931910022169	0.404	0.406	1
SHARPIN	0.282789629266531	0.287721887914894	0.486	0.478	1
H1-3	0.283445603274739	0.266935696621398	0.257	0.188	1
MDK	0.283883349120283	0.288187797899847	0.862	0.87	1
IFT27	0.287573879187333	0.303632831981452	0.33	0.304	1
IL2RG	0.288511388453884	0.35924983467759	0.119	0.072	1
MRPS25	0.292674500945086	0.305129867505611	0.679	0.725	1
SLC12A2	0.293692183727201	0.286236546016088	0.477	0.42	1
ND6	0.300189543449952	-0.291655448952643	0.459	0.536	1
GSN	0.304155128311375	0.27079983578301	0.853	0.971	1
ENSMMUG00000065104	0.304432439528164	0.286088535594649	0.725	0.768	1
CETN3	0.309976028542697	0.324758600670491	0.358	0.362	1
ALDH1A1	0.315783664241667	0.303841240588101	0.954	1	1
CALM3	0.319223581659595	1.05213014648821	0.624	0.696	1
KCNJ16	0.330415205474248	0.381495792173561	0.33	0.319	1
TSACC	0.335814611207944	0.414247262317512	0.275	0.246	1
DNALI1	0.336044016324204	0.305038184842457	0.266	0.232	1
JUN	0.362091950253324	0.375705904816041	0.817	0.768	1
ENSMMUG00000057247	0.37105353324428	1.66340041210949	0.248	0.217	1
MUC5B	0.389400923585105	2.09500604756118	0.193	0.159	1
IRX2	0.390671234660463	0.296918981517588	0.248	0.217	1
TNFRSF18	0.399834238095723	0.331192486095354	0.165	0.13	1
EFS	0.400463901141149	0.258605179696638	0.349	0.348	1
C3	0.409775668556305	-0.47711770178442	0.294	0.333	1
DPCD	0.41834101727458	0.349755832835792	0.459	0.507	1
LYZ	0.42767226258881	-1.03024909868938	0.468	0.493	1
MRPS36	0.431915278024522	0.252115860301975	0.578	0.609	1
CSTB	0.432294032710061	0.305313789867511	0.908	1	1
HEBP2	0.433766482642184	0.601825143025537	0.541	0.565	1
ATF3	0.434054044400487	0.257585814084624	0.339	0.29	1
SPACA9	0.436438680318971	1.53480176156684	0.468	0.507	1
CRACR2B	0.436554370090378	0.282584327195895	0.523	0.522	1
LRRC26	0.472818203358673	0.299739088114527	0.339	0.275	1
AQP5	0.48465823477892	0.310128267792257	0.936	0.884	1
CETN2	0.491867635956446	0.330449991529077	0.606	0.652	1
SLC31A1	0.543314825419987	0.272308919925217	0.587	0.551	1
ENSMMUG00000045208	0.560553464310105	0.355378704189755	0.716	0.696	1
PGAM1	0.57767579491405	0.263897134285159	0.367	0.449	1
CHPF	0.621410990025281	0.255340458841185	0.284	0.29	1
COX5A	0.622035992505946	0.291832409930598	0.835	0.971	1
C20H16orf89	0.633825538681483	0.267866728586602	0.752	0.783	1
EIF2S2	0.634011413758663	0.319741367118665	0.761	0.913	1
ENSMMUG00000052424	0.645458569702478	0.516017526916711	0.459	0.464	1
MEAF6	0.645801774701646	0.321019784300499	0.459	0.565	1
JUNB	0.646772821919717	0.283047965611029	0.477	0.493	1
AKR7A2	0.677487268460151	0.380397931828261	0.56	0.681	1
TP63	0.682730320806107	0.274386447714893	0.202	0.188	1
MSLN	0.711143919082231	0.25664267133377	0.908	0.928	1
CD68	0.717085082295556	-0.261632295109448	0.11	0.087	1
VIM	0.784456766978523	-0.671693689106927	0.257	0.261	1
IFI30	0.785769956612365	-0.306736386144187	0.624	0.681	1
LDHA	0.79967446651538	0.318680128351535	0.615	0.681	1
CUL5	0.847017816518153	0.420999208780607	0.477	0.594	1
NDUFS6	0.847789715596708	0.409224911064653	0.716	0.913	1
ENSMMUG00000022724	0.903378513803836	1.04568550063763	0.266	0.29	1
ENSMMUG00000064120	0.917474766878882	0.369781719663919	0.642	0.681	1
MLPH	0.920267584196003	0.327704862645153	0.248	0.29	1
ENSMMUG00000047184	0.988392049812762	0.281288141478896	0.459	0.493	1
ARHGDIB	0.995446965587149	0.416139061195677	0.101	0.101	1
