# Supplementary material for: mRNA-1273 vaccination protects against SARS-CoV-2–elicited lung inflammation in nonhuman primates
Source: JCI Insight. 2022 Jul 8;7(13):e160039. doi: 10.1172/jci.insight.160039 (PMC9310526; doi:10.1172/jci.insight.160039)
Supplement: Supplemental data set 1 [file jciinsight-7-160039-s122.zip › DEG_analysis/Mast.cell_markers_D2.csv]

	p_val	avg_log2FC	pct.1	pct.2	p_val_adj
ISG15	4.53701419746953e-24	3.91697269296572	0.756	0.064	8.12715353192717e-20
IFI6	4.09311110729441e-22	4.08374908725567	1	0.513	7.33198992649647e-18
RPLP1	2.20499161195247e-21	-1.53829549956398	0.976	1	3.94980147449046e-17
EEF1A1	7.56014969889558e-20	-1.30317439628578	1	1	1.35424961556317e-15
MX1	1.03449883999596e-19	3.39879549348283	0.756	0.122	1.85309777208476e-15
MX2	8.31068412379463e-19	2.91005175464674	0.585	0.038	1.48869284709533e-14
IFIT1	2.96590134733466e-17	2.345789336522	0.61	0.064	5.31281908348058e-13
ENSMMUG00000022489	3.73993472388618e-16	1.21550022905349	1	0.962	6.69934507089731e-12
IFIT2	5.50635376812991e-16	2.72919597049149	0.634	0.096	9.86353150485111e-12
ENSMMUG00000014786	3.90942969423333e-15	-1.48769616494021	0.634	0.994	7.00296141128016e-11
HELZ2	4.94262601351667e-15	0.909144070735539	0.366	0	8.85372597801241e-11
CMPK2	6.59684967081832e-15	1.63124028699673	0.415	0.013	1.18169368153369e-10
IFI27	2.41854957017465e-14	3.27860423692701	0.463	0.032	4.33234784505385e-10
OAS2	7.44897588113903e-14	1.60237305582432	0.537	0.064	1.33433504958844e-09
RSAD2	7.45876165184481e-14	1.4749919184427	0.415	0.019	1.33608797469496e-09
RPS18	1.61855514263794e-13	-1.25839656327995	0.976	0.994	2.89931782700734e-09
ENSMMUG00000047001	2.05366819895059e-13	2.26561282652535	0.976	0.615	3.67873584478018e-09
IFIT3	2.22073512330573e-13	2.70794699222373	0.659	0.179	3.97800282637755e-09
OAS3	4.14616244696133e-13	1.41577341086745	0.463	0.045	7.42702079124184e-09
HERC5	1.14850522330037e-12	1.87578897457495	0.439	0.038	2.05731740649796e-08
ENSMMUG00000050257	1.48074870097307e-12	2.10904733429962	0.756	0.327	2.65246514805306e-08
OASL	4.95628074667629e-12	1.23108478376434	0.366	0.019	8.87818570152124e-08
ENSMMUG00000060377	5.43434755233589e-12	1.0647163315111	1	0.987	9.73454677049928e-08
EPSTI1	6.09998244896103e-12	1.50257710331675	0.488	0.071	1.09268985608239e-07
IFI44	7.23117764082302e-12	1.48182696644103	0.488	0.071	1.29532085080063e-07
ENSMMUG00000009425	8.91934699496163e-12	-1.47958889649864	0.61	0.949	1.59772262720748e-07
ENSMMUG00000054038	1.00971742876732e-11	2.01534994253724	0.927	0.731	1.80870683015089e-07
XAF1	2.44454652668713e-11	1.10627887994269	0.415	0.038	4.37891619325466e-07
DHX58	2.64899898924210e-11	1.41909091920859	0.488	0.077	4.74515188942938e-07
OAS1	4.42776260553187e-11	2.08998283611292	0.512	0.096	7.93145115528924e-07
EIF2AK2	8.46766164712193e-11	1.24871492377675	0.634	0.16	1.51681223084895e-06
RNF213	9.87650929176016e-11	2.17024162294012	0.659	0.237	1.769179109433e-06
ENSMMUG00000064120	4.4273427855978e-10	1.90436228613086	0.854	0.551	7.93069913184135e-06
IRF7	5.82326655377068e-10	1.82209192670039	0.463	0.083	1.04312173777694e-05
ISG20	8.84924408643468e-10	2.10564187501891	0.366	0.038	1.58516509320304e-05
HERC6	3.36156699094087e-09	0.932405354953354	0.317	0.026	6.02157495087237e-05
PHF11	3.4738495281245e-09	1.26836901036767	0.561	0.16	6.22270665972942e-05
BST2	6.07965516285775e-09	1.23801622997472	0.951	0.917	0.000108904862932271
ENSMMUG00000060858	1.4893611193079e-08	1.06809919916673	1	0.865	0.000266789257301625
TYROBP	1.9108949038808e-08	1.01894103013303	0.927	0.622	0.000342298604132167
ZC3H10	2.45757352225887e-08	0.665952136773062	1	1	0.000440225145042232
ENSMMUG00000006283	2.51981924201031e-08	0.833625735553598	0.951	0.955	0.000451375220821306
SLFN5	3.11724494233159e-08	1.06938683035399	0.366	0.058	0.000558392086519857
CSF1	4.15500264511237e-08	0.921829678471196	0.317	0.038	0.00074428562381898
DDX58	4.20085179774e-08	1.67420460527082	0.488	0.141	0.000752498582529166
ITM2B	4.46020095163102e-08	0.566318849663512	1	1	0.000798955796465664
STAT1	5.01339475733436e-08	1.41076445182332	0.683	0.327	0.000898049402881304
RPS6	5.30337593640909e-08	-0.743830216778675	0.902	1	0.00094999373148896
VIM	6.80772044897762e-08	0.488640294819893	1	1	0.00121946696402536
PARP9	6.84555487170337e-08	0.957493301322954	0.439	0.096	0.00122624424416822
LGALS3BP	8.44258870027753e-08	1.32713748099808	0.366	0.064	0.00151232091388071
PFN1	9.97816202633344e-08	-0.994341009906441	0.585	0.897	0.00178738816377711
ODF3B	1.13971040695355e-07	1.46751363188329	0.512	0.167	0.0020415632519759
ENSMMUG00000016603	1.39297160675022e-07	1.24179612746951	0.805	0.538	0.00249523003917167
GIMAP2	1.64305152663956e-07	0.430911234413617	0.171	0	0.00294319819966945
ENSMMUG00000013526	1.64305152663956e-07	0.419079934096459	0.171	0	0.00294319819966945
DDX60	1.86339308016898e-07	0.864655698034145	0.317	0.045	0.0033378960245067
ENSMMUG00000003272	2.17691670815821e-07	1.22671722714737	0.366	0.071	0.00389951089932381
IFI44L	2.23354432830573e-07	0.700418160017749	0.244	0.019	0.00400094795529405
ENSMMUG00000064873	2.2642718423662e-07	1.47287431208017	0.829	0.756	0.00405599015123057
APOBEC3H	2.42048882267918e-07	0.650828370118846	0.22	0.013	0.00433582162806522
KCNH7	2.43296911654466e-07	1.34935744822896	0.39	0.09	0.00435817757846645
RPL23A	3.1183542797123e-07	0.739190336651369	0.951	0.904	0.00558590802124864
MYD88	3.48724326221784e-07	0.746984838554579	0.317	0.045	0.00624669885561081
SP140	3.6290666979061e-07	1.37241706706617	0.634	0.327	0.0065007471759592
ENSMMUG00000006463	3.97876144614709e-07	-0.962095346909539	0.634	0.891	0.00712715537848328
SHISA5	6.58875732435406e-07	1.10245591399942	0.78	0.622	0.0118024409951154
SP100	7.51102505092662e-07	1.22993395356563	0.732	0.506	0.0134544991737249
PPIA	7.66652622786019e-07	-0.541171062972434	0.976	1	0.013733048431966
TRIM14	9.91362986138082e-07	0.837667775008174	0.317	0.051	0.0177582851706915
C3AR1	1.02236767759587e-06	1.08281862904359	0.585	0.244	0.0183136722087748
CXHXorf21	1.33673327757595e-06	0.391650379300716	0.146	0	0.0239449032012181
ENSMMUG00000020073	1.48798256845689e-06	-0.497280913791872	1	1	0.0266542317487683
ENSMMUG00000052293	1.4906859234785e-06	2.14061225598173	0.683	0.455	0.0267026569472704
B2M	1.49947488162813e-06	0.681949693658039	1	1	0.0268600935546047
SAMD9	1.71868350153477e-06	0.686217936974629	0.293	0.045	0.0307867775629924
MOV10	1.76049194248726e-06	0.860006267042562	0.39	0.096	0.0315356921657743
GBP3	2.15476510662509e-06	1.38174489565417	0.439	0.135	0.0385983073549752
RPL27	2.21391913767778e-06	-0.62348367015073	0.902	0.994	0.039657933513222
PML	2.55507099536778e-06	0.796383656432645	0.366	0.077	0.045768986740023
ENSMMUG00000062350	2.86206574722434e-06	0.503430668351108	1	1	0.0512681837300296
APOBEC3D	2.89190003163097e-06	0.775657643613951	0.317	0.064	0.0518026052666056
ARID5A	3.06724212451843e-06	0.680069740285231	0.293	0.051	0.0549435081764987
SLC25A6	3.25033792234953e-06	-0.624889293558899	0.927	0.994	0.0582233032030471
IFI16	3.49986556839083e-06	1.10153776142445	0.659	0.391	0.062693091926585
RPS23	4.3422724504027e-06	-0.353327140743732	1	1	0.0777831264040635
ENSMMUG00000061756	5.08986516095342e-06	1.12486369313839	0.463	0.167	0.0911747546281586
PSMB8	5.6338909970503e-06	1.2214468786963	0.805	0.705	0.100919889430162
RPL15	7.72032818519598e-06	-0.545905887789188	0.878	0.987	0.138294238781416
IFI35	8.71398310827782e-06	1.08326914877475	0.439	0.147	0.156093579418581
MAMU-E	8.85265113366834e-06	0.964897167718314	1	0.994	0.158577539757401
CD9	8.902671747084e-06	-0.966406771660341	0.561	0.865	0.159473559005516
ENSMMUG00000030923	9.73955397737309e-06	-1.08907557620099	0.049	0.429	0.174464630396684
ECE1	1.07862100058897e-05	0.389448008550721	0.122	0	0.193213379835503
STOM	1.07862100058897e-05	0.54329094401448	0.122	0	0.193213379835503
TRIM21	1.09811573509348e-05	0.950116772464425	0.317	0.071	0.196705471627296
TOPORS	1.40168733620171e-05	-1.00906272855142	0.293	0.673	0.251084252533813
ITM2C	1.80173308570249e-05	-0.563063328195961	0.878	0.981	0.322744447641888
ENSMMUG00000005593	1.9186847554084e-05	-0.428930868919873	1	1	0.343694000236307
IFIT5	1.93283435905679e-05	0.572461818894329	0.244	0.038	0.346228618737842
RAP1A	2.19210824493685e-05	0.783353456136486	0.561	0.25	0.392672349915537
ENSMMUG00000064692	2.20312280238452e-05	0.91102059353989	0.927	0.878	0.394645387591139
IRF9	2.68774109090874e-05	0.895932901461672	0.61	0.346	0.481455061614483
LIG1	2.8587139947127e-05	0.61661203948556	0.22	0.032	0.512081437872886
APOL6	2.99361272370922e-05	0.637652571399031	0.268	0.051	0.536245847198032
ENSMMUG00000061125	3.01202932068108e-05	-1.02490968927744	0.341	0.712	0.539544812213602
PRXL2A	3.32008533811847e-05	-0.897046089513548	0.39	0.673	0.594726886617161
DDX60L	3.38261021537862e-05	0.648905537267127	0.293	0.064	0.605926967880773
RPL13A	3.49262326995129e-05	-0.44404896744702	0.976	0.994	0.625633606346375
COX5A	3.4966435871271e-05	-0.817009997263391	0.537	0.788	0.626353765762078
ALOX5	3.62848566815501e-05	-0.8012194182975	0.61	0.891	0.649970637736607
PARP12	3.94383389027354e-05	0.633808642451975	0.341	0.096	0.7064589647647
ENSMMUG00000041076	3.9692697441885e-05	1.51867504772682	0.512	0.256	0.711015289276487
C11H12orf57	4.50023879009962e-05	-0.76475539438267	0.634	0.833	0.806127774470545
GAPDH	4.93492521079355e-05	-0.617342037561895	0.951	0.987	0.883993153009449
CD164	4.93928614476173e-05	0.796327795315794	0.707	0.487	0.884774327111168
CD8A	4.95363738784872e-05	0.690604332668337	0.244	0.045	0.887345065285342
PSMB9	5.20577190766566e-05	1.24281604939591	0.683	0.481	0.93250992182015
COX4I1	5.41086317452089e-05	-0.464211476678013	0.951	0.994	0.969247920451926
CD52	5.90256896173515e-05	-0.916291003738984	0.707	0.859	1
ENSMMUG00000002324	6.12887207437603e-05	-0.907841771337637	0.244	0.628	1
RPL4	6.95049699700583e-05	-0.666005844925363	0.756	0.968	1
LAP3	7.03083590093229e-05	0.960798865527013	0.537	0.256	1
ENSMMUG00000039864	7.58852036716972e-05	-0.994372850533966	0.122	0.449	1
ENSMMUG00000016894	7.63581355516176e-05	-0.345633050155935	1	0.994	1
PARP14	7.71620903105111e-05	0.909722898714084	0.39	0.135	1
TSPO	7.81087363061296e-05	-0.7442455907567	0.512	0.827	1
PLSCR1	8.81731342972675e-05	0.827352117218578	0.317	0.09	1
HS3ST1	9.61185879257941e-05	-0.883008557345683	0.366	0.724	1
ENSMMUG00000059569	0.000100866198506771	0.450475889732178	0.171	0.019	1
CYTB	0.000103008255270563	0.797534358263067	1	0.942	1
RPLP2	0.000108434896739985	-0.320350629811887	1	1	1
DAZAP1	0.000112336206030589	-0.682329187091508	0.341	0.699	1
APOL2	0.000115475467534174	1.14591734160476	0.317	0.096	1
TAGAP	0.000120052202158827	0.622934628852289	0.244	0.051	1
PLA2G4C	0.000127530929594291	0.396283002745288	0.122	0.006	1
ENSMMUG00000001210	0.000132585250741698	0.748935692247283	0.902	0.878	1
RPL7	0.000133161009468395	-0.4924836587091	0.854	0.962	1
ENSMMUG00000014947	0.000146471784247292	0.790117035782681	0.512	0.237	1
ENSMMUG00000050829	0.000146916022937529	0.991066717790518	0.829	0.718	1
ENSMMUG00000001200	0.000152532517379168	-0.747873848862676	0.415	0.712	1
SLC38A5	0.000161469838553276	0.654651608330576	0.268	0.064	1
PSMB10	0.000161566435674075	1.15316672454777	0.561	0.314	1
ATP5PF	0.000167185331340702	-0.764980100797624	0.39	0.731	1
MVP	0.000183722619895559	0.866498108088369	0.537	0.295	1
FTL	0.000185609521301406	-0.713405898166258	0.22	0.583	1
CFL1	0.000196568149485403	-0.449027385953112	0.878	0.968	1
DBNDD2	0.000209655547223352	0.704066732801955	0.415	0.16	1
NFKBIA	0.000223975303488523	-0.793618361822544	0.585	0.91	1
RPS11	0.000230386541526421	-0.4077012319173	0.951	0.994	1
ACTB	0.000233190849850795	-0.388459640914243	1	1	1
CD63	0.000238883665672687	-0.386900239071512	1	1	1
MAMU-DOB	0.000259448610466811	0.58462866379737	0.317	0.096	1
H2AZ2	0.000263034908431578	-0.78925671000539	0.268	0.603	1
ENSMMUG00000004539	0.000265223985365978	-0.883714759853454	0.146	0.449	1
CEP85	0.000268560306870541	0.876849327004788	0.78	0.712	1
APOBR	0.000272883825514505	0.522921596778616	0.171	0.026	1
ENSMMUG00000032580	0.000281184994112124	-0.797370663401415	0.39	0.692	1
LSM4	0.000288609054716598	-0.627817129103662	0.22	0.558	1
MRPS33	0.000289150274008838	0.564618575349068	0.293	0.083	1
HNRNPA1	0.000294116540870537	-0.544676494497823	0.878	0.955	1
LAT2	0.000316154728689537	-0.728404618562797	0.634	0.846	1
RPL36AL	0.000319298790001171	-0.608403952748525	0.756	0.974	1
PHPT1	0.000323172150298647	-0.764773471852509	0.341	0.635	1
CALR	0.000328085471064107	-0.702273568231481	0.512	0.788	1
HNRNPH2	0.000355924801472076	-0.447498792252991	0.951	0.994	1
CASP5	0.000356784560272505	0.393435744191214	0.171	0.026	1
ENSMMUG00000014648	0.000359416637316699	0.761019347168922	0.854	0.66	1
ATP8B4	0.000370458822022145	-0.759096785511563	0.024	0.288	1
ATP5PO	0.000376981070504887	-0.546800729717341	0.756	0.936	1
CTSD	0.000431580081379147	-0.390858426109303	1	1	1
RPS15	0.000457313899583077	-0.335379426343506	1	1	1
GPBAR1	0.000459440488228147	0.622398491610319	0.805	0.628	1
C9orf16	0.000481870527796568	-0.783095638315924	0.171	0.5	1
TMEM140	0.000485848879612056	0.583598329497643	0.146	0.019	1
TPSD1	0.000495667240694668	-0.567302478931361	0.854	1	1
CDKN2B	0.000501644783565309	0.815600940859225	0.244	0.064	1
PRPF4	0.000542560235938866	0.424276944932115	0.195	0.038	1
RPL3	0.000546474696855724	-0.420132134191912	0.951	1	1
CD38	0.000579017434160922	0.835317098462062	0.463	0.224	1
GCN1	0.00059521131960291	-0.329396211213857	1	1	1
TRIM25	0.00061869741496603	0.650935880496986	0.39	0.154	1
TSPAN4	0.000649807855188501	-0.719233287511676	0.049	0.314	1
CCT6A	0.000665885361224278	-0.722171152941566	0.439	0.699	1
ENSMMUG00000015103	0.000666475084595901	-0.614936315461081	0.951	0.994	1
AP1S2	0.000680383557977731	0.775187221520002	0.317	0.115	1
ENSMMUG00000062648	0.000691499005183264	0.394037374175736	0.122	0.013	1
CORO1A	0.000729145419984517	-0.742335905762632	0.268	0.558	1
RAB11FIP5	0.000741566752623006	0.402042906549563	0.122	0.013	1
ENSMMUG00000051239	0.000745621175550398	-0.437632720284035	0.951	0.994	1
PSME1	0.000760309067406652	0.524741495264856	0.902	0.859	1
SMAD3	0.000767844325795137	0.317001726215094	0.122	0.013	1
PRDX3	0.000804164948177614	-0.755421604339748	0.244	0.506	1
PDCD1LG2	0.000823012161042412	0.280740761752631	0.122	0.013	1
C16H17orf49	0.000840748532653391	-0.570157723311365	0.585	0.859	1
POR	0.000870015480666211	0.566739680311496	0.268	0.083	1
FABP4	0.000901292646283497	-0.919594250613167	0.049	0.308	1
PCBD1	0.000919908174371426	0.635046585302649	0.732	0.532	1
UBE2L6	0.000950710085658964	1.2866886332515	0.512	0.321	1
ENSMMUG00000058325	0.000966615802179228	1.71699111493311	0.561	0.455	1
STAT2	0.00100011306610306	0.698995543393611	0.317	0.122	1
NT5C3A	0.00101728652285474	0.91201754607378	0.317	0.122	1
SCGB1A1	0.00102550311341726	-0.85411611889009	0.098	0.385	1
SAMD9L	0.00103984126287544	0.647472248232795	0.341	0.128	1
MAMU-F	0.00105494728748589	0.716460950034824	0.39	0.173	1
NR4A2	0.00106342995950773	-0.630363770393819	0.049	0.301	1
LRRC8C	0.00109990459882841	0.395138694031828	0.171	0.032	1
ERO1B	0.00112313708480708	0.452837105317186	0.293	0.09	1
TARS1	0.00119286013058993	0.558655825122653	0.415	0.186	1
CASP12	0.00119821070581912	0.800042939104892	0.366	0.16	1
ENSMMUG00000058755	0.00120217818160247	-0.446768774413301	0.878	0.994	1
IMPDH2	0.00124744310623647	-0.773451166308194	0.098	0.333	1
NDUFA2	0.00126374256909601	-0.670394928360502	0.463	0.718	1
C1QBP	0.00128071089694432	-0.662702574994674	0.268	0.532	1
GSTK1	0.00134332701526815	-0.590661382840767	0.341	0.603	1
PEBP1	0.00135695366379708	-0.451684545158492	0.585	0.865	1
POLR1C	0.00137787510622116	-0.589540939739462	0	0.212	1
RPS12	0.00145029873527632	-0.253466337847744	1	1	1
ENSMMUG00000062821	0.00150542364515714	1.03125989709281	0.634	0.474	1
ENSMMUG00000017890	0.00150742479452655	0.733244535904239	0.512	0.327	1
REEP5	0.00160154640152094	-0.448773365041083	0.659	0.872	1
RPL27A	0.0016496628491675	-0.521808317957824	0.829	0.936	1
FAM174C	0.00169076559555298	0.718913174732526	0.39	0.186	1
RAB6B	0.00169307025256555	0.389274229636407	0.195	0.045	1
GNB4	0.00169307025256555	0.376498043351149	0.195	0.045	1
CD68	0.0017702333243507	1.0278940407315	0.341	0.147	1
RPS20	0.00180966581422709	-0.457904145181626	0.951	0.994	1
OST4	0.00185168132977466	-0.478285749768683	0.756	0.917	1
CKLF	0.00186234831063814	-0.610833613454514	0.268	0.564	1
FBXO6	0.00191206026885679	0.502929864853617	0.317	0.122	1
CGAS	0.00197696648054925	0.428315294015675	0.171	0.038	1
PPIB	0.00201058714329719	-0.632962040277777	0.537	0.776	1
NDUFAB1	0.00201658924843069	-0.500286756591947	0.195	0.487	1
NAPA	0.00204594054407894	0.897335320222134	0.537	0.404	1
ENSMMUG00000045208	0.00205617200724156	1.62289509437626	0.756	0.788	1
ATG12	0.00206346115247563	0.720685039916269	0.585	0.385	1
CAVIN1	0.00211078814899148	-0.487837166444142	0.878	0.942	1
PARVB	0.00228268328090335	0.459864475493594	0.171	0.038	1
ANXA6	0.00234807825802748	0.472103416579392	0.829	0.75	1
ZNFX1	0.00237323080598442	1.06777124307082	0.366	0.179	1
RHOG	0.00237675775095441	-0.58759409287529	0.366	0.654	1
ENSMMUG00000003130	0.00238306279607109	0.652107350734662	0.366	0.16	1
PTPN22	0.0023876557118362	-0.589290205306732	0.024	0.244	1
WDR20	0.00248737319498075	0.408435820420165	0.195	0.051	1
DAPP1	0.00250993651863806	0.335442452618522	0.171	0.038	1
ARHGDIB	0.00252971864229985	-0.373900499487269	0.976	1	1
RAD9A	0.00259637737745802	0.442398694015628	0.195	0.051	1
ZYX	0.00260725015447718	-0.732488432160061	0.22	0.462	1
HDC	0.0026610670342169	-0.565382290420839	0.317	0.615	1
CSF2RB	0.00276181019159197	-0.621226566881276	0.098	0.327	1
MTRES1	0.00277135056473006	0.370855594259762	0.244	0.077	1
COMMD3	0.0027738160447866	-0.70204830347306	0.244	0.519	1
ACTG1	0.00278499275595352	-0.405837360232347	0.927	1	1
SURF4	0.00278917951921412	-0.730475133350239	0.146	0.391	1
CD74	0.00279681778900407	-0.284134781285783	0.39	0.686	1
HPGDS	0.00285066394542652	-0.680660570404787	0.366	0.615	1
TAGLN2	0.00288306405506521	-0.340683543157817	0.878	0.968	1
NDFIP1	0.00290686241324345	0.550163544779472	0.683	0.545	1
WDR70	0.00295915104488544	0.39170529679936	0.22	0.064	1
FERMT3	0.00301909307310483	-0.632546115846459	0.195	0.436	1
RACK1	0.00306366200151821	-0.299441980261621	0.976	1	1
COPG2	0.00310013216665322	-0.643676511490688	0.024	0.224	1
CUL7	0.00314433402395308	-0.537217221405714	0.073	0.301	1
DHRS9	0.00317147593803905	0.833885709262711	0.463	0.282	1
IRF1	0.00324977445419426	0.868976050396689	0.488	0.282	1
SLC2A3	0.0032582570686533	0.579311456276401	0.707	0.494	1
PPP1CA	0.00329818270214797	-0.485273729166664	0.366	0.667	1
ATP13A1	0.0033498218298462	0.497797354333041	0.22	0.071	1
TUBB2B	0.00340665364088893	0.894279853887312	0.39	0.199	1
DNAJB4	0.00347878983594366	0.625572924696612	0.22	0.071	1
MIA2	0.00350224163909655	-0.685638121213713	0.098	0.308	1
BRI3	0.0035124392575237	0.81574678444331	0.439	0.269	1
PSAP	0.00353350089904046	-0.280746477556483	0.78	0.974	1
LAMTOR5	0.00353843975359816	-0.538086013004736	0.171	0.442	1
HSPA8	0.00363834681582407	-0.478785311543896	0.805	0.962	1
TRH	0.00364334633847472	-0.766262221537908	0	0.179	1
EEF1G	0.0037013818969663	-0.339704210605221	0.78	0.936	1
UQCRQ	0.00372718331402104	-0.444818144106028	0.488	0.705	1
MRPL34	0.0037764969001148	-0.621698110115172	0.244	0.5	1
MLPH	0.00381528600003426	-0.724224357326661	0.195	0.423	1
ENSMMUG00000002309	0.00385378415591575	-0.59913174279106	0.024	0.218	1
ATP5F1D	0.00386466567134712	0.616939681248356	0.634	0.449	1
CSNK1G3	0.00387890027363358	-0.516999118699001	0.049	0.263	1
SMC1A	0.00396678819668474	-0.602736558156736	0.073	0.301	1
VAMP5	0.00399727284057496	0.579414853405247	0.463	0.256	1
XRCC5	0.00414014859765612	-0.71637977534655	0.171	0.397	1
SMG9	0.00419363723493689	0.489233147575903	0.195	0.058	1
GPAT4	0.00420572967702103	0.420601197012265	0.146	0.032	1
CTSS	0.00427964083658423	0.509237032667861	0.732	0.622	1
NECAP2	0.00434762745144248	-0.575343835721862	0.049	0.256	1
ENSMMUG00000031426	0.00435456381369533	0.646349529086889	0.683	0.506	1
LILRA5	0.00436751939178331	-0.638831843426384	0.049	0.25	1
APEH	0.0043881118116937	-0.607036467567974	0.073	0.269	1
EIF3L	0.00447801954397709	-0.460928305521161	0.659	0.833	1
ENSMMUG00000006075	0.00468051133242615	-0.579550216894043	0.122	0.353	1
CLPTM1	0.00487330264673342	0.355961310088198	0.244	0.083	1
BEX1	0.00502242060651054	-0.757666063655799	0.073	0.288	1
CHMP5	0.00509686148118503	0.61658025124789	0.561	0.404	1
OGFR	0.00510366953294233	0.361708960254433	0.146	0.032	1
SSH2	0.00510366953294233	0.295433534561225	0.146	0.032	1
ENSMMUG00000028777	0.00514211896727335	-0.594990865282035	0.024	0.212	1
PSMD1	0.00519627299422689	-0.574168541504443	0.024	0.205	1
DDX18	0.00527074209017714	0.608926569900227	0.488	0.321	1
VCL	0.0052787540532401	-0.601569200923844	0.146	0.391	1
INO80E	0.00532446538810927	-0.484261130784998	0	0.167	1
DOCK8	0.00533061668201919	-0.566555317734695	0.073	0.282	1
ENSMMUG00000002075	0.00533581509985689	-0.647546940709843	0.073	0.269	1
ENSMMUG00000004941	0.00535025694733176	-0.556900544349458	0.195	0.442	1
MBD3	0.00540946364759629	-0.463769064668889	0.659	0.878	1
DPP7	0.00546043938402296	-0.435765722758111	0.268	0.519	1
NDUFS3	0.005548047225761	-0.373511257936893	0.22	0.481	1
MAMU-DRA	0.00563315335636804	-0.686172891884128	0.122	0.372	1
PRKDC	0.0056556302916032	-0.656640207365959	0.22	0.449	1
OAZ1	0.00567133568841754	-0.457616285244945	0.854	0.955	1
SHFL	0.00573637617586742	0.444671130841756	0.268	0.103	1
ENSMMUG00000019944	0.00574330708799767	0.331516065733281	0.195	0.058	1
CD300C	0.00577733809291276	-0.661876550021865	0.22	0.449	1
TOP2B	0.00577738330449361	-0.567915382305812	0.098	0.314	1
APOC1	0.00580520343371705	-0.399658226186335	0.171	0.442	1
VEZF1	0.00584145814584609	0.607174502842999	0.39	0.205	1
RNF144A	0.00606419142264269	-0.549392128672029	0.073	0.288	1
MPIG6B	0.00624770018027818	-0.54638068526856	0.024	0.199	1
RTP4	0.00636518156075376	0.430661502077965	0.317	0.128	1
ENPEP	0.00642475818039624	-0.501554072362645	0	0.16	1
NDUFA1	0.00672177809590821	-0.406937747947158	0.61	0.84	1
ANAPC16	0.00677393680664596	-0.567444148738405	0.122	0.34	1
BARD1	0.0068262767217564	0.301160729196795	0.195	0.058	1
TMSB10	0.00684603942032724	0.538763428626819	1	1	1
ENSMMUG00000053735	0.0068604080850985	-0.619749003536274	0.146	0.346	1
SCLT1	0.00693408567672163	0.750581786134857	0.659	0.532	1
SLC39A9	0.00694007740413121	0.528143490756226	0.268	0.115	1
DTX3L	0.00702104214574141	0.573536531900382	0.366	0.186	1
CD81	0.0071510375171334	-0.427245171395657	0.195	0.429	1
RDH5	0.00715530813877827	-0.366216470283723	0.585	0.821	1
DBI	0.00741226876539258	-0.45221598908133	0.732	0.885	1
ENSMMUG00000014173	0.00753604253634842	-0.534068797352221	0.024	0.199	1
MILR1	0.00764438396193818	0.549274479677859	0.293	0.128	1
RPL13	0.00771659679666482	-0.261062309041199	1	1	1
NIFK	0.00774337211178349	-0.467376441021538	0	0.154	1
RAP1GAP2	0.00778874584791063	-0.45478648252676	0.049	0.244	1
TRA2A	0.0078277686745487	0.401552190397714	0.561	0.359	1
STX17	0.0078910783090738	0.507383155996101	0.293	0.122	1
ENSMMUG00000049089	0.00796327341046431	-0.566341168135877	0.073	0.263	1
HSPH1	0.00807698481748484	0.795543323685133	0.488	0.333	1
ENSMMUG00000049722	0.00809986316320347	-0.56007694248009	0.073	0.269	1
ENSMMUG00000057696	0.00811375306037587	0.478335707706323	0.146	0.038	1
ZNF24	0.00819362750434667	-0.525856290968931	0.049	0.231	1
NHSL2	0.00824534102002982	0.293864196908511	0.122	0.026	1
RBCK1	0.00827020141622222	0.610487087151557	0.415	0.244	1
GPX1	0.00830247285348356	-0.555746107321369	0.049	0.231	1
FKBPL	0.00845480801268274	0.331080532217433	0.122	0.026	1
TWF2	0.00862743923998699	-0.545589900249168	0.366	0.628	1
ZBP1	0.00866902116830204	0.323450545119371	0.122	0.026	1
RPL26	0.00869612921721461	-0.467527867267787	0.707	0.891	1
YIF1B	0.00875088935723681	-0.53751092047538	0.073	0.256	1
H2BC18	0.0088880721686367	0.269861394826594	0.122	0.026	1
OSBPL8	0.00894498687255615	-0.512251488321553	0.098	0.308	1
SP110	0.0089665531483701	0.73392548373996	0.463	0.333	1
AGAP1	0.00903954277252438	-0.506409756434541	0.024	0.192	1
EIF3A	0.0090951656715421	-0.493513490554195	0.22	0.436	1
RARS1	0.00910263649358818	0.464259932348155	0.244	0.096	1
MRPL20	0.00915964397999551	0.406923987227374	0.561	0.353	1
ENSMMUG00000038348	0.0093222567805784	-0.424780317269828	0	0.147	1
RPS3	0.00936300040352205	-0.439314248710674	0.927	0.929	1
DHRS1	0.00944896103994981	-0.415187077857844	0.146	0.378	1
CCDC85B	0.00958883831069519	0.540890205033039	0.195	0.071	1
NLRC5	0.00965650376717062	0.371738985121285	0.146	0.038	1
ACOT13	0.00970206738333554	-0.476733023149756	0.024	0.192	1
LCP1	0.00974430817153767	-0.466315346204498	0.585	0.763	1
POLB	0.00986722024230221	0.402038785839104	0.171	0.051	1
GTF2F2	0.0101751737150935	0.474978422825176	0.22	0.083	1
S100A4	0.0102002331926483	-0.551827666519435	0.927	0.955	1
STMP1	0.0103153211657552	0.55585779471371	0.293	0.135	1
NCKAP1L	0.0103448746630274	-0.537379959435291	0.415	0.635	1
PSMC5	0.0104555471109953	-0.511577350446202	0.22	0.417	1
S100A6	0.0104803448605235	-0.254690450205329	1	1	1
EEF2	0.0105647505748832	-0.434934914689448	0.878	0.955	1
MED25	0.0106068669962413	-0.49636274968049	0.122	0.346	1
PDIA6	0.0107191273820741	-0.471516384794182	0.146	0.385	1
ZNF749	0.0108483946235736	0.414054021064208	0.268	0.109	1
C18H18orf32	0.0109048182571368	-0.321863257591154	0.927	0.987	1
ENSMMUG00000061824	0.010953333996303	0.446845971625584	0.976	0.981	1
C1H1orf198	0.0110762034154175	0.324969653785951	0.171	0.051	1
GADD45A	0.0112113166286051	-0.507498367651579	0	0.141	1
ASPSCR1	0.0112113166286051	-0.437797170308345	0	0.141	1
PRMT7	0.0112113166286051	-0.481417347487478	0	0.141	1
C1H1orf174	0.0112154870575452	0.26684127370406	0.146	0.038	1
IDH2	0.0113140814626664	-0.32923578153894	0.024	0.192	1
GNAI1	0.0117637128912069	0.607391327091286	0.22	0.083	1
NT5C	0.0119972857940943	-0.517269888943566	0.073	0.25	1
MRPS23	0.0120539563299936	-0.489675007773291	0.171	0.385	1
ENSMMUG00000000752	0.0120734837472978	-0.575152248658056	0.171	0.353	1
DYNLT1	0.0123341448088312	0.53936400265134	0.707	0.628	1
UNC13D	0.0125811469043061	-0.499987832448672	0.171	0.365	1
RNF187	0.0126257755489706	0.404909972023813	0.195	0.071	1
CRTAP	0.0126406406175117	-0.575822071668425	0.146	0.333	1
PLXNC1	0.012710126031236	-0.49086678062325	0.171	0.391	1
TSPAN2	0.0128740789650493	-0.504066623361801	0.561	0.814	1
MED30	0.0129323226714258	-0.49163551570495	0.049	0.212	1
TMEM219	0.0129880072273699	-0.589971178023899	0.244	0.449	1
EIF4B	0.0132445181689028	-0.395709358026373	0.439	0.712	1
ENSMMUG00000053146	0.0132578398910432	-0.461135078707926	0.585	0.788	1
PTPRCAP	0.0132652221560388	-0.662683724805148	0.024	0.173	1
PRKAR2A	0.0134699569321039	-0.402014559909686	0	0.135	1
METAP1	0.0134699569321039	-0.398590479828667	0	0.135	1
FAM136A	0.0134699569321039	-0.428140943805099	0	0.135	1
PDE3A	0.0134699569321039	-0.451303407967787	0	0.135	1
SERBP1	0.0138801445004357	-0.365986445866648	0.341	0.628	1
ATP5PB	0.0139468259787847	-0.53139926829273	0.439	0.654	1
MKRN1	0.0140093902826324	0.392306325063497	0.244	0.103	1
ZNF830	0.014138716485046	0.471646088424943	0.22	0.09	1
ENSMMUG00000008097	0.0144232192416865	-0.53854032256442	0.098	0.276	1
H4C8	0.0144234430745552	0.626162260040372	0.171	0.058	1
ENSMMUG00000011711	0.0146642905565379	0.666520802752054	0.268	0.128	1
DENND2D	0.0146733361108998	0.342509718012302	0.22	0.083	1
CHCHD6	0.0150081833855555	-0.624586866367522	0.341	0.558	1
CHCHD1	0.0152005049192805	-0.558906976442013	0.122	0.301	1
SLC25A30	0.015222393732151	0.448643627601435	0.512	0.321	1
ENSMMUG00000005139	0.0153059239292968	0.453622967638907	0.268	0.122	1
EIF4A1	0.0153432348358832	-0.460847020890023	0.39	0.628	1
ARL2	0.0155198515879615	-0.534520006282356	0.293	0.487	1
PODXL	0.0155461227887419	0.596978502152756	0.463	0.308	1
ENSMMUG00000049324	0.0157351813678958	-0.431217052974497	0.024	0.179	1
SLC25A39	0.015789536124521	-0.457183588881753	0.098	0.295	1
ARHGEF6	0.0158052168083714	-0.543296493747213	0.22	0.404	1
HADHB	0.0159887581666988	-0.448318460176748	0.098	0.282	1
CLPX	0.016168958113731	-0.384657970496119	0	0.128	1
CST6	0.016168958113731	-0.483989560911606	0	0.128	1
SARS1	0.0162525914519658	0.470767526851058	0.61	0.449	1
MARCHF6	0.0163206212345529	-0.420656779722617	0.098	0.295	1
ENSMMUG00000049151	0.0163487102022423	0.310569023008056	0.976	0.994	1
IFNGR1	0.0164247418157047	0.588364266347567	0.488	0.314	1
LENG1	0.0167192209422856	-0.537441357431111	0.098	0.282	1
ENSMMUG00000009018	0.0167334909528592	-0.509999091420433	0.415	0.615	1
CANX	0.0168710912130843	-0.505082245347984	0.244	0.468	1
MAX	0.016992930957642	0.563363495555626	0.463	0.301	1
ENSMMUG00000045123	0.0175545399719957	0.497293704960905	0.634	0.513	1
CLCN6	0.0175587096315342	0.406222726885568	0.146	0.045	1
PWP2	0.017928659785395	0.363170262931421	0.122	0.032	1
ACAP2	0.0179408338638278	-0.452204855012571	0.341	0.564	1
TMX4	0.0182202167603873	-0.657487724156618	0.098	0.263	1
CLEC2B	0.0182314235680361	0.533572634576853	0.293	0.147	1
SNX14	0.0183468670165936	-0.552252672015871	0.049	0.205	1
CCDC115	0.0183987776928235	-0.400847513781145	0.073	0.25	1
GMFG	0.0185745405796708	-0.486349474709993	0.683	0.782	1
ALDH7A1	0.0187279163847088	0.293733396293817	0.122	0.032	1
NME2	0.0189166340881407	-0.284376860893444	0.951	0.994	1
TAF6	0.0189668030841789	0.340313965449282	0.146	0.045	1
KIAA0100	0.0190517263847599	-0.398869221273503	0.049	0.205	1
TMEM60	0.0191380131687628	0.399884661347405	0.244	0.109	1
EMC6	0.0192391215752389	-0.529901692304798	0.146	0.333	1
WARS1.1	0.019239194536581	1.30554099295814	0.39	0.269	1
EBNA1BP2	0.0193927609616539	-0.468785505101358	0	0.122	1
ENSMMUG00000008632	0.0193927609616539	-0.373385516267224	0	0.122	1
XPO7	0.0193927609616539	-0.361326520338624	0	0.122	1
TBC1D10A	0.0193927609616539	-0.380990578983748	0	0.122	1
FAM111A	0.0194264014393769	0.507723438469356	0.415	0.244	1
SMCO4	0.0194570155137127	-0.437542445576175	0.024	0.16	1
NRAS	0.0194874413995878	0.306797978439625	0.171	0.058	1
PSMC3IP	0.0195581698984493	0.30068121667962	0.122	0.032	1
VAMP8	0.0195930481680347	-0.346624736396975	0.463	0.724	1
S100A11	0.0196513686438299	-0.546240561875271	0.268	0.462	1
SH3KBP1	0.0196976353776756	-0.402869498100333	0.268	0.487	1
SIVA1	0.0197370689400075	-0.501116432825289	0.098	0.269	1
STIP1	0.0197978464286563	-0.28455866008102	0.195	0.429	1
RPP25L	0.019985224769418	0.313507879051947	0.122	0.032	1
BAIAP2	0.019985224769418	0.296954962125508	0.122	0.032	1
SLC9A3R1	0.0200941436460392	-0.550284427528986	0.122	0.295	1
ENSMMUG00000064773	0.0202484980049331	0.465861150592171	0.22	0.096	1
SNX2	0.0202901302619457	0.568005956593062	0.39	0.244	1
NDUFV1	0.0203554252137588	-0.498818663775653	0.146	0.314	1
PFKM	0.020472658315084	0.403240816747479	0.146	0.045	1
CSRNP1	0.0205260656258602	-0.578967246598872	0.122	0.295	1
CYSLTR1	0.0205738259570936	0.365499735763711	0.22	0.09	1
PPM1G	0.0205790657805613	-0.42908142274098	0.171	0.353	1
NUFIP2	0.0206095312400955	-0.487714719302853	0.098	0.263	1
NARF	0.0206106701187059	-0.446097164887587	0.073	0.237	1
EIF3I	0.0206397665621205	-0.38297890120289	0.341	0.532	1
SMARCD1	0.0208650339815414	0.264457185092761	0.146	0.045	1
FMNL2	0.0208650339815414	0.275293652463836	0.146	0.045	1
COG7	0.0208650339815414	0.282313175462905	0.146	0.045	1
CDK10	0.0208789064594521	0.484457144415197	0.171	0.064	1
MPHOSPH8	0.0211336937726019	-0.46391896953361	0.22	0.417	1
DRD2	0.0211417939527222	-0.417862005729957	0.049	0.212	1
MOB3C	0.0211847930012549	0.335784181834261	0.22	0.09	1
ERGIC3	0.0212050130677898	-0.371376299605905	0.341	0.596	1
PTPN6	0.0216124280628407	0.421741609182126	0.585	0.417	1
MOCOS	0.0216139657639222	0.273641853400241	0.171	0.058	1
EIF4E2	0.0216158636423711	-0.446620530619592	0.22	0.436	1
TLN1	0.0216434848178615	-0.468205680866311	0.293	0.519	1
MRPL50	0.0217549148452284	0.505145383633699	0.22	0.096	1
MIA3	0.0217953559984806	-0.39803297323978	0.024	0.167	1
NRP2	0.0220817450538701	0.253305284701766	0.146	0.045	1
C15H9orf152	0.0223262456156821	-0.434276451341365	0.634	0.782	1
TBC1D17	0.0223524697028122	-0.37040632257135	0.024	0.16	1
WDR83OS	0.0224073872729904	0.284709331216067	0.902	0.91	1
ZFPL1	0.0225045844847758	0.394717666679387	0.195	0.077	1
WBP1L	0.0226543304622713	0.371845625652158	0.317	0.154	1
DSTN	0.0228225155128137	0.516984055015011	0.707	0.712	1
CTSC	0.0228558175526074	0.49762303864336	0.829	0.712	1
TMEM176B	0.0229347977254068	-0.319738039904753	0.366	0.615	1
RPN2	0.0230611187231708	-0.491587867837723	0.146	0.321	1
RNASET2	0.0231266411269511	-0.536813485134829	0.439	0.654	1
DCXR	0.023179419319322	-0.472544244881946	0.244	0.455	1
RNF141	0.0232078589898504	0.382865235308676	0.195	0.077	1
NCKAP1	0.0232422713990817	-0.346457338813441	0	0.115	1
TRMT1	0.0232422713990817	-0.331799078111171	0	0.115	1
PDHB	0.0232911624721018	-0.457103741126103	0.024	0.16	1
MAN1B1	0.0235216321025456	-0.45880674710743	0.024	0.154	1
YJEFN3	0.0235789048132087	-0.355511317636673	0.512	0.705	1
MIIP	0.0236104191222414	-0.547995187666019	0.22	0.429	1
GATA1	0.0236567162944836	-0.462832394226663	0.244	0.468	1
C4H6orf62	0.0236668272549398	0.555369782034466	0.415	0.256	1
STOML2	0.0238223604545298	-0.451998735247629	0.22	0.404	1
NUB1	0.0241056333026059	0.459280072493978	0.39	0.237	1
DUSP6	0.0241830529159394	-0.407248903875319	0.024	0.154	1
ENSMMUG00000002320	0.0243376265896992	0.387075046075123	1	0.968	1
SELPLG	0.0244669886937589	-0.524858603059989	0.073	0.231	1
CS	0.0245611623011368	-0.378989985968596	0.317	0.513	1
LEPROT	0.0245710738412651	-0.444549259311308	0.098	0.263	1
ATF3	0.0247468901960396	0.788085519308728	0.293	0.16	1
CMTR1	0.0247494169849294	0.423030537662317	0.317	0.167	1
INSIG1	0.0249641879384805	-0.583789211484039	0.195	0.365	1
NGDN	0.0250392995022476	-0.389028515139917	0.049	0.192	1
RARA	0.0250415660291858	0.476134146787891	0.293	0.147	1
SPG11	0.02549668903467	-0.300917205515313	0.049	0.199	1
ADGRE5	0.0255820085813696	-0.391212118553937	0.463	0.699	1
UBA2	0.0256137091501633	-0.495195605770668	0.073	0.231	1
PFDN1	0.0258963955980971	0.554130293201476	0.317	0.179	1
NAA38	0.0259670127262575	-0.389658284201115	0.146	0.34	1
ARF1	0.0260058651314005	0.448546646128764	0.854	0.705	1
ENSMMUG00000056012	0.0260568565640933	-0.468402575001734	0.341	0.532	1
DDX52	0.0262971389094829	0.434123453192771	0.146	0.051	1
DEPTOR	0.0263049974504369	0.336964086312069	0.171	0.064	1
TMEM30A	0.0265039884732121	-0.434803076354573	0.073	0.231	1
TESC	0.0265067244794005	-0.455481528582953	0.244	0.455	1
MAP4	0.0266265851962195	-0.433082144220361	0.024	0.154	1
PNKD	0.0266327754881686	-0.45402733882438	0.22	0.385	1
SMCHD1	0.0266601854203002	0.406688103135198	0.39	0.218	1
BSCL2	0.026884259410219	-0.425096636891448	0.122	0.301	1
ITPK1	0.0269309965908075	0.506308227330957	0.415	0.256	1
ARHGAP1	0.0270109877615619	0.378454475304642	0.341	0.179	1
POLR2F	0.0270544119115544	-0.470906706789459	0.244	0.423	1
COX20	0.0270775301982686	-0.468993777365666	0.073	0.224	1
ENSMMUG00000063609	0.0271675409320876	-0.265401308997729	0.78	0.904	1
ANKRD39	0.0273962318297865	-0.312308203463185	0.024	0.16	1
TNFRSF14	0.0276090244755962	-0.469380345516785	0.146	0.321	1
LAMTOR4	0.0276734414746818	-0.448645047795305	0.293	0.5	1
IRF2	0.027712182422233	0.414122813244008	0.439	0.288	1
SYNE3	0.0278383298733353	-0.319385813167442	0	0.109	1
MALT1	0.0278383298733353	-0.324238372706386	0	0.109	1
CCDC69	0.0278508402730876	0.425275416348943	0.293	0.154	1
PFKFB3	0.0283171485791141	0.429556419133852	0.268	0.135	1
AAAS	0.0284030843622894	-0.434593783971993	0.024	0.147	1
SAMM50	0.0284030843622894	-0.434289838749657	0.024	0.147	1
ENSMMUG00000055748	0.0284030843622894	-0.388619784523463	0.024	0.147	1
ACOT7	0.0285137240319577	-0.410753478936995	0.098	0.269	1
ENSMMUG00000062573	0.0286992525900858	0.492258448600553	0.244	0.115	1
LGALS8	0.0287969283360973	0.38689178910699	0.22	0.096	1
RPE	0.0287969283360973	-0.37735478580405	0.024	0.147	1
ENSMMUG00000056654	0.0288591484635525	-0.542078626373721	0.146	0.295	1
LSM8	0.0293147839785727	-0.381718543239914	0.341	0.538	1
ALG13	0.0294804360621959	-0.344871782022345	0.049	0.199	1
ETFA	0.0296451163177651	-0.328393227233108	0.22	0.391	1
NADSYN1	0.029677627435724	-0.329130271385431	0.024	0.154	1
NME3	0.0299225102982199	0.338309164662753	0.171	0.064	1
CD48	0.0304653427077915	0.51405965958951	0.805	0.718	1
QARS1	0.0306302039508676	-0.356467247317422	0.268	0.474	1
SLFN13	0.0312037910023794	0.503577287481778	0.122	0.038	1
HSD17B10	0.0312223328513327	-0.500475190477639	0.22	0.378	1
NDUFA4	0.0312358198534195	-0.294403300494558	0.854	0.923	1
ALCAM	0.0312600978995538	-0.387907605927991	0.024	0.147	1
INTS1	0.0313431924138048	0.367124031900402	0.146	0.051	1
MMAB	0.0313431924138048	0.288811882530365	0.146	0.051	1
CDKN2D	0.0313431924138048	0.287813529906095	0.146	0.051	1
DENR	0.0314780497192732	-0.467818052882922	0.098	0.25	1
DDX42	0.0317334307368988	0.441285671903534	0.22	0.103	1
TP53BP2	0.0318863575541133	0.365672948325491	0.171	0.064	1
MRPS27	0.0318907368231649	0.383835586455674	0.146	0.051	1
SYTL3	0.0322326498197937	-0.408128151239473	0.439	0.686	1
SRPRA	0.0322420484847963	-0.382927145303125	0.195	0.372	1
VMP1	0.0327327034974411	0.437618254666646	0.268	0.135	1
FHOD1	0.0329104222892909	-0.395198579031911	0.146	0.321	1
ENSMMUG00000057434	0.0329688077266773	0.454885884912318	0.439	0.282	1
TFB2M	0.0333260423082016	-0.356776365932617	0	0.103	1
RBBP5	0.0333260423082016	-0.322353162241175	0	0.103	1
UBXN7	0.0333260423082016	-0.343176864260721	0	0.103	1
BBS7	0.0333260423082016	-0.34947379813923	0	0.103	1
CPLANE1	0.0333260423082016	-0.294536874909107	0	0.103	1
ENSMMUG00000022619	0.0333260423082016	-0.284361583039666	0	0.103	1
PSCA	0.0333260423082016	-0.340398347382356	0	0.103	1
PAN2	0.0333260423082016	-0.293438711111453	0	0.103	1
GLIPR1L2	0.0333260423082016	-0.345925624784509	0	0.103	1
USP40	0.0333260423082016	-0.312726638192585	0	0.103	1
RALGAPA2	0.0333260423082016	-0.278307971688888	0	0.103	1
OTOG	0.0333260423082016	-0.315251379461189	0	0.103	1
ZGPAT	0.0333551776236133	0.402306572407139	0.171	0.071	1
ENSMMUG00000052747	0.0334660914360986	0.711053417208515	0.488	0.359	1
AK2	0.0335151353950615	0.493354792195511	0.366	0.237	1
SRP14	0.0338024053837037	0.289119527075759	0.902	0.846	1
MTHFD1	0.0338738175836882	-0.393633671199772	0.146	0.321	1
LRATD1	0.0340119837233964	0.423576152869868	0.61	0.468	1
TAPBP	0.0341254575856411	0.594933091508907	0.512	0.391	1
DICER1	0.0342608057547231	-0.443323695338868	0.024	0.141	1
DCP1A	0.0343631521938919	0.365682095707901	0.122	0.038	1
CREB3L2	0.0346240335054118	-0.300932796457983	0.049	0.186	1
CPNE1	0.0348973494184899	-0.475903236217119	0.146	0.301	1
PHIP	0.0351416143708208	-0.460757800199501	0.268	0.442	1
COMMD7	0.0351578148245192	-0.421650889639902	0.171	0.34	1
POLE4	0.0352795185989728	-0.42442080550982	0.22	0.41	1
NPAT	0.0357672392961912	-0.358469917562116	0.024	0.147	1
TXNIP	0.0358795582800771	0.461410769866673	0.951	0.917	1
MAP3K4	0.0359202621880923	0.469451691151352	0.244	0.122	1
N4BP2L2	0.035935288562479	-0.439367702588286	0.146	0.308	1
PSENEN	0.0359521783985351	-0.476947139988797	0.22	0.397	1
C1H1orf52	0.0359579638374357	0.252080856249147	0.146	0.051	1
TSR1	0.0359579638374357	0.335320698827769	0.146	0.051	1
PET100	0.035965784859488	0.426881857150988	0.61	0.506	1
POMGNT1	0.0363869776050745	0.260118373265228	0.122	0.038	1
PLAGL2	0.0363869776050745	0.366940712561954	0.122	0.038	1
GALK1	0.0363986891879989	-0.418660876306683	0.171	0.327	1
DHPS	0.0364316540876516	-0.410520387580622	0.098	0.256	1
CELF2	0.0365692231270007	-0.456287720536183	0.293	0.506	1
SAMHD1	0.0365973225410308	0.834300308384077	0.244	0.128	1
CRIP1	0.0367403127632227	-0.355123657089866	0.951	0.968	1
PGAM1	0.0367416187132608	0.492796675088823	0.39	0.269	1
PHF1	0.036833179736834	-0.54544608370961	0.195	0.346	1
RNF113A	0.0375276977118938	-0.333411587542107	0.098	0.276	1
ASH1L	0.0379366717878153	-0.397643373588558	0.122	0.288	1
PLAAT4	0.0380262675893395	0.439376213631823	0.195	0.083	1
OXSR1	0.0381505909882233	0.420751791561818	0.22	0.103	1
TUBA1A	0.0382926649873479	-0.278145362355327	0.951	0.968	1
DHRS11	0.0385115096342582	0.270089996227414	0.122	0.038	1
RNF212	0.0385445256615784	-0.360867154109592	0.049	0.186	1
PPIP5K2	0.038617214317344	-0.327336246339865	0.049	0.192	1
TCN2	0.0388650755167196	-0.336782094714941	0.171	0.359	1
CTSH	0.0388654963676818	-0.372982162340841	0.049	0.179	1
PLEK	0.0390290957659784	0.420232616452504	0.341	0.199	1
KLF6	0.0395187725638952	-0.453631548540621	0.634	0.84	1
NSRP1	0.0395271725987657	0.367573229655613	0.268	0.135	1
NTPCR	0.0399856911053552	0.287108916784761	0.122	0.038	1
TARS2	0.0399856911053552	0.299069967751817	0.122	0.038	1
TRMT10C	0.0400409853606972	-0.414860765299986	0.073	0.218	1
ITPRID2	0.040071482308197	-0.345474504271176	0.098	0.25	1
PTCD3	0.0402100560592324	0.32466948611781	0.195	0.083	1
CBR1	0.0403709485445564	-0.404144694376463	0.171	0.346	1
MAPK1IP1L	0.0404862543468129	-0.341018909502023	0.122	0.295	1
USO1	0.0406840778728102	-0.417590487434927	0.146	0.308	1
ENSMMUG00000012019	0.0408304850978854	-0.331404077515541	0.341	0.577	1
DNAJC15	0.040945954060816	-0.411195195465306	0.073	0.212	1
ENSMMUG00000061959	0.0410768238047427	1.20563741105205	0.415	0.288	1
TRIM63	0.0412213880939212	0.370309173226292	0.22	0.103	1
DEDD2	0.0412935219563339	-0.478472863510449	0.049	0.167	1
ENSMMUG00000032410	0.0413357087151685	-0.426995212862631	0.488	0.603	1
TAX1BP1	0.0415147344779379	0.369489561239307	0.561	0.417	1
TSC22D4	0.0418342407985913	-0.385374919018426	0.073	0.205	1
BLMH	0.0421825676527327	-0.374030963514417	0.098	0.25	1
ETHE1	0.0421915638079762	-0.460983954782833	0.244	0.423	1
CWF19L2	0.0422254165659895	0.399851216947065	0.268	0.147	1
FSCN1	0.0424178866007626	-0.395018058882511	0.024	0.135	1
MEA1	0.0424755210757943	-0.36946701912462	0.341	0.551	1
KIFAP3	0.0424923368815107	-0.326884900713531	0.024	0.141	1
BMPR1A	0.0425679576461332	0.383397865599226	0.268	0.141	1
COMMD6	0.0425704789204709	-0.268454051056028	0.732	0.872	1
TRADD	0.0428302651310473	0.285734968539043	0.244	0.115	1
RNASEH2C	0.0429695945232834	-0.374768523715744	0.293	0.449	1
EXTL3	0.0429940851960859	-0.391850431367488	0.024	0.135	1
RMDN1	0.0429940851960859	-0.34909949340129	0.024	0.135	1
GNPTG	0.0432085408703175	-0.434296223117307	0.098	0.237	1
UFD1	0.0441382952744777	-0.301150950797568	0.122	0.295	1
MT2A	0.0441695233539926	1.25575267588851	0.78	0.859	1
PPP1R15A	0.0442098356713489	-0.333452320672119	0.537	0.769	1
KLHL9	0.044702347000329	-0.394376484633586	0.073	0.205	1
BLOC1S2	0.0447625205159651	-0.326240908122418	0.024	0.135	1
TMEM230	0.0448149337778803	0.479567422405661	0.488	0.372	1
DERL1	0.0451808369828805	-0.397337312716009	0.073	0.212	1
C9orf116	0.0453853909253625	-0.341242562836017	0.024	0.141	1
NAAA	0.0455371927581424	-0.456895336557249	0.195	0.359	1
TREX1	0.0458801411821965	0.391767650119359	0.22	0.109	1
DYRK1A	0.0458801411821965	0.427662369870895	0.22	0.109	1
MTCH2	0.0460490987820553	-0.380334016385885	0.049	0.167	1
ANTXR2	0.0462502430754435	-0.464163942777119	0.195	0.353	1
RPL31	0.0462807525044183	-0.401464250753164	0.22	0.385	1
HS6ST1	0.0468878272353676	-0.449315700191387	0.146	0.301	1
R3HCC1	0.0469490952592919	0.297130053795181	0.268	0.135	1
APBB1IP	0.0469691429223407	-0.36883151942746	0.317	0.506	1
NSA2	0.0470865074050976	-0.322533243226882	0.585	0.897	1
SRI	0.0472655536906164	0.435619350864911	0.585	0.462	1
ANKZF1	0.0474645871209192	-0.4888194487431	0.098	0.231	1
LAPTM4A	0.0477454677520009	0.464850893228177	0.707	0.673	1
SLC39A3	0.0478096614417704	-0.435418618762647	0.415	0.577	1
C7H15orf62	0.0484373417107142	0.623106282154834	0.366	0.244	1
DYNLRB2	0.0484397503537451	-0.270153973873806	0.073	0.224	1
TRAF3IP3	0.0484708123576483	-0.308764709276125	0.195	0.365	1
IFI27L2	0.0485384292993469	0.381579417158171	0.683	0.571	1
WDR74	0.0487218900426339	0.591075952809817	0.415	0.282	1
RBFA	0.0490230207963406	-0.317203620934621	0.146	0.308	1
CIAO1	0.0502331053781032	-0.334130021751311	0.049	0.173	1
PM20D2	0.0502794745131497	-0.435142272886159	0.268	0.429	1
UBL4A	0.0503930199355521	-0.356254905834213	0.098	0.237	1
TMEM199	0.0506325905261862	0.31800303958683	0.146	0.058	1
GRWD1	0.0506325905261862	0.337093955906442	0.146	0.058	1
ENSMMUG00000011798	0.050782629162808	-0.471416963920815	0.341	0.487	1
DUSP1	0.0508962644876734	-0.318160520628802	0.805	0.936	1
PRDM8	0.0509599945464139	-0.383659256151762	0.073	0.199	1
WASL	0.0512743526708906	-0.289881698677437	0.098	0.244	1
DVL2	0.0514285034214852	0.354605343598283	0.146	0.058	1
PMPCB	0.0519310505448367	-0.451429662113187	0.22	0.378	1
NME6	0.0524799310146682	-0.342521103336533	0.049	0.167	1
ACTR3	0.0526957678844582	-0.415265917274028	0.463	0.603	1
EPB41L1	0.0527776682701325	-0.292196921814072	0.122	0.282	1
GPAA1	0.0528655962393537	-0.304730822241032	0.171	0.333	1
MACF1	0.0529529588256867	-0.35364006912554	0.146	0.295	1
RNF145	0.053051766451892	0.316529518139947	0.146	0.058	1
CEP57	0.0531406178979937	-0.307878507677266	0.024	0.128	1
SRPRB	0.053150377070428	0.32617277962568	0.195	0.09	1
CNRIP1	0.0533325929132097	0.503196441196991	0.171	0.077	1
NR1H2	0.0533326848887027	-0.38216193466407	0.171	0.333	1
EIF2S2	0.0534588679579954	0.326359770079202	0.683	0.571	1
SYTL2	0.0537377311653189	-0.303912285044437	0.171	0.34	1
UBE3A	0.0538467017153711	0.322940704423757	0.195	0.09	1
MTOR	0.0538793179196215	0.263399191197102	0.146	0.058	1
HELQ	0.0538793179196215	0.346979030245891	0.146	0.058	1
ABHD12	0.0538793179196215	0.320965761020637	0.146	0.058	1
CNN2	0.0543192066635775	-0.357542581241559	0.073	0.205	1
COX5B	0.0543676344959224	-0.326100636351363	0.756	0.878	1
EMP3	0.0545387613419832	-0.286302492193079	0.927	0.949	1
GNPDA2	0.0545506253110225	0.332182894872049	0.195	0.09	1
SNW1	0.0546464198734474	0.426441710275771	0.439	0.301	1
C1GALT1C1	0.0548328848333038	0.390354053888764	0.171	0.077	1
AHSA1	0.0548912021994839	0.366904339476818	0.317	0.179	1
TMEM161B	0.054912187717868	0.328012756336772	0.122	0.045	1
TINF2	0.0550428247908548	-0.387642142411072	0.415	0.622	1
HSPB11	0.0551116174713545	0.327184243844812	0.22	0.109	1
MGA	0.0552968728162156	-0.359869617807959	0.024	0.128	1
OXA1L	0.0553137388734378	-0.424134703069543	0.293	0.455	1
API5	0.0554049171401404	-0.414660641877879	0.098	0.224	1
SEC24B	0.0555667667604535	0.283634493187921	0.146	0.058	1
ACTR1A	0.0555765011279066	-0.448750783670727	0.073	0.192	1
MRPS2	0.0557785351771468	0.32171715259842	0.22	0.109	1
CYTH1	0.0558576519917468	0.342057848372782	0.122	0.045	1
KDM6B	0.0563682070044122	0.33998208779175	0.171	0.077	1
IL2RG	0.0564155021556858	-0.378553893601088	0.122	0.263	1
GAPVD1	0.0565930634939558	-0.456962076901654	0.098	0.218	1
WDR61	0.0569544528498191	-0.341216003855412	0.122	0.263	1
CPM	0.0570252926478814	0.373457259042796	0.244	0.128	1
NOTCH2	0.0571178188203115	0.448485069926022	0.341	0.218	1
RHEX	0.0571697913478637	-0.351332571679989	0.683	0.853	1
KAT7	0.0575255618705684	-0.331418245144137	0.024	0.128	1
SPATS2L	0.0575771853783513	0.473244452945496	0.293	0.179	1
SKAP1	0.057668893617745	-0.338851535685326	0.415	0.596	1
TRIM22	0.0578197400353769	0.474005067685666	0.22	0.109	1
RTF2	0.0579942901558856	-0.386410349563491	0.415	0.615	1
USP47	0.0579975574552344	-0.334591763464962	0.073	0.199	1
SSR1	0.0582054046392561	-0.426949380921228	0.146	0.276	1
MIDEAS	0.0583221119557225	0.363981961658107	0.244	0.128	1
CZIB	0.0584863604376174	-0.309403433452162	0.439	0.641	1
INO80C	0.058667247041317	-0.389858748362988	0.073	0.192	1
TFG	0.0587138069715548	-0.418011855964057	0.146	0.282	1
ENSMMUG00000012843	0.0591091347332712	-0.396939987831744	0.171	0.34	1
PRNP	0.059291155254451	-0.414446474716667	0.366	0.532	1
MAT2B	0.0593454246700183	0.349352397602086	0.39	0.256	1
VARS1	0.0596450039987228	-0.300624296710772	0.049	0.167	1
P4HA1	0.059786660745846	-0.440925703562679	0.024	0.122	1
DHX38	0.059786660745846	-0.362968886342834	0.024	0.122	1
TNFRSF1B	0.0599226523085128	0.250590664697377	0.22	0.109	1
ASAH1	0.0599426203695022	-0.328510040592216	0.268	0.436	1
HMOX2	0.0600680909108801	0.403110413532832	0.293	0.173	1
CMPK1	0.0603232385700263	-0.316415714425215	0.171	0.327	1
EXOSC4	0.0603348119092686	-0.330516313852892	0.049	0.167	1
ATP5F1A	0.0604342443132511	-0.331693799573855	0.683	0.814	1
SPTY2D1	0.0605371584634655	0.423232188822643	0.195	0.096	1
COQ10A	0.0606128469814325	-0.270977241065391	0.024	0.128	1
SCCPDH	0.0606732341249099	0.46363182547314	0.293	0.173	1
POLD1	0.0607905828650886	0.346938474187174	0.122	0.045	1
RSF1	0.0610131424324675	-0.403591201749655	0.122	0.256	1
HDAC10	0.061031220009506	-0.369645730063792	0.049	0.167	1
PTPRC	0.0611971999920897	-0.466814425520538	0.366	0.538	1
FRMD8	0.0612493889351835	0.415940566753061	0.22	0.115	1
ACBD5	0.0614057640042781	-0.286705136339592	0.024	0.128	1
DPH2	0.06142591641164	-0.402915687936693	0.537	0.686	1
POLD4	0.061488531811494	-0.342271136666989	0.22	0.385	1
TLK2	0.0616066371747445	-0.381007921327287	0.049	0.16	1
CIR1	0.0616449661524799	0.497503662909836	0.268	0.154	1
CALCOCO2	0.0619029393108138	0.419877405901763	0.561	0.455	1
D2HGDH	0.0620262587177963	0.380203146258898	0.171	0.077	1
BTG1	0.0620268461732296	0.501521092300421	0.488	0.385	1
ZBTB1	0.0622172961283187	-0.353435283134745	0.024	0.122	1
GYG1	0.0622695126441398	-0.356859978727044	0.268	0.442	1
CREBBP	0.0623263093606786	-0.350206527156002	0.049	0.16	1
ANKFY1	0.0624148144381923	0.309449921438231	0.317	0.179	1
STX12	0.0626396131569134	-0.438024991914841	0.098	0.218	1
ACTR2	0.06285595763352	-0.252835898153011	0.463	0.635	1
ANAPC1	0.0628623334270054	0.273186786639223	0.122	0.045	1
SAT1	0.0629037257618211	-0.335693826142527	0.341	0.462	1
PSMD8	0.062949152101889	-0.421448658830768	0.293	0.481	1
LSS	0.0630173724581743	-0.25821819212066	0.024	0.128	1
CASC3	0.0630389139344255	-0.368312052022477	0.098	0.244	1
HDAC5	0.0630454552579226	-0.297830404616974	0.024	0.122	1
MYH9	0.063133142674827	-0.361895620797427	0.317	0.513	1
M6PR	0.0634992234092469	-0.362802427556449	0.439	0.609	1
MMP2	0.0637265757834872	0.381089038152641	0.171	0.077	1
CEP295	0.0639084776193945	-0.32634509479464	0.073	0.192	1
KLF4	0.0639084776193945	-0.453009046037434	0.073	0.192	1
ENSMMUG00000063316	0.0639141692844569	-0.416838419000563	0.39	0.545	1
ENSMMUG00000001764	0.0639467357628319	0.403738959477813	0.244	0.141	1
WASHC1	0.064155958177271	0.417787059590535	0.22	0.115	1
HSD17B4	0.0642607951532974	-0.345534755044381	0.366	0.506	1
CRACR2A	0.0644208261890421	0.270682948036338	0.195	0.09	1
TPP2	0.0645271586220093	-0.351995219496998	0.049	0.16	1
CEP44	0.0647291170167579	-0.291333163054331	0.024	0.122	1
SCYL3	0.0649921159034343	0.274402730505651	0.122	0.045	1
SLC10A7	0.0649921159034343	0.279422681944016	0.122	0.045	1
ZNF789	0.0649921159034343	0.273048865419085	0.122	0.045	1
EVI2B	0.0651407016263894	-0.375518359259273	0.073	0.199	1
ADCY7	0.0653230098137977	0.394341809173488	0.366	0.25	1
LSM5	0.065476209384108	-0.380329967695268	0.244	0.41	1
TERF2IP	0.0656589585278373	0.40349698123766	0.244	0.135	1
NAP1L1	0.0657818948078519	-0.424075147440625	0.39	0.526	1
AMD1	0.0658758465600398	-0.403760123524673	0.268	0.462	1
CDK5RAP3	0.0659546378574252	-0.373478747759009	0.098	0.212	1
CCT2	0.0661204335290901	0.343534036933874	0.634	0.487	1
NOP14	0.06621861025071	-0.332803279990289	0.244	0.429	1
COX8A	0.066320372204737	-0.412133428401973	0.659	0.737	1
ETS1	0.066374222738451	0.419142800060372	0.244	0.135	1
ARRDC1	0.0666149901636267	-0.326513278225899	0.049	0.154	1
SUPT20H	0.0666222235070244	0.315418149284371	0.293	0.16	1
KDSR	0.0669693309111319	0.398170528803142	0.268	0.154	1
EIF3G	0.0670638184176715	0.404433221064998	0.805	0.84	1
ALKBH7	0.0673478003827289	-0.375297868199674	0.366	0.513	1
MNS1	0.067366683743656	0.437480568433315	0.146	0.064	1
CCDC107	0.0674165379039332	0.333026407719528	0.366	0.231	1
PIN4	0.0674475471819456	0.386641421869598	0.463	0.308	1
SLC38A1	0.0676471410415515	-0.340894101291082	0.122	0.256	1
CASP1	0.0678841890922422	0.792924469717105	0.39	0.308	1
VPS28	0.0681053408029434	-0.402668100359893	0.439	0.686	1
VRK3	0.0681828777599435	-0.375545262367619	0.049	0.154	1
BID	0.0681834995326156	-0.373031228216586	0.073	0.186	1
TALDO1	0.0682427003348621	-0.256609888157884	0.707	0.897	1
NUBP1	0.0682981005143174	0.273418766078165	0.122	0.045	1
NSG1	0.0683455507583074	0.3342862908594	0.146	0.064	1
ENSMMUG00000008383	0.0686753804050491	-0.26531783047432	0.415	0.583	1
NIPBL	0.0691196663460469	-0.396782325261354	0.122	0.25	1
DCTPP1	0.0692042679004685	-0.404240639250047	0.146	0.276	1
NMI	0.0692806500704793	0.583286020953823	0.341	0.218	1
IFRD1	0.0693677506982383	-0.450054493332486	0.293	0.468	1
PTRH1	0.0694201263831404	-0.352103243668479	0.098	0.231	1
ARHGAP15	0.0695794353044588	-0.380542068350653	0.268	0.429	1
PXN	0.0696030395680243	0.260797094477216	0.244	0.128	1
AHCYL1	0.0699126169527988	-0.291862166315411	0.049	0.16	1
STX11	0.0699309784486757	0.33906991296412	0.317	0.192	1
PTPMT1	0.0699662075866064	-0.354097279361908	0.293	0.481	1
USP8	0.070202069951518	-0.353556404931408	0.122	0.256	1
ENSMMUG00000053817	0.0705424644430945	-0.399623284310952	0.146	0.269	1
GTF2H5	0.0709941138295429	-0.325699707612933	0.268	0.442	1
EBAG9	0.0710592557676386	0.341359049036184	0.195	0.096	1
CTR9	0.0711342327161393	-0.352839097597508	0.073	0.186	1
BAG3	0.0713525155640079	0.357428653665756	0.146	0.064	1
SERPINB6	0.0715474014352225	0.710189143946726	0.341	0.25	1
TPM3	0.0716759099513257	-0.326531993159124	0.585	0.744	1
B3GAT3	0.0718609727431186	-0.261775615744812	0.024	0.115	1
STAMBP	0.0718609727431186	-0.316732524667071	0.024	0.115	1
SEC61B	0.0718630987220672	-0.303770550377409	0.561	0.808	1
DNAJA1	0.071926549636976	0.368012118738673	0.707	0.647	1
SMARCC2	0.0719931495360997	-0.33230503960393	0.098	0.218	1
C4orf48	0.0721779817227027	0.375366506522999	0.854	0.878	1
LCMT1	0.0729789592091807	0.357194618659237	0.195	0.09	1
MTRF1L	0.0729943251184659	-0.286719187291809	0.073	0.199	1
NPTN	0.0730781010310562	-0.419727322738962	0.171	0.308	1
CLU	0.073453136087134	0.287468247727916	0.976	0.987	1
TMEM147	0.073471975928423	-0.258184283456819	0.317	0.551	1
RIPOR2	0.0735514897430451	0.411350143006668	0.293	0.179	1
RTN3	0.0735656126955903	-0.291989147818631	0.244	0.423	1
MFAP1	0.0735656225172126	0.355873215932442	0.22	0.115	1
MTA2	0.0735656225172126	0.2953315304503	0.22	0.115	1
NDUFA9	0.0736814768828648	-0.251993225396031	0.195	0.353	1
ENSMMUG00000013289	0.0737451712070468	-0.326352869318506	0.073	0.199	1
GOLIM4	0.0737628260463299	0.425399460604422	0.317	0.199	1
ZBTB11	0.0737795795279887	-0.309355089220823	0.024	0.115	1
ZMAT5	0.0737795795279887	-0.272056159662037	0.024	0.115	1
ARGLU1	0.07416785171653	-0.320766589493401	0.512	0.724	1
HOXB6	0.0741857407794577	-0.295359471106773	0.195	0.365	1
UTP23	0.0742116282843898	0.406537425339204	0.195	0.103	1
ARMCX1	0.0743982453093997	0.277675881459441	0.22	0.115	1
TMA7	0.0744371007661447	-0.270596452095712	0.683	0.891	1
RPN1	0.0746615609246993	-0.343560717973058	0.488	0.692	1
IDUA	0.0746646246025952	-0.276811130577549	0.024	0.122	1
RASSF5	0.0748634417038396	-0.285466321499304	0.122	0.256	1
KIFBP	0.0748726759380803	-0.417439114436675	0.195	0.34	1
PKN2	0.0750268154070147	0.533812708334494	0.366	0.244	1
RAB1A	0.0750744976283356	0.379523011600513	0.39	0.263	1
VCPIP1	0.075486389972734	0.274664766140362	0.195	0.096	1
LZIC	0.0755524457700027	-0.325586659227115	0.073	0.192	1
ENSMMUG00000008604	0.0755524457700027	-0.339093261252851	0.073	0.192	1
EIF1AX	0.0756529104159115	0.302956370184431	0.488	0.34	1
RALGPS2	0.0757398658776009	-0.321227127332354	0.024	0.115	1
TARBP2	0.0757398658776009	-0.279035053058676	0.024	0.115	1
RIN3	0.0757795493224245	0.39784432995283	0.341	0.218	1
STING1	0.0759111232146329	-0.287823393001463	0.146	0.288	1
ENSMMUG00000062077	0.0761838678975253	0.622212670560955	0.927	0.942	1
ENSMMUG00000006979	0.0763258232766363	0.298826807983805	0.366	0.244	1
ENPP3	0.0765137640131088	-0.276212924486858	0.61	0.801	1
SOD2	0.0765206471135758	-0.338910297747805	0.244	0.397	1
TMEM87A	0.0765494691732098	-0.369400349964267	0.073	0.186	1
C6H5orf34	0.0768922675429965	-0.307949935628852	0.122	0.269	1
MRFAP1	0.0772985106859084	0.621735780874529	0.415	0.301	1
BECN1	0.0773498234605103	-0.372370302353486	0.073	0.186	1
TMEM50A	0.0774697466648139	0.550709720603664	0.488	0.404	1
SACM1L	0.0776720583082672	-0.414096099785654	0.146	0.276	1
CENPS-CORT	0.0776918066406764	0.292962228285074	0.146	0.064	1
CMA1	0.0776918066406764	0.794848973398744	0.146	0.064	1
STK38	0.0777424478812154	-0.29778944629091	0.024	0.115	1
HHIPL1	0.0777424478812154	-0.273457687948658	0.024	0.115	1
SLC66A2	0.0778060643577137	0.294961186155993	0.22	0.115	1
ENSMMUG00000064139	0.078016665120575	0.441106968815837	0.976	0.974	1
ENSMMUG00000000186	0.0780944407040147	-0.319199784418878	0.171	0.314	1
PRPF6	0.0784167516911115	-0.394503601243859	0.195	0.321	1
VPS36	0.0784167516911115	-0.424899225111018	0.195	0.321	1
SEPTIN7	0.0785432377504241	-0.370452658294072	0.39	0.551	1
DNM2	0.0787193446192831	-0.341429718763435	0.073	0.192	1
CCDC88A	0.0787540676231381	-0.341912870587043	0.317	0.468	1
ATP5MC1	0.0790329668953794	-0.412289376167511	0.488	0.596	1
NRBP1	0.0790669943252748	-0.274712839505386	0.171	0.327	1
ERG28	0.0791287651263566	-0.297292955273827	0.049	0.154	1
ATRX	0.0795020298896295	-0.257845214475257	0.293	0.436	1
TTC14	0.0795277209889836	-0.32097116088211	0.073	0.192	1
HNRNPH3	0.0795578650251089	-0.308309398970848	0.341	0.506	1
ENSMMUG00000022874	0.0798433993735659	0.439261650412863	0.22	0.122	1
RTCB	0.079904160424783	0.289438939401723	0.146	0.064	1
KIAA1522	0.0799108947029102	-0.381378112414479	0.049	0.147	1
USP3	0.0800268290260342	-0.310550361513634	0.049	0.154	1
SNX5	0.0807613781522946	-0.324796677964087	0.268	0.397	1
ATP5MG	0.0810052321103318	-0.277243421401394	0.78	0.923	1
RAB8A	0.0810440746955492	0.417735799621199	0.39	0.269	1
IFFO1	0.0815513933919949	0.360654655408164	0.122	0.051	1
ATP5PD	0.0815728011950822	-0.350429135330528	0.561	0.673	1
VPS13A	0.0818769676587696	-0.268370322803201	0.024	0.115	1
MRPS15	0.0819219756698884	-0.366056177865075	0.171	0.321	1
BTG2	0.0827673801378534	-0.46621843949113	0.488	0.641	1
SLC9A8	0.0828113946610332	0.40654391067376	0.122	0.051	1
GOLGB1	0.08320399510663	-0.346830626332856	0.195	0.34	1
METTL18	0.0833184268216153	0.281839118782016	0.146	0.064	1
PPM1J	0.0833953364571094	0.46838297584667	0.22	0.122	1
BEX2	0.0836347927913844	0.434408083580428	0.293	0.192	1
FBXW2	0.0840009122365027	-0.285430956067885	0.073	0.186	1
TTI1	0.0840101413065403	-0.251981566504362	0.024	0.115	1
IBTK	0.0843737268087581	-0.406013141733931	0.073	0.173	1
C5H4orf33	0.0843988753227593	0.48820929972916	0.22	0.128	1
DCLRE1C	0.0844003358868967	0.305836493971018	0.195	0.103	1
DTD1	0.0844282423546043	0.363064545130625	0.39	0.269	1
MBD1	0.0844328670524159	0.428687842929579	0.366	0.25	1
SREBF2	0.0848623626217661	-0.389502476280316	0.293	0.429	1
PSMD9	0.0856778355010948	-0.409153895269879	0.122	0.244	1
ENSMMUG00000005482	0.0857046268950717	-0.30469211569758	0.122	0.256	1
MRPL53	0.0859491812493612	-0.317387803833606	0.39	0.59	1
RPP14	0.0861609811204409	-0.397872561410698	0.073	0.173	1
NDUFB10	0.0862525284299298	-0.370880608085138	0.317	0.462	1
IL10RA	0.0863161848619971	-0.309687891014005	0.024	0.109	1
YIPF4	0.0863161848619971	-0.30530424787026	0.024	0.109	1
ALG5	0.0863161848619971	-0.31494212177134	0.024	0.109	1
HIKESHI	0.0863390462365581	-0.397656783442416	0.244	0.372	1
AHI1	0.0865390717670611	-0.325357123646864	0.049	0.147	1
NUMB	0.0865475521750245	-0.268143934890446	0.049	0.154	1
DENND4C	0.0866801950391383	-0.332268852314601	0.146	0.282	1
FRS2	0.0866863051793404	0.388451113167412	0.122	0.051	1
ZNF226	0.086889195096748	0.379226885654824	0.171	0.083	1
CUL5	0.086976336364534	-0.391197917182325	0.171	0.314	1
PPP1R10	0.086991697500642	0.485602584222869	0.463	0.359	1
LRRC59	0.087074190165453	0.363544466597765	0.22	0.122	1
NT5DC2	0.0871107589863569	-0.284491824972812	0.073	0.192	1
LARS1	0.0872051896465198	-0.375631464045145	0.146	0.269	1
ZNF93	0.0874509740198455	-0.298011992958054	0.024	0.109	1
HSD17B12	0.0875257838006441	-0.321913510233205	0.61	0.782	1
COPA	0.0875465085021453	-0.394491578138992	0.122	0.237	1
EXOSC3	0.0879051739026629	0.37262751632269	0.146	0.071	1
USP16	0.088184585711496	-0.442889921100715	0.171	0.288	1
PAIP1	0.0883462929721094	0.412223703345972	0.293	0.192	1
ATP6V0E1	0.0885662451970264	0.303906139613888	0.756	0.699	1
RFFL	0.0885977698412797	-0.331699842762866	0.024	0.109	1
STN1	0.0887263826677857	-0.347847530025016	0.146	0.269	1
EML2	0.0888005431707355	-0.325954089373415	0.122	0.256	1
ENSMMUG00000059988	0.0890186924702333	0.296935100752675	0.537	0.423	1
SF1	0.0890402058196176	0.310575466501149	0.488	0.365	1
TMEM216	0.0890756130105133	0.336017423231481	0.171	0.083	1
NCF1	0.089325577416745	0.472278224981804	0.341	0.237	1
ADCYAP1	0.089325577416745	-0.25898556266312	0.146	0.288	1
H1-4	0.0893322565582077	-0.41466091077042	0.171	0.308	1
ERBIN	0.0894704590081888	-0.26397989367643	0.049	0.154	1
AKAP11	0.0895124331162735	-0.292794366144379	0.049	0.147	1
ENSMMUG00000057000	0.0896296078691643	-0.320195455930713	0.122	0.244	1
FAM76A	0.08975665540837	-0.256994559114405	0.024	0.109	1
WBP4	0.0899341765177723	0.405011209055254	0.22	0.128	1
CCDC112	0.0901853258694802	0.309561550143889	0.171	0.083	1
MAT2A	0.09037609550135	-0.279482918211176	0.293	0.474	1
CD59	0.0906451707472092	-0.296320694069088	0.512	0.66	1
POLK	0.0906633300729151	-0.317393061727535	0.073	0.192	1
BRD2	0.0908433470111824	0.331564729073559	0.561	0.494	1
CCDC90B	0.0914513859599877	-0.339576259343942	0.098	0.205	1
RNF115	0.0916084735472532	-0.320221386423921	0.146	0.288	1
SSR4	0.0918195799376584	-0.304033655239673	0.854	0.833	1
APH1A	0.0922895567500777	-0.309022603380247	0.22	0.365	1
XPO1	0.0923949678273939	-0.334872378189512	0.073	0.179	1
LTC4S	0.0925070494375001	-0.261521196939689	0.902	0.974	1
RESF1	0.0925675152731443	-0.339026261532747	0.049	0.147	1
RARRES1	0.0927166264449816	0.730684699667957	0.463	0.372	1
MITF	0.0928955902707504	-0.289758504082189	0.122	0.244	1
DHCR7	0.093306680653965	-0.25158511780551	0.024	0.109	1
SLC37A4	0.0934686596489085	0.251170694572349	0.122	0.051	1
RMC1	0.0937331462352037	0.26182313768861	0.22	0.115	1
MRPS22	0.0938940903079288	-0.276279718295858	0.073	0.186	1
ERCC1	0.0942196616419111	-0.33424470458292	0.146	0.269	1
USP33	0.0943492765038274	-0.376727539419744	0.195	0.308	1
HOOK3	0.0944354043161354	0.375469719014188	0.415	0.314	1
PMP22	0.0947660034503347	0.413103443694748	0.707	0.718	1
ENSMMUG00000015946	0.0953681832666554	0.367948294184752	0.415	0.295	1
OSGEP	0.0955656873005196	-0.262385793799883	0.098	0.231	1
PAK3	0.0959407819906343	-0.252066193501287	0.146	0.282	1
INKA1	0.0960107290137588	-0.389147649734591	0.415	0.558	1
FKBP2	0.0960793049791537	-0.326197839378709	0.39	0.5	1
SYNGAP1	0.0962980952260666	0.264529145737788	0.122	0.051	1
PSMA4	0.0966210607152069	0.572865885505729	0.415	0.314	1
PSMB5	0.0966652667234802	-0.32829535304262	0.268	0.429	1
TBC1D25	0.09669917836519	-0.419826509757689	0.341	0.487	1
ATL3	0.0972249081741247	-0.337753987299341	0.22	0.359	1
MCL1	0.0974693817041141	0.354340058381104	0.659	0.622	1
NPM3	0.0974723972583517	-0.255797910585003	0.195	0.34	1
PPIE	0.09753603828277	0.360655688963326	0.244	0.128	1
DHCR24	0.0975521486075792	-0.382700372913617	0.268	0.385	1
ATXN2	0.097697012935151	-0.275540022444617	0.098	0.218	1
MED15	0.0978699593514058	-0.293811710170907	0.049	0.141	1
U2AF2	0.0979213226553323	-0.372002769183538	0.171	0.301	1
ENSMMUG00000059289	0.0981982642937961	-0.269179381223741	0.22	0.372	1
FAM98A	0.0982681021232626	0.267637058854312	0.171	0.083	1
VPS25	0.0985994407258483	0.361553700554077	0.244	0.147	1
ZNF277	0.0989734768333934	-0.337967001828413	0.049	0.141	1
VHL	0.0991956544450606	0.251803903704942	0.122	0.051	1
CTNNA1	0.0993648040164259	-0.414018999445179	0.098	0.192	1
NFX1	0.0994686148449506	0.295717994391034	0.171	0.083	1
CMTM6	0.0994853553270676	-0.281133088921439	0.244	0.41	1
HMGCS1	0.0996714045225252	-0.36947976608311	0.512	0.654	1
FUCA2	0.0997142537811407	-0.401689177465058	0.146	0.256	1
SLC35C2	0.100662019761039	0.36238709921685	0.244	0.141	1
SOAT1	0.10067030337139	0.28924329262139	0.122	0.051	1
SAFB	0.100828025579967	-0.354384283283277	0.146	0.269	1
CHIC2	0.100941483544158	-0.302380131357568	0.122	0.25	1
SMC6	0.101035648194515	0.478070166524324	0.293	0.199	1
PSMG2	0.102018172174317	-0.313195806107415	0.244	0.385	1
DCBLD1	0.102028679229892	-0.254723703034827	0.024	0.109	1
NAMPT	0.102343841833237	0.410820728361428	0.341	0.244	1
PPP1R12A	0.10237136654676	-0.350458504403761	0.122	0.244	1
EPS15	0.102507162679495	-0.314098710748641	0.293	0.429	1
TMEM243	0.103213133054051	-0.277747442843557	0.073	0.179	1
VPS13C	0.1033887492745	-0.426327714156659	0.293	0.404	1
MS4A2	0.103441115018736	-0.253761081161444	1	0.987	1
ZNF609	0.103487194648481	-0.290772270849496	0.049	0.141	1
GBE1	0.103621212069504	-0.270565126970427	0.024	0.103	1
FARSB	0.103621212069504	-0.299099948235758	0.024	0.103	1
STAT5B	0.103621212069504	-0.301505542840115	0.024	0.103	1
RPA3	0.104167820616583	-0.313647736994894	0.244	0.397	1
MET	0.104220939356553	-0.426404074387889	0.122	0.231	1
DKC1	0.104244581634252	-0.267420977141308	0.073	0.179	1
KRT23	0.104273104556444	-0.260655951527654	0.22	0.372	1
TRIM5	0.104346395968919	0.302285711564896	0.268	0.167	1
ST3GAL3	0.104640815372179	-0.264153761731079	0.049	0.141	1
MRPL23	0.104956737048281	-0.255647850471877	0.439	0.59	1
CHPF2	0.104969325198616	-0.267082932602878	0.024	0.103	1
RNF5	0.105069856744183	-0.338488667909157	0.244	0.385	1
TACC1	0.105517272741997	-0.357624573811515	0.146	0.263	1
RAB5A	0.105633904878015	0.436183727804231	0.195	0.109	1
FIBP	0.105711101532881	-0.46547811665018	0.22	0.333	1
R3HDM4	0.105789269815727	-0.359836900891413	0.049	0.135	1
ZFAND1	0.105804623983972	0.338963783494968	0.195	0.103	1
PTPRB	0.105866971322093	-0.450318101312896	0.122	0.218	1
UBXN4	0.106224738482058	0.347207955798622	0.537	0.468	1
UBL5	0.106227328240392	-0.378687000544707	0.756	0.936	1
TMF1	0.106488962616985	-0.389188199668471	0.122	0.224	1
HYI	0.106685078761659	-0.388734292754827	0.39	0.513	1
POLR1D	0.106749990033055	0.418402083780274	0.61	0.519	1
CKAP5	0.10697867598812	-0.32442856610817	0.049	0.141	1
RFXANK	0.10697867598812	-0.281356241689886	0.049	0.141	1
ENSMMUG00000052792	0.107060483832664	0.50261218214009	0.39	0.282	1
TNFSF10	0.107501944975549	0.432570856685605	0.732	0.705	1
CIBAR1	0.107707295018285	-0.274742032619068	0.024	0.103	1
VAMP3	0.107833143749348	-0.307841770929095	0.171	0.301	1
SELENOH	0.107967185313314	-0.254316869165821	0.439	0.622	1
NDUFAF8	0.108038021874864	-0.347234240107035	0.195	0.321	1
TMED5	0.108157697785347	0.578103480150349	0.293	0.205	1
TATDN1	0.108163026773342	-0.331312687632635	0.049	0.141	1
CEP170	0.108233618707835	0.283346462394795	0.463	0.321	1
GTF2A2	0.108236041468094	-0.253454982080081	0.146	0.276	1
CTNNBL1	0.108316458666242	0.452083360348691	0.341	0.244	1
TECR	0.108392930912212	-0.324167060875356	0.268	0.429	1
DNAJB1	0.108473014705906	1.07463617624774	0.463	0.429	1
WDR26	0.109097327575687	-0.296575395119579	0.024	0.103	1
XRCC4	0.109097327575687	-0.265398392714586	0.024	0.103	1
ENSMMUG00000047481	0.109226660395572	-0.255719867568763	0.683	0.788	1
CHD9	0.109369720862473	-0.272611435787551	0.122	0.237	1
PATL1	0.109682235620617	0.379380015238603	0.244	0.147	1
TMED3	0.109797644126267	0.275965292918094	0.146	0.071	1
ENSMMUG00000019505	0.11025944301319	-0.337606650916084	0.171	0.282	1
RABEP2	0.110501508765068	-0.264672678776733	0.024	0.103	1
CYB5R4	0.110638062327349	-0.288947709665658	0.049	0.135	1
IFI30	0.111240970498632	0.537834926521331	0.463	0.365	1
THYN1	0.111602247604356	-0.259950858061431	0.171	0.295	1
PSMC1	0.111877277954267	-0.28683035710944	0.049	0.135	1
ELP2	0.111877277954267	-0.288532455545398	0.049	0.135	1
POT1	0.111919925934079	-0.253864560820113	0.024	0.103	1
SNU13	0.112079738899309	-0.306202220636944	0.463	0.609	1
ENSMMUG00000031981	0.112287655619513	-0.299952291163614	0.22	0.378	1
CHP1	0.112720515297414	-0.354346209567253	0.122	0.218	1
ZFP90	0.11277135378733	0.328223762491202	0.22	0.128	1
LYST	0.112801800571884	-0.367010708450345	0.146	0.263	1
MSN	0.113102183139203	-0.30564834106395	0.512	0.609	1
MPST	0.113110800807893	-0.290502119110391	0.244	0.372	1
PBDC1	0.113202471139309	-0.364979621291385	0.146	0.256	1
MEIS2	0.113408146394044	-0.28312507579278	0.073	0.173	1
IGBP1	0.113805963241514	-0.352477911170091	0.341	0.462	1
SERINC5	0.113910023734704	-0.344561952962558	0.244	0.359	1
ENSMMUG00000000249	0.114033191392021	-0.322887905174484	0.195	0.321	1
CDC23	0.11407443458517	0.294639168994638	0.146	0.071	1
LPCAT3	0.114241192184118	-0.256445078341494	0.049	0.141	1
GNAI2.1	0.114421320765366	-0.252197314325537	0.268	0.449	1
QDPR	0.114527852322759	-0.271241734424689	0.098	0.205	1
UBE2K	0.114527852322759	-0.300015988931191	0.098	0.205	1
RTN4	0.114588907818822	-0.368622289300459	0.22	0.353	1
GSDMD	0.114671221835939	0.271571852920398	0.39	0.282	1
PCK2	0.115451735079433	0.256282568982576	0.22	0.122	1
POMP	0.115535343000396	0.351601769650218	0.488	0.41	1
ENSMMUG00000003986	0.11601268683475	0.291982735460976	0.171	0.09	1
WAS	0.116169763950668	-0.293956081873142	0.22	0.346	1
SNX3	0.116252009911751	0.378470293585065	0.488	0.417	1
SEC61A1	0.116772485277456	0.351644619650697	0.244	0.154	1
SRSF4	0.116905395693877	-0.389196397817937	0.268	0.391	1
RPP21	0.117010874554119	0.336400446086507	0.293	0.199	1
PRDM2	0.117376845774645	-0.373692035417847	0.073	0.167	1
MCUR1	0.117967348671832	-0.293506278626891	0.073	0.173	1
RPS6KB2	0.117967348671832	-0.282650371104959	0.073	0.173	1
HAT1	0.118238359366702	-0.286002402193034	0.049	0.135	1
RPS2	0.118339964389505	0.35645813160073	0.756	0.705	1
RUVBL2	0.119129323829998	-0.319593273491304	0.073	0.173	1
SLC44A2	0.119506136798129	-0.362421785388364	0.195	0.308	1
GNPAT	0.11973430621076	-0.287901068830442	0.073	0.167	1
PIGT	0.120079334655502	-0.336041025336317	0.098	0.192	1
MRPL33	0.120707397994997	-0.402375694385119	0.39	0.519	1
TKT	0.120747826462183	-0.251010058228833	0.512	0.705	1
USP9X	0.120860866226297	-0.326075084332757	0.049	0.135	1
FUNDC2	0.120962542942606	-0.251188615555383	0.146	0.256	1
ENSMMUG00000008695	0.121001691328614	0.265091878450616	0.244	0.141	1
NAXE	0.121086703732743	-0.267367126021012	0.171	0.288	1
YAF2	0.121396944612028	0.326257498222974	0.195	0.109	1
PTGES3	0.121445770733711	0.277033324676425	0.854	0.763	1
ZBED5	0.12148016733164	-0.271929074353723	0.073	0.173	1
TRIM27	0.121960619574991	0.290999155713671	0.317	0.218	1
NSF	0.12326825574648	0.407889551287752	0.195	0.115	1
PCDHGB5	0.123867136724157	-0.254907671002356	0.073	0.173	1
CCL5	0.124046209197178	-0.509080390705431	0.244	0.385	1
HELB	0.124138026554267	0.30111427534978	0.122	0.058	1
TMEM179B	0.124428087893459	-0.309620701728897	0.268	0.417	1
RRAGA	0.125140726069973	0.433605328343042	0.415	0.327	1
LRP10	0.125781810737491	-0.269555089692156	0.122	0.224	1
RALGAPB	0.125790248946187	0.282592783633026	0.22	0.128	1
SCAPER	0.125837692902511	0.329272527432166	0.122	0.058	1
ERP29	0.126199612010742	0.428332263349093	0.244	0.16	1
RWDD1	0.126533059803691	-0.255864485789147	0.561	0.686	1
PNN	0.126793322384938	-0.339470771135893	0.317	0.436	1
PARK7	0.126833795552684	-0.298093148563986	0.341	0.487	1
MIER1	0.126907968638419	0.296047936875897	0.366	0.237	1
USP5	0.127070081929871	0.274265958721161	0.171	0.09	1
ARMCX3	0.127241166862926	-0.324780100667007	0.171	0.282	1
NCBP2	0.127464119375202	-0.312669844387687	0.366	0.513	1
KRAS	0.127533385528939	0.428962846652606	0.244	0.147	1
BATF	0.128493475707628	-0.344323118384528	0.22	0.333	1
LSM6	0.129593817705714	-0.319106756692517	0.146	0.263	1
TSPAN1	0.129994706209876	-0.32880654249555	0.073	0.173	1
CRELD1	0.130399317173168	-0.254782752480691	0.049	0.135	1
REV3L	0.130399317173168	-0.263107278986705	0.049	0.135	1
LPXN	0.13071731390893	-0.319301266348296	0.146	0.25	1
GSTM4	0.131582738869023	0.381153217272741	0.561	0.455	1
NDUFV3	0.131629469352739	-0.271618874257924	0.195	0.321	1
ATP6V1FNB	0.133143033311657	-0.309060297311112	0.512	0.628	1
ENSMMUG00000063410	0.133229198192781	-0.260934140802088	0.049	0.135	1
CYBA	0.133641539911265	0.346125117577631	0.732	0.699	1
GRPEL1	0.134044788277318	-0.329065625034647	0.098	0.192	1
DCTN3	0.134070513025454	-0.313159360922663	0.463	0.622	1
SMIM29	0.134293604768792	-0.266876403461055	0.317	0.429	1
POLR3C	0.134609328586536	0.366294394319672	0.122	0.058	1
DDA1	0.1346662155985	0.268308927140329	0.22	0.128	1
NINJ1	0.134782550607375	-0.358741243263465	0.098	0.186	1
SRSF1	0.134956822250311	0.277411362619917	0.439	0.333	1
TM2D1	0.136459164534686	-0.288100605170083	0.22	0.353	1
PRSS23	0.13649396888519	0.366131347852574	0.171	0.096	1
OSTM1	0.136544303876706	-0.338527389413187	0.415	0.558	1
BCAS2	0.137268453137926	-0.325886581162114	0.098	0.186	1
HSDL2	0.138247539510888	0.258841527448061	0.122	0.058	1
CAVIN3	0.138571077481987	0.394992905348944	0.146	0.077	1
FMNL3	0.138965359699488	0.335275788211394	0.22	0.135	1
HARS1	0.139113624961652	0.430016371127193	0.341	0.237	1
PFDN6	0.13928999465979	-0.271739632465175	0.098	0.199	1
PLAA	0.139453439680431	-0.290013088079565	0.073	0.16	1
STAT3	0.141177500404472	0.361762158610495	0.293	0.205	1
ATP1A1	0.141776731057235	0.313305172112509	0.317	0.224	1
YTHDF2	0.141778566769088	-0.260071304725025	0.098	0.199	1
STAP1	0.142067616294397	0.459288743946637	0.537	0.532	1
RCL1	0.142523730385592	-0.30354806072198	0.049	0.128	1
ENSMMUG00000056126	0.143317922747384	0.346253489303515	0.341	0.231	1
PARL	0.143571331374075	-0.263510867668767	0.073	0.16	1
ENSMMUG00000064140	0.143846319670719	0.284849217539081	0.122	0.058	1
ESAM	0.144003685815382	-0.253179328031318	0.146	0.25	1
TMEM273	0.144031772398971	0.342677387179143	0.244	0.154	1
AAMDC	0.144031772398971	-0.302140479696727	0.098	0.192	1
HCFC1	0.144062660104388	0.31150068955464	0.171	0.096	1
NHP2	0.144428566216532	-0.275383926355401	0.39	0.564	1
STXBP5	0.145246919004702	-0.288925724211775	0.317	0.442	1
ATP6V0A1	0.14532775534656	0.39867217855879	0.707	0.66	1
SWAP70	0.145670279804165	0.421648538233387	0.341	0.25	1
EIF4EBP3	0.146315372747302	-0.30406274359091	0.146	0.25	1
PAPSS1	0.14641769893711	-0.262625331632422	0.22	0.359	1
GM2A	0.146690379629966	0.273528101792703	0.366	0.25	1
TRMT1L	0.1471786978593	-0.263720941532064	0.049	0.128	1
CERS5	0.1471786978593	0.338232095551985	0.171	0.096	1
PNPT1	0.1471786978593	-0.257147611322371	0.049	0.128	1
SMC3	0.147356563131483	0.346366617645834	0.268	0.179	1
GSN	0.147566875227337	-0.355218670170614	0.098	0.186	1
AKAP9	0.147648966296868	-0.274520496371512	0.195	0.301	1
PPDPF	0.147671073494141	0.404870653395339	0.512	0.487	1
DPP8	0.147674361954612	0.250365840112945	0.122	0.058	1
SCN1B	0.147674361954612	0.308603940347656	0.122	0.058	1
PRKAG1	0.147781851538173	-0.297099645746708	0.073	0.16	1
GRAP2	0.148008256160242	0.412142262811481	0.415	0.353	1
ENSMMUG00000011580	0.148152708097378	-0.332943045904138	0.146	0.244	1
MPC2	0.148265134009506	-0.338323294295624	0.146	0.263	1
PRKRA	0.148405340815832	0.324312873755838	0.22	0.135	1
CDKN1A	0.148596182346282	0.698307480769429	0.268	0.179	1
FCGR2B	0.148755916251175	0.28734687461944	0.171	0.096	1
MRPL35	0.148894643109093	-0.324156924943699	0.098	0.186	1
ANXA4	0.14960431126458	-0.269964853142507	0.78	0.846	1
TSPYL4	0.149617347007427	0.259318676862292	0.122	0.058	1
AP3B1	0.150231512372351	-0.295879965701614	0.098	0.186	1
SSBP1	0.150509408220903	0.34305153812339	0.366	0.288	1
MCFD2	0.150758044750673	0.341846169688457	0.244	0.16	1
P2RY11	0.150807845750971	-0.290672214484654	0.049	0.122	1
ARHGDIA	0.150958039382522	-0.295222737672078	0.512	0.673	1
AUP1	0.151217804656088	-0.301532936742077	0.341	0.462	1
CD151	0.151644939658016	-0.257885531886904	0.488	0.628	1
PPP4R3B	0.151889150652584	0.275758634199452	0.244	0.154	1
GFER	0.152344064629893	0.291031431788514	0.195	0.115	1
RIPOR1	0.152448238652456	-0.284071800158863	0.049	0.122	1
LCP2	0.153207128518712	-0.31794738169831	0.293	0.391	1
PPP2R1A	0.15341694427077	-0.27428848505441	0.293	0.417	1
SHARPIN	0.153806825025564	-0.359580239236045	0.244	0.346	1
MFSD11	0.154102176438359	-0.262465891255913	0.049	0.122	1
SEC63	0.154297049888547	-0.320946401860828	0.098	0.186	1
NAV1	0.154527307188661	-0.277788066969162	0.073	0.154	1
TXNL1	0.154532284038018	-0.254211167094232	0.244	0.378	1
UTRN	0.154914016887729	-0.318560892540994	0.122	0.218	1
SBDS	0.154949351983099	-0.301318834031019	0.22	0.34	1
ATP6V0D1	0.154987166572487	0.478955079562623	0.488	0.397	1
CYLD	0.155008171984495	-0.262965754402522	0.073	0.16	1
SC5D	0.155188954751882	-0.298749455974542	0.122	0.224	1
ZC3H14	0.15519405695136	0.292221372205022	0.171	0.096	1
AMFR	0.15519405695136	0.308715328862808	0.171	0.096	1
LYPLA1	0.155448469138126	0.343817082554394	0.366	0.269	1
FKBP8	0.155833957090076	0.282685007886442	0.341	0.244	1
CCT4	0.156064521293111	-0.251821488574611	0.415	0.526	1
TSPAN3	0.156201714080987	0.430141468472047	0.268	0.179	1
ZFP36	0.156239659307484	-0.46303298124526	0.512	0.622	1
MDH2	0.156604454135768	-0.385127111426396	0.366	0.442	1
LRBA	0.156892406304301	0.320046282865151	0.195	0.115	1
CKS1B	0.157306006342603	-0.319983936729516	0.098	0.192	1
FIS1	0.157926212220776	-0.312152849496236	0.488	0.615	1
KHDC4	0.157972694264306	-0.289581254179766	0.073	0.16	1
DERPC	0.158301704639895	-0.282195992596797	0.146	0.25	1
RPS4Y2	0.158627864876456	-0.338874521968539	0.488	0.603	1
SMNDC1	0.158745937025206	0.345793613723223	0.39	0.301	1
LSM14A	0.158793052688273	-0.278781596072757	0.171	0.282	1
IQGAP1	0.159467339286206	-0.296255822898027	0.585	0.705	1
MFNG	0.159572995675592	-0.305683749814674	0.244	0.372	1
CEBPG	0.15998135021019	0.411127178783161	0.195	0.115	1
GPBP1	0.160445288485385	0.325362745811333	0.39	0.295	1
ILVBL	0.160579720234994	-0.290960812861387	0.073	0.154	1
MAP4K5	0.160854505247898	-0.297414877040554	0.049	0.122	1
PLA2G15	0.161154204599211	0.34848921116948	0.22	0.141	1
SPR	0.16134869750564	0.315350436198471	0.195	0.122	1
EXOC3	0.161433792689383	-0.295051550520936	0.122	0.218	1
PIK3AP1	0.161433792689383	0.324684118380952	0.268	0.179	1
HNRNPR	0.161836400143429	-0.294840442743422	0.244	0.353	1
SNX1	0.162454333748301	-0.364511590374781	0.122	0.212	1
MICU1	0.162577010167789	-0.309950034513876	0.049	0.122	1
SPTAN1	0.162879099738506	0.330821972685679	0.244	0.167	1
ILF3	0.162894027785622	-0.297225066793924	0.171	0.288	1
CNPPD1	0.164107776686612	-0.268946805385937	0.098	0.186	1
HSD17B11	0.164878299431499	0.287644001507818	0.415	0.295	1
LDHB	0.165300578077568	0.397034388697695	0.415	0.321	1
ZEB2	0.166458883404605	0.41792536977618	0.488	0.391	1
NNT	0.166890854925142	0.339760005322073	0.122	0.064	1
CYBC1	0.166995388960644	-0.263203367314938	0.098	0.186	1
PTPRE	0.167135930324767	-0.267869445574848	0.098	0.192	1
NIT2	0.167803207224188	-0.314097953548161	0.171	0.263	1
PRRC2B	0.167904647321551	0.253786298398482	0.195	0.115	1
ENSMMUG00000048888	0.16839507609148	-0.260703510431179	0.073	0.154	1
DGKZ	0.169066294909025	0.415216777753467	0.317	0.224	1
ENSMMUG00000010783	0.169129738984672	-0.334413928976921	0.415	0.506	1
TRIM38	0.169281971952483	0.499408988738541	0.244	0.179	1
PAG1	0.169721383967614	0.390531611330688	0.268	0.192	1
AP2M1	0.169722944855862	-0.263473316791161	0.488	0.635	1
MED21	0.170214854559675	-0.292543616543951	0.146	0.237	1
NARS1	0.170648884788662	-0.25822589913327	0.195	0.321	1
ITGB1	0.170654034238651	-0.335301177981648	0.366	0.462	1
SMU1	0.1714507286988	0.405542461891582	0.244	0.16	1
TUBGCP2	0.171599942253411	-0.273420190043583	0.073	0.154	1
TMED9	0.172000372645544	-0.282412348558212	0.366	0.474	1
OTULINL	0.172140333718473	0.567013866170301	0.22	0.154	1
SETD5	0.172329643227326	0.32902633361682	0.293	0.212	1
MAPRE2	0.1727315334458	0.303882093968056	0.244	0.167	1
TXNDC9	0.172798035431629	-0.331057507127774	0.073	0.147	1
PARP6	0.172926977429347	0.349447765493503	0.585	0.506	1
ETFB	0.173084630904719	-0.250784885522748	0.293	0.436	1
CHD3	0.173088887033118	0.513083619359512	0.22	0.141	1
RAB32	0.173420715196481	0.366184547686624	0.439	0.34	1
RASSF2	0.173793800473955	0.370509431504252	0.268	0.186	1
NFU1	0.174738917996703	0.27875957418859	0.317	0.218	1
CUL1	0.174850246563678	-0.277026490693923	0.073	0.154	1
NDUFA6	0.175412387368199	-0.295803460240522	0.39	0.487	1
HMGCR	0.175488889112591	-0.309417284375078	0.171	0.263	1
LSM7	0.175598637260626	-0.338350362599116	0.463	0.564	1
H1-3	0.176304867642878	-0.352970782931952	0.22	0.353	1
KHDRBS1	0.176423782218095	0.417609394549847	0.341	0.269	1
CLK4	0.176492530319717	-0.267898541035682	0.073	0.154	1
SGF29	0.176861160923692	-0.25535607466232	0.049	0.122	1
CMAS	0.176925753404423	-0.296715584388217	0.293	0.385	1
GCC2	0.177250040087168	-0.316452185888151	0.098	0.179	1
NDC1	0.177402959568337	-0.255050280575532	0.098	0.186	1
PRKCSH	0.177664635376658	-0.265251647246751	0.195	0.308	1
NELL1	0.177797283719144	-0.266609738238417	0.073	0.147	1
MPHOSPH6	0.177797283719144	-0.362506920179944	0.073	0.147	1
SMARCA5	0.17817766287463	-0.291753269129518	0.244	0.359	1
ZNF292	0.178936689998846	-0.342812745411387	0.122	0.205	1
SLC25A43	0.179151185866581	-0.300299361817774	0.585	0.692	1
COX17	0.179393570204459	0.265974418436168	0.732	0.763	1
INTS13	0.179563335799281	0.273765867816045	0.122	0.064	1
PBLD	0.179586800704537	-0.251677197789645	0.049	0.115	1
DELE1	0.179693854247504	0.261973338258192	0.293	0.199	1
TDP2	0.18016988382843	0.287809152984404	0.146	0.083	1
SGPL1	0.18016988382843	0.30466802948549	0.146	0.083	1
RELA	0.180298531413644	0.271412987707338	0.244	0.16	1
PSMD13	0.180426595114848	0.334003732471721	0.366	0.282	1
COX7A1	0.181255019101307	-0.264674190663263	0.415	0.59	1
PIK3R4	0.18149856716486	-0.273144794313165	0.049	0.115	1
CUTA	0.182384534060699	-0.327199866410204	0.39	0.506	1
LMBRD1	0.182731083709533	0.333418160194242	0.317	0.231	1
EIPR1	0.182903423576503	-0.260412506765462	0.073	0.147	1
DNAJC9	0.183434647216447	-0.320226362299259	0.146	0.231	1
VPS72	0.183690286816212	0.300148870301812	0.268	0.179	1
PYURF	0.183808243514901	0.33829214899879	0.415	0.321	1
CDK12	0.184854346410292	-0.315962951232935	0.146	0.231	1
CYP27A1	0.184942797355473	0.341897819482854	0.512	0.429	1
DHX9	0.18524649905273	-0.36327741668587	0.22	0.301	1
FCGR1A	0.185500423264973	0.286293394831409	0.854	0.859	1
GUK1	0.185871078219626	-0.258249544004424	0.146	0.25	1
SPG21	0.185908549429154	0.250271190914389	0.39	0.288	1
DNAJB14	0.186352253622055	-0.273055585862596	0.122	0.205	1
TPI1	0.187570161707863	-0.257626554796124	0.78	0.84	1
ZNRD2	0.188038122623275	-0.282384062470248	0.122	0.212	1
MAGED2	0.188324374715001	0.271638151914256	0.341	0.263	1
DOP1B	0.189879609891303	-0.270869007509119	0.073	0.147	1
STAM2	0.189879609891303	-0.273622678589124	0.073	0.147	1
MARS1	0.190561400781564	0.270594227515863	0.22	0.141	1
FDX1	0.19065907379822	0.253740949542751	0.122	0.064	1
SMIM19	0.190701333155551	-0.302763667129625	0.268	0.365	1
NSFL1C	0.191295494199933	0.347715921764232	0.293	0.205	1
SNRPD1	0.191421617608465	-0.255964350368812	0.195	0.295	1
RGS13	0.191507549390956	-0.259650901924995	0.098	0.179	1
TIA1	0.191507549390956	0.330457763107796	0.22	0.147	1
SURF2	0.192200101776974	0.308907112388205	0.244	0.167	1
THOC3	0.192937540282052	0.253299232854164	0.122	0.064	1
ATP5MC3	0.195144146998873	-0.253512042057508	0.512	0.699	1
CCAR2	0.195235950013462	0.269464992720862	0.122	0.064	1
ENSMMUG00000016278	0.195287010964759	0.399148864170598	0.39	0.321	1
SYVN1	0.195305505456142	-0.261302229446267	0.049	0.115	1
PTK2	0.196304487048438	0.254683103949223	0.146	0.083	1
EP300	0.196442723251005	0.340551848042294	0.22	0.147	1
ESYT1	0.196602130835381	-0.309337070651416	0.488	0.603	1
MACO1	0.196913584161478	-0.29915103625486	0.122	0.199	1
NEDD9	0.197168692257047	-0.254031305576285	0.122	0.218	1
MSRB1	0.197339174940861	-0.297779797250805	0.049	0.115	1
ARL6IP5	0.197379671356693	-0.298651991812327	0.61	0.712	1
GET3	0.197999112151311	-0.317837208762569	0.146	0.231	1
FXR1	0.198188762544768	-0.258142856441634	0.244	0.372	1
NXPE3	0.198340748628036	-0.352774635386036	0.659	0.718	1
SF3B6	0.198358822492381	0.280540431694632	0.585	0.519	1
GDE1	0.198873030074608	-0.267189144602528	0.073	0.147	1
SFT2D1	0.199239558176784	-0.286161435450088	0.171	0.269	1
PPP4R2	0.199337387202829	0.390022084211513	0.171	0.103	1
ENSMMUG00000008346	0.200708479419558	-0.270333693102642	0.073	0.147	1
PHTF2	0.201478480721054	-0.273302888334229	0.098	0.173	1
ENPP4	0.201711153478431	0.31909233837016	0.244	0.167	1
NOP58	0.202154697550149	0.373866266930006	0.341	0.314	1
GSTA1	0.203171826103116	-0.27623076402609	0.146	0.256	1
ACIN1	0.203445127873404	0.318320900678879	0.439	0.346	1
CSE1L	0.203461293022789	-0.281696706821802	0.122	0.205	1
UBA1	0.20433795847375	-0.257810561040193	0.146	0.237	1
MRPL24	0.204457748467675	-0.322507967185211	0.171	0.263	1
RBBP4	0.204527775958626	0.299906815735564	0.293	0.205	1
TNRC6B	0.204927629257672	-0.319728483929383	0.098	0.173	1
GOLGA4	0.205079078193887	-0.294941391217244	0.195	0.295	1
PPP1R18	0.206650704498004	-0.283305878480587	0.317	0.423	1
ADAR	0.207115826285025	0.294819842187507	0.366	0.301	1
PGLS	0.207186704348041	-0.33233165223622	0.39	0.474	1
TNFRSF10A	0.207560607249828	0.302123373296169	0.268	0.192	1
FBXL5	0.209130828057424	-0.309955775723354	0.171	0.25	1
MRPS11	0.209173709609341	0.271543135760332	0.171	0.103	1
YIF1A	0.209311247290773	-0.250885442586158	0.195	0.295	1
RRP15	0.20995804939578	-0.268783669325895	0.122	0.205	1
PICALM	0.211412411998248	0.299949272626521	0.195	0.128	1
IGFLR1	0.211443922231654	0.404900195184395	0.463	0.41	1
BNIP3L	0.211833593599554	-0.301169113860825	0.39	0.5	1
DHX15	0.2126822568629	-0.353436019721251	0.146	0.218	1
POLR2E	0.217018536770157	-0.29664827296546	0.366	0.468	1
GLUL	0.217265658102391	0.448273174505936	0.39	0.308	1
ENSMMUG00000021075	0.217558134218751	0.316488648942403	0.366	0.282	1
UNC50	0.218305122987277	0.321704307781947	0.293	0.218	1
FNTB	0.218717100242553	-0.290098883471017	0.39	0.494	1
ENSMMUG00000039360	0.219134398902224	0.29690149840782	0.244	0.173	1
LXN	0.219268833338955	0.420008085953131	0.61	0.603	1
ATP6V0A2	0.219846184071443	-0.266758642631689	0.171	0.269	1
ENSMMUG00000047632	0.220779683472978	-0.33128021853046	0.366	0.462	1
ACLY	0.221753633534231	-0.334763942521587	0.122	0.199	1
YEATS2	0.223486069965563	0.255596863192938	0.244	0.167	1
SETD3	0.223885410689412	-0.307040549024778	0.073	0.141	1
BSDC1	0.22415221157177	-0.266632413636961	0.146	0.218	1
NDUFS1	0.225918990263096	0.424197852251429	0.171	0.115	1
MRPL57	0.226430331365215	-0.264308069975393	0.22	0.314	1
ELMO1	0.228019485746569	0.294827130778013	0.22	0.147	1
BCAP31	0.228333764344198	-0.27740479472187	0.463	0.577	1
ENSMMUG00000001894	0.228661103361046	-0.316098467728068	0.122	0.186	1
TPD52L2	0.228741407262394	0.302253134970791	0.244	0.167	1
BEX4	0.229880129665097	0.460504531422647	0.317	0.256	1
TNFAIP3	0.23002562585617	-0.289940288782215	0.073	0.141	1
HARS2	0.230085866476124	-0.262810192983414	0.073	0.135	1
DEK	0.230180145556554	0.291790188868539	0.488	0.404	1
FNBP4	0.230530400613162	0.28129597745779	0.195	0.128	1
NSUN2	0.232452819371799	-0.286791454175906	0.098	0.167	1
TPP1	0.233643938939158	0.324887653674158	0.463	0.417	1
PSMB4	0.234498392872053	-0.258187739111964	0.268	0.353	1
NAA20	0.235809279632862	-0.259806666788391	0.22	0.301	1
NUDT9	0.235989549476403	-0.263686397058843	0.098	0.173	1
ADPGK	0.236630176386445	0.300031281845207	0.146	0.09	1
MPC1	0.237989789017982	-0.260835979304748	0.171	0.256	1
SDCBP	0.239740912912891	0.263829783272739	0.537	0.558	1
KLF10	0.239851971825827	-0.355920854100785	0.098	0.173	1
CDC42SE2	0.240335039416558	0.273182634621718	0.341	0.288	1
MED4	0.241227463610069	0.331000175350208	0.22	0.147	1
BCAP29	0.241483356986935	-0.300010643145419	0.195	0.276	1
MPHOSPH10	0.243058330201887	0.2956264514388	0.268	0.186	1
TSC22D1	0.243298770692284	-0.315239461100778	0.512	0.583	1
LTV1	0.243782554017198	0.277417061733535	0.244	0.173	1
NBN	0.244831057690556	0.264791774828379	0.268	0.186	1
PCF11	0.245459110842911	0.289073526041778	0.341	0.256	1
XPOT	0.246083897790181	0.266006741647256	0.122	0.071	1
GPCPD1	0.24735740516527	0.272030024010964	0.171	0.109	1
RABEP1	0.247891347301185	0.34315415903843	0.244	0.179	1
THOC2	0.249308332700347	0.32302150275923	0.244	0.173	1
TMEM127	0.249578553969399	-0.256704511885585	0.073	0.135	1
ATP6AP2	0.250178179249409	-0.271544127479111	0.244	0.327	1
ITFG2	0.251109554272791	0.27679946114459	0.22	0.154	1
SPTLC2	0.251415685830515	0.259391044421015	0.122	0.071	1
ZFP36L1	0.253488363328469	0.332278309187043	0.634	0.622	1
TMEM41B	0.254062571650463	-0.302912972462403	0.073	0.135	1
SRP72	0.254761151382375	-0.294398842866695	0.122	0.192	1
CD83	0.255409604666601	0.316741094108156	0.317	0.244	1
ADIPOR1	0.256273386711362	-0.264765393183755	0.22	0.301	1
ATF6	0.25632739761488	0.299479032719937	0.439	0.365	1
PLP2	0.259285644879141	-0.319633519805944	0.488	0.603	1
P2RX1	0.259391609299025	0.317357756154685	0.439	0.385	1
EIF5	0.259889979768625	0.266063745523778	0.561	0.532	1
ACSBG1	0.260083377146923	0.586080796614619	0.317	0.263	1
KRR1	0.261014945871409	0.293588849166809	0.22	0.154	1
ASCC2	0.26103981710629	-0.278186920130976	0.049	0.103	1
PLCB2	0.262295708414452	0.468016297747843	0.268	0.212	1
BAG4	0.262319739572223	0.27263496799496	0.122	0.071	1
PNMA1	0.263725900904132	-0.260123350435742	0.268	0.359	1
NLRC3	0.265907218193876	0.301918966026625	0.268	0.212	1
UBE2I	0.266084250774163	0.293482942130733	0.585	0.571	1
PTAFR	0.266109520693184	0.25696735234419	0.293	0.224	1
FOXP1	0.267008994247389	-0.334810729134024	0.22	0.282	1
SLC25A4	0.26904610537567	0.358214552038568	0.512	0.494	1
CARD19	0.269062994105407	0.268759315965236	0.366	0.288	1
SMARCC1	0.269654918187977	0.289068145114317	0.195	0.135	1
BHLHE40	0.273701182818408	0.358339996851	0.683	0.686	1
GPANK1	0.27620985098285	0.385380164962522	0.195	0.135	1
NRM	0.276368297242441	0.311051646574134	0.171	0.115	1
MED11	0.278047810319649	-0.263648094579898	0.073	0.128	1
STAB1	0.278723605723962	0.263879498757107	0.171	0.115	1
TRAF1	0.278723605723962	0.290005631944202	0.171	0.115	1
FBXO9	0.280005136754279	0.304482862553843	0.341	0.276	1
ITGB1BP1	0.28036058510044	0.289307734713897	0.244	0.186	1
MAF1	0.280887954564558	-0.289798622512451	0.317	0.385	1
FOXJ2	0.282536150911424	0.265320558193908	0.146	0.096	1
DDX3X	0.284479371578337	0.324282310640542	0.39	0.346	1
SPARC	0.287715724101459	0.300106970797352	0.146	0.096	1
SETD1B	0.287715724101459	0.308825460096697	0.146	0.096	1
NUCKS1	0.287944601452507	0.324250512875703	0.293	0.224	1
TAF1B	0.28803504584268	0.281673166570828	0.122	0.071	1
SNAP23	0.290098302481461	0.396123990780966	0.366	0.308	1
MRPS21	0.290715100161154	0.278310832030143	0.39	0.314	1
BCLAF1	0.291457817624278	-0.266320980519424	0.317	0.41	1
PTK2B	0.291686947096158	0.30195529244589	0.415	0.327	1
ZNF428	0.294707653792588	0.2529418198616	0.341	0.256	1
CCNK	0.295536211576022	0.287602383263325	0.122	0.077	1
TAOK3	0.2959204791147	0.31289383169444	0.415	0.372	1
C7H15orf61	0.296085533731508	-0.25173072667954	0.122	0.186	1
MARF1	0.298265986227516	0.262058723804022	0.146	0.096	1
CCDC59	0.298680504306725	0.309878674268003	0.244	0.179	1
KMT2E	0.299613365434212	0.258234968161683	0.366	0.301	1
CCND3	0.301640952955033	-0.268069897522693	0.39	0.474	1
ARF4	0.302084955536896	0.252278506813694	0.585	0.558	1
INPP4B	0.305532971317263	0.297854984398829	0.171	0.115	1
EXOC4	0.306992625780085	-0.266235576928263	0.098	0.154	1
SCIN	0.313199998092066	0.566007971687238	0.512	0.538	1
UPF2	0.314250343846206	-0.267950276248576	0.098	0.154	1
TMOD3	0.31476102526566	0.317325580651623	0.561	0.526	1
PSMB2	0.315160016365261	0.282799183334924	0.366	0.314	1
STAU1	0.315446861908551	0.293579100241992	0.293	0.237	1
CHORDC1	0.317371628056746	0.37569668864542	0.244	0.186	1
PSMD7	0.317776544182684	0.323819127991171	0.244	0.179	1
MTHFD2	0.318734637174721	0.290163322634492	0.439	0.391	1
SRGAP2	0.320132700059151	0.252368680590748	0.146	0.096	1
FASTKD2	0.320423396187607	-0.300379201753915	0.073	0.122	1
RGS2	0.322086482081507	0.421654797182045	0.537	0.571	1
C20H16orf54	0.32326032044634	0.300433212156403	0.244	0.192	1
UBAP2L	0.330342909631858	0.358386090909606	0.317	0.263	1
PRPF31	0.330450820190902	0.31767008302909	0.268	0.212	1
PAM	0.331449548736528	0.349586539645935	0.146	0.096	1
RNF7	0.331575635161059	0.29595180855082	0.439	0.385	1
C14H11orf49	0.332681363514114	-0.438851473170909	0.39	0.455	1
LTA4H	0.333086166936542	0.278943925543751	0.122	0.192	1
PSMD3	0.333086166936542	0.358146778527246	0.22	0.167	1
DDX1	0.334105145842125	0.29164273929653	0.244	0.192	1
ELF2	0.335608706766357	-0.280140716038645	0.098	0.147	1
PSMD4	0.336371753623916	0.25936726781094	0.341	0.288	1
DNMT1	0.336416513442265	-0.257980205335971	0.195	0.263	1
TSG101	0.336810888201598	-0.259060450163822	0.171	0.231	1
PECAM1	0.338356645557442	-0.343690574417255	0.22	0.269	1
CWC15	0.338858468205109	-0.284746480228393	0.463	0.59	1
CD53	0.340097422679688	0.310536989149977	0.415	0.359	1
PSME4	0.34046383131552	-0.286233373450645	0.146	0.199	1
ENSMMUG00000065238	0.342568809816354	-0.287680441594761	0.195	0.263	1
LNPEP	0.346741808701536	-0.294246647150014	0.146	0.205	1
KCNE3	0.348792567845938	0.295408692851923	0.293	0.237	1
CYTIP	0.349218599230193	0.256571273800354	0.293	0.244	1
TRIM4	0.350247736984707	0.266606493426032	0.22	0.173	1
DDX3Y	0.350434964568491	0.363462943486387	0.512	0.474	1
ENSMMUG00000028699	0.35094736549723	0.493795291067121	0.244	0.199	1
STX3	0.351293879049258	0.259790868124077	0.537	0.551	1
PRKCA	0.351509759041483	0.297912179532207	0.146	0.103	1
ADGRE2	0.352198053276689	-0.26257397432694	0.22	0.288	1
ENDOD1	0.354323914065465	-0.288018393826019	0.171	0.224	1
SLC3A2	0.356023320604712	-0.267242656755154	0.244	0.308	1
CUX1	0.356724315727765	-0.257804524741976	0.146	0.199	1
DAPK1	0.356824641760453	0.348821897372059	0.39	0.34	1
DEF6	0.36103344919526	0.295479834832536	0.195	0.141	1
WNK1	0.361393497421594	0.296632556367529	0.317	0.269	1
KIF13B	0.362111633662734	-0.265288741574891	0.195	0.244	1
IRAK3	0.363233514746394	-0.25648962159256	0.366	0.423	1
TPR	0.364005950705887	-0.292584695463225	0.39	0.455	1
ISCU	0.36454673207292	0.320178023626059	0.439	0.391	1
ARFGAP3	0.365810057056082	0.266796084375839	0.39	0.359	1
PTP4A1	0.366332079766002	0.276836843015888	0.39	0.34	1
CHM	0.372246432153037	-0.267199719491651	0.098	0.141	1
PLEKHB2	0.376515135941919	0.366143059132744	0.195	0.154	1
TNFSF12	0.379226222998174	0.335291655917115	0.293	0.256	1
CD274	0.379425080337499	0.39222646215888	0.244	0.205	1
CCDC159	0.380163800671903	0.271903963442727	0.122	0.083	1
UBE2Q1	0.380718321328045	0.273928377883301	0.171	0.122	1
WAC	0.382082297486908	0.612616995520039	0.268	0.244	1
OGFOD1	0.38278890347067	0.32323545880643	0.171	0.128	1
TGOLN2	0.383069587312869	0.268762476404399	0.415	0.359	1
FAM13B	0.383862980631278	0.454418814222694	0.195	0.16	1
MECP2	0.384393603622362	0.260709923058088	0.268	0.224	1
GUCD1	0.384480517358675	0.318719377932893	0.22	0.179	1
FKBP4	0.385026778855514	0.325988442821747	0.268	0.218	1
TCIRG1	0.385683399876698	0.308640149999905	0.293	0.25	1
PCNP	0.388377724130095	0.316844210117205	0.341	0.288	1
MED28	0.389307604597647	-0.256243907565831	0.098	0.141	1
NSMCE1	0.392069561965817	0.315091613434384	0.512	0.538	1
DYNC1I2	0.392086667630315	0.250341934141401	0.366	0.288	1
PCGF5	0.392659112514698	0.379593900901148	0.195	0.147	1
FAM127C	0.404496312868242	-0.293048930585278	0.146	0.192	1
IER3	0.405976861473897	0.255876543117143	0.268	0.218	1
SAMSN1	0.408992200009002	-0.269549808424895	0.317	0.365	1
ZNF638	0.420121011012772	-0.280063824159131	0.146	0.192	1
ENSMMUG00000051745	0.421991208020762	0.967956209139384	0.341	0.378	1
TEX30	0.422060281090149	0.299172430044761	0.195	0.154	1
GPS2	0.422808213593324	0.278766529804521	0.415	0.365	1
ENSMMUG00000051392	0.424064368531584	0.298776580389572	0.537	0.545	1
PSRC1	0.424589577340922	0.308979682214216	0.171	0.135	1
TRPM7	0.424836336203932	0.292062195700157	0.195	0.154	1
TMX1	0.425538687677899	0.341114736618778	0.317	0.288	1
DHX30	0.428220240793094	0.262818638288658	0.244	0.212	1
ZBTB20	0.429325559178975	0.458514990719078	0.195	0.16	1
GABARAPL2	0.431032985105579	0.304896471308546	0.634	0.647	1
SUB1	0.434258497335709	0.257789030149082	0.61	0.66	1
INTS11	0.440168898268732	-0.253753965804289	0.098	0.141	1
TMEM91	0.443235830097569	0.265391340147023	0.122	0.083	1
ENSMMUG00000018860	0.443511960676	0.294775945934194	0.122	0.09	1
TMEM135	0.443511960676	0.278585646591933	0.122	0.09	1
PCMT1	0.443975268307402	0.292852996321003	0.439	0.442	1
PSTPIP2	0.450296661009907	0.255957712442922	0.195	0.154	1
RHOBTB3	0.45299895871215	0.367007276734972	0.146	0.115	1
TCTN2	0.455165991666937	0.250112530081903	0.22	0.173	1
HIBADH	0.456136202624506	0.252896686717042	0.146	0.109	1
EGLN2	0.460455276445274	-0.273112438485076	0.171	0.212	1
TSPYL2	0.463572752387938	0.315366250354699	0.317	0.276	1
TLR4	0.464103659979117	0.255026563746611	0.268	0.244	1
C1D	0.468201741242239	0.303254138199938	0.268	0.237	1
CSRP1	0.47002519643004	0.264507452683294	0.171	0.135	1
PSMA3	0.472238285444042	0.308784951025644	0.39	0.359	1
IL5RA	0.472636351675158	0.253727801886718	0.122	0.09	1
LMO4	0.474926672083657	0.30171698526102	0.585	0.603	1
PPP4C	0.47610709137052	0.306814775010615	0.366	0.327	1
MBOAT7	0.49384518267476	0.279636475013292	0.439	0.442	1
DNAJC19	0.502257830713235	0.299148832604501	0.341	0.34	1
STUB1	0.505510111782243	-0.275220652303137	0.171	0.205	1
SCGB3A1	0.505859854736163	-0.369720079001695	0.146	0.186	1
PTPN11	0.519811952009165	-0.279184077965605	0.146	0.173	1
MRPL32	0.522885431734583	0.271270957711466	0.244	0.212	1
HEATR1	0.52369831556826	0.357201113569647	0.171	0.147	1
CCL18	0.524878829505502	0.348873730627738	0.098	0.141	1
SLC50A1	0.527902019267238	0.261690204753838	0.244	0.218	1
PAOX	0.52880353190281	0.302050429050444	0.317	0.314	1
ABT1	0.535276063004991	0.268429728976544	0.195	0.16	1
RBBP6	0.537326020561882	0.277758321677003	0.171	0.141	1
SAR1A	0.545923843689044	-0.28499388991491	0.195	0.218	1
UCP2	0.547529505644932	0.291709253630324	0.317	0.276	1
CNDP1	0.557231655974954	-0.296938400147729	0.171	0.186	1
AHCY	0.576137699385963	0.280777506344588	0.195	0.173	1
SMPD1	0.583888301639718	0.403011489389376	0.341	0.333	1
SYNGR1	0.631353565734572	0.341644755880413	0.366	0.365	1
CYBRD1	0.639514229492799	0.293778052268125	0.146	0.128	1
CAT	0.647539565849571	0.330159092784731	0.244	0.237	1
SLC6A6	0.649633804513349	0.342524951551936	0.244	0.25	1
SLTM	0.663976341645565	0.312119446302836	0.293	0.288	1
ENSMMUG00000019238	0.667490882469792	0.30553448809536	0.366	0.423	1
MTDH	0.667635948778019	0.250367001793871	0.415	0.481	1
GRN	0.679939807337521	0.349699682750298	0.463	0.513	1
STT3B	0.68226743061156	0.254277981249956	0.171	0.167	1
MCTP2	0.690945829565148	0.26646733363265	0.22	0.212	1
MAMU-A	0.712971569918902	0.5855303797262	0.854	0.981	1
ENSMMUG00000006206	0.742288004331575	0.294861764976466	0.341	0.353	1
FOXO3	0.763004187779865	0.272289959352048	0.171	0.173	1
MT1E	0.770080473525327	0.356969603247284	0.585	0.641	1
AHNAK2	0.789269966818351	0.289610283716238	0.317	0.314	1
C11H12orf45	0.807726953367096	0.266531971126582	0.244	0.25	1
EMILIN2	0.861119048026892	0.280984677627207	0.171	0.16	1
RALB	0.870174627177124	0.25553396028432	0.341	0.378	1
ZC3HAV1	0.872471528702163	0.275990918602403	0.268	0.288	1
MAP2K2	0.873918000081568	0.267040670933035	0.171	0.199	1
PRKAR1A	0.878425046412602	0.267745286629858	0.561	0.603	1
TPPP3	0.888024832330523	0.336673968809516	0.171	0.199	1
MGST2	0.926250481890931	0.269128055077214	0.39	0.429	1
BIRC3	0.928447580647058	0.29224866470683	0.195	0.205	1
JUNB	0.982697684051679	0.267611969383214	0.268	0.269	1
YTHDC1	0.989448372013194	0.353205948733668	0.268	0.314	1
