# Supplementary material for: mRNA-1273 vaccination protects against SARS-CoV-2–elicited lung inflammation in nonhuman primates
Source: JCI Insight. 2022 Jul 8;7(13):e160039. doi: 10.1172/jci.insight.160039 (PMC9310526; doi:10.1172/jci.insight.160039)
Supplement: Supplemental data set 1 [file jciinsight-7-160039-s122.zip › DEG_analysis/MARCO.neg.mac_markers_D2.csv]

	p_val	avg_log2FC	pct.1	pct.2	p_val_adj
S100A4	0	-1.75712384673262	0.667	0.949	0
ENSMMUG00000004441	0	0.573133965618669	0.991	0.998	0
PLEKHO1	0	1.01309411925124	0.641	0.247	0
MOV10	0	0.756959150341254	0.451	0.038	0
RPL5	0	-1.0723251233012	0.955	0.99	0
GBP7	0	1.10813294604626	0.557	0.164	0
GBP3	0	3.56124196290025	0.96	0.3	0
IFI44	0	1.47535954248536	0.823	0.19	0
IFI44L	0	1.3291073658946	0.767	0.105	0
RPS8	0	-0.948092097586766	0.996	0.999	0
SDC3	0	1.38001126732998	0.58	0.034	0
IFI6	0	3.65847409419976	0.998	0.647	0
CD52	0	-1.61938425337825	0.537	0.906	0
FBXO6	0	0.976454387661768	0.734	0.332	0
RPL22	0	-0.664593427150855	0.972	0.992	0
ISG15	0	5.14657550789052	0.992	0.123	0
RPL35A	0	-0.852049447302541	0.991	0.996	0
RPL15	0	-0.834416341954632	0.948	0.97	0
TNFSF10	0	1.93306656206614	0.567	0.059	0
ENSMMUG00000063637	0	-0.915326842284347	0.992	0.992	0
CAMP	0	-1.48477766522694	0.527	0.822	0
SHISA5	0	0.904191003983082	0.899	0.666	0
GPX1	0	-1.19143442644393	0.706	0.936	0
RHOA	0	-0.658826628973284	0.986	0.998	0
TKT	0	-0.878066751985959	0.831	0.934	0
RPL32	0	-0.701937884535552	0.997	0.996	0
PARP14	0	1.21553084820771	0.689	0.15	0
DTX3L	0	0.912155292771996	0.637	0.2	0
CD38	0	1.61202123486078	0.505	0.024	0
LAP3	0	1.42494556255416	0.966	0.761	0
RPL9	0	-0.736498814967724	0.97	0.965	0
PLAC8	0	2.13156102736598	0.979	0.856	0
CCNI	0	-1.13341956736387	0.598	0.88	0
CXCL11	0	1.79285688263537	0.34	0.01	0
CXCL10	0	3.38419953180141	0.664	0.032	0
STAP1	0	0.873856547317653	0.506	0.113	0
HERC6	0	0.687543500949187	0.443	0.052	0
HERC5	0	2.06160010309505	0.882	0.102	0
ENSMMUG00000052609	0	-0.718676937473139	0.994	0.988	0
RPS3A	0	-1.09902016454018	0.986	0.984	0
DDX60	0	0.833076376166584	0.545	0.095	0
DDX60L	0	0.836368421204268	0.521	0.114	0
MX1	0	3.19541257226454	0.988	0.462	0
MX2	0	2.83600417871487	0.969	0.207	0
PSMA2	0	0.870113652468733	0.891	0.694	0
NT5C3A	0	0.889051798430195	0.633	0.222	0
CPVL	0	-1.80874714029625	0.311	0.786	0
SAMD9L	0	1.12244210135687	0.782	0.295	0
GIMAP4	0	1.70220380607865	0.889	0.426	0
ENSMMUG00000061125	0	-2.10319186330548	0.741	0.906	0
RPS23	0	-0.669286436171524	1	0.999	0
IRF1	0	1.55862338049439	0.741	0.252	0
ATOX1	0	1.39396975104197	0.982	0.885	0
RACK1	0	-0.848740562358592	0.978	0.973	0
DSE	0	2.79582085646781	0.672	0.141	0
NCOA7	0	0.798495229598013	0.548	0.146	0
RPS12	0	-0.58613444456673	0.994	0.997	0
DYNLT1	0	0.956246057520015	0.853	0.584	0
EEF1A1	0	-1.23570557082114	0.997	0.999	0
RPL10A	0	-1.07637320520161	0.949	0.975	0
NUDT3	0	-0.643830718189447	0.991	0.988	0
RPS18	0	-1.5975353211169	0.942	0.995	0
PSMB9	0	1.86848048875658	0.977	0.7	0
PSMB8	0	1.56044761465061	0.982	0.814	0
MAMU-DOB	0	1.02437959645423	0.688	0.229	0
MAMU-E	0	1.58308302724851	0.999	0.966	0
MAMU-A	0	1.35305726783389	0.998	0.975	0
ENSMMUG00000050016	0	1.0617393177259	0.441	0.076	0
ENSMMUG00000058325	0	2.01382082259326	0.837	0.683	0
B2M	0	0.667854542375366	1	0.995	0
RPL4	0	-0.919111544860666	0.894	0.941	0
RPLP1	0	-1.73645655218466	0.977	0.999	0
PML	0	1.15854337214316	0.717	0.116	0
ISG20	0	3.11424533355832	0.921	0.221	0
ENSMMUG00000006463	0	-1.19357184187162	0.693	0.932	0
PSME1	0	0.872366140201425	0.972	0.852	0
PSME2	0	1.87550903850601	0.987	0.711	0
RPL36AL	0	-0.820154048232069	0.861	0.957	0
RPS27A	0	-0.955429429587223	0.553	0.796	0
IFI27	0	4.0170253832198	0.722	0.076	0
WARS1.1	0	1.85177529170345	0.808	0.377	0
SLC38A5	0	0.93386271984917	0.491	0.081	0
PLP2	0	-0.991003909059394	0.409	0.741	0
RPS4X	0	-1.04765734666901	0.973	0.995	0
SH3BGRL	0	-0.783081001594064	0.772	0.921	0
HNRNPH2	0	-1.01216027981812	0.946	0.973	0
RPL39	0	-0.576908080982155	0.986	0.992	0
RPL10	0	-0.899172862724925	1	1	0
MPP1	0	0.982759547498736	0.823	0.488	0
CTSB	0	1.08419821713942	0.985	0.966	0
IDO1	0	3.37674424586554	0.681	0.12	0
RPL7	0	-0.845301384182769	0.904	0.961	0
ENSMMUG00000020073	0	-1.26306566250224	0.956	0.994	0
PABPC1	0	-0.907322759698623	0.899	0.982	0
ENSMMUG00000014786	0	-1.55029263846049	0.72	0.968	0
ENSMMUG00000050257	0	2.6061068217379	0.948	0.37	0
RPL8	0	-0.744328621944	0.997	0.997	0
IL15RA	0	1.04101327854747	0.54	0.082	0
VIM	0	-0.664090776797964	0.981	0.999	0
MRC1	0	-1.04252782826402	0.495	0.911	0
RPS24	0	-0.756297906456485	0.99	0.996	0
ENSMMUG00000006397	0	1.23603014108336	0.709	0.29	0
SRGN	0	1.00050165352215	0.983	0.931	0
IFIT2	0	3.61743171914476	0.948	0.19	0
IFIT3	0	2.91990280375273	0.947	0.135	0
IFIT1	0	2.82545211742256	0.904	0.054	0
IFIT5	0	0.825585998361189	0.494	0.024	0
CD9	0	-1.04470355185986	0.593	0.925	0
PFDN5	0	-0.66740130564627	0.91	0.969	0
RPS26	0	-0.941320360691852	0.996	0.997	0
STAT2	0	0.852584706668278	0.617	0.181	0
ENSMMUG00000003073	0	-0.875237327499718	0.98	0.992	0
LTA4H	0	-0.885299475957216	0.605	0.948	0
RPL6	0	-0.827729560845878	0.995	0.999	0
OAS1	0	2.83738813509893	0.911	0.083	0
OAS3	0	1.51163856139537	0.759	0.104	0
OAS2	0	2.10001516964599	0.914	0.148	0
GCN1	0	-0.896282926204834	0.995	0.999	0
OASL	0	2.33725762339699	0.906	0.177	0
ENSMMUG00000002320	0	0.717033421711981	0.998	0.969	0
NMI	0	1.65445128837617	0.821	0.353	0
ENSMMUG00000020721	0	-0.954767254261906	0.467	0.759	0
KCNH7	0	1.78005703062956	0.746	0.173	0
STAT1	0	1.70962661413302	0.927	0.382	0
SPATS2L	0	1.16067147167504	0.777	0.307	0
EEF1B2	0	-0.870516116132254	0.919	0.97	0
DNPEP	0	1.66318203464226	0.828	0.258	0
SP110	0	0.912539873817604	0.753	0.334	0
SP100	0	0.977873440614354	0.879	0.542	0
ENSMMUG00000062821	0	1.58299457854589	0.827	0.192	0
ENSMMUG00000061756	0	1.03829997328641	0.621	0.098	0
ENSMMUG00000064873	0	2.9243904451314	0.851	0.229	0
ENSMMUG00000061959	0	3.26093046644713	0.751	0.196	0
ENSMMUG00000013256	0	1.16435478525639	0.631	0.12	0
IRF7	0	3.1602825031422	0.938	0.112	0
RPLP2	0	-0.731808591061788	0.992	0.976	0
TCIRG1	0	0.977986183663366	0.878	0.596	0
UNC93B1	0	1.01805734358986	0.74	0.291	0
FAU	0	-0.63428861960486	0.998	0.996	0
PLAAT3	0	1.84064577626691	0.705	0.223	0
PLAAT4	0	2.84296141031547	0.813	0.2	0
EEF1G	0	-0.794965442873067	0.876	0.95	0
AHNAK	0	-1.1851653189162	0.534	0.853	0
SLC15A3	0	0.961703996825998	0.796	0.469	0
SERPING1	0	1.74029133462343	0.555	0.035	0
UBE2L6	0	2.0859433242337	0.911	0.269	0
RPS13	0	-1.07324716752004	0.99	0.999	0
CASP1	0	1.2135986515688	0.968	0.863	0
ENSMMUG00000016894	0	-0.89868278048055	0.939	0.973	0
RPL7A	0	-0.857521496521876	0.988	0.998	0
RPL12	0	-0.827748683741836	0.991	0.999	0
DDX58	0	1.26651141882788	0.678	0.107	0
RPS6	0	-0.98404926937118	0.978	0.988	0
ECRG4	0	-1.43613113916182	0.007	0.314	0
IL1RN	0	3.43632278886313	0.804	0.285	0
VAMP8	0	-0.979412094527172	0.558	0.824	0
TMSB10	0	1.15002260444837	1	1	0
NAGK	0	0.986372160203203	0.852	0.501	0
ENSMMUG00000015563	0	-0.940509574400999	0.993	0.994	0
EIF2AK2	0	0.895321344725492	0.641	0.153	0
RSAD2	0	1.26273060594812	0.601	0.028	0
CMPK2	0	1.06833355635551	0.575	0.035	0
RPS7	0	-0.760884472210842	0.996	0.998	0
ENSMMUG00000001764	0	1.92826771532853	0.934	0.56	0
RPL3	0	-0.779907594656589	0.981	0.988	0
APOBEC3H	0	0.923555113247539	0.605	0.128	0
APOBEC3A	0	3.42234478919453	0.648	0.078	0
APOL2	0	3.3659277567648	0.871	0.148	0
APOL6	0	1.8603803544528	0.816	0.171	0
MRPL40	0	0.976437709294386	0.779	0.454	0
ENSMMUG00000003272	0	1.43369832930069	0.692	0.034	0
SIGLEC1	0	1.55061542531873	0.873	0.29	0
ZNFX1	0	1.12032960017861	0.707	0.209	0
RPS21	0	-0.730486922317086	0.986	0.996	0
HELZ2	0	0.625760135290433	0.396	0.031	0
ENSMMUG00000058755	0	-0.960055676718455	0.949	0.974	0
EPSTI1	0	1.49466335111832	0.795	0.159	0
PHF11	0	0.816713131905654	0.68	0.271	0
TNFSF13B	0	1.00395619665114	0.825	0.478	0
LAMP1	0	0.94308236152873	0.953	0.794	0
XAF1	0	0.78663003960935	0.636	0.188	0
GABARAP	0	-0.628634152516597	0.959	0.988	0
ENSMMUG00000017890	0	1.61806620846058	0.919	0.445	0
SLFN5	0	1.106706790875	0.638	0.048	0
ABI3	0	0.929095091312695	0.529	0.142	0
RPL19	0	-0.462190033118429	0.999	0.999	0
CNP	0	0.785989202008318	0.57	0.154	0
DHX58	0	1.41512555087107	0.778	0.133	0
IFI35	0	1.70409825567295	0.898	0.385	0
ENSMMUG00000061824	0	0.926418322587049	0.995	0.98	0
LGALS3BP	0	2.03951765348384	0.948	0.571	0
RNF213	0	2.21207319921422	0.956	0.392	0
ENSMMUG00000005593	0	-1.50634388442058	0.987	0.995	0
MVP	0	1.03411587248976	0.906	0.609	0
PSMB10	0	1.62029205469565	0.921	0.533	0
COX4I1	0	-0.680539419747822	0.972	0.981	0
RPL13	0	-0.640073038241468	0.999	0.988	0
C18H18orf32	0	-1.03337258505735	0.966	0.987	0
GPX4	0	-0.624983399326374	0.965	0.982	0
OAZ1	0	-0.735949097979098	0.99	0.996	0
RPS28	0	-0.525848566710228	0.999	0.992	0
BST2	0	1.92239420648456	0.988	0.77	0
UBA52	0	-0.633421023789971	0.998	0.994	0
RPS16	0	-0.668370812845484	0.995	0.991	0
NAPA	0	1.46972034733068	0.938	0.521	0
PLA2G4C	0	1.7535197107003	0.672	0.044	0
RPL18	0	-0.778484011907284	1	0.997	0
RPS9	0	-0.751609099364764	0.995	0.992	0
ENSMMUG00000013289	0	1.14500946102051	0.684	0.315	0
RPS5	0	-0.769546600716524	0.983	0.993	0
COX2	0	-0.755713699729745	0.955	1	0
ATP8	0	-1.02270744081705	0.735	0.997	0
ATP6	0	-0.992744358051796	0.945	1	0
COX3	0	-0.838705353184505	0.994	1	0
ND4L	0	-1.21881889431834	0.737	0.999	0
ND4	0	-1.11505290179989	0.853	0.999	0
ENSMMUG00000064139	0	0.706053742605639	0.999	0.992	0
SLC25A6	0	-1.14269530037702	0.919	0.98	0
ENSMMUG00000058167	0	-1.93564109722495	0.066	0.686	0
ENSMMUG00000042343	0	2.02150665091415	0.56	0.131	0
RPS4Y1	0	-0.86852560271783	0.891	0.98	0
STX11	5.74331757007962e-308	0.881074861990662	0.634	0.244	1.02880047632836e-303
RAB44	1.43988005889573e-305	0.78313855778326	0.42	0.068	2.57925714949993e-301
RBX1	6.34489119419363e-302	0.668918409107864	0.94	0.793	1.13656035961591e-297
EIF4B	2.04673882361127e-301	-0.937750492832429	0.5	0.757	3.66632325473487e-297
CD63	7.98948790584209e-301	0.717962443351637	0.985	0.943	1.43115696857349e-296
RAB8A	1.29646757473757e-297	0.756356274001327	0.74	0.373	2.3223623666274e-293
CGAS	8.78225192689839e-296	0.775096645340316	0.626	0.241	1.57316478766531e-291
ENSMMUG00000002324	3.52526408996426e-293	-0.923452777757207	0.499	0.758	6.31480556435298e-289
SCIMP	5.83323113764033e-290	0.749683217522908	0.64	0.245	1.04490669368551e-285
FCN1	2.37551729442101e-289	2.09143119356679	0.345	0.026	4.25526412949636e-285
CXHXorf21	4.42287404219757e-289	0.845886441172354	0.567	0.193	7.92269427178851e-285
TMEM123	5.81878577716829e-289	0.830306349117243	0.748	0.433	1.04231909626416e-284
RPSA	8.79304500382483e-289	-0.501876903188138	0.996	0.991	1.57509815153514e-284
TNK2	6.02074840032155e-288	0.683088723216845	0.442	0.083	1.0784966609496e-283
RTCB	9.21394162799391e-285	0.769223883276427	0.728	0.365	1.65049336382255e-280
ADA	1.05435746149163e-284	0.865065083953027	0.517	0.15	1.88867052076995e-280
TRIM25	2.04059912577886e-284	0.776969619242869	0.672	0.292	3.65532521400767e-280
EIF3L	6.31109490653132e-281	-0.816109115871452	0.674	0.833	1.13050643060695e-276
NPM1	1.86037140246711e-279	-0.674588599438367	0.843	0.927	3.33248329323934e-275
CIR1	2.82405403340125e-277	0.717276344104442	0.664	0.279	5.05872799003165e-273
ENSMMUG00000003130	2.48758342909034e-275	0.697148765419175	0.567	0.198	4.45600819652953e-271
KCTD14	1.40957565218049e-274	0.839551195309935	0.365	0.045	2.52497286575092e-270
ND2	2.87348969496653e-272	-0.694293874729598	0.973	0.999	5.14728209059354e-268
CCL8	2.56873791486934e-268	1.9832365876105	0.303	0.012	4.60138022690546e-264
GIMAP6	8.98381162153566e-268	0.781655861755179	0.532	0.169	1.60927017576568e-263
ACAD10	2.9092563141816e-266	-0.874482827489247	0.611	0.912	5.2113508355935e-262
PSMF1	3.19034317073624e-265	0.779937545230425	0.609	0.255	5.71486172173982e-261
RPS15	1.63597160211231e-264	-0.489118640103161	0.998	0.973	2.93051593086379e-260
IRF9	4.10821705415318e-261	0.735951471726818	0.793	0.47	7.35904920910459e-257
RPL24	1.77220767735225e-258	-0.529286586680276	0.994	0.998	3.17455561244108e-254
DRAM1	4.64233063981444e-258	1.02492397778168	0.588	0.237	8.31580687509961e-254
ENSMMUG00000000983	1.13429237229235e-256	-0.56575159893916	0.976	0.989	2.03185792648728e-252
NSA2	4.14290366468302e-255	-0.777773037948308	0.698	0.835	7.42118333454669e-251
ENSMMUG00000017437	2.31318199953047e-253	0.610470542154131	0.411	0.083	4.14360291575893e-249
GRN	3.70086175298012e-253	0.622756596398259	0.972	0.938	6.62935365811328e-249
CD274	1.55375765829428e-252	0.857234809020688	0.427	0.093	2.78324609330255e-248
NME2	1.19885302065739e-251	-0.53635477623748	0.936	0.981	2.14750541590359e-247
TMEM140	2.34129660825052e-251	0.619991810168453	0.396	0.073	4.19396461435917e-247
PLA1A	4.18677909452268e-250	0.547580102731114	0.36	0.05	7.49977739201848e-246
HMOX1	1.33706239679887e-249	0.687010550751074	0.656	0.327	2.39507987138582e-245
EIF3K	2.31366888485729e-249	-0.594647102949434	0.906	0.957	4.14447507344486e-245
CCL3	1.22637418781607e-248	1.37642539520895	0.551	0.2	2.19680408263492e-244
CRIP1	1.64000793306843e-248	-0.716020318703473	0.917	0.986	2.93774621050548e-244
ELOA	8.6924689005583e-248	-0.498539445354115	0.994	0.977	1.55708195415701e-243
MAMU-F	1.24705724716529e-247	0.762722561019311	0.673	0.347	2.23385364684719e-243
CLEC2B	2.3778228765392e-246	0.889136579535941	0.639	0.285	4.25939411874467e-242
ENSMMUG00000062350	2.55949355161596e-246	-0.435411773533509	0.999	1	4.58482079900967e-242
ENSMMUG00000047632	4.78862222068507e-245	-0.855469141166241	0.437	0.7	8.57785898391316e-241
NINJ1	7.08546903879978e-245	1.26736437751691	0.871	0.663	1.2692200689202e-240
TREX1	2.08756539643107e-244	0.689640909878989	0.655	0.307	3.73945589462697e-240
BTF3	1.4365358104235e-241	-0.61857806332279	0.877	0.947	2.57326659721162e-237
ENSMMUG00000001200	1.53212990594453e-241	-0.90706905254887	0.369	0.651	2.74450430051844e-237
HSH2D	5.85304911204962e-241	0.482353595820839	0.29	0.015	1.04845668744145e-236
TAGLN2	6.24865500514092e-240	-0.705951365553496	0.899	0.954	1.11932157107089e-235
ALOX5AP	8.17275640621408e-240	-0.858763281227861	0.646	0.874	1.46398585504513e-235
GADD45B	5.56737741090224e-239	1.10433239006905	0.728	0.404	9.97284315614918e-235
CAT	6.56710047598002e-239	-0.738403799014394	0.625	0.817	1.1763647082623e-234
PRPF31	4.86743127215226e-238	0.715453441625404	0.714	0.392	8.71902963780635e-234
CXCL9	1.9963442697446e-237	3.11072858951241	0.28	0.013	3.5760514903935e-233
TRPM2	2.68966200010118e-237	0.718030500490564	0.496	0.158	4.81799154078125e-233
NUB1	4.36912403821143e-237	0.878757836474672	0.684	0.344	7.82641188964813e-233
NCF1	4.08574371744124e-236	1.0595421906865	0.836	0.625	7.31879272105249e-232
ENSMMUG00000032410	2.79928599275074e-233	-0.831057093173048	0.34	0.628	5.01436099881441e-229
MAMU-DRA	3.2243495375724e-233	-0.539131179673914	0.995	0.999	5.77577732665343e-229
RNF114	1.17975575123075e-232	0.703632405286937	0.772	0.487	2.11329647717965e-228
ENSMMUG00000045208	7.96625045814964e-232	1.41863273309967	0.946	0.854	1.42699444456835e-227
CHMP5	1.14421272371271e-231	0.653643909560904	0.778	0.505	2.04962825198658e-227
RPS3	3.38435756638578e-231	-0.602304481308592	0.95	0.942	6.06239970866685e-227
PIK3AP1	2.16591553837409e-230	0.671355153628139	0.528	0.19	3.87980450388951e-226
SNRPA1	1.25380118523078e-229	0.765570043720026	0.879	0.655	2.2459340631039e-225
CD40	4.05097892111368e-229	0.766036458237271	0.409	0.097	7.25651854139094e-225
ENSMMUG00000013257	8.59381828837419e-228	0.714900100342147	0.279	0.016	1.53941066999647e-223
ANKRD22	1.11368008236543e-227	0.762331901752536	0.314	0.036	1.99493513154119e-223
CD68	1.54857016664267e-227	0.765356707133912	0.935	0.823	2.77395373950701e-223
SORL1	1.20816798818149e-226	-0.592007647734802	0.068	0.343	2.16419131722951e-222
AIF1	3.13438559905714e-224	-0.669851544821915	0.786	0.93	5.61462492359105e-220
SAMD9	2.96142378619832e-223	0.518820028976598	0.331	0.047	5.30479842821705e-219
LCP1	3.19661855293565e-223	-0.630555234397614	0.824	0.927	5.72610281387362e-219
CD81	5.03975198907051e-223	0.777161915612906	0.881	0.694	9.02770773802201e-219
IL18BP	5.73630524882072e-221	0.669837718479972	0.332	0.051	1.02754435922126e-216
ENSMMUG00000030923	1.69425473810849e-220	-0.782079394975828	0.285	0.571	3.03491851237374e-216
ALOX5	7.09648654623484e-220	-0.741130485985807	0.31	0.614	1.27119363502705e-215
IL4I1	2.06645176395446e-219	0.898791145497961	0.372	0.075	3.70163504477163e-215
CKB	2.14861054677558e-219	0.975955735928416	0.391	0.088	3.84880607243909e-215
NADK	1.07889130280229e-218	0.683165320812917	0.684	0.357	1.93261799070973e-214
RPS14	1.68424222683122e-218	-0.536639454997807	0.996	0.984	3.01698310092277e-214
EIF2S2	3.33062666606585e-218	0.709794126187344	0.888	0.684	5.96615154692376e-214
ENSMMUG00000028695	7.50063150179191e-218	1.52164119650922	0.242	0.004	1.34358812091598e-213
IL27	1.48652590987211e-217	0.484505128019672	0.242	0.003	2.66281386235391e-213
RPL22L1	1.70515504832333e-217	-0.787079102570035	0.568	0.771	3.05444423806157e-213
PLSCR1	5.29589514029336e-217	0.762971022323937	0.688	0.401	9.4865369648075e-213
MPZL1	1.27297526681317e-216	0.64869296672434	0.589	0.273	2.28028059544242e-212
ND5	2.11284623905132e-216	-0.786684616426949	0.556	0.8	3.78474146801263e-212
PLBD1	3.42187436745583e-216	-0.731462149566585	0.325	0.631	6.12960355442362e-212
SEM1	6.09673763482373e-216	0.599550982180461	0.961	0.849	1.09210861252597e-211
DNAJA1	7.66482121268935e-213	0.6496236882343	0.898	0.718	1.37299942382904e-208
CFD	1.04074683171188e-212	-0.801449035335313	0.89	0.976	1.8642897996455e-208
MT1E	2.49808482969108e-212	-1.29054457354879	0.577	0.785	4.47481935542563e-208
CCL4L1	2.99178804977349e-211	2.84036373825422	0.507	0.196	5.35918993355925e-207
RPL13A	5.5573048071718e-211	-0.489051949247659	0.988	0.964	9.95480010108685e-207
KCNMA1	2.58877872899724e-210	0.639512124126951	0.238	0.005	4.63727933725275e-206
ATP13A1	2.79598182187293e-210	0.553230343201399	0.505	0.181	5.00844223752097e-206
S100A8	8.78018499170313e-209	-1.37088152642763	0.107	0.399	1.57279453756378e-204
C4H6orf62	9.11743539722735e-209	0.709269674087368	0.815	0.554	1.63320620270534e-204
TRIM21	5.43197947991985e-207	0.453777245231986	0.359	0.072	9.73030484238043e-203
NEURL3	7.18873111502168e-207	0.858939919638886	0.262	0.019	1.28771740463383e-202
ENSMMUG00000001645	1.47126312127036e-206	-0.570482055343838	0.924	0.952	2.6354736291316e-202
CALR	2.02843170538612e-206	0.73258924976494	0.948	0.848	3.63352971385815e-202
GM2A	4.82698727443693e-206	0.719598048209632	0.577	0.264	8.64658230469888e-202
ENSMMUG00000062917	1.85604064801928e-205	0.794111933601471	0.34	0.061	3.32472561279693e-201
LILRB4	1.97254137140108e-205	1.24300676524694	0.465	0.158	3.53341335859075e-201
HACD4	1.33632923885378e-204	-0.738345284767616	0.454	0.693	2.39376656555878e-200
RPL23	5.95586900810625e-204	-0.609564723328176	0.896	0.921	1.06687481542207e-199
AQP3	1.51753903009589e-203	-1.00745553485114	0.126	0.401	2.71836766461077e-199
PLTP	2.96471665218147e-202	-0.991421296471121	0.413	0.67	5.31069693905267e-198
PSMA3	3.75607778454367e-202	0.610503914969689	0.795	0.525	6.72826213545308e-198
S100P	4.25954013082444e-202	0.779608358254952	0.39	0.101	7.63011423634582e-198
ATP5F1E	4.94553267740001e-202	0.388899785958234	0.999	0.993	8.85893268502664e-198
EEF2	4.06791489126678e-201	-0.58915312188461	0.917	0.948	7.28685594472618e-197
SUB1	4.91808502472785e-201	0.694752534446228	0.898	0.716	8.809765704795e-197
TAPBP	5.9193977872121e-201	0.61255979960625	0.855	0.613	1.0603417256233e-196
CYBA	2.83119745485816e-200	0.512618553346494	0.978	0.929	5.07152400088742e-196
PARP9	5.73403128746079e-200	0.487639359527022	0.456	0.142	1.02713702452285e-195
IFNGR2	1.32764343639396e-199	0.840766072156104	0.707	0.427	2.3782076876125e-195
CTSZ	2.6408859335585e-199	0.777894004828589	0.9	0.76	4.73061897278333e-195
ENSMMUG00000054565	3.23910885332066e-199	0.736691470971375	0.59	0.283	5.8022156889533e-195
PPIA	8.36451354553976e-199	-0.423663457963308	0.982	0.991	1.49833531141254e-194
SAMD4A	4.26876172497766e-198	0.466401959473893	0.27	0.027	7.64663287795248e-194
EFHD2	1.74600091010007e-197	0.672014828744855	0.756	0.478	3.12761143026226e-193
BATF	3.43618087726964e-197	0.789881135774148	0.395	0.113	6.1552308054531e-193
TFPI2	9.20124466138213e-197	1.18231275609336	0.234	0.009	1.64821895619338e-192
HSP90AA1	4.55167530617796e-195	0.570054868417499	0.996	0.986	8.15341597595659e-191
CCR1	1.64162601451919e-194	0.673469923500834	0.514	0.207	2.94064467980823e-190
ENSMMUG00000018240	1.17493325433764e-192	-0.545705088856927	0.981	0.946	2.10465793849502e-188
ATP5MC2	1.46318697412548e-192	-0.526612208708377	0.915	0.965	2.62100682675097e-188
FCGR3	7.20077473973875e-192	0.927806179721419	0.65	0.384	1.2898747791294e-187
BAK1	7.37737574648398e-192	0.471361803199221	0.404	0.114	1.32150931746768e-187
TSC22D3	1.93522349707043e-191	-0.83739094945225	0.538	0.754	3.46656585030226e-187
TMBIM6	9.07835380612174e-191	0.548824150299006	0.963	0.869	1.62620551729059e-186
ATP6V1B2	1.87569167911843e-190	0.682017538101092	0.871	0.661	3.35992650480484e-186
PSMA7	5.84035321103397e-190	0.587937472292834	0.955	0.839	1.04618247069252e-185
MT1X	2.00575554551207e-188	-1.92329637044698	0.182	0.445	3.59290990867578e-184
ENSMMUG00000006206	2.84120222545911e-188	0.631045846130963	0.728	0.458	5.08944554646491e-184
CCL2	2.8828967439287e-188	2.33377494120623	0.333	0.075	5.16413293739947e-184
WSB1	1.11245807151796e-186	0.693747970090041	0.832	0.592	1.99274614351012e-182
MLKL	1.241843451037e-186	0.518849196842889	0.406	0.117	2.22451417384257e-182
TGM2	2.11260015120659e-186	0.926971605127392	0.624	0.339	3.78430065085636e-182
PPIB	3.94078283903236e-186	0.577028601651515	0.959	0.897	7.05912429955866e-182
TXNIP	2.04078998327725e-185	-0.671419224252484	0.899	0.953	3.65566709704454e-181
ADAR	2.21382681398694e-185	0.55105699508587	0.68	0.374	3.96562797189481e-181
KMO	3.87282656043843e-184	0.522592983749667	0.413	0.124	6.93739421771336e-180
GLUL	3.97288790502615e-184	0.849195156501926	0.896	0.813	7.11663410427334e-180
IFI16	4.8618715467031e-184	0.526813159664925	0.977	0.916	8.70907050160926e-180
TPT1	5.35762781583994e-184	-0.476745064201793	1	0.997	9.59711870651409e-180
GRB2	1.24316650116651e-183	0.585326195526486	0.946	0.836	2.22688415353958e-179
SH3BP1	1.73997357049277e-182	0.611924350099701	0.533	0.233	3.11681465682369e-178
LILRA1	1.9937441602788e-182	0.687627471133662	0.553	0.262	3.57139391430742e-178
RBCK1	3.41480394408979e-182	0.541315354284985	0.56	0.25	6.11693830504803e-178
CD86	4.77174496449305e-182	0.919445469346924	0.714	0.484	8.5476267548964e-178
HK3	4.85951490303986e-182	0.841487731003457	0.646	0.394	8.7048490458153e-178
RNASE6	2.34759336294745e-181	-0.70368809488852	0.751	0.892	4.20524399104778e-177
GSDMD	2.97613501004352e-181	0.593933316768518	0.644	0.354	5.33115064349095e-177
CD37	5.73301135073558e-181	-0.590737969394195	0.751	0.866	1.02695432325726e-176
PCBP1	1.13661614928158e-180	0.602030454114205	0.905	0.718	2.0360205082081e-176
SUCNR1	1.31261961068818e-180	0.843836090820554	0.413	0.137	2.35129550862573e-176
C3AR1	3.03928920604988e-180	0.737519383553006	0.73	0.507	5.44427875479716e-176
C15H9orf152	4.32382398099249e-180	0.939411312080785	0.981	0.947	7.74526589715186e-176
SERPINA1	5.38978825427251e-180	0.692408944810841	0.933	0.919	9.65472769987834e-176
ENSMMUG00000041076	6.66198701863349e-180	1.04346676748405	0.675	0.408	1.19336173464782e-175
ENSMMUG00000009425	3.79900534672007e-179	-0.713943873501026	0.889	0.976	6.80515827757966e-175
PSMA6	8.69753576925078e-179	0.61109820331891	0.875	0.718	1.55798958234589e-174
LYZ	1.43962477190608e-178	-0.563357443183222	0.973	0.998	2.57879985391537e-174
APOBEC3D	3.44548769419501e-178	0.506700970698025	0.482	0.182	6.17190210661151e-174
PRCP	8.09005641442048e-178	-0.731321397605308	0.619	0.782	1.44917180551514e-173
SIGLEC5	1.93399557535919e-177	0.904617257978343	0.529	0.264	3.46436627414091e-173
ARID5A	4.43714235289389e-177	0.525844071814125	0.375	0.105	7.94825309673883e-173
ETV7	2.9814566977532e-176	0.372784726293216	0.229	0.016	5.34068338268531e-172
LAIR1	1.59557147676279e-174	0.773516076203027	0.872	0.69	2.85814718632518e-170
TMEM106A	4.06319240098169e-174	0.411834340245569	0.305	0.058	7.27839654787851e-170
ENSMMUG00000008587	9.12862837266402e-174	0.697488285936879	0.403	0.133	1.63521120039531e-169
ARMCX1	1.52080184440721e-172	0.472890069724945	0.437	0.152	2.72421234388663e-168
RPL38	2.32443613778514e-172	-0.401901786276885	0.991	0.984	4.16376245361451e-168
C3	6.30998687301923e-172	1.4622696297702	0.434	0.171	1.13030794856393e-167
ITM2B	8.09633859801326e-172	0.642013965953555	0.991	0.977	1.45029713306211e-167
ENSMMUG00000049295	1.1138887139922e-171	0.782851682722235	0.447	0.178	1.99530885337422e-167
NDUFB4	5.50599261122723e-170	0.562647133231369	0.904	0.744	9.86288456449133e-166
RPL28	3.28243272596182e-168	-0.361075284606946	0.999	0.993	5.87982174201541e-164
CUL1	3.57834213319783e-168	0.633118286924396	0.588	0.3	6.40988426319726e-164
TREML2	2.33675340270873e-167	0.571650713114012	0.205	0.01	4.18582637027214e-163
SRGAP2	3.01333556231178e-167	0.484557598675918	0.44	0.157	5.39778799276909e-163
C1QC	1.41211752345862e-166	1.7448088854934	0.64	0.433	2.52952611977143e-162
BATF2	2.77805800230289e-166	0.362207918899477	0.202	0.008	4.97633529952516e-162
CNIH4	6.57032943827607e-165	0.57598128501045	0.822	0.613	1.17694311227839e-160
RILPL2	1.27001837899981e-164	0.720280863800208	0.725	0.468	2.27498392230236e-160
NLRC5	5.22839066771819e-163	0.438766610966254	0.347	0.092	9.36561620308359e-159
TPM4	1.78306138553899e-162	0.674679617871659	0.843	0.645	3.19399785991599e-158
AGRN	4.58485850765183e-162	0.351022238186965	0.214	0.015	8.21285704475672e-158
WDR74	4.87366209304824e-162	0.883374515335082	0.688	0.409	8.7301909072773e-158
CD80	4.54100195999147e-161	0.414800208514893	0.257	0.038	8.13429681093272e-157
ENSMMUG00000058389	7.69407399947225e-161	-0.672968310406355	0.633	0.784	1.37823947552546e-156
TFEC	1.03223737707455e-160	0.531414812955676	0.476	0.195	1.84904681355363e-156
TRAFD1	2.30275807734617e-160	0.561060850780509	0.499	0.221	4.12493054395019e-156
ENSMMUG00000055885	1.92863479840823e-159	-0.565629022313091	0.103	0.34	3.45476351438866e-155
RNF19B	3.01250855962004e-158	0.483943162225262	0.425	0.15	5.39630658284738e-154
MRAS	3.07279056088606e-158	0.459963876109095	0.381	0.124	5.50428973171519e-154
COTL1	6.73843440470102e-158	-0.514801911911899	0.86	0.918	1.20705575491409e-153
CD44	9.16622690192054e-158	-0.520522732682313	0.847	0.934	1.64194622494103e-153
PSMB1	3.63518881844986e-157	0.517950215444887	0.861	0.669	6.51171373048924e-153
JAML	5.6654465846106e-157	-0.524810357048435	0.056	0.264	1.0148514467013e-152
C11H12orf57	7.63988419447725e-157	-0.589614443339101	0.614	0.781	1.36853245575671e-152
MPEG1	8.96754738064857e-157	0.70267495284834	0.916	0.81	1.60635676229558e-152
TRIM14	5.02651959133432e-156	0.468683167397336	0.486	0.207	9.00400454395716e-152
MOCOS	1.36577171584423e-155	0.340569002439094	0.264	0.044	2.44650687459178e-151
ICAM1	2.51934952585e-155	0.739301660824157	0.526	0.249	4.5129108056551e-151
BCL2A1	2.9146121816727e-155	1.09512600493579	0.816	0.643	5.22094480103031e-151
SARS1	1.4418913446239e-154	0.645906728762559	0.691	0.429	2.58285996562479e-150
LILRA5	2.74901434798377e-153	-0.622475072522288	0.445	0.661	4.92430940154333e-149
ADAMDEC1	2.83167897354669e-153	1.34415018136731	0.464	0.209	5.07238654531418e-149
C1QB	3.04610085611739e-153	1.87699974330508	0.578	0.37	5.45648046356309e-149
RHBDF2	4.70813855819646e-153	0.484643660961669	0.47	0.203	8.43368859929732e-149
PSMB6	1.15785188547737e-152	0.519764276101802	0.895	0.748	2.07406008245562e-148
APOL4	1.54495021057426e-152	0.39729605770198	0.213	0.021	2.76746931220168e-148
RBM8A	4.92742921685266e-152	0.549344245487049	0.756	0.509	8.82650395614817e-148
RPS19BP1	5.08175291699489e-152	0.529868755639234	0.687	0.42	9.10294400021294e-148
AK2	6.14845169203798e-152	0.508121035712872	0.672	0.412	1.10137215159476e-147
FXYD5	6.78080662275393e-152	-0.469141287451886	0.889	0.923	1.21464589033391e-147
TPD52L2	1.03576996333657e-151	0.546728535076449	0.707	0.446	1.8553747353248e-147
SEMA4D	1.37715871147884e-151	0.504444302611596	0.34	0.093	2.46690439987205e-147
LAPTM5	4.20507722232525e-151	0.486911538107603	0.962	0.919	7.53255482835123e-147
EIF6	1.02239705846776e-150	0.508982051376404	0.752	0.501	1.8314198508333e-146
PSMB2	1.29763827118914e-150	0.533420221809101	0.725	0.477	2.32445943518111e-146
ENSMMUG00000015749	2.87185890627178e-150	0.564223312914291	0.712	0.461	5.14436085880464e-146
ASAH1	5.6524695551533e-150	-0.61344609983827	0.764	0.859	1.01252687141461e-145
SAMHD1	2.61519645439506e-149	0.514012780277231	0.871	0.712	4.68460140875788e-145
RNF149	5.29055564496082e-149	-0.709940934018574	0.494	0.647	9.47697232681831e-145
FLOT1	6.02770714091348e-149	0.55985864303317	0.762	0.53	1.07974318015183e-144
TAPBPL	1.21701813960096e-148	0.49218193958176	0.483	0.211	2.1800445934672e-144
ENSMMUG00000001522	1.81334934071609e-148	0.480088882036945	0.185	0.009	3.24825267402474e-144
ARHGEF10L	5.88969504758824e-148	0.526656913448727	0.564	0.288	1.05502107387448e-143
PRPF3	1.28608149024008e-147	0.4222232979307	0.404	0.149	2.30375777346706e-143
SLFN13	1.46778247122651e-147	0.494376605895199	0.528	0.256	2.62923874070804e-143
OPTN	1.56882422905903e-147	0.576079196792506	0.537	0.27	2.81023484151344e-143
ROGDI	1.69992664868179e-147	0.515392737024542	0.571	0.298	3.04507860578369e-143
MED17	2.30539913010618e-147	0.423205392302962	0.39	0.135	4.1296614617592e-143
UBE2L3	2.30979817527247e-147	0.482450239405748	0.773	0.539	4.13754147136557e-143
CASP5	1.12276192488571e-145	0.606442591972104	0.502	0.241	2.01120343604778e-141
ARHGDIB	1.65725808198136e-145	-0.501909716307893	0.756	0.889	2.96864640225321e-141
PSMB7	4.82547022604008e-145	0.497995820408545	0.889	0.742	8.64386481590559e-141
ENSMMUG00000031100	1.75091686811988e-144	0.597620414843143	0.302	0.08	3.13641738586313e-140
ENSMMUG00000015208	2.34163992214131e-144	0.55766520026203	0.848	0.647	4.19457959253172e-140
SHFL	2.36274742331093e-143	0.38707067170597	0.331	0.095	4.23238945937687e-139
ZBP1	3.76430036518959e-142	0.271570733269293	0.199	0.017	6.74299124416411e-138
SELPLG	1.93204905657645e-141	-0.667978326399264	0.44	0.646	3.4608794750454e-137
HIST1H2AC	3.40905799326712e-141	0.783229958207359	0.581	0.316	6.1066455833394e-137
PLD3	3.72208685034342e-141	0.957445926311905	0.707	0.484	6.66737417502016e-137
NAMPT	9.55084163031111e-141	0.480998846437925	0.45	0.188	1.71084226123763e-136
APOBEC3B	9.55599991200665e-141	0.494443025769338	0.197	0.018	1.71176626423775e-136
ENSMMUG00000004941	3.46887738016608e-140	-0.520578182115767	0.17	0.392	6.21380005109149e-136
CFLAR	4.62538218840709e-140	0.611427589270422	0.673	0.41	8.28544711409362e-136
PTK2B	9.79848894021446e-140	0.52454487529238	0.453	0.198	1.75520332386062e-135
ENSMMUG00000012203	1.37860612858468e-139	-0.56811132320421	0.255	0.488	2.46949715813375e-135
RAB31	1.63451651802289e-139	-0.57861422545171	0.667	0.766	2.92790943873441e-135
PLCB2	2.35226878955445e-139	-0.531112757050176	0.166	0.398	4.21361908272888e-135
RETN	6.08210689530541e-139	-0.288459177973666	0.584	0.889	1.08948780815606e-134
RIN2	1.59153792566376e-137	0.400799759908865	0.306	0.084	2.85092188624149e-133
MYD88	1.75081948716239e-137	0.468206906796766	0.488	0.226	3.13624294735399e-133
TRPC4AP	4.46867933447844e-137	0.460539466189646	0.518	0.258	8.00474529185123e-133
CD36	2.35084553271273e-136	-0.796829568685529	0.315	0.528	4.21106960274831e-132
ENSMMUG00000013429	3.44915149712508e-136	-0.361931039712686	1	0.986	6.17846507680016e-132
ENSMMUG00000041688	3.81779134819114e-136	0.536608393806491	0.609	0.357	6.83880964201479e-132
SERPINB9	5.55822304251152e-136	0.496923022244901	0.364	0.125	9.95644493605088e-132
TMEM51	9.42913702695481e-136	0.495419491213321	0.437	0.19	1.68904131563842e-131
POR	4.5950322814376e-135	0.497991109524182	0.634	0.378	8.23108132573917e-131
CPM	6.15225543918475e-135	-0.921561661549493	0.378	0.593	1.10205351682116e-130
MAX	1.4963041990408e-134	0.463788276871722	0.575	0.317	2.68032971174179e-130
SELL	1.68065695915776e-134	0.804053649630545	0.181	0.013	3.0105608109393e-130
C3H7orf50	5.93747072970182e-134	0.564497871211314	0.918	0.79	1.06357913181149e-129
S100A6	6.38287436702012e-134	-0.386003242365272	0.978	0.995	1.14336428536431e-129
PRKDC	8.24442304273014e-134	-0.591594220380622	0.273	0.491	1.47682349964425e-129
SLC25A3	3.15424252628005e-133	-0.500216517214233	0.743	0.817	5.65019463732545e-129
ENSMMUG00000062894	4.45578494529082e-133	0.556494928925009	0.149	0	7.98164757249944e-129
UQCRH	4.90522046593821e-133	-0.449638373780988	0.843	0.902	8.78672142063512e-129
SMPDL3A	5.42306818077532e-133	0.725837864201129	0.588	0.36	9.71434203222284e-129
TMEM50A	9.92550129056826e-132	0.475814309817835	0.787	0.597	1.77795504617949e-127
RPL27A	1.38717238915094e-131	-0.440410341728378	0.948	0.938	2.48484190068608e-127
SEC61A1	1.54194173129998e-131	0.486392960778745	0.586	0.327	2.76208022327765e-127
ZC3H10	1.89296405794017e-131	-0.387541571340022	0.972	0.998	3.39086651698823e-127
ADAM28	4.82867909901564e-131	0.402717537252308	0.294	0.082	8.64961287006672e-127
PHLDA2	5.13433490286024e-131	0.641554055456296	0.395	0.158	9.19713411149355e-127
COMT	9.01104089726732e-131	0.520273407093966	0.737	0.523	1.61414775592749e-126
ATF3	2.85424710388692e-130	0.654191168399728	0.617	0.366	5.11281283719265e-126
TPI1	3.11152829956602e-130	-0.46244473535576	0.812	0.892	5.57368064301262e-126
RPL27	3.15983368308021e-130	-0.370601869274262	0.988	0.963	5.66021007650158e-126
TOMM7	2.00164174796816e-129	-0.463967441412246	0.785	0.879	3.58554086313537e-125
HBEGF	2.38402954600327e-129	-0.668199953247824	0.193	0.416	4.27051212575566e-125
PRSS55	5.63384230827492e-129	0.457237249554322	0.55	0.304	1.00919017268129e-124
ENSMMUG00000056509	5.77869894992378e-129	-0.702560240900824	0.055	0.234	1.03513834289985e-124
RRP7A	1.43071588631931e-128	0.404618583021336	0.479	0.226	2.56284136716377e-124
CDA	1.84459571249828e-128	-0.607785342325536	0.213	0.429	3.30422429979817e-124
ENSMMUG00000051239	2.2167776525095e-128	-0.32834331878872	0.996	0.997	3.97091380894026e-124
MARCKSL1	4.23137870408992e-128	0.572778143750421	0.222	0.039	7.57966867263627e-124
FN1	7.44697698569477e-128	-0.650552245906171	0.676	0.873	1.3339769874475e-123
COPE	7.49351764049443e-128	0.435459630970948	0.907	0.751	1.34231381494177e-123
SNX10	1.37044647669277e-127	0.789312069297823	0.742	0.534	2.45488077369976e-123
ENSMMUG00000022489	2.04771095862277e-127	0.510066631418653	0.981	0.968	3.66806464018097e-123
EMB	3.36458295886297e-127	-0.519989849688084	0.173	0.384	6.02697745421123e-123
SREBF1	4.76193061219626e-127	0.445910480153464	0.336	0.115	8.53004630562715e-123
CAPG	5.34237193480662e-127	0.436225324276877	0.977	0.966	9.56979084681909e-123
ENSMMUG00000049154	1.9761023969015e-126	-0.746986656679593	0.257	0.467	3.53979222356965e-122
COX1	4.28861790430781e-126	-0.395432793680037	0.996	1	7.68220125198657e-122
TRIM22	6.28541335712535e-126	0.476126455773342	0.806	0.605	1.12590609466186e-121
HM13	1.25275010430222e-125	0.526127477181669	0.673	0.433	2.24405126183656e-121
AARS1	2.88486454216365e-125	0.523719663136114	0.511	0.265	5.16765785437774e-121
ENSMMUG00000063316	2.99325657871822e-125	-0.985686201827715	0.474	0.664	5.36182050945795e-121
PTPN1	3.10927541790243e-125	0.662314264322486	0.646	0.413	5.56964505608863e-121
TRIM72	5.99208227239148e-125	0.464728248027365	0.654	0.4	1.07336169745348e-120
NDRG2	7.32830032042838e-125	-0.420314753165509	0.082	0.272	1.31271843639834e-120
NMT1	1.47082395529248e-124	0.417389952495528	0.55	0.291	2.63468695111542e-120
JAK2	1.90872750487606e-124	0.502566978509357	0.526	0.272	3.41910357948449e-120
CD14	3.49152902806505e-124	-0.563395828548343	0.647	0.802	6.25437594797292e-120
ENSMMUG00000016665	3.55547162130708e-124	-0.488870303328405	0.71	0.807	6.36891631524737e-120
ADGRE2	4.006450419291e-124	0.500546036436678	0.413	0.177	7.17675463607597e-120
PDE1B	5.59681423538454e-124	0.270404654540627	0.213	0.035	1.00255733398443e-119
BRI3	1.17606026628681e-123	0.534764098039956	0.839	0.633	2.10667675499956e-119
MYOF	2.17086164140014e-123	0.485378739081951	0.552	0.309	3.88866445824007e-119
BRK1	3.11033530198172e-123	-0.48089374551036	0.746	0.856	5.57154362643985e-119
CTSS	3.53508604745879e-123	-0.406014349587103	0.921	0.932	6.33239963681292e-119
ENSMMUG00000052293	9.33602977935975e-123	0.552553579975163	0.991	0.98	1.67236301437671e-118
GPCPD1	1.12033567712415e-122	-0.580474785203811	0.597	0.75	2.00685729843249e-118
NAAA	1.45666248055603e-122	-0.647762232449901	0.539	0.705	2.60931950142001e-118
EIF3F	2.1902707278341e-122	-0.516592829140617	0.799	0.852	3.92343195476922e-118
DHRS4	2.39021086830553e-122	-0.483261549474529	0.119	0.319	4.28158472839569e-118
BLZF1	2.48103871829341e-122	0.297951790268699	0.287	0.08	4.44428465607899e-118
DSTN	3.08007684018858e-122	-0.536509430199508	0.699	0.786	5.51734164382981e-118
SCIN	3.35523526295971e-122	0.390469779019266	0.189	0.023	6.01023292653973e-118
TRANK1	4.9760547464097e-122	0.377218604472755	0.265	0.067	8.91360686724369e-118
PCYOX1	5.94276185954286e-122	-0.475250979092961	0.171	0.382	1.06452693189991e-117
PSMA4	1.33514852772952e-121	0.477645395782801	0.709	0.48	2.39165155772189e-117
SCN1B	1.42931387227164e-121	0.622775045393674	0.385	0.164	2.56032993940019e-117
IL13RA1	1.83830192796813e-121	-0.598456405698807	0.436	0.62	3.29295024356931e-117
SLAMF7	2.08542731406838e-121	0.926753793493561	0.291	0.091	3.73562594769069e-117
AKR1B1	2.88518266351767e-121	-0.483771480447128	0.692	0.846	5.16822770515921e-117
SLC3A2	6.372324384677e-121	0.589564969335373	0.692	0.463	1.14147446702719e-116
DMAP1	1.93012335093197e-120	0.495919951380449	0.58	0.328	3.45742995852443e-116
CREM	2.29478534002047e-120	0.472239335093578	0.363	0.139	4.11064897957867e-116
PSMC3	2.58555113262666e-120	0.463680605955208	0.658	0.41	4.63149774387414e-116
GSTA1	2.66053655408005e-120	-0.894945627809761	0.076	0.258	4.76581912932359e-116
RNASE4	3.58740675405147e-120	-0.47966999013254	0.145	0.352	6.42612171853239e-116
GIMAP2	8.78696879065998e-120	0.323212062647075	0.285	0.082	1.57400971947092e-115
SCGB1A1	9.98206194897296e-120	-0.481836459810495	0.141	0.345	1.78808675691953e-115
LMAN2	1.0238396605288e-119	0.419503361565701	0.823	0.643	1.83400398390524e-115
ATP6V0D1	2.12596178852644e-119	0.482235965959888	0.826	0.644	3.80823535178741e-115
IGFBP7	2.42348406875507e-119	0.405848653561091	0.155	0.009	4.34118701236095e-115
MMP9	2.90998973920741e-119	1.00560757472138	0.186	0.024	5.21266461984223e-115
TMEM14B	5.43386136556444e-119	-0.436334362240186	0.781	0.859	9.73367586413558e-115
TGFB1	1.09004165643921e-118	0.507915479168187	0.68	0.457	1.95259161917955e-114
EIF3H	2.68348726376141e-118	-0.511917035062366	0.748	0.827	4.80693073557581e-114
SP140	3.33184336514792e-118	0.444353475959517	0.668	0.425	5.96833101998946e-114
DNASE2	8.46403428532518e-118	1.16654615321003	0.759	0.579	1.5161624615303e-113
MTHFD2	2.16633405082795e-117	0.736598772313845	0.678	0.452	3.8805541852481e-113
CD69	3.81443378647721e-117	0.603117127723995	0.432	0.19	6.83279524171662e-113
CST6	1.50254270802934e-116	-0.92777910958169	0.046	0.207	2.69150475289296e-112
NBN	2.23165677598512e-116	0.442094117832755	0.492	0.251	3.99756678282215e-112
BID	3.27897183357526e-116	0.49873398074685	0.665	0.429	5.87362224548337e-112
NFE2L1	4.04842741989289e-116	0.473541964657949	0.535	0.287	7.25194803725413e-112
FYB1	6.40025563130185e-116	0.685135478911965	0.556	0.334	1.1464777912351e-111
NFKB2	1.03075808615026e-115	0.439824970905307	0.315	0.106	1.84639695972096e-111
ENSMMUG00000032580	1.13343336629836e-115	-0.52230662042581	0.459	0.67	2.03031918905025e-111
NDUFA4	2.58904369244841e-115	0.450945684390297	0.926	0.841	4.63775396628283e-111
METRNL	6.90666673830311e-115	0.562181907015	0.483	0.251	1.23719121283224e-110
SZRD1	9.77088536145017e-115	0.419991959493402	0.553	0.308	1.75025869479657e-110
CSF2RB	1.02080314294192e-114	0.537336999900763	0.592	0.359	1.82856466995186e-110
LTBR	1.82866095695368e-114	0.499773836933836	0.631	0.395	3.27568037219112e-110
DHRS7	3.25653559640782e-114	-0.522420754494168	0.626	0.737	5.83343221384532e-110
PSMC2	4.78994175332103e-114	0.422244814608598	0.58	0.34	8.58022266272396e-110
CYP3A5	9.28540271308136e-114	-0.401232879681029	0.02	0.159	1.66329418799426e-109
VCAN	1.16813257071691e-113	-0.493127983102893	0.119	0.315	2.0924758739252e-109
KARS1	1.44126223822766e-113	0.418327779840207	0.527	0.286	2.58173304733721e-109
PSMB3	2.03510344753969e-113	0.423359940454584	0.859	0.672	3.64548080557785e-109
CISD2	2.46371668468168e-113	0.465888961361808	0.722	0.525	4.4132556972703e-109
TAGAP	6.62363430424922e-113	0.488632980351688	0.317	0.11	1.18649161292016e-108
DESI1	6.98361788061268e-113	0.417608254144699	0.36	0.144	1.25097547095415e-108
ABCA6	1.00264110189784e-112	-0.587611199300695	0.09	0.265	1.79603100582959e-108
FBXO7	1.09262699431524e-112	0.416452034509445	0.493	0.251	1.95722273491689e-108
COX17	3.50309338079232e-112	0.448183914255321	0.894	0.755	6.27509117301329e-108
C3H21orf91	4.75953058539525e-112	0.388823579176823	0.316	0.109	8.52574713761851e-108
PSMD11	5.12194798849003e-112	0.421435951772984	0.58	0.342	9.17494543178218e-108
MRPL18	6.70901685557423e-112	0.405169331658916	0.547	0.307	1.20178618933901e-107
EWSR1	1.35600589279417e-111	0.424017326796646	0.688	0.448	2.42901335576219e-107
GCH1	2.1895649453165e-111	0.276719480495715	0.134	0.003	3.92216768654546e-107
ENSMMUG00000064120	3.8223092523201e-111	0.928173896802039	0.975	0.945	6.846902563681e-107
GNS	4.09159463098669e-111	0.514031827256199	0.774	0.594	7.32927346248645e-107
RPS11	5.82400526373618e-111	-0.385923721291968	0.992	0.966	1.04325406289306e-106
LILRAB	9.55024935446239e-111	0.56881991086291	0.618	0.396	1.71073616686485e-106
SNX2	1.35747168253246e-110	0.424343152859292	0.766	0.565	2.43163902492039e-106
ENSMMUG00000000729	1.71500299492778e-110	0.539141339300489	0.659	0.443	3.07208486481413e-106
JUP	1.89999164838471e-110	0.277404904008732	0.157	0.013	3.40345503975154e-106
TOR1B	2.76886971920066e-110	0.25614585060867	0.221	0.047	4.95987632800415e-106
H1-4	3.039522416647e-110	-0.706507790928939	0.294	0.496	5.44469650493976e-106
EED	4.70708568343786e-110	0.322141159180645	0.311	0.106	8.43180258474224e-106
PTPRC	1.86304390791973e-109	-0.467461412815668	0.775	0.837	3.33727055225662e-105
TNFRSF14	1.99014878078338e-109	0.475849979971341	0.477	0.247	3.56495351101728e-105
PFKP	7.89745676878382e-109	0.375594527937894	0.339	0.128	1.41467143099225e-104
DHRS9	8.07815661150308e-109	0.459964506042836	0.322	0.112	1.44704019381855e-104
PMAIP1	1.1829674552952e-108	0.608795297666191	0.499	0.269	2.11904960267028e-104
ENSMMUG00000052792	1.26265009042431e-108	0.471703274158227	0.532	0.303	2.26178510697706e-104
QARS1	1.30337668875302e-108	-0.538850375660605	0.411	0.587	2.33473866256328e-104
IQGAP1	1.51959374836271e-108	-0.456456641071745	0.783	0.841	2.72204828144213e-104
DDX39A	3.05997044208891e-108	0.427193331946281	0.577	0.33	5.48132505291386e-104
CTSH	4.51040012522176e-108	0.733126499658584	0.934	0.861	8.07947974430974e-104
BIRC3	7.19905817418342e-108	0.859910348311819	0.278	0.089	1.28956729074148e-103
EIF3E	1.18761772867664e-107	-0.519916868616808	0.571	0.705	2.12737963737846e-103
ABCF1	2.16959921540613e-107	0.435803255171846	0.672	0.437	3.88640307455701e-103
SLC43A2	2.19499646330732e-107	0.449237947270757	0.419	0.19	3.9318971647224e-103
SOCS1	2.70898964727856e-107	0.296721016621489	0.158	0.016	4.85261315517008e-103
ENSMMUG00000056012	3.51853242501383e-107	-0.578120344492675	0.508	0.656	6.30274713292728e-103
HARS1	1.09321094671717e-106	0.437285648228584	0.369	0.159	1.95826876885446e-102
APOC2	1.57565288452546e-106	2.01793057625373	0.382	0.189	2.82246701205045e-102
NR1H2	1.58399890938601e-106	0.428377333750481	0.637	0.403	2.83741724638315e-102
GIMAP7	1.88943782897589e-106	0.50134444879383	0.366	0.158	3.3845499830445e-102
SOD2	4.45710519757274e-106	1.15223645480551	0.882	0.847	7.98401254041205e-102
FKBP2	6.59845183940031e-106	0.448609220675245	0.769	0.577	1.18198067799178e-101
CTSD	6.63663585842183e-106	0.508939847987198	0.917	0.808	1.1888205813191e-101
VSIR	9.98926290300352e-106	-0.607389016308673	0.345	0.558	1.78937666381502e-101
CTSA	1.18273009736674e-105	0.459807591534136	0.953	0.888	2.11862442341304e-101
MARS1	2.56209494985502e-105	0.373134171240856	0.48	0.249	4.58948068367531e-101
RPL26	6.06700208937504e-105	-0.453749486902585	0.914	0.922	1.08678208426975e-100
SRSF7	6.0996572181096e-105	0.45625366365939	0.785	0.579	1.09263159747997e-100
PRR13	7.1492759947654e-105	0.391595047530191	0.94	0.85	1.28064980894233e-100
GBA	2.49628166545331e-104	0.45687571381389	0.555	0.325	4.47158934732651e-100
COX7C	4.51643001324451e-104	-0.339844602974788	0.938	0.938	8.09028108272488e-100
UBA7	5.80474067165445e-104	0.303821313224921	0.279	0.09	1.03980319651346e-99
HCK	7.88593308768642e-104	0.491872315782935	0.744	0.572	1.41260719399727e-99
FAM32A	9.35312998676907e-104	0.371164319016917	0.501	0.269	1.67542617452994e-99
CTSL	1.3245019149932e-103	1.1901986839419	0.562	0.357	2.37258028032731e-99
MFSD12	4.3775530288069e-103	0.468662230992739	0.531	0.3	7.84151074050179e-99
PDSS1	5.31874879254721e-103	0.550798683161846	0.259	0.081	9.52747471208982e-99
ERO1A	5.99222500874505e-103	0.436806701403154	0.519	0.288	1.0733872658165e-98
ENSMMUG00000012749	8.02895260847802e-103	-0.64821038238718	0.23	0.413	1.43822628075667e-98
TIMP1	1.46928918445428e-102	1.92027990352413	0.395	0.203	2.63193771611295e-98
ENSMMUG00000050761	2.21400561860213e-102	0.34246784961573	0.197	0.041	3.96594826460199e-98
C16H17orf49	2.23458863711529e-102	-0.428692428518993	0.901	0.927	4.00281862566462e-98
CDH1	2.3474943409179e-102	-0.289112375326469	0.04	0.184	4.20506661288624e-98
OSBPL11	2.4161738534671e-102	-0.548440332534637	0.403	0.567	4.32809222371561e-98
EDF1	3.45330227317401e-102	0.441288755691636	0.903	0.756	6.18590036193661e-98
TSPAN14	5.59828136716127e-102	0.449698232182441	0.685	0.476	1.0028201412996e-97
CSF1	9.34610857551166e-102	0.255465634842124	0.173	0.026	1.6741684291314e-97
EHD1	1.41282483362552e-101	0.488427628100786	0.29	0.101	2.53079312447339e-97
ALCAM	3.59242573352962e-101	-0.524795813045098	0.279	0.478	6.43511221647161e-97
RAB20	5.26727918692821e-101	0.495840713706015	0.5	0.283	9.4352772075445e-97
SERPINB1	5.60021762868001e-101	0.530489058931233	0.818	0.652	1.00316698382545e-96
TNFRSF1B	1.3157575658204e-100	0.532331357312198	0.791	0.595	2.35691652765408e-96
TBC1D24	2.69483900567132e-100	0.490830478689339	0.526	0.307	4.82726511085903e-96
ALDH3A1	2.87311542790442e-100	-0.896979260569478	0.07	0.23	5.14661166600519e-96
CTNNBL1	3.16666757815603e-100	0.350631195442133	0.512	0.285	5.67245163275089e-96
ATF5	5.02964731546479e-100	0.449548936890987	0.29	0.103	9.00960723619207e-96
ENSMMUG00000012140	6.75586563620308e-100	-0.286332458295773	0.996	0.996	1.21017821141306e-95
SELENOK	1.2555871551128e-99	0.915475807988735	0.727	0.555	2.24913327095356e-95
YBX1	1.3336567139142e-99	-0.940628987254822	0.753	0.764	2.3889792716345e-95
H2AFJ	1.34008267314168e-99	-0.465274625311157	0.762	0.838	2.4004900923987e-95
CMTR1	1.37610948772301e-99	0.340831825250884	0.435	0.21	2.46502492535822e-95
ARRB2	1.41008803677809e-99	-0.511714653665587	0.458	0.621	2.52589070028059e-95
COA6	2.57132288395376e-99	0.340630315225584	0.431	0.214	4.60601068202637e-95
FAM111A	3.4927416007847e-99	0.397513714728762	0.618	0.396	6.25654802948563e-95
TNFRSF1A	9.49781388442988e-99	0.389631223337224	0.673	0.446	1.70134340111792e-94
RSL24D1	2.10285943462308e-98	-0.520462072569048	0.494	0.646	3.76685210524032e-94
MAMU-DRB1	2.15804399413644e-98	-0.329028631916159	0.998	0.999	3.86570420669661e-94
ODF3B	2.60333092804912e-98	0.376898913902099	0.793	0.563	4.66334669141439e-94
FCGR1A	3.72426211083155e-98	0.626399775145421	0.723	0.587	6.67127071913255e-94
TENT5A	4.28807547515227e-98	0.255799352600321	0.193	0.039	7.68122959864026e-94
MAMU-DMB	4.71344806680855e-98	-0.451987881288294	0.92	0.936	8.44319952207416e-94
LIG1	1.12386289576399e-97	0.45784129577102	0.265	0.089	2.01317560518204e-93
SRC	1.56193522821228e-97	0.332466226905069	0.223	0.059	2.79789457429665e-93
ANXA5	2.2305606946274e-97	-0.345232944583999	0.926	0.965	3.99560337228605e-93
ENSMMUG00000065104	2.65471561894973e-97	-0.574317783307887	0.53	0.679	4.75539208822465e-93
NUDT16	2.72939850732299e-97	0.479038318815081	0.582	0.391	4.88917154616767e-93
SERTAD1	3.01005145048079e-97	0.470031156272208	0.622	0.395	5.39190516324624e-93
SLC25A43	8.22424657209847e-97	-0.476756040098287	0.712	0.808	1.47320928846e-92
ACP5	1.06406672599102e-96	-0.714024864242626	0.331	0.502	1.90606272626771e-92
GDI2	1.4800540619732e-96	-0.458728008584271	0.699	0.793	2.65122084121259e-92
SLC43A3	1.50197700925965e-96	0.470774584042868	0.446	0.234	2.69049141668682e-92
ATP6V1G1	1.50381830224022e-96	0.40741218375002	0.955	0.889	2.6937897248029e-92
BUD31	1.61303058356314e-96	0.404488751590021	0.623	0.398	2.88942168433665e-92
RTP4	4.28221379552405e-96	0.257049390332928	0.223	0.057	7.67072957192224e-92
ENSMMUG00000014173	5.78674806274058e-96	-0.309621303435835	0.04	0.176	1.03658018047872e-91
ENSMMUG00000018687	6.69410824790194e-96	-0.371033482498003	0.85	0.894	1.19911561044667e-91
PLEK	9.38738252488139e-96	0.673724268852465	0.616	0.423	1.681561831682e-91
IGFBP4	1.48629810113378e-95	0.443637250038676	0.605	0.405	2.66240578856094e-91
IER3	1.58777608259497e-95	0.878539341758503	0.518	0.304	2.84418329675238e-91
SAR1A	2.33191353835523e-95	0.347542773375532	0.503	0.281	4.17715672125573e-91
ENSMMUG00000009018	3.11527931177772e-95	-0.543104488824333	0.471	0.608	5.58039983118742e-91
ENSMMUG00000039360	3.51264304108738e-95	0.38231875436644	0.652	0.425	6.29219747949982e-91
PDCD4	5.61558818654811e-95	-0.508884143864839	0.241	0.421	1.00592031185636e-90
FCHO2	6.91205235461023e-95	-0.407318897747526	0.16	0.341	1.23815593828133e-90
POMP	8.04175183101108e-95	0.453232703419317	0.819	0.641	1.44051900548902e-90
PSMC4	1.15911766116794e-94	0.40818915274257	0.624	0.406	2.07632746645013e-90
RGL1	1.95683227416057e-94	0.33571837955982	0.228	0.064	3.50527365270382e-90
CCND1	1.95754750605677e-94	0.374557723273116	0.157	0.022	3.5065548475995e-90
MRPL20	3.59646162667921e-94	0.37108374748783	0.718	0.521	6.44234171187047e-90
SPTLC2	5.52147469394564e-94	0.319582175309802	0.321	0.128	9.89061761926482e-90
CD101	9.69655403094642e-94	-0.417783255133691	0.132	0.304	1.73694372356343e-89
DNAJB1	1.01710450253893e-93	0.533049389845318	0.641	0.419	1.82193929539799e-89
GOSR2	1.06872125085657e-93	0.310131813002172	0.322	0.129	1.91440037665937e-89
ACOD1	1.12278410593741e-93	0.541522422643644	0.135	0.012	2.01124316896569e-89
RIPK2	1.16309375976512e-93	0.414025995168798	0.386	0.182	2.08344985186727e-89
SDF2L1	4.46764856723682e-93	0.411372297184322	0.537	0.317	8.00289887849132e-89
CBR1	6.54462481441781e-93	0.410257607758472	0.644	0.436	1.17233864300666e-88
TUBB2B	6.67490105227236e-93	0.624424164550063	0.735	0.58	1.19567502549355e-88
ARHGDIA	6.73197058089174e-93	0.389490742304087	0.888	0.739	1.20589789015514e-88
NCBP2	1.08281324288953e-92	0.402252581570535	0.778	0.628	1.93964336198801e-88
MRPL49	1.86849669731506e-92	0.300715452102223	0.386	0.178	3.34703813390046e-88
PSMD13	3.84666525675031e-92	0.381262663049004	0.616	0.397	6.89053147441683e-88
ENSMMUG00000056624	4.39537210554251e-92	0.277431105090659	0.288	0.106	7.87343005265829e-88
AKAP9	5.07393288010026e-92	-0.548893795091242	0.367	0.53	9.0889359681236e-88
CEP85	5.34644879370517e-92	0.472834327231977	0.902	0.829	9.57709372416407e-88
VAPA	5.78454627281015e-92	-0.516269278366372	0.715	0.764	1.03618577384848e-87
BUD23	7.98936857709896e-92	0.391469715720245	0.674	0.469	1.43113559321574e-87
TMEM60	1.1837454184528e-91	0.327326581191295	0.349	0.154	2.1204431680745e-87
PARP12	1.74543612461489e-91	0.314521685964178	0.392	0.19	3.12659973002265e-87
NIBAN1	2.26214117998368e-91	0.377951275088545	0.667	0.458	4.05217349570476e-87
STX4	5.92788576020818e-91	0.347872856943855	0.431	0.221	1.06186217622609e-86
EHD4	7.57728478619807e-91	0.399406458286873	0.54	0.328	1.35731902375166e-86
LLPH	9.74143221994343e-91	0.393872948823704	0.651	0.427	1.74498275355847e-86
MED10	1.12724264120832e-90	0.350888361268053	0.494	0.274	2.01922974319646e-86
SLC25A37	1.26626852232468e-90	0.656515276559486	0.594	0.39	2.2682668040402e-86
ANP32B	1.3178118955662e-90	-0.445137281666242	0.71	0.78	2.36059644852774e-86
ALPK1	2.28942528467396e-90	0.30673190054611	0.255	0.087	4.10104751243647e-86
ENSMMUG00000031981	2.49190463814293e-90	-0.461188209865438	0.179	0.354	4.46374877830543e-86
RNF121	5.59262972655866e-90	0.305964129753554	0.231	0.071	1.00180776291845e-85
ENSMMUG00000052382	9.98112327028246e-90	0.254266532258805	0.139	0.016	1.7879186114057e-85
ENSMMUG00000018157	1.58050920318831e-89	-0.507129073357143	0.682	0.794	2.83116613567121e-85
ENSMMUG00000058233	1.80584555746445e-89	0.359322781714708	0.165	0.03	3.23481114708607e-85
ACP2	3.06574802788279e-89	0.364621360971983	0.26	0.093	5.49167444234644e-85
ENSMMUG00000053817	4.01256122357637e-89	0.346846172199322	0.606	0.381	7.18770091979235e-85
MAFB	6.61076790810706e-89	0.325212980501852	0.337	0.146	1.18418685537922e-84
STAT3	6.93473665711103e-89	0.334056353826507	0.493	0.275	1.2422193773883e-84
ENSMMUG00000014947	7.89687894436244e-89	0.467741596078053	0.471	0.264	1.41456792530364e-84
PSG7	9.42637558733236e-89	0.318434895811018	0.101	0	1.68854665895885e-84
ENSMMUG00000056654	1.06078599292032e-88	-0.459212435385438	0.207	0.382	1.90018594911817e-84
CTSC	1.2628944837555e-88	0.664934475135303	0.911	0.889	2.26222288875122e-84
ACTR2	1.6143171499041e-88	-0.435988227751137	0.739	0.806	2.89172631062321e-84
NFKBIB	2.02138431447e-88	0.391845659218804	0.565	0.341	3.6209057225101e-84
HIRA	2.40907535632515e-88	0.275147704813302	0.257	0.087	4.31537668578523e-84
P2RX4	7.45614854497196e-88	0.495904291402345	0.607	0.4	1.33561988886083e-83
PEBP1	1.050555691245e-87	-0.408299447314863	0.658	0.788	1.88186040972716e-83
TRIM26	1.11902271399575e-87	0.29080971735589	0.333	0.145	2.00450538758058e-83
SEMA4A	1.91004300712433e-87	0.423349598328538	0.698	0.497	3.42146003866182e-83
PSCA	4.21202661409742e-87	-0.636598580324331	0.019	0.13	7.54500327383271e-83
ERH	5.01256289509219e-87	0.379673135040454	0.752	0.573	8.97900391397864e-83
LITAF	1.53024547688109e-86	-0.337735226420629	0.84	0.898	2.7411287227371e-82
SNRPG	4.98898210804147e-86	0.362260904189093	0.773	0.573	8.93676365013468e-82
NR1H3	5.6196528549791e-86	0.397401322487737	0.201	0.056	1.00664841591241e-81
FMNL2	6.76314459509232e-86	0.305900451596859	0.331	0.147	1.21148209131889e-81
PIM3	1.77140807667434e-85	0.333833927226937	0.276	0.102	3.17312328774674e-81
C10H20orf24	3.65842757799349e-85	0.398076678684271	0.507	0.301	6.55334132045974e-81
TIMD4	5.3062822240634e-85	0.438951152417568	0.125	0.012	9.50514334796478e-81
SLAMF8	8.8357966123112e-85	0.466052465676821	0.32	0.14	1.58275624716331e-80
PGAM1	9.01643878707318e-85	0.446286619055364	0.645	0.47	1.61511467992842e-80
BLNK	1.13620794690535e-84	0.379935174328995	0.369	0.178	2.03528929529156e-80
LTB4R.1	1.65982388991512e-84	-0.284084041854676	0.068	0.211	2.97324253400495e-80
SNX5	3.05318972763273e-84	-0.452700192781226	0.406	0.556	5.46917875910851e-80
NUCB1	3.5421968738518e-84	0.393110769786638	0.825	0.671	6.34513726013072e-80
COX7B	4.08698019367246e-84	0.344251940735864	0.912	0.805	7.32100762092547e-80
MANF	4.68966150826467e-84	0.43293377075616	0.583	0.382	8.40059065975451e-80
ENSMMUG00000052841	7.16444688926228e-84	0.434271453508077	0.529	0.328	1.28336737127355e-79
MOB3C	7.2311742230644e-84	0.25116933568726	0.253	0.086	1.29532023857753e-79
AGPAT3	1.73264655212518e-83	0.32098732349031	0.411	0.208	3.10368976882184e-79
IRF5	1.83453339039005e-83	0.377208558067039	0.699	0.497	3.28619966220569e-79
ENSMMUG00000011278	2.24228601146985e-83	0.337301742940665	0.315	0.133	4.01660693234595e-79
ATG3	2.46794207987639e-83	0.416482133520749	0.777	0.581	4.42082464768259e-79
H2AC20	2.52014710614407e-83	0.512358952583153	0.754	0.566	4.51433951123588e-79
CD82	2.70074357583037e-83	0.385772688543976	0.269	0.101	4.83784196738494e-79
CREB3	2.9131796833783e-83	0.343709408888019	0.423	0.223	5.21837876683556e-79
SLIRP	8.40961104950773e-83	0.345583485135399	0.867	0.735	1.50641362729832e-78
SLC16A3	1.03348144763045e-82	0.484823917091284	0.55	0.354	1.85127531714042e-78
STK17A	1.30058180744455e-82	0.373960606446106	0.525	0.313	2.32973219167542e-78
MRFAP1	2.12896474364238e-82	0.404848485111648	0.718	0.536	3.8136145452866e-78
MS4A6A	2.9446069199017e-82	0.883918399838529	0.659	0.58	5.27467437561991e-78
XAB2	3.29290137204603e-82	0.282428380983808	0.344	0.157	5.89857422774605e-78
TNFRSF12A	3.93409622374037e-82	0.429636852023046	0.374	0.192	7.04714656558613e-78
TNIP1	1.11819254519703e-81	0.524682650189364	0.515	0.312	2.00301830621143e-77
LRP1	1.26139463401067e-81	-0.472897784715886	0.708	0.787	2.25953620790331e-77
ARL8A	1.26824479676297e-81	0.339134154516658	0.398	0.204	2.27180690444152e-77
SHC1	1.29904899882233e-81	0.278364140448573	0.395	0.195	2.32698647159044e-77
CD164	1.9260652143158e-81	0.387064135536911	0.843	0.681	3.45016061840389e-77
RELB	3.0346452713392e-81	0.304914548055571	0.321	0.139	5.43596007454992e-77
CARD19	3.46848168037733e-81	0.396740568921775	0.573	0.369	6.21309123405991e-77
HSBP1	4.07095703187366e-81	0.391785007049467	0.923	0.81	7.29230533119529e-77
ASCL2	4.14520183775374e-81	0.271551358019322	0.201	0.056	7.42530005196827e-77
TSPAN1	4.20360188097887e-81	-0.622351823665814	0.041	0.163	7.52991204939744e-77
STX17	4.60713375176211e-81	0.251006994736216	0.263	0.098	8.25275868953146e-77
SMIM29	4.62369399415702e-81	0.355381685354619	0.467	0.261	8.28242305173347e-77
SLC12A7	7.81441985219603e-81	0.338299469163028	0.404	0.211	1.39979702812388e-76
CCPG1	1.02056327473561e-80	-0.450659438713065	0.421	0.562	1.8281349940339e-76
SNTN	1.25347210336955e-80	-0.400832950566067	0.013	0.111	2.24534457876587e-76
SCNM1	2.88788056232758e-80	0.274444063830621	0.344	0.158	5.17306045129739e-76
ZDHHC24	3.17023807332606e-80	0.32550499214003	0.507	0.296	5.67884746074897e-76
VMP1	3.56533781772199e-80	0.391406672986505	0.603	0.39	6.38658963288539e-76
DRAP1	3.88880529805819e-80	0.418082515453482	0.696	0.504	6.96601693041164e-76
EIF3J	4.85076989900554e-80	0.391418317581908	0.673	0.47	8.68918412008862e-76
STAMBPL1	5.36885340500691e-80	0.340794109559095	0.266	0.102	9.61722710438887e-76
SLC39A1	7.7756368359485e-80	0.368899123985095	0.604	0.404	1.39284982642345e-75
CCR2	1.04389277600873e-79	-0.344886887492432	0.085	0.232	1.86992512966444e-75
ZNF267	2.15064992474239e-79	0.319643225259844	0.333	0.15	3.85245921019105e-75
ENSMMUG00000002309	2.63393720854794e-79	-0.398198487240956	0.103	0.25	4.71817172167192e-75
PPP1R9B	2.6354556496492e-79	0.402547052152166	0.591	0.384	4.72089170521662e-75
ENSMMUG00000063609	3.11003909729727e-79	0.297802229334905	0.965	0.898	5.57101303498861e-75
ZNF483	3.92981579587188e-79	-0.522369691039183	0.283	0.441	7.03947903514531e-75
HNRNPDL	5.32220140544674e-79	0.41299645416016	0.858	0.726	9.53365937757674e-75
NCF2	7.86742899790119e-79	-0.419789758569586	0.706	0.764	1.40929255639404e-74
GRIPAP1	7.88603005191741e-79	0.329236140967336	0.467	0.268	1.41262456319997e-74
IFI30	8.15613988838944e-79	0.338745527401038	0.977	0.994	1.4610093382072e-74
OSM	8.44245714360145e-79	-0.758362716875053	0.22	0.388	1.51229734813333e-74
F13A1	1.1156949994632e-78	-0.416068595385078	0.104	0.253	1.99854445253844e-74
ENSMMUG00000055457	1.15530127347234e-78	-0.304565124853628	0.106	0.257	2.069491171171e-74
SGPL1	1.25729701251267e-78	0.414068950261368	0.42	0.228	2.25219613851395e-74
ENSMMUG00000057696	1.53969760515712e-78	0.254498662140987	0.209	0.065	2.75806032011795e-74
SNRPD2	2.28774850265506e-78	0.353048024085543	0.845	0.72	4.09804389280601e-74
PSMD4	3.51662117766542e-78	0.359304370630365	0.712	0.527	6.29932351555207e-74
GMIP	3.55624004584385e-78	0.315925125923245	0.451	0.249	6.37029279412009e-74
ENSMMUG00000041188	4.90680505664416e-78	-0.267867377093393	0.996	0.979	8.78955989796669e-74
IST1	9.12312244259456e-78	0.30115521022848	0.531	0.318	1.63422492314196e-73
MAT2A	1.04520419940675e-77	0.392846633135924	0.661	0.458	1.87227428239732e-73
FABP4	1.0522187681647e-77	-1.088383868767	0.325	0.513	1.88483947941343e-73
MRPS34	1.18561240376449e-77	-0.407944239240623	0.293	0.453	2.12378749886332e-73
UBE2E2	1.34664962829361e-77	0.363194701807247	0.605	0.4	2.41225347916234e-73
SERBP1	2.10302001982214e-77	-0.427268958579947	0.635	0.715	3.7671397615074e-73
ADM	5.10582306881229e-77	0.348338945727187	0.137	0.023	9.14606086316345e-73
C9orf16	6.20310309547843e-77	-0.483867216734992	0.365	0.513	1.11116185749305e-72
TRIB3	7.62756929037518e-77	0.281215152340562	0.152	0.031	1.36632648698491e-72
H1-0	8.01533045470233e-77	0.512378812270116	0.257	0.099	1.43578614435083e-72
ACAA1	1.14584084255777e-76	0.316647498973047	0.486	0.282	2.05254470127374e-72
ENSMMUG00000005880	1.16013276466329e-76	-0.404844948298021	0.696	0.764	2.07814582134135e-72
LSM2	1.44065850086085e-76	0.368060278798551	0.624	0.44	2.58065157259203e-72
CD53	1.5101064049249e-76	0.384031813853556	0.815	0.648	2.70505360314197e-72
SPHK1	2.79527461907236e-76	0.335872455062483	0.152	0.031	5.00717542514432e-72
XRN1	3.0381540007942e-76	0.326915851802531	0.335	0.159	5.44224526162265e-72
YPEL3	3.65284207751098e-76	-0.406733301121452	0.178	0.342	6.54333601344543e-72
CCRL2	6.37093921832898e-76	0.297550719033692	0.289	0.123	1.14122634217927e-71
ABHD16A	8.12439685413153e-76	0.331045832589204	0.59	0.388	1.45532320848058e-71
MVD	1.01203461859518e-75	0.275047937814346	0.311	0.138	1.81285761228955e-71
PTTG1IP	1.8331331918061e-75	-0.446379844288643	0.405	0.542	3.28369148648228e-71
NRROS	2.0555932876739e-75	0.353739104863077	0.45	0.259	3.68218425621026e-71
MICOS13	2.08168171935965e-75	0.340303389428613	0.879	0.746	3.72891646388894e-71
PSMD3	2.2685757862806e-75	0.34805238496784	0.591	0.389	4.06369980596444e-71
GPR84	2.37148781169513e-75	0.389728403293765	0.423	0.235	4.24804611708949e-71
MGAT1	3.54952240976356e-75	0.367518969132033	0.711	0.512	6.35825949260946e-71
GUK1	3.76824740982421e-75	0.357171474726412	0.658	0.465	6.7500615852181e-71
ENSA	6.86228148097862e-75	0.326142965906483	0.702	0.516	1.2292404816877e-70
NFE2L2	7.08507406207469e-75	0.427668570197873	0.672	0.478	1.26914931673944e-70
ABI1	7.54838346028005e-75	0.355578303311878	0.598	0.395	1.35214192923997e-70
ENSMMUG00000012440	1.04547205354897e-74	0.282276030025161	0.452	0.256	1.87275408952226e-70
EML4	1.08004270964342e-74	-0.443009564971738	0.586	0.697	1.93468050578426e-70
HSD17B7	1.38403124367259e-74	0.330660663572997	0.259	0.103	2.4792151667907e-70
ST3GAL5	1.84032109126582e-74	0.321214968908447	0.216	0.075	3.29656717078447e-70
ENSMMUG00000044585	2.16700007449331e-74	0.306569860768454	0.944	0.883	3.88174723343986e-70
C5AR1	2.17520920042247e-74	-0.436123220689351	0.572	0.706	3.89645224071678e-70
CSF3R	4.95987609946734e-74	0.834573035489711	0.638	0.502	8.88462605697584e-70
ATP5PB	5.24557713468024e-74	-0.408912186257302	0.631	0.715	9.39640232135272e-70
COX20	1.14109025123495e-73	0.292212925395601	0.348	0.169	2.04403496703716e-69
SH3BP2	1.24186853113255e-73	0.380856763456465	0.607	0.412	2.22455909981774e-69
PLEKHJ1	1.31162078825327e-73	0.304573866324003	0.495	0.296	2.34950631799808e-69
PPM1J	1.51968666240336e-73	0.370883228509031	0.325	0.149	2.72221471836314e-69
VSIG4	4.65251035720544e-73	-0.288613470321904	0.037	0.15	8.33404180286211e-69
SDF4	4.98087820120938e-73	0.337579162598213	0.708	0.521	8.92224712182636e-69
PAOX	5.7362362180803e-73	0.284508234215171	0.504	0.307	1.02753199374472e-68
NSRP1	9.7874278789986e-73	0.299900785722166	0.504	0.299	1.75322195596502e-68
SERPINB10	1.26403587593317e-72	-0.539794894554549	0.221	0.392	2.26426746455909e-68
DNAJC5	2.26467899120209e-72	0.274699453588583	0.257	0.104	4.05671947694031e-68
TMEM14A	3.05058670281699e-72	0.326056890205751	0.451	0.263	5.46451596075608e-68
RBM42	3.28672423512271e-72	0.320473056986714	0.578	0.379	5.88750912237532e-68
EVI2B	4.65845648879988e-72	-0.422548947998911	0.255	0.419	8.34469310838722e-68
ENY2	4.68234569833601e-72	0.344103014388846	0.77	0.589	8.3874858494293e-68
ANXA4	1.34886242430156e-71	0.362524524657933	0.826	0.693	2.41621726065138e-67
FERMT3	1.49940555279461e-71	0.380926422964924	0.697	0.522	2.68588516672098e-67
ARFRP1	2.15212838926164e-71	0.310762642641012	0.474	0.282	3.85510758368438e-67
CD46	2.33856862691474e-71	-0.434247938063192	0.332	0.477	4.18907798139237e-67
RBIS	3.66386799191235e-71	0.305918900837491	0.69	0.498	6.56308673391259e-67
MCL1	3.93910886475118e-71	0.409115878003204	0.87	0.725	7.05612570942878e-67
VPS13C	4.23610930897656e-71	-0.451779953584427	0.383	0.525	7.58814260516971e-67
TOR1AIP1	4.81286493418565e-71	0.298843332606186	0.484	0.292	8.62128495660675e-67
SAP18	9.94195585609024e-71	0.304060062415361	0.874	0.745	1.78090255250144e-66
CRTAP	9.99397447696757e-71	-0.354266973970912	0.205	0.363	1.7902206480592e-66
OGFR	1.09581245860348e-70	0.281100562905616	0.32	0.152	1.96292885709641e-66
HADH	1.14423860906511e-70	-0.347596771445655	0.2	0.353	2.04967462041833e-66
CNN2	1.46686486367242e-70	-0.442237852179668	0.306	0.46	2.62759503029641e-66
PID1	1.56262868803264e-70	-0.301000845103129	0.034	0.141	2.79913676887287e-66
FAM183A	1.82408007648791e-70	-0.409920149436648	0.023	0.121	3.2674746410128e-66
SNX1	1.93736564713519e-70	0.328398282201495	0.734	0.555	3.47040308371327e-66
FNBP1	2.10909663501127e-70	0.473102076038859	0.672	0.497	3.77802480229569e-66
COMMD9	3.73869717254776e-70	0.287313202764524	0.481	0.291	6.6971282451848e-66
PSMA5	3.80570326653527e-70	0.321483113999535	0.574	0.383	6.81715626134463e-66
CCDC88A	4.89361745251526e-70	-0.439169753232063	0.511	0.616	8.76593694269059e-66
GMFG	5.69861821532749e-70	-0.308425444422509	0.874	0.918	1.02079348091161e-65
RRBP1	6.56725609440551e-70	0.353517781995404	0.651	0.477	1.17639258419086e-65
RPS4Y2	8.47718765874806e-70	-0.423377425808636	0.445	0.574	1.51851862531154e-65
RELA	1.21908814283713e-69	0.280557953894849	0.385	0.204	2.18375259026415e-65
LYN	1.22975297795101e-69	0.392145795579181	0.75	0.583	2.20285650940365e-65
ATP6V1FNB	1.29465763246335e-69	-0.403583758631172	0.78	0.825	2.3191202170316e-65
NUCKS1	1.58812089618911e-69	0.423919692253724	0.578	0.389	2.84480096134356e-65
TANK	2.31149603969984e-69	0.347947292394468	0.512	0.321	4.14058285591432e-65
PLXDC2	2.34921421992504e-69	-0.391246522761915	0.639	0.742	4.20814743215172e-65
TOR3A	2.47072903306791e-69	0.360484001183241	0.476	0.287	4.42581691693454e-65
RTN4	3.39849397709685e-69	-0.361827386253383	0.726	0.795	6.08772226117359e-65
EMP3	4.71903866639288e-69	0.396322611023381	0.95	0.914	8.45321396310957e-65
IQGAP2	5.50458132330102e-69	-0.333991269925535	0.162	0.315	9.86035652442911e-65
ENSMMUG00000022874	6.5549305134955e-69	0.419940595365066	0.495	0.308	1.17418470288245e-64
MRPS21	7.42889766157419e-69	0.313742829919649	0.664	0.475	1.33073843811779e-64
ENSMMUG00000040065	9.84330659107457e-69	0.354104947553531	0.42	0.248	1.76323150965919e-64
IGSF8	1.72985426615332e-68	-0.406268448383463	0.316	0.458	3.09868794696043e-64
CASP4	1.82597864247452e-68	0.432404379658761	0.622	0.431	3.2708755422646e-64
DYNLRB2	2.57361594940465e-68	-0.599768977153639	0.105	0.24	4.61011825016855e-64
YKT6	4.28938672226609e-68	0.259340472529753	0.308	0.145	7.68357843559524e-64
HYPK	4.46793985935286e-68	0.339049698755523	0.803	0.659	8.00342067005877e-64
TOLLIP	6.13212867987215e-68	0.279346747987892	0.41	0.227	1.0984482104255e-63
RASGEF1B	6.97515442863074e-68	0.391674822733274	0.505	0.323	1.24945941280062e-63
CLCN7	1.43128604541908e-67	0.345639935123486	0.45	0.266	2.56386269315919e-63
RPS27L	2.98601582623175e-67	0.607944881221124	0.865	0.762	5.34885014952893e-63
PTGIR	3.03885824138673e-67	0.267381473525323	0.128	0.024	5.44350676779605e-63
VOPP1	3.69474660414027e-67	0.366644635627866	0.269	0.121	6.61839959199647e-63
S100A9	4.06204650353732e-67	-0.569190351074547	0.064	0.188	7.2763439017864e-63
BOLA2B	6.24408908423969e-67	0.319829192373824	0.618	0.424	1.11850367765986e-62
ENSMMUG00000032231	8.70537393673961e-67	0.291232754057074	0.386	0.213	1.55939363328817e-62
TRAPPC4	1.49780429067311e-66	0.272136004904088	0.508	0.315	2.68301682588274e-62
VMO1	4.22789012649713e-66	-0.500662396248602	0.843	0.925	7.57341958359431e-62
ALDH1A1	4.30510384141053e-66	-0.590162541861256	0.585	0.709	7.71173251111869e-62
DNM2	4.60256665657703e-66	0.33879225182296	0.518	0.334	8.24457765192643e-62
SLAMF9	8.69287627371584e-66	-0.393209853096817	0.203	0.349	1.55715492691072e-61
VCP	1.04605922184154e-65	0.359970192732377	0.781	0.621	1.87380588408476e-61
ARF5	1.07193482230861e-65	-0.373099823146043	0.756	0.802	1.92015684720142e-61
FUBP1	1.95536953275823e-65	0.256461332633302	0.451	0.26	3.50265344402982e-61
ENSMMUG00000022769	2.90428728301762e-65	0.383856619877721	0.754	0.59	5.20244981006946e-61
ENSMMUG00000028777	5.59651435397574e-65	-0.334339711538824	0.107	0.24	1.00250361622767e-60
DNMT1	6.40912735595198e-65	0.444405327677915	0.699	0.527	1.14806698327168e-60
RGS2	1.02954731658367e-64	0.813893203849309	0.516	0.35	1.84422810819632e-60
YWHAB	1.09748471180187e-64	-0.270348803558859	0.916	0.926	1.96592436425068e-60
CZIB	1.67407255243196e-64	0.321124660691166	0.726	0.548	2.99876616317137e-60
WDR81	1.93203724984275e-64	0.32174446327044	0.449	0.265	3.46085832564333e-60
ENSMMUG00000029987	1.98951711211319e-64	-0.384628079186474	0.153	0.292	3.56382200292836e-60
SLC11A1	2.62270580832648e-64	-0.366871226209485	0.661	0.761	4.69805291445523e-60
FAM174C	4.71794053303027e-64	0.317441491676115	0.647	0.456	8.45124687681712e-60
GSTK1	6.98170195430486e-64	-0.421374047568854	0.503	0.611	1.25063227107463e-59
CYRIA	7.07639422658289e-64	0.340105781723867	0.413	0.238	1.26759449780779e-59
HPSE	9.09875387752483e-64	0.250747960539445	0.22	0.084	1.62985978208102e-59
ERP29	9.35994977772469e-64	0.352967287010029	0.691	0.546	1.67664780368382e-59
MAP3K8	9.95192084965385e-64	-0.489678490345457	0.536	0.638	1.78268758179849e-59
PGLS	1.55022285188398e-63	-0.41464453798989	0.61	0.685	2.77691419457977e-59
PARP6	3.72118933190403e-63	0.366476197939158	0.901	0.822	6.66576645023968e-59
APEX1	3.94451811502038e-63	-0.430152291349516	0.424	0.542	7.06581529943602e-59
MIEN1	7.50557832840217e-63	0.303408326749753	0.575	0.392	1.34447424596668e-58
ENSMMUG00000019238	1.12683303506842e-62	0.282607873284267	0.594	0.403	2.01849601571806e-58
ANKFY1	1.15052433042195e-62	0.259858875692091	0.4	0.228	2.06093423308483e-58
CLEC4E	1.45306858658754e-62	-0.38599288425366	0.149	0.287	2.60288175915427e-58
FOLR2	2.54053077644277e-62	0.330332547787482	0.363	0.199	4.55085277984193e-58
TM9SF1	2.75513785840574e-62	0.279509113504856	0.587	0.401	4.9352784457622e-58
KLF10	4.36342755065047e-62	-0.408471088035541	0.248	0.403	7.81620777148018e-58
APOE	6.36445338527632e-62	0.729390235570001	0.889	0.978	1.14006453490455e-57
MRPL14	1.12213400915101e-61	0.327298037701751	0.614	0.436	2.01007865059221e-57
SYF2	1.38778137429661e-61	0.331405515580048	0.638	0.458	2.48593277577751e-57
PSMD14	1.4897635408057e-61	0.265275282748445	0.469	0.293	2.66861343064525e-57
HSF1	1.50207194279135e-61	0.277489480368401	0.504	0.322	2.69066147112215e-57
UBE2I	1.50520806428518e-61	0.322586209822639	0.766	0.603	2.69627920555405e-57
VAMP5	1.98434634647626e-61	0.313567434282479	0.723	0.557	3.55455961044293e-57
TRIM38	2.06704045055949e-61	0.321502483063126	0.645	0.47	3.70268955908721e-57
SCARB2	2.24006798675298e-61	0.390024934110009	0.779	0.635	4.01263378467061e-57
MCEMP1	2.3962597298096e-61	-0.288925500864955	0.392	0.615	4.29242005400793e-57
IL6R	2.44337668759753e-61	0.359448233118932	0.398	0.231	4.37682066049346e-57
TPPP3	2.47519325474945e-61	-0.442318925683562	0.05	0.157	4.43381367723268e-57
SNRPC	3.73843079967422e-61	0.266767403383755	0.438	0.264	6.69665109145643e-57
PSMD2	3.85272431141279e-61	0.293990218055543	0.599	0.411	6.90138505903373e-57
CYBRD1	3.99352253929681e-61	-0.305570019000487	0.113	0.245	7.15359692464238e-57
NOSIP	4.54285111317725e-61	0.29177241099883	0.575	0.392	8.1376091990344e-57
PTBP3	2.77254071555592e-60	-0.381654659201413	0.486	0.6	4.96645218377533e-56
TMED9	2.91227507606513e-60	0.304562474512224	0.767	0.601	5.21675834375546e-56
RPIA	3.45121468459946e-60	0.314589661898231	0.445	0.271	6.18216086452301e-56
HVCN1	3.55209250804211e-60	0.370637251870581	0.538	0.369	6.36286330965583e-56
NFKBIE	3.62728509472848e-60	0.300697804611116	0.338	0.179	6.49755579018713e-56
PSMD8	3.65563424967696e-60	0.28481419604816	0.696	0.524	6.54833763144635e-56
EIF5	3.74414172777568e-60	0.337652634098598	0.763	0.574	6.70688107696457e-56
CSDE1	3.75961512029518e-60	-0.342043542055954	0.659	0.729	6.73459856498476e-56
C9orf116	3.95002473262632e-60	-0.402254716898798	0.027	0.116	7.07567930355354e-56
UBE2B	4.21783473784908e-60	0.331468537252024	0.653	0.465	7.55540736590906e-56
CHCHD2	4.33528356770206e-60	0.263774771914806	0.951	0.906	7.7657934548247e-56
BTN2A2	6.90129229523065e-60	0.275886259890835	0.509	0.322	1.23622848884467e-55
ENSMMUG00000031911	7.66170657057814e-60	-0.577991879706496	0.03	0.122	1.37244149798766e-55
IGBP1	8.20463975111806e-60	-0.405430157097396	0.43	0.549	1.46969711861778e-55
TMA7	8.9297047951013e-60	0.278187842631041	0.927	0.838	1.5995780199465e-55
TNFSF12	1.13015782164401e-59	0.349841528581988	0.896	0.852	2.02445170591091e-55
PDCD5	1.22432914670925e-59	0.318154389777316	0.73	0.562	2.19314080050028e-55
GLA	1.27638827631473e-59	0.382597854771463	0.482	0.312	2.28639431936258e-55
CMBL	1.43171730507067e-59	-0.308335365737817	0.109	0.238	2.56463520857309e-55
PLEKHB2	1.52369925025932e-59	0.3383935361992	0.642	0.466	2.72940246698953e-55
GPBP1	1.52863085847731e-59	0.30611454902467	0.568	0.384	2.7382364567904e-55
STAT6	2.14612577612286e-59	0.28964293758806	0.57	0.388	3.84435510276888e-55
TTYH3	2.47858861110766e-59	0.295065361583102	0.267	0.125	4.43989577907715e-55
H4C8	2.86979332913119e-59	0.38379809442191	0.262	0.123	5.1406607904727e-55
EIF4G1	6.21986768676395e-59	0.307012251755507	0.593	0.417	1.11416489873003e-54
MRPS18A	8.49361737286315e-59	0.287067762355581	0.563	0.385	1.52146168000098e-54
SYNGR1	8.86230281325042e-59	0.266267016609129	0.11	0.02	1.58750430293755e-54
P2RY11	1.3954058483214e-58	0.299216218365202	0.392	0.229	2.49959049609813e-54
SUPT4H1	1.55803229612326e-58	0.321694720219358	0.689	0.525	2.79090325204559e-54
HNRNPA1	2.38564897886761e-58	-0.252360697441738	0.903	0.923	4.27341301584556e-54
STARD3	2.44054940993215e-58	0.264050684876227	0.358	0.198	4.37175615801146e-54
SPACA9	4.80505631771891e-58	-0.593952847664369	0.139	0.265	8.60729738192988e-54
RSPH1	5.68612066391893e-58	-0.356752954423898	0.025	0.113	1.0185547945278e-53
ITGAL	5.96849635713189e-58	0.327959455380441	0.432	0.267	1.06913675245304e-53
HSPA9	6.38989555149697e-58	0.314895057318833	0.637	0.466	1.14462199013965e-53
ENSMMUG00000009066	8.78043577627267e-58	-0.346169980243665	0.164	0.295	1.57283946060372e-53
PAK2	9.24118644315852e-58	-0.357545142967274	0.738	0.787	1.65537372756299e-53
NCSTN	9.85409043337962e-58	0.276339579216848	0.477	0.306	1.76516321933129e-53
HMGB1	1.65413220510351e-57	-0.301078884817915	0.886	0.914	2.96304701900193e-53
DDRGK1	2.31418184643314e-57	0.316915674019855	0.722	0.585	4.14539394151568e-53
CNDP1	2.48372112674921e-57	0.327364494914361	0.715	0.576	4.44908965434585e-53
HSPA5	3.84691210440076e-57	0.36544284935786	0.876	0.772	6.89097365261308e-53
CSTB	4.8210499498938e-57	-0.323626431543362	0.897	0.928	8.63594677524477e-53
NSFL1C	4.95823621123735e-57	0.259351608742406	0.542	0.358	8.88168852518947e-53
MRPS18B	5.66008056048928e-57	0.266925065555529	0.582	0.403	1.01389023080045e-52
CEP170	6.49210527578103e-57	0.314573289168342	0.548	0.373	1.16293081805066e-52
THEMIS2	7.14644290745594e-57	0.30391546151693	0.507	0.332	1.28014231801258e-52
MPST	7.94103324143633e-57	-0.363233131042381	0.272	0.407	1.42247728453849e-52
ROCK1	8.88567376557139e-57	-0.375084503553969	0.494	0.593	1.5916907416268e-52
PSMC5	9.5340016101005e-57	0.283806791292904	0.692	0.516	1.7078257084173e-52
OSBPL2	1.20389204204043e-56	0.305682398678003	0.774	0.612	2.15653181490703e-52
LIMK1	1.21660722266596e-56	0.299647728030268	0.315	0.166	2.17930851796154e-52
DDX3X	1.27449687772731e-56	0.297755650890886	0.626	0.452	2.28300625707292e-52
TM6SF1	1.42961510403511e-56	-0.372732515438458	0.393	0.523	2.56086953585808e-52
DEK	1.96324398962314e-56	0.351682948023728	0.791	0.647	3.51675895861193e-52
GRAMD4	3.09223130695481e-56	0.314057080487239	0.181	0.067	5.53911394014816e-52
LYAR	3.14957537800655e-56	-0.372698022458645	0.521	0.632	5.64183437462314e-52
ENSMMUG00000017231	4.11303420636178e-56	0.273273413651322	0.693	0.526	7.36767817385585e-52
SEC61G	4.33331565387509e-56	0.352986954949049	0.825	0.717	7.76226833078645e-52
YJEFN3	4.72810183084574e-56	0.28369134922895	0.842	0.714	8.46944880959398e-52
PPP4C	1.28911894094392e-55	0.302143591256211	0.698	0.516	2.30919875891284e-51
STIP1	1.60519705628413e-55	0.291594108549624	0.704	0.535	2.87538948692176e-51
CCT3	2.11272571698571e-55	0.282062363752031	0.81	0.665	3.7845255768365e-51
GDF15	2.19232015981174e-55	0.489011630561071	0.2	0.08	3.92710310227077e-51
PPP2R2A	2.22906081755259e-55	0.264486660575078	0.422	0.255	3.99291664248195e-51
HIF1A	3.65367281764945e-55	0.560153300275881	0.784	0.644	6.54482411825546e-51
AZU1	3.8178548347094e-55	0.559849029340986	0.173	0.062	6.83892336541495e-51
ENSMMUG00000053735	5.56705268543131e-55	-0.380720587131273	0.296	0.427	9.9722614754131e-51
ENSMMUG00000060858	6.56916093551988e-55	0.500533604097282	0.939	0.913	1.17673379837968e-50
RHEB	6.89355051895367e-55	0.320709577670835	0.701	0.523	1.23484170446017e-50
NDUFB10	7.0762409335397e-55	-0.376153799830233	0.522	0.624	1.26756703842497e-50
ATP2B1	7.36322449035045e-55	-0.291126150734474	0.127	0.253	1.31897440295648e-50
MYL12B	8.22472886088574e-55	0.257474217985283	0.982	0.958	1.47329568085046e-50
SPCS2	8.24974408044913e-55	0.279738657638143	0.62	0.44	1.47777665713085e-50
CEPT1	9.00079277689369e-55	0.258216416729123	0.476	0.31	1.61231201012497e-50
LAMTOR5	9.2417699349384e-55	0.295156024324053	0.692	0.532	1.65547824844552e-50
MSC	1.1037631072512e-54	0.456083483497469	0.112	0.024	1.97717085401908e-50
ITGAX	1.32242685332207e-54	0.348572940033875	0.738	0.561	2.36886322235582e-50
SNX6	1.3970856747138e-54	0.29335787018716	0.695	0.539	2.50259956911482e-50
PCNA	1.73769947447577e-54	0.269108700986643	0.362	0.204	3.11274106862845e-50
ECM1	3.25213922588013e-54	0.405086572688893	0.313	0.169	5.82555699531908e-50
RAP1B	3.26694352490428e-54	-0.297755720363969	0.734	0.804	5.85207593616104e-50
MOB3B	3.38348670002412e-54	-0.28351733549476	0.088	0.201	6.0608397257532e-50
UBE2N	4.41146505686167e-54	0.25556096295566	0.571	0.393	7.90225735635631e-50
EIF3M	4.67208112544264e-54	-0.38714822685796	0.64	0.7	8.3690989200054e-50
PTPN2	8.70328630916382e-54	0.359688159132438	0.597	0.431	1.55901967656051e-49
PPT1	1.17497030021027e-53	-0.267965478368591	0.737	0.823	2.10472429876666e-49
CD47	2.00756990602375e-53	0.26664399938555	0.559	0.388	3.59615997266034e-49
HNRNPA2B1	2.10954000565401e-53	0.269748149888259	0.971	0.925	3.77881901212802e-49
PYGL	2.19642672174157e-53	-0.339300417586156	0.237	0.366	3.93445918665568e-49
MED8	2.25475394045146e-53	0.263275545082184	0.674	0.5	4.03894073353069e-49
MMP14	2.38275473854883e-53	0.492260331172632	0.724	0.623	4.26822856316253e-49
ND3	5.20815080166673e-53	-0.335915556234216	0.728	0.863	9.32936053102562e-49
SLC2A6	6.26130911670663e-53	0.430978510953882	0.365	0.216	1.12158830207566e-48
DDX24	6.68466183296471e-53	0.276292584185914	0.691	0.524	1.19742347413897e-48
RAB8B	6.94455640980628e-53	0.28369717915157	0.399	0.241	1.2439783896886e-48
MFSD1	9.33183025373439e-53	0.363266801327242	0.697	0.547	1.67161075335144e-48
NAP1L1	1.39204071852287e-52	-0.410084073457588	0.54	0.63	2.49356253909001e-48
TMBIM1	1.47509889807912e-52	0.257979881235412	0.616	0.441	2.64234465612913e-48
KPNB1	1.56217906946749e-52	0.26297923258836	0.514	0.341	2.79833136713711e-48
C19H19orf38	1.61366044138656e-52	0.283744475515082	0.441	0.281	2.89054994865575e-48
HEXB	1.8887578427634e-52	-0.287360534038216	0.869	0.918	3.38333192374208e-48
IL10	2.07800749402175e-52	0.346216316112974	0.147	0.046	3.72233482404116e-48
GIMAP8	2.55821175907636e-52	0.263175971954828	0.237	0.108	4.58252472403349e-48
JUN	2.57704386016378e-52	0.542279999995488	0.859	0.796	4.61625866671138e-48
DDX39B	2.89371608818101e-52	0.277645140664316	0.61	0.434	5.18351362875864e-48
CXCL16	3.25751303941735e-52	-0.286599792862308	0.781	0.87	5.8351831075083e-48
RPL37A	6.88354537747463e-52	-0.321002473327476	0.99	0.964	1.23304948346703e-47
ANG	1.65787527081475e-51	-0.290787130442719	0.112	0.232	2.96975197261047e-47
NECTIN2	1.71044420811015e-51	0.303292291052906	0.282	0.149	3.06391870998772e-47
FKBP8	1.81830989683238e-51	0.284732209446077	0.564	0.392	3.25713851819584e-47
USP15	1.88379620134064e-51	0.269928892035219	0.581	0.403	3.37444413546149e-47
VPS25	2.24616190380253e-51	-0.292803962682557	0.207	0.339	4.02354981828147e-47
ETS2	2.25130073940612e-51	-0.388949481258812	0.304	0.436	4.03275501449818e-47
ENSMMUG00000044284	2.40455480454667e-51	-0.400031826318796	0.451	0.556	4.30727902138445e-47
ATP5PO	2.60867225408153e-51	-0.274596478807302	0.903	0.914	4.67291460873625e-47
MATN2	2.71751079151628e-51	-0.396791787510967	0.072	0.177	4.86787708084311e-47
PDIA3	3.01363171841197e-51	0.343219849962458	0.709	0.561	5.39831849719136e-47
GNAQ	3.21812673511618e-51	-0.292959022174804	0.151	0.278	5.76463042061361e-47
SPN	3.29224273093471e-51	-0.332652036021928	0.193	0.322	5.89739440392335e-47
PFN1	7.04145569929593e-51	-0.254141775728584	0.95	0.969	1.26133595941488e-46
CORO1B	7.4886734055874e-51	0.311668675324083	0.738	0.592	1.34144606714287e-46
ADAP2	7.94245786757206e-51	0.360333901307299	0.531	0.377	1.42273247781818e-46
SMIM22	8.64444165264862e-51	-0.375534201107748	0.034	0.119	1.54847883323895e-46
HYI	8.8879825000103e-51	-0.346805759375376	0.33	0.456	1.59210430522684e-46
PRKACB	1.10151781685783e-50	-0.287699902176334	0.182	0.313	1.97314886533742e-46
EGR1	1.65708652129352e-50	0.345023043035519	0.208	0.089	2.96833908559309e-46
EIF1AY	1.77005317741556e-50	0.251683818726344	0.512	0.345	3.1706962567045e-46
FTL	2.12881697480706e-50	0.385290306141089	0.944	0.903	3.81334984697188e-46
CHORDC1	2.34470477154422e-50	0.256306901397745	0.5	0.332	4.20006965726717e-46
VDAC2	2.77965956736914e-50	-0.319209041406056	0.764	0.801	4.97920418302833e-46
ATP5F1A	3.74284250429214e-50	-0.290157147695756	0.783	0.817	6.70455377793851e-46
SPATA6	6.17792310648304e-50	-0.295267578270668	0.136	0.254	1.10665136606431e-45
LGALS3	6.26143256823796e-50	-0.314674260464886	0.957	0.997	1.12161041594847e-45
TMEM256	6.26858462017493e-50	-0.354564605110987	0.334	0.452	1.12289156301194e-45
GALNS	6.95380005223672e-50	-0.333021475531663	0.709	0.766	1.24563420335716e-45
LPIN2	9.31123488589556e-50	0.315719517747542	0.416	0.264	1.66792150511047e-45
EIF4EBP1	1.0119920558314e-49	-0.316831797419355	0.593	0.676	1.81278136961079e-45
KRT19	1.59300808160072e-49	-0.559611361341506	0.039	0.125	2.85355537657137e-45
BAX	1.66249522359612e-49	0.316735011284827	0.628	0.468	2.97802769402773e-45
RAD23A	2.14127986234795e-49	0.27525328893213	0.699	0.539	3.83567461742388e-45
DNAJC10	2.66916742722528e-49	-0.331005579466976	0.207	0.334	4.78127961238865e-45
HEBP1	3.18621736780478e-49	-0.359983312019912	0.267	0.386	5.7074711709487e-45
ZFYVE16	3.24162034414747e-49	-0.367652873735189	0.276	0.399	5.80671452247136e-45
PIFO	4.31768248678778e-49	-0.407356502716883	0.044	0.133	7.73426463858295e-45
CIAO2B	6.67165936623786e-49	0.2659209994998	0.797	0.659	1.19509434227419e-44
RELT	6.81215717827016e-49	-0.368270168227531	0.35	0.471	1.22026171534353e-44
DDIT3	9.04784772677774e-49	0.333772448495654	0.4	0.249	1.6207409632977e-44
GNB1	9.96910324343504e-49	0.256349312673001	0.564	0.392	1.78576546399652e-44
HIGD2A	1.19139301150473e-48	-0.364308704671676	0.476	0.573	2.13414230150842e-44
ALAS1	2.32140101550698e-48	0.458329487906589	0.507	0.361	4.15832563907765e-44
DDX46	3.04912653849874e-48	-0.357101910987907	0.42	0.53	5.46190036841279e-44
LYST	3.26203549545219e-48	-0.323880230303398	0.181	0.302	5.8432841830035e-44
PECAM1	4.69080977540459e-48	-0.35801169372075	0.633	0.711	8.40264755068224e-44
DECR2	6.38002817298406e-48	-0.367168903486757	0.452	0.542	1.14285444662664e-43
SEPTIN11	7.23104363051788e-48	-0.369916886229126	0.384	0.485	1.29529684553467e-43
MITD1	7.46564353526084e-48	0.271501175388612	0.456	0.302	1.33732072647127e-43
CLEC12A	9.69857514685521e-48	-0.314337560214029	0.328	0.456	1.73730576605617e-43
OTULINL	1.22572400075793e-47	-0.306558985396448	0.172	0.296	2.19563940255767e-43
ACSL1	1.24567427121872e-47	0.305133467703114	0.366	0.224	2.23137632203409e-43
CD300A	1.78225894854114e-47	0.276972020682467	0.334	0.195	3.19256045452174e-43
MRPS15	2.07501789183454e-47	-0.340189695637191	0.517	0.605	3.71697954964321e-43
POLR2E	2.08280887228471e-47	0.265389474806236	0.672	0.511	3.7309355329236e-43
HK1	2.13562826082184e-47	0.251681279028961	0.588	0.426	3.82555090361016e-43
FGR	2.26842636458123e-47	0.354048443256056	0.703	0.555	4.06343214687436e-43
TRA2A	2.67253550462296e-47	0.300191283954046	0.566	0.402	4.7873128494311e-43
SDCBP	3.68151754998587e-47	0.298169424930845	0.884	0.787	6.59470238728969e-43
CPNE3	4.48988259867307e-47	-0.278644888759381	0.146	0.261	8.04272669900307e-43
APP	4.99360315341945e-47	-0.333446223900358	0.628	0.719	8.94504132872026e-43
LSM7	6.50416201780924e-47	0.26706452361874	0.774	0.616	1.16509054225017e-42
TMEM109	1.06063571455451e-46	0.260271167039599	0.548	0.397	1.8999167554815e-42
SLPI	1.1076478950035e-46	-0.566720210779153	0.048	0.134	1.98412967431978e-42
TMX4	1.11409120833282e-46	-0.271903761667409	0.177	0.3	1.99567158148657e-42
MRPL17	1.1492164855793e-46	0.264044198300566	0.656	0.507	2.0585914906182e-42
PLA2G2D	1.55578902593897e-46	0.755541256584879	0.222	0.107	2.78688488216447e-42
TNIP2	3.54769715079508e-46	0.272775582115185	0.363	0.222	6.35498990621923e-42
SGK1	3.86829417104333e-46	-0.398923579665352	0.618	0.711	6.92927534858992e-42
LSM4	4.02105183204361e-46	-0.36126086922421	0.516	0.6	7.20291014673973e-42
ALKBH7	4.49189929374065e-46	-0.350182326502068	0.505	0.59	8.04633920487763e-42
ENSMMUG00000018740	4.82880389367452e-46	0.268875802890834	0.89	0.786	8.64983641473916e-42
RAB14	6.6189640450598e-46	-0.326447504802843	0.644	0.688	1.18565502939156e-41
NOL7	9.78690748035553e-46	0.250819060190674	0.671	0.509	1.75312873695609e-41
CYP27A1	1.10115073553706e-45	-0.315674150556744	0.792	0.882	1.97249131256754e-41
ENSMMUG00000019253	1.49720498948722e-45	0.250151772709786	0.271	0.145	2.68194329766846e-41
GSTM4	1.96634659806686e-45	-0.357069590412383	0.368	0.489	3.52231666111717e-41
TWF2	4.51028241006454e-45	-0.317158433243771	0.713	0.756	8.07926888114861e-41
ENSMMUG00000063725	5.31946365110078e-45	1.13995269853467	0.539	0.438	9.52875523821683e-41
RGS14	5.8546569684917e-45	-0.302783711725384	0.193	0.319	1.04874470276592e-40
ARL6IP5	6.90681479677689e-45	-0.304822861104416	0.509	0.609	1.23721773454664e-40
ERP44	1.06853487167731e-44	0.255749662160867	0.621	0.466	1.91406651563557e-40
TOM1	1.18626862034482e-44	0.251396991366451	0.495	0.34	2.12496297962368e-40
RBL2	2.18781910724113e-44	-0.282785080543119	0.136	0.248	3.91904036680103e-40
GOLIM4	4.8298153304592e-44	-0.298396912224447	0.283	0.404	8.65164820145156e-40
TAX1BP1	6.11549579638189e-44	-0.35284690097881	0.58	0.648	1.09546876200589e-39
TMEM86A	7.28796674878439e-44	0.265577281480453	0.473	0.323	1.30549348370975e-39
CALM3	9.980877810435e-44	0.315736862655281	0.494	0.348	1.78787464218322e-39
NAA38	1.20808178943719e-43	-0.357049862871395	0.388	0.489	2.16403690941884e-39
FPR3	1.24612048017181e-43	0.372643360205146	0.332	0.202	2.23217561613177e-39
PRPF8	1.51872633154614e-43	-0.330706704477252	0.459	0.557	2.7204944776986e-39
ENSMMUG00000051392	1.79347576111715e-43	0.277026434516026	0.87	0.797	3.21265313088916e-39
MBP	1.92707743740225e-43	-0.33059290366509	0.283	0.399	3.45197381361865e-39
PPIF	2.99852135641824e-43	0.258900796187214	0.276	0.153	5.371251305752e-39
ENSMMUG00000059289	3.61349165527144e-43	0.385341473604605	0.627	0.472	6.47284760208773e-39
FUOM	4.83425438087486e-43	-0.373964993676513	0.738	0.79	8.65959987246113e-39
ARHGAP18	5.89716131111464e-43	-0.360296223831011	0.416	0.507	1.05635850565997e-38
SKP1	7.47895478228374e-43	-0.311145327023101	0.802	0.822	1.33970517015049e-38
ABHD14B	7.47971110053478e-43	-0.286464733916531	0.218	0.336	1.3398406494388e-38
NEK6	7.60399374141483e-43	0.262662683593684	0.494	0.34	1.36210339889964e-38
CCDC50	7.96593921688049e-43	0.401032512245562	0.265	0.142	1.4269386919198e-38
AIM2	8.7060161211083e-43	0.338747330999011	0.654	0.51	1.55950866777413e-38
UQCRC1	9.40074931951722e-43	0.268976804011754	0.812	0.679	1.68395622560512e-38
GPRIN3	9.74963036144247e-43	-0.257347633520363	0.162	0.276	1.74645128664519e-38
ENSMMUG00000054038	1.29338902378981e-42	0.272715225831162	0.999	0.988	2.31684775831468e-38
IGFLR1	1.52386237348735e-42	0.261795586206606	0.431	0.281	2.72969466962789e-38
APPL1	2.00823335544324e-42	-0.336129628774079	0.318	0.428	3.59734840960548e-38
PPIL3	2.37895863966186e-42	-0.253994415718877	0.136	0.244	4.26142861122629e-38
TSPAN4	3.0219975871266e-42	0.450174370758029	0.461	0.331	5.41330427781988e-38
NFKB1	4.6862946409977e-42	0.265111285172792	0.343	0.206	8.39455959041917e-38
KTN1	4.9257431751022e-42	-0.363393228619432	0.505	0.583	8.82348374956057e-38
SAT2	7.25295178644369e-42	-0.314106646055271	0.287	0.397	1.29922125350566e-37
EIF5B	7.51956181314477e-42	0.256897368951945	0.602	0.45	1.34697910758862e-37
CCL5	7.89548284381056e-42	0.855624349768176	0.157	0.063	1.41431784181179e-37
VDAC1	1.15297347554411e-41	-0.301500481733615	0.651	0.711	2.06532138674216e-37
ENSMMUG00000005959	1.51669014408003e-41	0.251436112247987	0.346	0.212	2.71684705509056e-37
SCPEP1	1.63090341189486e-41	0.277219462514961	0.724	0.603	2.92143728172727e-37
ETHE1	1.76078294071577e-41	0.351672793337115	0.745	0.634	3.15409048170415e-37
SLC2A5	1.8662561733199e-41	0.277645850320874	0.386	0.255	3.34302468326794e-37
ID3	2.52306743732588e-41	-0.318351958720978	0.133	0.244	4.51957070048184e-37
PADI2	2.98938450675105e-41	-0.256547894256646	0.099	0.202	5.35488446694316e-37
TSFM	9.89316646546626e-41	0.268482246284865	0.367	0.236	1.77216290895897e-36
LBH	1.57074051020109e-40	-0.372729190846648	0.05	0.132	2.81366747592322e-36
TNFAIP3	2.13875573179449e-40	0.31046851973666	0.523	0.366	3.83115314236347e-36
RUNX1	2.97714863444067e-40	-0.311380050922058	0.238	0.35	5.33296634887357e-36
CLINT1	3.33588313163317e-40	-0.39402673662095	0.387	0.486	5.97556745369451e-36
FABP5	3.91574928932593e-40	-0.295883389312528	0.726	0.87	7.01428170196953e-36
TRAF1	4.71338813271512e-40	0.255371612168011	0.104	0.03	8.4430921621326e-36
ANP32A	2.44588391402605e-39	-0.311146760675139	0.539	0.624	4.38131185519487e-35
SPI1	2.72260155239376e-39	0.266557472499966	0.586	0.446	4.87699616080293e-35
BHLHE40	3.05809567241934e-39	-0.311481899606825	0.403	0.519	5.47796677800477e-35
DUSP6	1.22419946328951e-38	0.393215213764898	0.416	0.29	2.19290849859051e-34
GCA	1.56039556938393e-38	-0.292043147117248	0.188	0.296	2.79513658343744e-34
ENSMMUG00000019505	2.12428801567121e-38	-0.349503065868012	0.442	0.536	3.80523712247184e-34
SLC35F6	7.77485011870777e-38	0.255144518371323	0.348	0.226	1.39270890176412e-33
ENSMMUG00000002075	8.16466638221392e-38	-0.404364112080332	0.634	0.679	1.46253668904598e-33
IPO5	1.99374821117133e-37	-0.2929171002404	0.222	0.329	3.5714011706712e-33
HMGA1	2.35964955710444e-37	0.312884181101432	0.586	0.45	4.22684025164119e-33
ENSMMUG00000018474	3.3061992872326e-37	0.293498815691027	0.768	0.654	5.92239478321976e-33
SLC1A3	4.55998113941967e-37	0.258559747989806	0.17	0.08	8.16829421504246e-33
RBM17	4.64310038533848e-37	0.306578274423716	0.531	0.394	8.31718572025681e-33
IGSF6	6.49893653490701e-37	-0.278002332418648	0.804	0.829	1.16415450149789e-32
SHTN1	1.2114152929669e-36	-0.331407184597106	0.481	0.573	2.17000821429161e-32
HBA	1.25035763199272e-36	0.285256273399523	0.109	0.035	2.23976562618857e-32
SSR2	1.36023667280863e-36	-0.282082768706688	0.755	0.781	2.4365919520021e-32
QSOX1	1.74518510171983e-36	0.252391541714769	0.596	0.473	3.12615007271074e-32
PPP3CA	2.02306815803624e-36	-0.277277267510375	0.245	0.353	3.62392199149032e-32
ARF4	3.8553522133362e-36	0.345873045232077	0.74	0.6	6.90609241974914e-32
ENSMMUG00000015946	3.94164337656158e-36	-0.324761046325392	0.601	0.645	7.06066578043476e-32
GSTO1	5.84165345676445e-36	-0.279017510556615	0.289	0.392	1.04641538371022e-31
HADHB	8.63667741619717e-36	-0.299970099471304	0.533	0.598	1.5470880255634e-31
SMCO4	1.26018689629167e-35	-0.279069695435053	0.159	0.256	2.25737278732727e-31
HSPB1	2.49952077226221e-35	0.55740485660822	0.202	0.104	4.47739155935329e-31
CSGALNACT2	2.58731520564161e-35	-0.260958008585066	0.18	0.282	4.63465772786581e-31
RABAC1	2.96350806582187e-35	-0.284982548961114	0.661	0.719	5.30853199830672e-31
AP1S2	4.97186578888555e-35	-0.363877287874617	0.405	0.482	8.90610318763068e-31
KMT2C	8.38245242021009e-35	-0.308842011927425	0.307	0.413	1.50154870203223e-30
TTC3	1.5810902841801e-34	-0.279421014859815	0.207	0.307	2.83220702605182e-30
KYNU	3.09938599670406e-34	0.250930094874933	0.481	0.351	5.55193013589598e-30
ESYT1	4.21424443986041e-34	-0.289596052683063	0.305	0.404	7.54897606512195e-30
ENSMMUG00000006075	7.94383286199657e-34	-0.314654537231103	0.176	0.275	1.42297878056945e-29
CYB5A	9.26225811065473e-34	-0.321052473821341	0.437	0.523	1.65914829536158e-29
ATRX	2.01892254559229e-33	-0.288606857059195	0.316	0.418	3.61649595591947e-29
CFAP298	2.37460841753966e-33	-0.362054622710765	0.182	0.28	4.25363605833879e-29
EIF3A	2.59115701129134e-33	-0.311585072026206	0.511	0.573	4.64153955432618e-29
ARL6IP4	3.91689267294017e-33	-0.305768668696392	0.449	0.524	7.01632984503773e-29
HDAC2	4.0174946444274e-33	-0.318866088007483	0.345	0.435	7.19653815656281e-29
FAM210B	7.42428466086708e-33	-0.250737561681729	0.216	0.312	1.32991211130112e-28
PCED1B	1.98052460794443e-32	-0.302737082247309	0.141	0.231	3.54771373021086e-28
PFAS	2.06118527862396e-32	-0.293951163460967	0.261	0.355	3.69220118959909e-28
TLR4	2.11587491174386e-32	0.319492506294357	0.693	0.556	3.79016672940677e-28
RBP4	2.78697320033948e-32	0.257774770687089	0.13	0.053	4.99230509376812e-28
BPTF	3.36592944935634e-32	-0.310300029436956	0.364	0.453	6.02938942263201e-28
GOLGB1	3.38409789342415e-32	-0.336129610574349	0.352	0.438	6.06193455649069e-28
ADSS2	4.15115620703219e-32	-0.285210500658772	0.22	0.32	7.43596611365676e-28
ST8SIA4	4.91660206246074e-32	0.314959113471674	0.247	0.148	8.80710927448593e-28
TREM1	5.80979179500764e-32	-0.263244332988635	0.663	0.774	1.04070800423972e-27
RTN3	6.28152333344126e-32	-0.293854046650266	0.649	0.666	1.12520927471933e-27
ABCA1	7.62797284910818e-32	0.341997704856778	0.386	0.272	1.36639877646075e-27
RARA	7.96205691026701e-32	-0.281587484309935	0.315	0.415	1.42624325433613e-27
AKR7A2	8.8970604497248e-32	-0.35679800631483	0.435	0.499	1.5937304383592e-27
PROS1	2.23466310876835e-31	-0.304403787949191	0.235	0.327	4.00295202673674e-27
KLF4	4.54041136728968e-31	-0.279059092621636	0.419	0.524	8.13323888222601e-27
ENSMMUG00000014648	7.97423386143009e-31	-0.347369191610053	0.719	0.774	1.42842451159797e-26
VAMP3	1.74872490288264e-30	-0.293848362716735	0.367	0.45	3.13249091853367e-26
MAP1LC3B	1.78025449965754e-30	-0.276992433843785	0.574	0.628	3.18896988523655e-26
TOPORS	2.22414630620682e-30	-0.282585792355059	0.469	0.539	3.98411327830828e-26
RGS1	2.3504429886434e-30	0.373302108704186	0.295	0.184	4.21034852555693e-26
PPARG	2.65927603979365e-30	-0.347683702842539	0.348	0.442	4.76356117008237e-26
TOP2B	4.33601465649928e-30	-0.260120866051643	0.211	0.306	7.76710305418717e-26
PEPD	5.38039596433853e-30	-0.29086266116955	0.461	0.535	9.6379032909196e-26
ENSMMUG00000004539	5.58613057838194e-30	-0.267714780144024	0.587	0.631	1.00064357050556e-25
ABHD2	5.81490597389547e-30	-0.349296505706887	0.346	0.427	1.0416241071039e-25
UCP2	6.73269967867484e-30	-0.371870607649446	0.717	0.752	1.20602849344102e-25
FGL2	7.70928864293104e-30	-0.254749097548427	0.645	0.711	1.38096487460824e-25
AXL	8.48413761320174e-30	0.27046833722523	0.338	0.233	1.51976357065283e-25
IL2RA	2.63041128030587e-29	0.275560176920315	0.12	0.05	4.7118557264119e-25
RALA	2.92152399593107e-29	0.326700654311814	0.487	0.361	5.23332593391133e-25
SLC25A39	4.65647002139233e-29	-0.250095802050785	0.264	0.356	8.34113474932007e-25
PNPLA2	5.16247875696284e-29	-0.313889654810056	0.33	0.408	9.24754819734753e-25
PTGER4	6.14670547680108e-29	0.411511836168642	0.662	0.557	1.10105935205938e-24
CLEC7A	7.20500676414957e-29	0.260890360585535	0.485	0.372	1.29063286166211e-24
STMP1	1.05864605999361e-28	-0.251486297387716	0.258	0.354	1.89635268726656e-24
PCM1	1.48972477641562e-28	-0.327312781741828	0.31	0.399	2.66854399199331e-24
SMARCA2	2.69837338349007e-28	-0.264220590189837	0.247	0.341	4.83359624184577e-24
LGMN	6.74620112404626e-28	0.344237846298558	0.74	0.628	1.20844700735041e-23
SWAP70	8.08908851058494e-28	0.265135937659545	0.475	0.356	1.44899842490108e-23
TCEAL9	8.26449971396297e-28	-0.315010745734323	0.472	0.533	1.48041983376219e-23
SEC61B	8.7763595058903e-28	0.438998869731695	0.916	0.865	1.57210927829013e-23
MATR3	1.05051929901134e-27	-0.305463163450218	0.526	0.582	1.88179522031902e-23
TMEM219	1.06700752603773e-27	-0.294739141813385	0.487	0.548	1.91133058139138e-23
IDH1	1.37555037309707e-27	-0.300470681135955	0.47	0.549	2.46402338332879e-23
VMAC	1.97516695019412e-27	-0.383644238352387	0.108	0.184	3.53811655788273e-23
CYB561A3	2.35459351518862e-27	0.287010292444712	0.451	0.337	4.21778336375738e-23
S100A2	2.96763081879201e-27	-0.271343849385886	0.202	0.291	5.31591708570213e-23
MYH9	7.87157206549524e-27	-0.254798538433657	0.724	0.755	1.41003470409216e-22
TECR	8.88758712418691e-27	-0.411607012072414	0.379	0.448	1.5920334815556e-22
DUSP2	1.19970836412539e-26	0.309766650405745	0.184	0.102	2.14903759265781e-22
HSD17B11	1.69872246818662e-26	-0.295539941459908	0.381	0.451	3.0429215572627e-22
ENSMMUG00000057000	2.23416083326153e-26	-0.317028037461806	0.159	0.238	4.00205230062138e-22
TMEM43	2.65145466455434e-26	-0.275200420829574	0.343	0.416	4.74955074061618e-22
SLC39A10	3.08435231867345e-26	-0.260581331382613	0.22	0.308	5.52500030843976e-22
WFDC2	3.49503466207373e-26	-0.318681334648675	0.046	0.106	6.26065559017267e-22
ANXA2	5.15675785853259e-26	0.253071528854662	0.96	0.955	9.23730035198943e-22
SMAP2	5.19001921897813e-26	-0.275991187474042	0.332	0.416	9.29688142695552e-22
ZC3H13	3.05001511762867e-25	-0.277643859081172	0.424	0.491	5.46349208020823e-21
CFAP36	3.89028381569827e-25	-0.25339538343385	0.216	0.301	6.96866539906031e-21
FAM162A	6.25732441939855e-25	-0.269903296311093	0.478	0.537	1.12087452324686e-20
TMOD3	7.03130557755693e-25	-0.259553133234252	0.604	0.644	1.25951776810777e-20
ENSMMUG00000039864	7.71570921057792e-25	-0.480308558672863	0.348	0.418	1.38211499089082e-20
LIPA	1.38092898591815e-24	-0.251537093884531	0.478	0.548	2.47365809247518e-20
LAT2	1.55566823221599e-24	0.31446238741813	0.431	0.33	2.78666850436851e-20
FAM107B	1.79662357820935e-24	0.265232018861243	0.485	0.378	3.2182918156464e-20
CYSLTR1	3.99855954555492e-24	-0.252524173025405	0.185	0.262	7.16261971395253e-20
IL10RA	1.23511985493945e-23	0.273573290569084	0.562	0.451	2.21247019615304e-19
FNTB	1.44370820224423e-23	-0.269824248623004	0.608	0.644	2.58611450268009e-19
PPP1R15A	2.06709406628567e-23	0.36085909758534	0.754	0.676	3.70278560093753e-19
LNPEP	2.29942520561457e-23	-0.260316353188601	0.3	0.379	4.11896037081738e-19
CMTM6	2.83085761961365e-23	-0.256132112610904	0.56	0.606	5.07091525401393e-19
CDKN1A	7.09733222226513e-23	0.374206450266391	0.577	0.476	1.27134512097435e-18
DBNDD2	1.11823415551504e-22	-0.259684845017527	0.353	0.423	2.0030928427741e-18
ACSL4	2.40954284048488e-22	-0.278916613675896	0.27	0.348	4.31621409016057e-18
MCUB	2.50488728549804e-22	-0.251318204671656	0.512	0.566	4.48700459451264e-18
NFKBIA	7.44716139567816e-22	0.450780837208155	0.913	0.88	1.33401002080783e-17
IPO7	7.54076740476274e-22	-0.25682401345302	0.343	0.415	1.35077766521515e-17
ADIPOR1	9.70227083269566e-22	-0.250377755839351	0.336	0.405	1.73796777426077e-17
ICAM3	1.50235682768124e-21	-0.309405565023424	0.324	0.394	2.69117178542541e-17
H1-3	1.5733154909839e-21	-0.305421528458306	0.121	0.193	2.81828003899946e-17
H1FX	8.04409475205879e-21	0.251987851096743	0.251	0.17	1.44093869293629e-16
NUDT21	1.54680218344835e-20	-0.258902085998397	0.432	0.487	2.77078675121102e-16
MYO1G	8.14659101123887e-20	0.258576372605791	0.513	0.421	1.45929884784322e-15
ATF4	1.44100823253557e-19	0.25660316998463	0.871	0.783	2.58127804694097e-15
ITGA5	2.04203849344294e-19	0.272886058154984	0.481	0.386	3.65790355330434e-15
SDC2	4.85495603187851e-19	-0.28486604376077	0.424	0.485	8.69668273990398e-15
MPC2	6.0561989257367e-19	-0.323168605341266	0.434	0.492	1.08484691356722e-14
NOP53	7.4598937574143e-19	-0.252955835425399	0.456	0.495	1.33629076876562e-14
CCL18	8.72443159076929e-19	-0.337348395360949	0.435	0.547	1.5628074308545e-14
PTGDS	4.01243966084166e-18	1.02895010835234	0.131	0.076	7.18748316446567e-14
UPP1	4.69379131521934e-18	0.250184524126237	0.451	0.359	8.4079883829524e-14
GPR183	6.30691265845457e-17	-0.252329614716164	0.342	0.421	1.12975726450897e-12
CETN2	3.20301807550493e-16	-0.403917609715979	0.267	0.323	5.73756627865198e-12
IRF8	1.07758164960109e-15	0.372866925158377	0.582	0.48	1.93027200893043e-11
ND6	1.24277058440166e-15	-1.24811312015464	0.266	0.301	2.2261749478387e-11
MT2A	1.67578223319521e-15	-0.573589411586767	0.918	0.838	3.00182871432259e-11
CD84	2.50508720271891e-15	0.253358487996454	0.238	0.172	4.48736270623038e-11
IL2RG	2.78595578778393e-14	0.256601613838286	0.35	0.274	4.99048260265735e-10
ENO3	1.03975321225675e-13	0.250313818837784	0.331	0.259	1.86250992911551e-09
SERPINE1	1.36424796350144e-13	0.264984627170646	0.262	0.205	2.44377737702012e-09
RARRES1	9.60774411570388e-13	-0.456415763003895	0.203	0.253	1.72103520344604e-08
SCGB3A1	5.06908335293131e-10	-1.29661178111686	0.206	0.242	9.08024901010585e-06
CLEC4A	4.60152867715299e-09	0.295707166249531	0.654	0.639	8.24271831938414e-05
SCD	1.8193367480203e-07	-0.252550538110134	0.152	0.188	0.00325897791672876
MS4A7	4.00052034675592e-07	0.288522475806012	0.707	0.748	0.00716613209714389
CHI3L1	1.39937200889335e-06	-0.259878150987406	0.225	0.255	0.0250669507953065
ENSMMUG00000051745	2.42279403494697e-06	0.609630296455622	0.534	0.526	0.0433995095480051
CHCHD6	0.000408779649099537	-0.252661060386676	0.189	0.208	1
MAPRE2	0.00065042818440378	0.256283886619727	0.245	0.21	1
CXCL3	0.000893596777572244	0.375682885929262	0.212	0.187	1
TGFBI	0.00249904899925755	0.307564790780039	0.569	0.548	1
ENSMMUG00000028699	0.0333157002087558	-0.508439948221448	0.523	0.512	1
STMN1	0.0706747997375612	1.06412483992989	0.112	0.125	1
ENSMMUG00000055690	0.0848183778130947	-0.294049548640749	1	1	1
IL1B	0.0859774148265759	0.377311614280743	0.388	0.37	1
CYTB	0.189172723950244	-0.58464844057019	0.738	0.708	1
RIF1	0.196934135457989	0.333215618633688	0.151	0.159	1
PNP	0.69580255994001	0.360232489914676	0.282	0.29	1
