# Supplementary material for: mRNA-1273 vaccination protects against SARS-CoV-2–elicited lung inflammation in nonhuman primates
Source: JCI Insight. 2022 Jul 8;7(13):e160039. doi: 10.1172/jci.insight.160039 (PMC9310526; doi:10.1172/jci.insight.160039)
Supplement: Supplemental data set 1 [file jciinsight-7-160039-s122.zip › DEG_analysis/pDC_markers_D2.csv]

	p_val	avg_log2FC	pct.1	pct.2	p_val_adj
CYP2S1	3.39126864607245e-57	-0.470033731294251	0	0.194	6.07477952570958e-53
RAMP1	4.32969928014728e-57	-1.15828622171763	0.005	0.306	7.75579032052782e-53
ENSMMUG00000050007	2.05720525176321e-34	-0.875064056652734	0.001	0.139	3.68507176748344e-30
CCDC170	2.03547095035435e-29	-0.56563261552726	0.003	0.167	3.64613911336975e-25
CAMP	4.0552974854987e-29	-1.26842838770566	0.013	0.278	7.26425438577383e-25
CPVL	2.49347967818582e-28	-0.701976506543815	0.005	0.194	4.46657014753426e-24
FABP4	4.77458199288945e-28	-1.89090126062475	0.035	0.417	8.55270872386287e-24
CD1C	1.00007461513671e-26	-0.391484784610691	0.001	0.111	1.79143365809438e-22
EFEMP1	1.00007461513671e-26	-0.490557178190849	0.001	0.111	1.79143365809438e-22
MAPT	1.04575743826464e-26	-0.288224948969378	0.001	0.111	1.87326529916345e-22
A4GALT	1.26544081090014e-26	-0.560278145500606	0.004	0.167	2.26678412456543e-22
TSPAN1	5.04943671487302e-26	-1.64268740307349	0.054	0.472	9.04505598735205e-22
ENSMMUG00000058167	1.29672957577871e-24	-1.51026366415734	0.051	0.444	2.32283168909241e-20
ADGRE1	1.83466077488283e-24	-0.389965106624267	0.005	0.167	3.28642784604761e-20
MX1	1.84599376009338e-23	3.71173022116548	0.992	0.25	3.30672862245527e-19
C5AR1	3.21174892650798e-23	-0.630532732254522	0.008	0.194	5.75320585205375e-19
DNAH9	6.44284427072708e-23	-0.720317840514615	0.003	0.139	1.15410669421534e-18
C15H9orf152	7.47387875913657e-23	3.3941436313061	0.999	0.944	1.33879590212413e-18
CFD	7.50619105069479e-23	-1.97711064678741	0.039	0.389	1.34458400291096e-18
KALRN	7.74743642669428e-23	-0.290248796722324	0.003	0.139	1.38779828711375e-18
CCN2	8.49459718500325e-23	-0.452233618486148	0.003	0.139	1.52163719374963e-18
ISG15	2.17464031610772e-22	3.70236665462496	0.997	0.222	3.89543319824376e-18
MX2	1.57248292463107e-21	2.96733614076956	0.953	0.111	2.81678866289164e-17
MRC1	1.6444367237547e-21	-1.23327976287757	0.025	0.306	2.94567950326179e-17
ENSMMUG00000014786	1.69792706114459e-21	-1.86851744800783	0.547	1	3.0414967446283e-17
ISG20	1.83977517182068e-21	2.98522563321806	0.942	0.083	3.29558926528238e-17
RPLP1	1.8877743744901e-21	-1.93836414601225	0.97	1	3.38157023702412e-17
ENSMMUG00000049154	3.05670864526534e-21	-0.953045323558944	0.016	0.25	5.4754821962638e-17
ENSMMUG00000004431	6.26430622015153e-21	-1.02185267012291	0.006	0.167	1.12212517321574e-16
ENSMMUG00000037684	8.11392021883707e-21	-0.430475011486596	0.006	0.167	1.45344652880028e-16
CLDN3	9.34075113083255e-21	-0.527035848763197	0.006	0.167	1.67320875006603e-16
CD38	1.20262713789807e-20	2.17931755047671	0.988	0.472	2.15426599211682e-16
KLF4	1.47911866792752e-20	-0.760284041967702	0.017	0.25	2.64954526985857e-16
SNTN	2.2553198869711e-20	-0.99961505607558	0.013	0.222	4.03995451353134e-16
SDC2	3.60788757891059e-20	-0.630528183083337	0.013	0.222	6.46280902010254e-16
CTSC	5.11827663559251e-20	2.33903721689388	0.999	0.861	9.16836893733686e-16
CTBP2	8.93800395675658e-20	-0.561648712469568	0.018	0.25	1.60106464877381e-15
ENSMMUG00000054038	9.01386458594481e-20	1.79942201796168	0.999	0.917	1.61465356328029e-15
ADGB	4.30753524819418e-19	-0.343687196518605	0.002	0.111	7.71608789009024e-15
MMP19	4.30753524819418e-19	-0.334930272490387	0.002	0.111	7.71608789009024e-15
DNAH6	4.30753524819418e-19	-0.336071378895724	0.002	0.111	7.71608789009024e-15
EPCAM	4.30753524819418e-19	-0.357375464197423	0.002	0.111	7.71608789009024e-15
RPS18	4.32693761441513e-19	-1.67238957686163	0.928	1	7.75084334870182e-15
EGR2	5.20693559089461e-19	-0.253168394738249	0.002	0.111	9.32718372396951e-15
TSC22D3	5.23701799325571e-19	-1.74188377149396	0.174	0.694	9.38107033131895e-15
B2M	5.78465242780131e-19	1.06976293964737	1	1	1.03620478939205e-14
IFI6	8.08060000179661e-19	2.52913636061262	1	0.639	1.44747787832183e-14
TNFRSF10A	1.22875491705539e-18	-0.537021543314085	0.011	0.194	2.20106868292132e-14
C14H11orf88	1.35879275841174e-18	-1.00014187188953	0.019	0.25	2.43400546814294e-14
RIBC2	1.41632568393841e-18	-0.371643524260546	0.005	0.139	2.53706419763887e-14
ND4L	1.71639855259266e-18	-2.17936512702402	0.407	1	3.07458472725923e-14
MAMU-E	2.85925143449934e-18	1.24937160652484	1	0.944	5.12177709461867e-14
CCL18	4.73586066449852e-18	-0.60802895502879	0.019	0.25	8.48334720831621e-14
ENSMMUG00000058325	6.32534141150729e-18	2.67691452691334	0.923	0.556	1.1330584070433e-13
IRF7	6.45765828035606e-18	2.11256352760694	0.998	0.583	1.15676032776018e-13
ENSMMUG00000020073	6.59486219105418e-18	-1.35749725617209	0.986	1	1.18133766428353e-13
ENSMMUG00000005593	7.03807577155125e-18	-1.44772585835883	0.998	1	1.26073051295797e-13
ATP8	1.04478151309243e-17	-1.89870262134034	0.399	1	1.87151712440246e-13
MAMU-A	1.14139259787326e-17	1.89743160122716	0.998	0.972	2.04457656057037e-13
ALDH1A1	1.57544930303624e-17	-1.77346955829297	0.081	0.472	2.82210233652881e-13
ENSMMUG00000052293	2.48845635607863e-17	1.87946296963531	0.982	0.972	4.45757187064365e-13
CTSB	4.80674451667686e-17	2.03594727918944	0.998	0.778	8.61032145272327e-13
IFIT2	4.88438819116013e-17	2.77761185751998	0.897	0.167	8.74940456682513e-13
TMSB10	7.05918422000198e-17	1.20026634640534	1	1	1.26451166932895e-12
EEF1A1	7.94652407660249e-17	-1.24486942679556	0.998	1	1.4234608578418e-12
CD9	8.16496017368502e-17	-1.56827105495573	0.048	0.361	1.4625893159122e-12
PSCA	9.75683492051789e-17	-1.06194898635115	0.017	0.222	1.74774183931237e-12
GPX1	1.10531851380184e-16	-1.4866597763378	0.39	0.861	1.97995705377323e-12
ATP6	1.30467025788495e-16	-2.19406633293768	0.795	1	2.33705583294931e-12
ENSMMUG00000050829	1.48577503537656e-16	1.43977512332139	0.997	1	2.66146882087002e-12
FABP5	2.71136792427324e-16	-1.88430582102104	0.155	0.611	4.85687336275066e-12
ANG	4.51193660997977e-16	-0.74653083798906	0.023	0.25	8.08223204945676e-12
APOC1	6.51454176884278e-16	-2.14626222540127	0.101	0.5	1.16694986705281e-11
LRP1	8.08652977842281e-16	-0.411762301246908	0.009	0.167	1.44854007920888e-11
KCNQ1	1.24940428184816e-15	-0.313806692578197	0.006	0.139	2.23805789007461e-11
COX2	1.35745500563658e-15	-1.93091265104226	0.858	1	2.4316091515968e-11
IFI16	1.48962516385302e-15	1.36993855719282	0.999	0.778	2.66836555600992e-11
TFF3	1.50372478472196e-15	-1.05018691733937	0.014	0.194	2.69362220687245e-11
ENSMMUG00000031911	1.66393635359615e-15	-1.46126557869809	0.03	0.278	2.98060919019678e-11
LAP3	1.96652999338205e-15	1.70893394617682	0.972	0.611	3.52264517714527e-11
ND4	2.17135570371776e-15	-2.38492649123248	0.656	1	3.88954947206963e-11
PSMB8	3.08453709919828e-15	1.21361597817533	0.997	0.889	5.52533130579388e-11
TSPAN19	3.46057520390396e-15	-0.55285276194106	0.01	0.167	6.19892836275316e-11
ENSMMUG00000045208	4.74788284325364e-15	1.9556384736841	0.987	0.806	8.50488253712025e-11
OASL	4.87404858554612e-15	1.8153992563394	0.757	0	8.73088323128876e-11
ENSMMUG00000009425	6.61782804052716e-15	-1.52214283592823	0.875	0.972	1.18545153689963e-10
CST6	1.02346116925151e-14	-1.40369975813814	0.046	0.333	1.83332599248023e-10
ENSMMUG00000062821	1.16692593748338e-14	1.69652648137684	0.892	0.167	2.09031443181398e-10
ALDH3A1	1.19476515249724e-14	-1.49929675554955	0.075	0.417	2.14018281766831e-10
ADGRF1	1.2087530851429e-14	-0.491404627617129	0.007	0.139	2.16523940141647e-10
MERTK	1.28138622674749e-14	-0.484675537870878	0.007	0.139	2.29534714797279e-10
PSMA2	1.48794640955011e-14	1.29962566557112	0.992	0.722	2.66535840342711e-10
PLXDC2	1.49673195060321e-14	-0.313238506919767	0.007	0.139	2.68109594311553e-10
LGALS3	1.65303578394206e-14	-2.95423057756107	0.128	0.528	2.96108299977542e-10
PIFO	2.03621954265443e-14	-0.810220753906567	0.032	0.278	3.64748006675688e-10
ENSMMUG00000017890	2.29604073953684e-14	1.55596702351913	0.888	0.222	4.11289777673233e-10
ENSMMUG00000022489	3.02857762745133e-14	1.19470020827914	0.996	1	5.42509110405357e-10
RPL36AL	3.75153295790367e-14	-1.3248460292964	0.86	0.944	6.72012098749284e-10
PSME2	4.97570017413845e-14	1.36230246643141	0.995	0.722	8.9129717219342e-10
SP100	7.82040618164309e-14	1.30560725913827	0.959	0.583	1.40086935931773e-09
CEP85	8.16794860394775e-14	1.35114266527014	0.989	0.722	1.46312463342516e-09
ENSMMUG00000064139	8.21012509979259e-14	1.03543032755817	1	1	1.47067970912585e-09
IFI44L	9.57385510086263e-14	1.49240068355111	0.8	0.056	1.71496466421752e-09
STAT1	1.02963798723109e-13	1.48486112840228	0.955	0.417	1.84439052652704e-09
BST2	1.11381127939384e-13	1.24656732573327	0.997	0.778	1.99517014477819e-09
MYH14	1.20050230256441e-13	-0.610310414908079	0.008	0.139	2.15045977458363e-09
CAMK1D	1.21470619132765e-13	-0.430851098887891	0.012	0.167	2.17590320052522e-09
PIGR	1.24474997805829e-13	-0.54788668566517	0.008	0.139	2.22972063569582e-09
COX3	1.34445826849639e-13	-1.31116141518389	1	1	2.40832809635759e-09
KIF27	1.464524231343e-13	-0.444880336318611	0.008	0.139	2.62340225560471e-09
ENSMMUG00000063316	1.56864146558087e-13	-1.68326635112756	0.343	0.806	2.809907457295e-09
TC2N	2.12105661204136e-13	-0.374251529073674	0.005	0.111	3.79944870914970e-09
HYDIN	2.26508120946753e-13	-0.401625483335149	0.005	0.111	4.05743997051919e-09
SPAG6	2.31519161065766e-13	-0.286813044567921	0.005	0.111	4.14720273217106e-09
PGAM1	2.82978195488191e-13	1.65574702853372	0.85	0.25	5.06898841577996e-09
PSMB9	3.33561664746887e-13	1.27885053079646	0.985	0.667	5.97509010061099e-09
TRAF4	3.49551844781951e-13	1.68155704190185	0.754	0.083	6.2615221955791e-09
ENSMMUG00000056332	3.6054783883671e-13	1.37067828347286	0.985	0.639	6.45849343708198e-09
ENSMMUG00000054565	3.93950505796074e-13	1.77126303196123	0.782	0.167	7.05683541032507e-09
FAM13A	4.12553264473034e-13	-0.549808447920949	0.012	0.167	7.39006662650545e-09
SCGB1A1	4.16248522303947e-13	-1.87189769920598	0.091	0.444	7.45625978003061e-09
DNAH5	4.24828978408202e-13	-0.996930629248754	0.012	0.167	7.60996149022611e-09
MATN2	4.37463179422678e-13	-0.603464345595399	0.012	0.167	7.83627793299843e-09
AQP3	4.55531712734271e-13	-1.78188200142527	0.087	0.417	8.15993957020899e-09
ENSMMUG00000060377	4.8394976312263e-13	0.856714117921994	0.995	1	8.66899210681567e-09
ACTN1	5.4991188957217e-13	-0.777671615399042	0.023	0.222	9.85057167790628e-09
DHRS7	5.62329499846427e-13	-0.597251050168114	0.023	0.222	1.0073008330749e-08
MLF1	6.94900817245472e-13	-0.831861866778989	0.023	0.222	1.24477583393181e-08
WLS	1.1543526865372e-12	-0.427763380515816	0.008	0.139	2.06779196739409e-08
FYB1	1.15469426068532e-12	1.36302388101682	0.973	0.556	2.06840382916561e-08
MRPS34	1.15904745727517e-12	-1.21102703422382	0.204	0.611	2.07620171021701e-08
GPNMB	1.20169745906296e-12	-0.593704632045415	0.018	0.194	2.15260065841949e-08
ND2	1.36763623473164e-12	-1.59197618938907	0.922	1	2.44984678727479e-08
ATP6V1G1	1.39377103991918e-12	1.04677619214154	0.997	0.917	2.49666206380723e-08
RNF213	1.50088206262201e-12	1.56826094322681	0.852	0.25	2.68853003877481e-08
RNASE6	1.53406121087127e-12	-1.48812838257652	0.214	0.611	2.7479638470337e-08
RIN3	2.00086232790789e-12	-0.427499935778953	0.013	0.167	3.5841446879814e-08
LBH	2.597832034592e-12	-1.14910661990752	0.087	0.417	4.65349652356466e-08
PLAC8	2.67828047845178e-12	0.873494761474703	1	0.944	4.79760382105067e-08
ENSMMUG00000020721	3.32693757035106e-12	-0.817129462804613	0.032	0.25	5.95954326976986e-08
ADGRG1	3.75801221797815e-12	-0.316879227930348	0.005	0.111	6.73172728606426e-08
RAB5C	3.78399194175372e-12	1.39082551451032	0.877	0.278	6.77826476526345e-08
CFAP43	3.98803607440478e-12	-0.649859051205587	0.005	0.111	7.14376902008129e-08
DDX60	4.15061384098765e-12	1.4976760845816	0.841	0.25	7.43499457336118e-08
FBXO6	4.27269059431582e-12	1.54024070712399	0.802	0.139	7.65367066159793e-08
ENSMMUG00000061125	5.16098789852306e-12	-2.09470173463329	0.529	0.833	9.24487762262435e-08
LSM2	8.87284173043291e-12	1.29657807994729	0.897	0.306	1.58939213917245e-07
ND6	1.26231249982431e-11	-2.23800022233806	0.151	0.528	2.26118038093529e-07
ENSMMUG00000060858	1.265760111481e-11	1.28739664882964	0.977	0.889	2.26735608769591e-07
CXHXorf21	2.01704016757428e-11	1.58665658377401	0.802	0.222	3.61312405217582e-07
PSMF1	2.22311531518957e-11	1.33957472477872	0.826	0.278	3.98226646409908e-07
SP110	2.30384478452736e-11	1.27092189496974	0.869	0.278	4.12687716252387e-07
KCNMB1	2.72219819043938e-11	-0.413514324366217	0.01	0.139	4.87627361853407e-07
ENSMMUG00000063763	3.11274603814192e-11	-0.399937589152842	0.01	0.139	5.57586197812362e-07
ADAM19	3.410365302709e-11	1.31666154760843	0.857	0.25	6.10898736674263e-07
OAS1	3.78196377109004e-11	1.85447867053561	0.626	0	6.77463170315358e-07
RPL23A	4.02061535922824e-11	0.978923062936826	0.993	0.917	7.20212829298555e-07
C9orf116	4.21488370284736e-11	-0.798515943236466	0.053	0.306	7.55012117691048e-07
TREM1	4.224991891925e-11	-0.77387602937792	0.021	0.194	7.56822797600525e-07
TMEM176B	4.43190508425632e-11	-0.65434381061133	0.015	0.167	7.93887157742834e-07
FCHSD2	5.05112703374864e-11	1.26767526593058	0.955	0.444	9.04808385555393e-07
MYOF	5.35693425118813e-11	-0.433248288269545	0.021	0.194	9.59587632415329e-07
GLUL	7.11137769534589e-11	-1.30693331086986	0.054	0.306	1.27386108656731e-06
ALCAM	8.9215266580806e-11	-0.528797902844894	0.028	0.222	1.59811307026198e-06
MINK1	9.13797751338359e-11	-0.496755229964275	0.022	0.194	1.6368859119724e-06
NAPA	9.44296411713715e-11	0.898785296794526	0.975	0.833	1.69151816230278e-06
TPI1	1.0456776353039e-10	-1.18287652109982	0.272	0.639	1.87312234811988e-06
TSPAN6	1.19666369688852e-10	-0.484072614752789	0.011	0.139	2.1435836802364e-06
AHNAK	1.25555473743367e-10	-1.62346027455771	0.194	0.556	2.24907520116493e-06
GSTA1	1.34440623781611e-10	-1.45047408981337	0.067	0.333	2.4082348938e-06
GBP3	1.63483812361415e-10	1.57289937675265	0.601	0	2.92848553083002e-06
AK9	1.64901725370058e-10	-0.469085450055998	0.016	0.167	2.95388460655386e-06
SUB1	1.78193065066481e-10	1.02748866163506	0.998	0.778	3.19197237453587e-06
IDH3A	2.14377606328764e-10	1.25942310395444	0.717	0.139	3.84014606216715e-06
PRPF31	2.24063375414184e-10	1.27596941366308	0.826	0.306	4.01364724379428e-06
ND5	2.38978674701218e-10	-1.03525805017941	0.298	0.75	4.28082499992293e-06
ENSMMUG00000003272	2.60582956309355e-10	1.28036823383466	0.663	0.056	4.66782249636948e-06
RPS26	2.84784892719313e-10	-0.916603527359453	0.997	1	5.10135178328105e-06
SLC38A5	2.9453117166005e-10	1.10784715332375	0.934	0.444	5.27593687794647e-06
ADH1B	3.15031742550626e-10	-0.472333666050009	0.007	0.111	5.64316360430936e-06
HERC5	3.31905255149772e-10	1.33094721760272	0.74	0.139	5.94541883549787e-06
SLA	3.66633579876774e-10	-0.397218793808833	0.012	0.139	6.56750731633265e-06
C16H17orf49	4.08677345112465e-10	-1.14155248156675	0.865	0.917	7.32063728299958e-06
DRC3	4.41865642263048e-10	-0.382921334131325	0.012	0.139	7.91513924985798e-06
CTSL	4.47781655198472e-10	-0.421538074244817	0.012	0.139	8.02111278957024e-06
FCN3	4.65997357716267e-10	-0.380822760870042	0.012	0.139	8.34741066877149e-06
TPM4	5.16048712724517e-10	1.09375951399719	0.943	0.556	9.24398059103428e-06
OAS2	5.29271596107305e-10	1.16033619601914	0.841	0.222	9.48084210107016e-06
IRF8	5.30129555922084e-10	0.985242029703895	0.999	0.806	9.49621073523228e-06
PFN1	7.0973798358947e-10	-1.00667638451908	0.865	0.972	1.27135365000382e-05
H1-4	7.26069732270794e-10	-1.23478701897584	0.267	0.639	1.30060871141667e-05
CD52	7.87425984701856e-10	-1.44702351662673	0.637	0.833	1.41051616639643e-05
CCNI	8.09332754389292e-10	-1.10095151897232	0.717	0.917	1.44975776293754e-05
ENSMMUG00000001645	9.04751324813095e-10	-0.969515707480157	0.886	0.889	1.6206810481377e-05
CYTB	1.00825570817646e-09	-1.97219410920425	0.409	0.917	1.80608845005649e-05
CLIC2	1.16248298781694e-09	-0.645952224873412	0.012	0.139	2.08235577607649e-05
AGR3	1.17244312487966e-09	-0.720111458550717	0.025	0.194	2.10019736959693e-05
ENSMMUG00000001210	1.17346414641905e-09	1.11369530544276	0.968	0.778	2.10202632548044e-05
ENSMMUG00000014947	1.20495572928909e-09	1.27564227910079	0.736	0.194	2.15843719787554e-05
CD74	1.24730206404723e-09	0.59401997550281	1	1	2.23429218732781e-05
CLCA1	1.38531682883829e-09	-0.531354144484213	0.008	0.111	2.48151803549803e-05
CLEC4A	1.38779337467342e-09	-0.515679240914997	0.012	0.139	2.4859542720525e-05
ENSMMUG00000049324	1.42869849110789e-09	-0.455851445287626	0.008	0.111	2.55922760712157e-05
CMSS1	1.42869849110789e-09	-0.309907917127147	0.008	0.111	2.55922760712157e-05
RNF125	1.47340321728861e-09	-0.338494502802027	0.008	0.111	2.63930718312908e-05
SLC7A7	1.47815365778202e-09	-0.341249075383166	0.012	0.139	2.64781664718492e-05
PML	1.52397197554195e-09	1.10789321632707	0.749	0.222	2.72989099978829e-05
ENSMMUG00000003073	1.53991086716059e-09	-0.740387551873448	0.995	0.972	2.75844233634477e-05
PLEK	1.59192581824828e-09	1.46823603191629	0.825	0.333	2.85161671822814e-05
MS4A7	1.6132288446288e-09	-0.629079725469248	0.032	0.222	2.88977682938357e-05
RPL32	1.63673385786992e-09	-0.663411609977446	0.998	1	2.93188135960238e-05
PITPNM1	1.66625417273758e-09	-0.33555241710384	0.008	0.111	2.98476109962483e-05
DHX58	1.80640605509114e-09	1.11878682282867	0.698	0.111	3.23581516648477e-05
PYCARD	1.82514107537274e-09	-0.702864894562164	0.032	0.222	3.26937520831518e-05
FCGR1A	2.00869674892605e-09	-0.63676844496798	0.025	0.194	3.59817848635124e-05
MRPL40	2.09224404982888e-09	1.21498567494207	0.744	0.194	3.74783676645848e-05
FN1	2.1252969916396e-09	-0.686112516206412	0.018	0.167	3.80704450112402e-05
ENSMMUG00000006463	2.55059068044745e-09	-1.18258271924606	0.681	0.833	4.56887308588551e-05
ST6GALNAC4	2.59150220631992e-09	1.04323328855265	0.93	0.472	4.64215790218087e-05
IFI35	2.76842128051868e-09	1.0703508621698	0.809	0.278	4.95907303979311e-05
KCNH7	2.82276040325013e-09	1.3069127022542	0.565	0.028	5.05641071034196e-05
NUB1	3.11141326975188e-09	1.13441602937813	0.759	0.222	5.57347459010654e-05
ADRB3	3.34068151361937e-09	1.19073564093022	0.723	0.167	5.98416279534637e-05
TIMP1	3.712853024384e-09	-1.19600691910449	0.091	0.361	6.65083362257906e-05
ENSMMUG00000028695	3.82331511256449e-09	1.71085053549491	0.544	0	6.84870436113677e-05
AP1S2	3.96907882157839e-09	1.17766173993349	0.847	0.278	7.10981089309338e-05
HM13	4.51239143454017e-09	1.03259552029053	0.915	0.5	8.0830467766918e-05
RETN	4.6350274224594e-09	-1.91341826256072	0.052	0.278	8.30272462185152e-05
IFI44	4.71026991898717e-09	1.08116496503782	0.607	0.056	8.43750650588172e-05
S100A4	5.10097372854509e-09	-1.92261140285109	0.183	0.5	9.13737423994283e-05
SPI1	5.57636501696476e-09	-0.387959940317132	0.019	0.167	9.98894265488897e-05
CFAP44	6.30688920637665e-09	-0.437711197206966	0.008	0.111	0.000112975306353825
KLHL6	6.31890062912238e-09	1.03811427250978	0.846	0.333	0.000113190466969469
PPARG	6.67850247298269e-09	-0.509119616035223	0.008	0.111	0.000119632014798539
SLC2A8	7.15573481267671e-09	1.10144859234925	0.656	0.083	0.000128180677699478
SCG5	7.17305500406045e-09	-0.40161133755461	0.008	0.111	0.000128490934287735
ITGAM	7.2761537926346e-09	-0.35631969095584	0.008	0.111	0.000130337742887464
APOBEC3H	7.58533879842553e-09	1.07430364171282	0.579	0.028	0.000135876173896196
MT2A	7.74271302885644e-09	-2.63306199469939	0.196	0.528	0.000138695218485905
CD14	8.27456113280299e-09	-0.68540648267542	0.014	0.139	0.0001482222135719
MT1X	8.96841064050509e-09	-1.25747373117112	0.014	0.139	0.000160651139803368
SAMD9L	9.82904452821311e-09	1.11351879759356	0.698	0.139	0.000176067674633881
LTB	1.00586017129528e-08	-0.433144518884749	0.014	0.139	0.000180179732484124
SPATS2L	1.02559094595311e-08	1.01952145692693	0.705	0.139	0.00018371410614858
SLFN5	1.19762245542197e-08	1.10133246962299	0.752	0.222	0.000214530110439737
LILRA3	1.20960776566866e-08	0.861233156990632	0.999	0.861	0.000216677039064227
TPPP3	1.28303085947077e-08	-0.540621563132491	0.028	0.194	0.000229829317856999
C11H12orf57	1.80864678509612e-08	-1.16813625240624	0.759	0.889	0.000323982898614269
CXCL17	1.85994829036705e-08	-0.532418843729165	0.021	0.167	0.00033317253725345
ERP29	1.95553200548877e-08	0.925186886164115	0.94	0.639	0.000350294448143203
TXNIP	2.01208421028591e-08	-1.34158797540493	0.577	0.806	0.000360424644588516
COX1	2.26417928484815e-08	-1.1947813744592	0.998	1	0.00040558243529485
G0S2	2.31580865857891e-08	-0.505326870498827	0.009	0.111	0.00041483080501124
MT1E	2.43229372491187e-08	-1.37400072376053	0.216	0.556	0.000435696774943463
CSK	2.43744058015616e-08	0.838177313552572	0.686	0.139	0.000436618731123373
DNAJA1	2.49822682578089e-08	0.97820683005307	0.91	0.528	0.000447507371302131
FADS3	2.77488774064358e-08	-0.420722551130536	0.015	0.139	0.000497065640981485
FOXJ1	2.79116623602635e-08	-0.324933402797129	0.009	0.111	0.000499981607859401
ENSMMUG00000012203	2.90876816438258e-08	-0.482299905184229	0.028	0.194	0.000521047641285851
MCL1	2.91313266835408e-08	0.990392679020975	0.897	0.528	0.000521829454882266
NAGK	2.95819844517786e-08	0.857681797206682	0.939	0.472	0.000529902087484709
VOPP1	3.15707630465029e-08	0.984515061278976	0.627	0.111	0.000565527078452007
FGR	3.1854554060394e-08	-1.2428159551595	0.149	0.444	0.000570610626883838
CRIP1	3.20026934238274e-08	-1.59417822684256	0.993	1	0.000573264247301021
C1QB	3.87836101187464e-08	-0.544489685031123	0.038	0.222	0.000694730808057104
ITGB2	4.32327603080008e-08	-1.11095172304338	0.632	0.833	0.000774428435397218
OAZ1	4.35943078544795e-08	-0.759187277932533	0.987	1	0.000780904836597292
SLPI	4.51614524988999e-08	-0.67661872863493	0.038	0.222	0.000808977098612795
RPL19	5.14883101797202e-08	-0.446815475036238	1	1	0.000922310100249327
HSH2D	5.44223804658282e-08	0.858839331953923	0.743	0.194	0.000974868101284381
GPBAR1	7.28706390079407e-08	0.785554678688316	0.929	0.639	0.00130533175654924
PLCB2	7.42956087990648e-08	-0.752500016045679	0.061	0.278	0.00133085724041765
C16H17orf58	7.5855027530461e-08	-0.30290238856239	0.01	0.111	0.00135879110815315
C3	7.5855027530461e-08	-0.385337772168829	0.01	0.111	0.00135879110815315
VMO1	7.70884563066447e-08	-1.89532609687956	0.573	0.806	0.00138088551782093
HNMT	7.801900182049e-08	-0.720543093730194	0.075	0.306	0.00139755437961044
LCP2	7.87561421397524e-08	-0.314693604192934	0.01	0.111	0.00141075877414938
LGALS3BP	8.01138593142263e-08	1.12045264847443	0.724	0.25	0.00143507956189574
IFI27	8.37038998521242e-08	2.68222021029006	0.506	0.028	0.0014993879580511
TRAF3IP3	8.42013805623276e-08	-0.770493561215601	0.074	0.306	0.00150829933001297
ARHGEF3	8.4371379516261e-08	1.03347753157197	0.671	0.167	0.00151134452127478
MARCO	8.70275857252123e-08	-0.327357346674886	0.01	0.111	0.00155892514309573
RMC1	9.10710571437516e-08	0.97385308922651	0.565	0.083	0.00163135584661602
APOL2	9.82229589707072e-08	1.52134918024992	0.613	0.139	0.00175946786404228
RPS21	1.21236348299054e-07	-0.659160038430232	0.995	1	0.00217170670708096
ENSMMUG00000050016	1.26763083118611e-07	1.48447994168277	0.585	0.111	0.00227070710790367
POR	1.32502515574138e-07	0.952970552320634	0.686	0.194	0.00237351756147954
TMBIM6	1.33060821457795e-07	0.648636544815662	0.984	0.806	0.00238351849477349
IFIT3	1.38582780053909e-07	1.2537737005736	0.56	0.056	0.00248243333910567
EIF4B	1.40284877272192e-07	-0.896289138803561	0.641	0.833	0.00251292300657678
FHAD1	1.44222764263578e-07	-0.58703321135712	0.024	0.167	0.00258346237625348
ATP5F1E	1.5169696508795e-07	0.521152683310512	0.995	1	0.00271734773562045
SEC61B	1.5332642882803e-07	0.71688562534382	0.995	0.917	0.0027465363195965
NT5C3A	1.58426444489378e-07	0.988716869758638	0.614	0.139	0.00283789290013822
ENSMMUG00000014173	1.59441762635587e-07	-0.509145618098707	0.032	0.194	0.00285608029409126
RPS5	1.7139849834678e-07	-0.622277382221721	0.997	1	0.00307026130088587
ENSMMUG00000051893	1.82372789027889e-07	1.24394758527795	0.834	0.417	0.00326684376985658
SPATA7	1.89188752411208e-07	-0.459906313699223	0.011	0.111	0.00338893812194196
DEK	2.05046267848543e-07	0.967983855158005	0.854	0.444	0.00367299379597095
CLU	2.1286525143911e-07	-0.394664055669295	0.011	0.111	0.00381305524902878
PLBD1	2.40806687584113e-07	-0.594599500210265	0.025	0.167	0.00431357019469421
LAIR1	2.46673572312807e-07	0.886787991866607	0.931	0.472	0.00441866370083932
POMP	2.58779232135099e-07	0.903172544965077	0.855	0.472	0.00463551238523604
MGAT1	2.65395505421991e-07	0.767687133062696	0.919	0.583	0.00475402968862413
IRF1	2.81061610226094e-07	1.17421724263845	0.693	0.222	0.00503465662398001
FOS	2.86847905508853e-07	-1.69513924228046	0.241	0.556	0.00513830653138009
RSPH1	2.94848629804394e-07	-0.53303933693168	0.025	0.167	0.00528162350568611
ENSMMUG00000047632	2.95394512970412e-07	-1.10016037007597	0.41	0.667	0.005291401910839
VIM	3.13611830684738e-07	-1.77474087844522	0.802	0.917	0.00561772872305571
CLNK	3.1518303461619e-07	0.934209536960869	0.807	0.361	0.00564587369907981
PCSK1N	3.21847471334922e-07	1.46263765214667	0.826	0.417	0.00576525375402245
CNP	3.28510199326482e-07	0.931182624808124	0.839	0.389	0.00588460320053527
CHIT1	3.28944705038432e-07	-0.60196910342162	0.033	0.194	0.00589238650135344
AKR1C1	4.23490798163354e-07	-0.751977371722983	0.055	0.25	0.00758599066750016
LCN2	4.33084258520583e-07	-0.61737685062207	0.035	0.194	0.00775783832287921
RPL23	4.40465235915242e-07	-0.827849935135764	0.909	0.944	0.00789005377094974
ENSMMUG00000053735	4.48220130124675e-07	-0.77523778000422	0.151	0.417	0.0080289671909233
MAMU-F	4.8579590847694e-07	1.04806213121704	0.595	0.139	0.00870206210854743
ENSMMUG00000062894	5.2475038871091e-07	1.23377730528873	0.442	0	0.00939985371297853
ADAM15	5.40270354130941e-07	-0.37342775517714	0.025	0.167	0.00967786285354755
ENSMMUG00000039864	6.47234196227878e-07	-0.291642423551405	0.012	0.111	0.01159390615703
SERPINA1	7.87074177759332e-07	-0.853784284276373	0.035	0.194	0.0140988597462029
PALLD	8.07947061827269e-07	1.00008978902795	0.578	0.111	0.0144727557185119
XPNPEP1	8.10638865868514e-07	0.665882696620556	0.575	0.083	0.0145209740043027
RPN2	8.25079607297084e-07	0.81233187418314	0.905	0.528	0.0147796510055127
MORC3	8.59132648892116e-07	0.886329527211334	0.626	0.167	0.0153896431396045
RPS7	8.62090271939924e-07	-0.488715053305762	0.998	1	0.0154426230412599
PLEKHD1	9.46344570837681e-07	0.824747087057158	0.855	0.389	0.0169518702974154
ATP6V1FNB	1.00502204818666e-06	-1.14194823019881	0.384	0.611	0.0180029599491677
SGTA	1.03633178106823e-06	0.803496774890051	0.848	0.389	0.0185638111942752
NPC1	1.06213760769085e-06	0.885785476746775	0.447	0.028	0.0190260709665662
ENSMMUG00000006206	1.06216286251373e-06	0.906123848216042	0.734	0.333	0.0190265233562085
CSF2RB	1.10662655101376e-06	0.882426462817743	0.746	0.333	0.0198230014083095
ENSMMUG00000006283	1.1245466143225e-06	0.69296605679508	0.985	0.778	0.020144003502359
EPS8	1.12607209844702e-06	0.848780507116804	0.424	0	0.0201713294994815
STAT2	1.17619682990709e-06	0.884475251223853	0.734	0.278	0.0210692138141257
PSMA6	1.18748440765071e-06	0.756099763631882	0.915	0.611	0.0212714081942472
DUSP1	1.26288505876291e-06	-1.05558241425744	0.46	0.75	0.02262206005762
LCA5	1.27641665251612e-06	-0.379692247962496	0.019	0.139	0.0228644514965212
TRERF1	1.27641665251612e-06	-0.305701385053221	0.019	0.139	0.0228644514965212
ENSMMUG00000004941	1.38773595719606e-06	-0.620872068130302	0.149	0.417	0.024858514201253
NDUFB11	1.40741997790752e-06	0.642136266611335	0.945	0.694	0.0252111140642574
ENSMMUG00000062590	1.43050133013636e-06	0.806654435034394	0.466	0.028	0.0256245703267326
SELL	1.43630446828053e-06	0.783664203631135	0.992	0.806	0.0257285219403092
STAMBPL1	1.48993216957594e-06	0.937946416326209	0.697	0.222	0.0266891549536139
LILRA5	1.51477368648417e-06	-0.41705518060813	0.019	0.139	0.0271341410459909
RASSF2	1.53556316277157e-06	0.848708307036296	0.658	0.194	0.0275065429347272
ENSMMUG00000001458	1.70340371678278e-06	0.493250147442612	0.999	1	0.03051307077873
NMT1	1.71628584439158e-06	0.754430872278502	0.778	0.306	0.0307438283305864
MVP	1.72282207179342e-06	0.743285982038542	0.915	0.528	0.0308609117720356
ARID5A	1.73928853703385e-06	0.816031929949782	0.697	0.25	0.0311558755638873
FTSJ1	1.78000217897858e-06	0.765665428261147	0.456	0.028	0.0318851790320434
NDUFB8	1.83957319152148e-06	0.711663854322178	0.867	0.472	0.0329522745797242
NDUFV2	1.87192665635142e-06	0.77005350699732	0.846	0.417	0.033531822195223
KRTCAP2	2.016747543422e-06	-0.628025539071094	0.965	0.917	0.0361259987453183
PSME1	2.03514493189736e-06	0.654193504547156	0.982	0.833	0.0364555511650774
ELL3	2.08634040193831e-06	0.833501927009241	0.586	0.111	0.0373726156199209
COX4I1	2.21898282583118e-06	-0.494812042677412	0.984	1	0.0397486393591139
UCP2	2.29305853474607e-06	0.846718247947851	0.869	0.528	0.0410755575329064
HVCN1	2.30518671251637e-06	0.807057178008049	0.696	0.222	0.0412928095813056
ENSMMUG00000050257	2.31850826068883e-06	1.00612680824756	0.769	0.417	0.041531438473719
CTSH	2.32829956820969e-06	0.762724189604341	0.941	0.889	0.0417068301653402
CARD19	2.39388000915353e-06	0.714522628913261	0.696	0.194	0.0428815726039673
EPHX1	2.45451178271732e-06	-0.34211334467726	0.02	0.139	0.0439676695638153
ADA	2.4708153558258e-06	0.986852094580856	0.546	0.111	0.0442597154689076
IFIT1	2.5138968781553e-06	0.999590843963832	0.405	0	0.0450314347783959
EIF2AK2	2.54489297827201e-06	0.757761613431255	0.571	0.111	0.0455866679197865
PPM1J	2.61709218298712e-06	0.487259954977228	0.971	0.722	0.0468799722738483
GRN	2.62610490967553e-06	0.867958276081373	0.973	0.861	0.0470414172470178
BCL2A1	2.71392090846078e-06	-0.292521426369982	0.037	0.194	0.048614465233258
CHST12	2.75204298722522e-06	0.804559081669541	0.747	0.278	0.0492973460301654
VMAC	2.79211322832395e-06	-1.09210911876864	0.13	0.361	0.0500151242589669
RPS13	2.8952725485838e-06	-0.472546489896698	0.999	1	0.0518630171627816
SUCNR1	3.01655951790217e-06	0.953367264936104	0.452	0.028	0.0540356306441816
RPL6	3.06023063005229e-06	-0.483167255092843	0.999	1	0.0548179112761267
RILPL2	3.06114964166208e-06	0.853650378163379	0.772	0.361	0.0548343735310929
UBE2L6	3.12777639781882e-06	0.912241601156892	0.557	0.139	0.0560278586141285
ENSMMUG00000028672	3.13246873135956e-06	1.12417982586282	0.4	0	0.0561119123848438
TIGIT	3.34723655656861e-06	0.626992645258968	0.971	0.611	0.0599590484378134
PLAAT4	3.39694119775388e-06	1.02017310854134	0.681	0.222	0.0608494076753652
ENSMMUG00000052792	3.44288289514863e-06	0.819797008996376	0.761	0.361	0.0616723613007974
GZMB	3.52790872896073e-06	0.677722709252786	1	0.833	0.0631954290618735
PMAIP1	3.63945075368513e-06	1.04364894640964	0.489	0.083	0.0651934813507617
ATM	3.70089833905716e-06	-0.650582389510091	0.079	0.278	0.0662941919475309
CHMP5	3.70918593205687e-06	0.690180821224851	0.854	0.417	0.0664426476009347
CPQ	4.12516998230058e-06	-0.700358251524571	0.065	0.25	0.0738941698929504
SPCS3	4.47458634481898e-06	0.658338549132762	0.978	0.694	0.0801532651947424
CDKN1A	4.48350962940798e-06	1.09837303114493	0.841	0.528	0.0803131079915852
MYB	4.55370113971131e-06	-0.434333884979194	0.014	0.111	0.0815704485156487
ENSMMUG00000042415	5.22244729036849e-06	-0.42790104849614	0.022	0.139	0.0935496983123707
GLT8D2	5.24913020677711e-06	-0.467421247827842	0.014	0.111	0.0940276693939984
SSR4	5.25650433195382e-06	0.585726922116432	0.989	0.833	0.0941597620982889
SPACA9	5.28603134813263e-06	-0.998210892922893	0.093	0.306	0.0946886795390998
CCDC102A	5.29894020481543e-06	-0.276054597613556	0.014	0.111	0.0949199158888588
SERBP1	5.33627053210278e-06	-0.75091148471566	0.568	0.75	0.0955886140415571
ENSMMUG00000055627	5.77580777868726e-06	0.776902859374569	0.582	0.139	0.103462044739625
PAIP1	5.92807337263266e-06	0.802304416564127	0.689	0.278	0.106189578323969
NHP2	5.96823713229349e-06	0.61714956489148	0.772	0.306	0.106909031750773
CD163	5.97832743308081e-06	-0.559684209574598	0.022	0.139	0.107089779308777
MPP1	6.38796393030228e-06	0.798041047143911	0.659	0.222	0.114427597883505
PHF11	6.46495634211583e-06	0.813060027413525	0.591	0.167	0.115806762956321
CDC42EP3	6.53090467021101e-06	-0.288064124034709	0.022	0.139	0.11698809535749
BCAS4	6.69886905699812e-06	0.536076408448402	0.945	0.583	0.119996841418007
CIR1	7.0524371650152e-06	0.69510075377245	0.626	0.194	0.126330306936917
SLU7	7.3796637157646e-06	0.746267120864725	0.49	0.083	0.132191916140491
PKIB	7.50580540033398e-06	-0.447565056405039	0.041	0.194	0.134451492136183
IRF9	7.7276789204596e-06	0.782070069519179	0.774	0.361	0.138425912502193
MS4A6A	7.93518106215641e-06	-0.861960546721468	0.555	0.833	0.142142898366408
PAG1	8.20450757019658e-06	0.833025181387822	0.636	0.194	0.146967344104931
RPL37A	8.48632293301812e-06	-0.785328894210819	0.996	0.917	0.152015502699154
PLAU	8.70120595302766e-06	-0.755819577704679	0.042	0.194	0.155864702236585
VSIR	8.76607702861517e-06	-0.862001757009586	0.245	0.5	0.157026737813584
PTPN12	8.77587670250875e-06	-0.51274826769674	0.054	0.222	0.157202279372039
DTX3L	8.83161336780725e-06	0.753651077855896	0.659	0.222	0.158200690257531
ENSMMUG00000031981	8.84714061465086e-06	-0.738985715475628	0.176	0.417	0.158478829830241
OAS3	8.85480993612538e-06	0.758568642211911	0.374	0	0.158616210385814
B9D1	8.89038120747577e-06	-0.321960783143691	0.015	0.111	0.159253398569513
CIBAR2	9.30069749204734e-06	-0.412720218215112	0.015	0.111	0.166603394175044
CD69	9.36635708280753e-06	-0.621852447909173	0.078	0.278	0.167779554424331
ENOSF1	9.64191481156928e-06	-0.366629928294248	0.015	0.111	0.17271562001964
ENSMMUG00000009066	9.93967152459724e-06	-0.568717482637983	0.094	0.306	0.17804933602011
VASH2	9.97501985803386e-06	0.78680938683719	0.37	0	0.178682530716961
OSTC	1.00522345614466e-05	0.642347066077303	0.948	0.639	0.180065677699192
CYB5A	1.09624781115846e-05	-1.0054742789689	0.562	0.75	0.196370870412814
CCDC34	1.10729931082684e-05	-0.431936657033917	0.032	0.167	0.198350525548411
ATP13A2	1.13525904470347e-05	0.715260188626455	0.859	0.444	0.203358952677733
ENSMMUG00000063637	1.14174610918569e-05	-0.530928426555058	0.998	0.972	0.204520980538433
PPP1R18	1.16929851793807e-05	0.576461505411916	0.849	0.472	0.209456443518247
GMPPB	1.17443558456046e-05	0.744062302743384	0.537	0.111	0.210376646262315
SEPTIN6	1.20404913191621e-05	0.748474197406906	0.797	0.417	0.215681321000151
PSMB10	1.2121058163901e-05	0.733013844820492	0.889	0.556	0.217124514889958
RNASE4	1.21708809684387e-05	-0.398274110375756	0.042	0.194	0.218016990787642
UBA52	1.23971747185247e-05	-0.410737232102986	0.997	1	0.222070590732933
PCBD1	1.26486087687706e-05	-0.410186935621091	0.042	0.194	0.226574528874987
LANCL2	1.2674576997641e-05	0.843777144482964	0.598	0.194	0.227039697758743
ATOX1	1.30027743010646e-05	0.521287132337664	0.939	0.639	0.232918696054971
PLA2G6	1.31609508306517e-05	0.642493229622231	0.56	0.111	0.235752112229463
RAB8A	1.36312058814142e-05	0.62755845572032	0.869	0.5	0.244175790953772
DDT	1.36805294243371e-05	-0.936095350461801	0.1	0.306	0.24505932357815
ATP6V0D1	1.37581197995867e-05	0.683665068343203	0.863	0.472	0.246449199969997
TARS1	1.42406460349262e-05	0.718710500338259	0.579	0.167	0.255092692423633
NGLY1	1.42484086087816e-05	0.673484223132025	0.932	0.583	0.255231743409104
FAM102A	1.42989050654033e-05	-0.410827887847846	0.015	0.111	0.256136286436569
NRDC	1.47401379820438e-05	0.792099247009404	0.652	0.25	0.264040091672351
NDUFB2	1.50683305662099e-05	0.569895478650274	0.97	0.806	0.269919005432518
C18H18orf32	1.53764753688061e-05	-0.614699283581113	0.992	0.944	0.275438803281424
PARP9	1.55452176830276e-05	0.708034999353069	0.483	0.083	0.278461484356073
BBX	1.55950984896793e-05	0.682661132197995	0.656	0.222	0.279354999245625
TMED9	1.62216683765765e-05	0.668352304190298	0.766	0.333	0.290578745629615
ENSMMUG00000001200	1.69942565376254e-05	-1.04729805802875	0.341	0.556	0.304418117358484
USP15	1.7405431946956e-05	0.577046532928892	0.691	0.278	0.311783502465823
SMDT1	1.76176772020409e-05	0.624713218249625	0.944	0.694	0.315585451720159
BRIX1	1.77483406708163e-05	0.700383705653571	0.487	0.083	0.317926026436333
TMEM268	1.79930736634096e-05	0.686607992600097	0.452	0.056	0.322309928532656
ARRB2	1.8329877984997e-05	-0.658037397018707	0.161	0.389	0.328343104345251
FAU	1.85329040862592e-05	-0.450961340869209	0.999	1	0.331979910897161
RHEB	1.86849495789265e-05	0.725473489414598	0.769	0.361	0.33470350180731
HNRNPH2	1.91009296366351e-05	-0.678197306878967	0.969	0.972	0.342154952581045
COQ2	1.95439608356181e-05	0.659551864221105	0.353	0	0.350090970448427
ACAA1	1.96139289649205e-05	0.675470845377577	0.416	0.056	0.351344309548621
RPL18	1.97157325149766e-05	-0.552717671357149	0.998	1	0.353167916540777
PPIA	2.00273853253238e-05	-0.595892845598862	1	1	0.358750553332526
MANF	2.02115569698523e-05	0.713428826808911	0.795	0.361	0.362049620000964
DDX59	2.0224153035555e-05	0.679091608816102	0.424	0.056	0.362275253325897
RPL8	2.06446176384664e-05	-0.40570065054245	0.999	1	0.369807035757848
MRPL49	2.11331479810917e-05	0.661819176382057	0.45	0.083	0.378558079785296
CYSTM1	2.14486282016596e-05	-0.761767016215005	0.163	0.389	0.384209276976328
SND1	2.1658861292199e-05	0.54737908333284	0.749	0.278	0.387975182327162
CCNDBP1	2.17879840052061e-05	0.660991858707008	0.575	0.167	0.390288157485258
RMDN3	2.19109660994935e-05	0.764691325886053	0.683	0.278	0.392491135740227
FTH1	2.24750628330645e-05	-0.810644568848198	0.998	1	0.402595800528684
RPL12	2.31187753640949e-05	-0.432831489457791	0.995	1	0.414126623097031
SDHB	2.50813609414961e-05	0.625283993351747	0.955	0.806	0.44928241854502
TEKT2	2.52984896186084e-05	-0.424381939352945	0.016	0.111	0.453171844538133
PPP4C	2.70393360659441e-05	0.693133544973429	0.653	0.278	0.484355626949256
ENSMMUG00000056624	2.82920255076133e-05	0.642495695206953	0.479	0.083	0.506795052917877
MRPS21	2.88764512266712e-05	0.573051125691209	0.741	0.278	0.517263870823362
RPS6	2.90502891518254e-05	-0.467460472247969	0.995	0.972	0.520377829576649
COPS8	2.92796521302999e-05	0.690471392159162	0.629	0.222	0.524486408610062
SRSF2	2.95927338569408e-05	0.690890456381397	0.782	0.389	0.530094641579381
CFAP45	3.00674347348214e-05	-0.395275473860924	0.016	0.111	0.538597958404856
ENSMMUG00000019253	3.02537001578766e-05	0.739379233788646	0.733	0.361	0.541934530928044
PDLIM7	3.05430502136438e-05	-0.379374670304438	0.045	0.194	0.547117658477001
APOE	3.0634233907114e-05	-2.06555512816859	0.128	0.333	0.548751031978134
YTHDF2	3.11514523867106e-05	0.639061821006559	0.526	0.139	0.558015966603147
ENSMMUG00000044585	3.16805887652434e-05	0.599042134920308	0.929	0.611	0.567494386551805
PAOX	3.22899512842381e-05	0.675689275941556	0.586	0.194	0.578409897354558
ENSMMUG00000002320	3.26581107758283e-05	0.593002542461276	0.999	0.944	0.585004738327413
LAMTOR5	3.30837525498076e-05	0.687921472646122	0.745	0.306	0.592629259424704
BIRC3	3.38610007661855e-05	1.13662259221902	0.517	0.139	0.606552106724682
RPS8	3.40607513904102e-05	-0.423480602993153	1	1	0.610130239656418
BAG6	3.4510219391111e-05	0.674559437289506	0.48	0.111	0.618181559952972
VCP	3.60712527434779e-05	0.623553262641252	0.819	0.472	0.646144350393919
C19H19orf38	3.61046917933541e-05	0.740585085298378	0.492	0.111	0.646743344094351
NAPSA	3.72449439400067e-05	0.753872092442235	0.423	0.056	0.66716868079734
TNFSF13B	3.79596962852068e-05	0.730725243521594	0.659	0.25	0.679972039556909
SLC25A6	3.88398552505914e-05	-0.454595005245244	0.988	0.972	0.695738327103844
SP140	3.90155391397481e-05	0.694941262864753	0.716	0.333	0.698885352610307
RGCC	3.98935770818445e-05	-0.491104678793939	0.017	0.111	0.71461364626708
VLDLR	4.0112726743091e-05	0.622720449025714	0.386	0.028	0.718539274148989
HIST1H2AE	4.0342858180561e-05	-0.72569200037623	0.135	0.361	0.722661618588389
C4H6orf62	4.06515365738307e-05	0.766480869005993	0.804	0.472	0.728190974647029
ND3	4.10544818776464e-05	-0.996129137090745	0.375	0.639	0.73540893387428
GLMP	4.17731349113744e-05	0.672111381203325	0.746	0.333	0.748282165667449
IFT27	4.2164247100468e-05	-0.308336461140236	0.017	0.111	0.755288158310683
MPEG1	4.37404883329301e-05	0.651285015002855	0.922	0.722	0.783523367507777
ATF5	4.3860304036944e-05	1.30901939135152	0.524	0.167	0.785669626213778
IL2RG	4.40648078822623e-05	0.774964659197391	0.791	0.5	0.789332903594965
SARS1	4.43522775515274e-05	0.758473141072739	0.74	0.361	0.79448234778051
MGST3	4.47652542968994e-05	-0.952482862144541	0.666	0.722	0.80188000022036
PPM1M	4.71503401511299e-05	0.664365861604369	0.422	0.056	0.84460404312719
MCEMP1	4.75885775513153e-05	-0.568289389002555	0.025	0.139	0.852454189676712
MNS1	4.78234231523056e-05	-0.303909357576878	0.017	0.111	0.856660978927251
TENT5C	4.78331929037763e-05	0.815663159268297	0.466	0.111	0.856835984485344
HIKESHI	4.86951327937296e-05	0.642551774653148	0.51	0.139	0.872275913734079
AIM2	4.93308974636263e-05	0.803938305331541	0.648	0.278	0.883664366265939
SLC11A2	4.95725339526246e-05	-0.375774220210767	0.036	0.167	0.887992800693364
DUSP6	5.01256705519893e-05	-0.34624864128901	0.017	0.111	0.897901136597785
YPEL3	5.09818577539533e-05	-0.770455879603399	0.076	0.25	0.913238017946565
SNRPA1	5.19157995515886e-05	0.515308313484746	0.948	0.75	0.929967717367607
ENSMMUG00000008396	5.30853564084871e-05	0.69663727404788	0.656	0.25	0.950917989345229
COX17	5.32434667495067e-05	0.665248488851527	0.905	0.639	0.953750219883914
HEXA	5.38618987008299e-05	0.628146053394062	0.578	0.167	0.964828191427966
CCNB1IP1	5.47578230996885e-05	-0.34483806266831	0.036	0.167	0.98087688518472
ENSMMUG00000016894	5.47863332228824e-05	-0.625977311347153	0.982	0.889	0.981387587021492
H2AFJ	5.53857823532647e-05	-0.916495544973132	0.594	0.722	0.992125519294031
ADAR	5.54783726932735e-05	0.611622221928246	0.63	0.222	0.993784090054609
DLG1	5.57301908583514e-05	-0.489349658350423	0.062	0.222	0.998294908845648
RPS23	5.59767529941219e-05	-0.377458612679815	1	1	1
CYB561A3	5.61080974955983e-05	0.612147303272943	0.969	0.722	1
KARS1	5.67796547158889e-05	0.60872464992345	0.632	0.222	1
CIB2	5.67868881733256e-05	0.632857980965864	0.324	0	1
NUDT22	5.8387904192795e-05	0.628005980943599	0.723	0.333	1
FLNB	6.06994730473621e-05	0.703400851434323	0.451	0.083	1
PM20D2	6.20509557869294e-05	-0.887824069414093	0.374	0.583	1
RO60	6.38295503710382e-05	0.500888516271576	0.552	0.139	1
CD63	6.38907286592509e-05	-0.89837366267669	0.576	0.694	1
DYM	6.63769938809844e-05	0.548454793690264	0.518	0.139	1
TMEM14B	6.68497438978317e-05	-0.643331208131972	0.844	0.917	1
TM9SF1	6.68706191708282e-05	0.620291288401556	0.591	0.194	1
RAC2	6.69728835740256e-05	0.815200241801379	0.899	0.528	1
ITM2B	7.00865926808468e-05	0.468004484608949	0.995	0.972	1
AP1M1	7.06477697160761e-05	0.665532219268107	0.72	0.333	1
CTSD	7.20345481695148e-05	-1.07310275390169	0.553	0.722	1
SH3KBP1	7.26050315831544e-05	0.68754677488486	0.615	0.222	1
RAMAC	7.54827614058239e-05	0.637522641739751	0.576	0.194	1
APOL6	7.60867860882955e-05	0.805728180733764	0.364	0.028	1
PABPC1	7.70544462184731e-05	-0.475882768993553	0.958	0.944	1
ARHGDIB	7.97059497977949e-05	-0.68907412353651	0.866	0.861	1
ECE1	7.9979092807135e-05	0.599975234883891	0.409	0.056	1
STAR	8.02063890121913e-05	0.559237857840686	0.456	0.083	1
ATP5F1C	8.22521315005826e-05	0.528639136365241	0.883	0.528	1
PSMD11	8.4205824119293e-05	0.6573877566136	0.52	0.167	1
IFIT5	8.47858624354943e-05	0.614502812587865	0.361	0.028	1
TAX1BP3	8.71152915253293e-05	0.70696397543039	0.767	0.417	1
RPIA	8.78496146546883e-05	0.57085980188332	0.626	0.194	1
FAM81A	8.82880686137435e-05	-0.376458697548	0.028	0.139	1
PHF10	8.94636355781824e-05	-0.258151810152888	0.038	0.167	1
HMGA1	8.99255359271392e-05	0.641014274558477	0.685	0.278	1
TFG	9.15764691730723e-05	0.524298605558837	0.453	0.083	1
TUBB	9.18750160770471e-05	0.583846684844063	0.967	0.833	1
ENSMMUG00000065304	9.23990951132205e-05	0.564951943451965	0.699	0.278	1
ENSMMUG00000052609	9.31687793545945e-05	-0.434730819381124	0.998	1	1
ENSMMUG00000028889	9.61607712320102e-05	0.550903594770203	0.42	0.083	1
HSBP1	9.69807185306009e-05	0.659839217201057	0.864	0.5	1
CTNND1	9.84670395641374e-05	-0.344857701761441	0.028	0.139	1
CISH	9.94689523741053e-05	-0.895890944661338	0.081	0.25	1
ENSMMUG00000003411	0.000101245711889539	0.58838745576464	0.405	0.056	1
AUP1	0.000103097172658943	-0.683222688951204	0.501	0.667	1
SASH3	0.000105295661088299	0.676830085510588	0.579	0.222	1
UBE2V1	0.000105343830252106	0.519962583988666	0.796	0.417	1
ENSMMUG00000056654	0.000106918779669694	-0.596728995111659	0.169	0.389	1
JUN	0.000109984018552848	-1.14720369435168	0.363	0.611	1
GATD3A	0.000111295521366451	0.597845769754464	0.304	0	1
IGFBP7	0.000114139678904601	0.71532689156704	0.384	0.056	1
ENSMMUG00000038348	0.00011624188629858	-0.45151672444995	0.04	0.167	1
TLR7	0.000116486861351803	0.667272325057212	0.466	0.111	1
TREML2	0.000117141840943075	0.615745911367186	0.398	0.056	1
BIRC2	0.000118273982607126	0.663944304908475	0.5	0.167	1
NDUFA4	0.000120079616715616	0.476360362559381	0.962	0.75	1
ENSMMUG00000050728	0.000123693628057274	0.590243026299969	0.301	0	1
HS3ST1	0.000124928826613285	0.663923748278495	0.567	0.194	1
ERN1	0.000125511451775716	0.641575863127155	0.61	0.222	1
PDCD10	0.00012553143654748	0.572839942861556	0.668	0.278	1
CNPY3	0.000127568125491744	0.585710246911603	0.909	0.583	1
COX7A2	0.000128773947576107	0.483683690038522	0.973	0.861	1
ENSMMUG00000045123	0.000129605169232265	0.550971911414447	0.889	0.556	1
ENSMMUG00000064773	0.000132743676549389	0.662239298041347	0.637	0.25	1
SLC11A1	0.000132958288066279	-0.391888975705834	0.028	0.139	1
IFI30	0.000133134185386269	-1.50127890581996	0.679	0.75	1
ENSMMUG00000049722	0.000133608763830061	-0.596383977241994	0.198	0.417	1
FAM32A	0.000134107448054318	0.615195915666983	0.53	0.167	1
MAP2K6	0.00013447163745005	0.642770055459345	0.576	0.194	1
CDK19	0.000135579951691297	-0.33596138648605	0.039	0.167	1
ZFYVE16	0.000135931045140726	-0.370969783657178	0.052	0.194	1
TBC1D8	0.000136032495465785	0.722414696450521	0.901	0.639	1
CSNK1G2	0.000145075103309053	0.619292278241391	0.414	0.083	1
AGA	0.000147044488811434	0.584792398510871	0.431	0.083	1
CALR	0.000148984045482394	0.514536132761654	0.965	0.778	1
CRLF3	0.000149538819585374	0.544552095602474	0.526	0.139	1
POLE4	0.000150224946533267	0.521961130510356	0.786	0.389	1
TMEM126A	0.000150648350467501	0.574912171582992	0.365	0.056	1
SOX4	0.00015478639947266	-0.337600978258777	0.028	0.139	1
CCR7	0.000154998528792781	0.807503645197865	0.337	0.028	1
RPLP2	0.000156447756199211	-0.507669674256929	0.996	1	1
FGFR1	0.000158629436025812	0.672452125244931	0.334	0.028	1
SLC46A3	0.000159180444218185	0.62534362063944	0.59	0.194	1
TMEM74B	0.000160212611461194	0.721031232775548	0.341	0.028	1
HMGN4	0.000165451532253224	0.542500058573084	0.626	0.222	1
TBC1D24	0.000170548483169958	0.595706617010234	0.361	0.056	1
HDHD5	0.000173690929147655	0.551493360615347	0.291	0	1
ENSMMUG00000015563	0.000173792506059683	-0.334168183245051	0.998	1	1
UBA3	0.000174206911825482	0.398182487475742	0.417	0.083	1
PLTP	0.000174239552532556	-0.439939331596511	0.041	0.167	1
ARF1	0.000178625065348066	0.50803005608557	0.95	0.694	1
EIF3D	0.000179751933871109	0.502366350236521	0.607	0.222	1
SEC11A	0.00018150170708799	0.59527656210404	0.706	0.333	1
MYD88	0.000192029429735592	0.567862506457659	0.564	0.194	1
SH2D3C	0.000192318351767203	0.612740605799225	0.536	0.194	1
SIL1	0.000192592757392	0.532970998369927	0.288	0	1
MED25	0.000192785108625575	0.635149956366451	0.505	0.167	1
ENSMMUG00000051392	0.000196447982307873	0.61863798109137	0.882	0.583	1
WDR60	0.000199186123650505	-0.480947042722874	0.042	0.167	1
FUCA1	0.000200320516427166	0.61556874052514	0.658	0.278	1
SSR3	0.000212531989124003	0.480426556354259	0.956	0.639	1
TAPBP	0.00021525323640356	0.631920427323519	0.817	0.5	1
FBXL20	0.00021837544305975	-0.563159279249675	0.101	0.278	1
RPS4Y1	0.000220201888872677	-1.50412795638281	0.467	0.583	1
LPCAT4	0.000220983182520863	-0.366863116506302	0.02	0.111	1
TRIM38	0.000221786220107259	0.667057088317231	0.787	0.444	1
TUBG1	0.000225294454762221	0.553979241115234	0.467	0.111	1
SEC61A1	0.000228629640487321	0.45659683524232	0.576	0.222	1
SNX17	0.000229615441374111	0.577549945455515	0.655	0.306	1
ZBTB7B	0.000231336017456231	-0.318110498480009	0.03	0.139	1
VPS13B	0.000232172982756557	-0.579555454236994	0.105	0.278	1
SIT1	0.000232532904929357	0.59742239220275	0.455	0.111	1
ENSMMUG00000045446	0.00023563228694478	0.520517804335995	0.376	0.056	1
PRR13	0.000237182332131039	0.51079496870658	0.963	0.778	1
DNAJB9	0.000242037537643443	0.498365164474829	0.511	0.167	1
ATP1B1	0.000242838697095171	-0.605483853076774	0.055	0.194	1
PPDPF	0.000247590995619995	-1.03377469326932	0.36	0.528	1
ATP5PO	0.000247756072975395	-0.478962998176853	0.942	0.917	1
SERPINB9	0.000252082229733276	0.60905153619712	0.705	0.333	1
TIMM17A	0.00025282731014855	0.506254597329339	0.635	0.278	1
ANXA1	0.000255805356900282	0.594140650982691	0.942	0.722	1
CHRNB1	0.000258135894181035	0.517834815052285	0.404	0.083	1
MPZL1	0.000258368034216514	0.574508208159576	0.399	0.083	1
CMBL	0.000258422978149492	-0.288685030685291	0.03	0.139	1
MAX	0.000261133309346381	0.623301746116559	0.578	0.25	1
IRF3	0.000269766325528036	0.501000963530661	0.594	0.222	1
RPAP2	0.000269812790942707	0.646436304530847	0.657	0.333	1
SPAG16	0.000270785467544085	-0.513196431455724	0.021	0.111	1
DBT	0.000271880459103422	-0.423173140650415	0.043	0.167	1
TOR1AIP1	0.000273216874735701	0.568968359617702	0.455	0.111	1
RGS10	0.000274254096568314	-0.734397578134393	0.24	0.444	1
PFDN1	0.000275455302170314	0.500199186287341	0.49	0.139	1
PSMB1	0.000276380778724749	0.476859705847076	0.874	0.472	1
EIF4E2	0.000281239180569774	0.50958846025518	0.512	0.167	1
C1H1orf162	0.000282269213265024	-0.682854883397923	0.105	0.278	1
ENSMMUG00000042951	0.000283842013465987	0.564853536524828	0.765	0.389	1
PDIA6	0.000290139509602541	0.502867181256716	0.804	0.417	1
EXOSC5	0.000292407061365544	0.535759791236476	0.364	0.056	1
EIF2S1	0.000296807742221264	0.467615406843953	0.494	0.139	1
SNX3	0.000297375577301	0.612824474121419	0.866	0.472	1
CYRIA	0.000300335349307787	0.588021512755568	0.482	0.139	1
CYBC1	0.000301603617875615	0.606320110122087	0.696	0.333	1
PI4K2B	0.00030225182083354	0.536697006377157	0.368	0.056	1
ENSMMUG00000022874	0.000303893796148694	0.638901970105239	0.659	0.278	1
ENSMMUG00000063609	0.000304943536682541	0.509559823039101	0.981	0.778	1
NCKAP1L	0.000308305952069201	0.521723292970409	0.806	0.417	1
ENSMMUG00000008097	0.000310028622294904	0.547715083236602	0.49	0.139	1
SFXN1	0.000313908295747688	-0.555316348018134	0.044	0.167	1
CGAS	0.000333077544271005	0.58702201952499	0.444	0.111	1
ENSMMUG00000000478	0.000333405300630414	0.54387162191711	0.737	0.333	1
SEC61G	0.000337413066647387	0.486056129594423	0.959	0.75	1
RPL7	0.000337844566136129	-0.6162153337502	0.968	0.944	1
ATP1A1	0.000338329475840031	-0.793478916714289	0.174	0.361	1
ENSMMUG00000016278	0.000338987661970867	0.580426627905171	0.721	0.361	1
ENSMMUG00000060382	0.000345205702135577	-0.893190025463437	0.483	0.639	1
SF3B4	0.000345758635184228	0.539011899728299	0.508	0.167	1
RPS27A	0.000352816471624253	-0.778458009454897	0.633	0.722	1
SLC44A2	0.000357394257810592	0.474653531103463	0.554	0.194	1
MLEC	0.00036324715105121	0.545972227963324	0.537	0.194	1
ASAH1	0.000363393686768577	-0.769231067771384	0.075	0.222	1
DDX39A	0.000369030749334983	0.586933617203992	0.747	0.417	1
ATP6V1D	0.000370492385149614	0.43985844414671	0.592	0.222	1
HSPD1	0.000370682450052736	0.619762089691395	0.885	0.583	1
ENSMMUG00000018157	0.000378578625033789	-0.95553755111129	0.091	0.25	1
ARHGAP21	0.00037979402061037	-0.397791326123602	0.102	0.278	1
HIPK1	0.00039368406498377	-0.327809734939526	0.032	0.139	1
CCT7	0.000394801963187209	0.538501363459011	0.726	0.333	1
PSMB2	0.000396200552339821	0.427305731568378	0.683	0.361	1
EEF2K	0.0003975706809908	0.533727190358331	0.517	0.167	1
ENSMMUG00000064120	0.000406917195365263	1.10047361236928	0.988	0.917	1
FCRLA	0.000412781948748677	0.636247377643337	0.885	0.528	1
MRPL21	0.00041583015115913	0.587683255624688	0.694	0.361	1
C15H9orf78	0.000416440069142347	0.548067766248915	0.733	0.417	1
ZNF267	0.000422806044288684	0.581476172558045	0.42	0.111	1
UQCRC1	0.000428146178626044	0.529112704798244	0.799	0.417	1
PDIA3	0.000436263055798994	0.532512741380087	0.856	0.583	1
ENSMMUG00000002324	0.000440625825604761	-0.876287418331343	0.36	0.528	1
FIBP	0.000442784977668804	0.435315887985525	0.635	0.25	1
PAXX	0.000443537055885045	0.546709202385419	0.566	0.222	1
HINT1	0.000445545105838375	-0.39430135672802	0.972	0.972	1
PRDX1	0.000447121646648824	-1.18466151228548	0.788	0.75	1
COBLL1	0.000460148627162225	0.509101444884411	0.307	0.028	1
HARS1	0.000463760486726816	0.512601334718831	0.308	0.028	1
ACAD10	0.000466104295334133	-1.02901291885687	0.547	0.639	1
STAP1	0.000469110859042361	0.567392985695646	0.379	0.083	1
NMI	0.000476260530011037	0.525744102575652	0.586	0.222	1
RPL7A	0.000481760597482278	-0.383055409109995	0.998	1	1
LITAF	0.00048619277882193	0.538287432022312	0.922	0.667	1
ENSMMUG00000006397	0.00048746071279294	0.617218657818442	0.583	0.25	1
TMEM50A	0.000499132445109212	0.55521504806704	0.886	0.556	1
CKLF	0.000502039078800028	-0.691541040530942	0.387	0.556	1
HSP90B1	0.000508038514157212	0.438712750664028	0.988	0.861	1
PUM3	0.000508148667714885	0.535880780396425	0.35	0.056	1
RBL1	0.00051344616024595	-0.437315546860625	0.074	0.222	1
CST3	0.000514286253615354	-1.34224937452754	0.862	0.833	1
ENSMMUG00000059840	0.000516697132108516	-0.286517677870451	0.045	0.167	1
ENSMMUG00000059569	0.000517607411555338	0.512566579368618	0.304	0.028	1
SURF4	0.000533211848255793	0.512452523798365	0.649	0.278	1
VCPIP1	0.000542225684833198	0.505263535870976	0.304	0.028	1
LRP5	0.000542894486096987	0.590396545595487	0.415	0.111	1
SUSD1	0.000560037670088369	0.368551783662407	0.756	0.389	1
PPP2R2A	0.000560731092955915	0.490002450076715	0.469	0.139	1
CCT2	0.000562204691473265	0.337102002648322	0.774	0.444	1
SAMHD1	0.000567937054505848	0.495334883157811	0.912	0.611	1
PCNA	0.000579698055381184	0.464161195131052	0.254	0	1
ITGB7	0.000580831789960707	0.575441561144758	0.553	0.194	1
CHCHD2	0.0005875145639225	0.464470957521907	0.992	0.889	1
TTYH3	0.000587514588490382	-0.443624270850544	0.06	0.194	1
MRPS12	0.000593247238702761	0.455248714486323	0.637	0.278	1
ENSMMUG00000016209	0.000605388953180369	0.496756382094456	0.372	0.083	1
ZNFX1	0.000621869025363327	0.560298032032761	0.494	0.167	1
TRA2B	0.000627006601673166	0.550757615155054	0.843	0.472	1
ENSMMUG00000003986	0.000629324865315294	0.546988954973522	0.498	0.167	1
KCTD5	0.000630680883766381	0.551341281419976	0.415	0.111	1
GLIPR2	0.000634803146189962	-0.517747026333216	0.046	0.167	1
SDC3	0.000641896716750279	0.478913209815868	0.301	0.028	1
CCT5	0.000645668242684268	-0.507335440289125	0.597	0.694	1
INO80E	0.000654188728767011	-0.609196300543823	0.203	0.389	1
GTF2F2	0.000664744793363028	0.452371320106809	0.348	0.056	1
CIAO2A	0.000666127780521395	0.543192122208902	0.782	0.472	1
EPSTI1	0.000667368668093502	0.568249708904116	0.339	0.056	1
NFKB2	0.000672442343914903	0.545737165969222	0.288	0.028	1
PRPF40A	0.000683114308719697	0.494450650297549	0.737	0.389	1
KIF3B	0.000683114472280139	-0.337183671088799	0.023	0.111	1
VRK2	0.000686624115172307	0.418402448746894	0.488	0.167	1
SDC4	0.000687417529926141	0.509438194867755	0.515	0.167	1
ARPC3	0.000693239311895486	0.280129000860514	0.998	1	1
MAMU-DRA	0.000693793347449271	-0.630700433772727	1	1	1
KMT5A	0.000693869820857504	-0.342528245214175	0.047	0.167	1
BANK1	0.00069566279624644	-0.770710999075534	0.08	0.222	1
EPHB1	0.00070073937520446	0.511198921541369	0.424	0.111	1
S100A11	0.000706332250938621	-0.812890760569379	0.288	0.472	1
TUSC2	0.000708089555526077	0.498685834520517	0.37	0.083	1
MID1IP1	0.000709175012181092	-0.601571735544698	0.269	0.472	1
RPS3A	0.000715145633293439	-0.374647542410685	0.998	0.972	1
PRDX6	0.000719994363947169	-0.581122572989621	0.48	0.611	1
NDUFS6	0.00072685380547361	0.522898787552451	0.723	0.361	1
SMIM22	0.000729751413219139	-0.505840270036011	0.034	0.139	1
IL13RA1	0.000730314757116992	-0.452583442193813	0.114	0.278	1
PECAM1	0.000737436771851271	-0.791585502311847	0.211	0.389	1
ACSBG1	0.000738409684012846	0.508802673742304	0.247	0	1
PSMA4	0.000740595079112646	0.54478281725226	0.705	0.361	1
EMC7	0.000743438898866647	0.524567650733708	0.601	0.278	1
NDUFB4	0.000763052751939737	0.397444356138287	0.912	0.667	1
COMMD9	0.00076316238982955	0.475359418426153	0.336	0.056	1
AKR1B1	0.000764113635110599	-0.875770922214971	0.384	0.528	1
ENSMMUG00000052747	0.000768744278954754	0.564963127163464	0.739	0.417	1
PRKAG1	0.000769304704105206	0.474450716182879	0.284	0.028	1
APPL2	0.000772365270050727	-0.375951390016898	0.076	0.222	1
THOP1	0.00077944905867384	0.549064093562317	0.485	0.167	1
ENSMMUG00000030384	0.000785394708674523	0.594942467768139	0.603	0.278	1
C1H1orf43	0.000787338743736801	0.541419127087545	0.627	0.306	1
ERGIC2	0.000791437622801072	0.470803799520275	0.609	0.25	1
NLRC5	0.000810678773385056	0.476132673858707	0.294	0.028	1
GLCE	0.000812775864408011	0.474513329953083	0.244	0	1
ENSMMUG00000060287	0.000819646928893289	-0.490467949722885	0.992	1	1
CCDC50	0.000823536349641759	0.510600890282729	0.997	0.833	1
ENSMMUG00000061750	0.000838049602965138	-0.408861177172662	0.093	0.25	1
ROGDI	0.000839867045221563	0.535797497373276	0.795	0.5	1
MAP1A	0.000849806630164047	0.546019737701062	0.417	0.111	1
UTP18	0.000857710840674042	0.445737711547258	0.366	0.083	1
CXCL16	0.000879440455203762	-0.574036580313546	0.095	0.25	1
TSPAN13	0.000882441933985164	0.532094743261416	0.633	0.278	1
SNX10	0.000884724452371955	-0.284507494573164	0.035	0.139	1
SOCS3	0.000894590427489859	0.690704927941361	0.44	0.167	1
RBX1	0.000895898625213689	0.406197851075855	0.915	0.639	1
FKBP2	0.000918329121933889	0.464347485126508	0.92	0.583	1
CDC16	0.000919217011927645	-0.379823445440498	0.076	0.222	1
COPS5	0.000937016568203012	0.465249277774818	0.613	0.25	1
ENSMMUG00000051545	0.000942236554331898	-0.684907079006683	0.243	0.417	1
PTBP1	0.000944824553981002	0.489456383847017	0.463	0.139	1
PLIN3	0.000946988781051184	0.519458865809385	0.696	0.333	1
DSE	0.000948550483315638	0.593533233302986	0.354	0.083	1
STX6	0.00094969101093313	-0.367561180518052	0.048	0.167	1
FTL	0.00095100253566815	-0.733586590165858	0.493	0.611	1
RBPJ	0.000973725732624521	-0.585245901087317	0.098	0.25	1
ATP5MC2	0.000980640463511585	-0.47104780711502	0.968	0.972	1
LMNA	0.000988324201798771	-0.723775904334554	0.08	0.222	1
GCN1	0.000993124621257789	-0.318092128311135	0.998	1	1
ANXA7	0.000995874845396208	0.514714343991464	0.846	0.639	1
SEC31A	0.000997480395389948	0.456488867724935	0.588	0.278	1
TRIM27	0.000998772834360279	0.503657662955456	0.312	0.056	1
RCSD1	0.00100845582992213	-0.488086256117216	0.079	0.222	1
RNF11	0.00101426981248635	0.477917117626442	0.372	0.083	1
SELENOK	0.00101877176357746	0.529731685382768	0.743	0.417	1
SCLT1	0.00103050246883109	0.308631991356549	0.844	0.528	1
DNAJC3	0.00103609087185508	0.496872870820278	0.671	0.306	1
SRPRA	0.00105445408886317	0.483562267868007	0.644	0.278	1
RPS9	0.00105757538536326	-0.383040843344426	1	1	1
ADGRE5	0.00106106558458388	-0.612342144796418	0.284	0.472	1
ENSMMUG00000012273	0.00107169264616298	0.458069532553459	0.907	0.583	1
SEMA7A	0.00109401587598782	0.560312316220687	0.451	0.139	1
PAIP2	0.00109875752248384	0.358290651884752	0.831	0.528	1
MORF4L2	0.00110091216462374	0.490345543791779	0.447	0.139	1
ENSMMUG00000029987	0.00110518105440583	-0.43183827987305	0.134	0.306	1
SNX5	0.00111155353980843	0.432599268731346	0.382	0.083	1
HRH2	0.00112276986681898	-0.53452038266926	0.081	0.222	1
WDR45	0.00113030750686344	0.406366166409226	0.41	0.111	1
BIN1	0.0011361684081991	-0.404130056552201	0.063	0.194	1
PPP1R14A	0.00115011960304952	-1.13183110324801	0.529	0.667	1
HEATR3	0.00116036287889161	-0.310033990570296	0.025	0.111	1
SELPLG	0.00117635269276463	0.566310959732717	0.848	0.583	1
ENSMMUG00000053146	0.00118346951347517	-0.694806298721934	0.533	0.639	1
ZNHIT3	0.00118623250539911	0.433546011343318	0.281	0.028	1
PTPRC	0.00119690195322285	-0.505198439268785	0.728	0.806	1
ASF1A	0.00120158095503626	0.544507385806226	0.423	0.139	1
NCF1	0.00120249503968084	0.444494343145121	0.849	0.528	1
ENSMMUG00000002075	0.001212767245056	-0.51204822636333	0.1	0.25	1
ATP6V0E1	0.00122620584520015	0.355505107862464	0.941	0.778	1
KRT19	0.00122730429404191	-0.66269710093097	0.051	0.167	1
RPL35A	0.00122798973187066	-0.318112233341763	0.999	1	1
GABARAP	0.00123364327435401	-0.28878367576205	0.996	1	1
P4HB	0.00123534241839585	0.447264492514888	0.865	0.611	1
UNC93B1	0.00124039398839214	0.470967038045957	0.654	0.278	1
TRAFD1	0.00124547957141387	0.474460428919739	0.436	0.139	1
SMIM1	0.00127392654524823	0.456191289820536	0.229	0	1
XRCC6	0.00127760819666271	0.489650427482101	0.843	0.472	1
CSDE1	0.00128936663540189	0.498529342985734	0.86	0.611	1
PTPN6	0.00131436237219254	-0.739197849643702	0.53	0.611	1
TGM2	0.00132277051688118	-0.324995260408139	0.025	0.111	1
HYOU1	0.00132337055119249	0.497376364516372	0.402	0.111	1
LMAN1	0.00132447212281515	0.361024538305159	0.447	0.167	1
ENSMMUG00000061756	0.00133083207042675	0.475216044198717	0.38	0.111	1
SCFD1	0.00133396709905923	0.421805976599457	0.31	0.056	1
USP16	0.00134164482397113	-0.625528372564678	0.334	0.5	1
GET3	0.00135372999217147	0.354254825532057	0.417	0.111	1
STRBP	0.00138326936253759	0.433558963005135	0.445	0.139	1
UBE2L3	0.00138646804444287	0.415082333963151	0.727	0.389	1
IDH3G	0.00139013440250563	0.394293726524878	0.822	0.5	1
ID3	0.00140237473215825	-0.868837668291253	0.25	0.444	1
PPIB	0.00141592455072681	0.407245275278995	0.992	0.889	1
INTS12	0.00142513499659802	0.433270525683363	0.364	0.083	1
CD300A	0.00143767013867106	-0.32786544602154	0.025	0.111	1
SDF4	0.00146996008373331	0.431586644399814	0.789	0.444	1
MYDGF	0.00147273399231468	0.366448643524419	0.809	0.472	1
SUCLG1	0.00148771391373532	0.486355742689295	0.762	0.444	1
DNAJC9	0.00148911552206294	0.516001895511434	0.429	0.139	1
PIGT	0.00148934433462597	0.410077782735345	0.368	0.083	1
PSMD13	0.00149102429973428	0.35206214484775	0.628	0.278	1
DNAJC19	0.00149368177613087	0.465517404920425	0.676	0.361	1
HCK	0.00149373573519869	-0.505911493750271	0.051	0.167	1
AADAT	0.00151612287923449	-0.318703822740319	0.025	0.111	1
KPNA4	0.00154859376820256	-0.261971549642633	0.025	0.111	1
SUPT4H1	0.0015523162377674	0.523169674139126	0.841	0.583	1
SRP14	0.00155920230416034	0.329602473717343	0.972	0.806	1
BTG1	0.0015623444983419	0.657847168950138	0.769	0.528	1
BLOC1S2	0.00156253076636491	0.430839107788089	0.317	0.056	1
CFLAR	0.00157791933495375	0.558894773178191	0.553	0.25	1
ZDHHC24	0.00159657667835792	0.357887907295524	0.514	0.194	1
YARS1	0.00160290905000712	0.386483153837963	0.34	0.083	1
PQBP1	0.00161424631099886	-0.637077495664573	0.285	0.444	1
TBC1D22A	0.00162301708895785	0.479490413973533	0.427	0.139	1
ENY2	0.00164969141785424	0.474621920229266	0.809	0.444	1
ERBIN	0.00164998907030029	-0.301623267681937	0.05	0.167	1
MAGT1	0.00165572223337009	0.451340765282283	0.487	0.167	1
PARP15	0.00165988628767969	0.44897505964814	0.311	0.056	1
RPS29	0.00166088149361246	0.332849853240076	0.997	0.972	1
IRAK1	0.00171772519159037	0.464480667992662	0.252	0.028	1
SIRT1	0.00171985925608886	-0.333410306685269	0.051	0.167	1
SRSF1	0.00174712185976058	0.283800895638963	0.56	0.222	1
SLC20A1	0.00174830338128153	0.40721235678934	0.697	0.333	1
C3H21orf91	0.00175460716114865	0.334048879990395	0.273	0.028	1
PPIH	0.00176029640654092	0.371770653543283	0.582	0.25	1
EMC8	0.00176084750760798	0.399762171908889	0.266	0.028	1
LILRA2	0.00176647775527842	-0.281776607927722	0.025	0.111	1
PLCD1	0.00176706022516783	0.520240861687872	0.42	0.139	1
SAP30BP	0.00180596804838292	0.455106735099506	0.519	0.194	1
BAZ1A	0.0018135628203242	0.393571624316962	0.358	0.083	1
TST	0.00182128233065361	-0.547393695877238	0.191	0.361	1
TCIRG1	0.00183905109008456	0.49311079201561	0.42	0.139	1
GRAMD1A	0.00184249923508949	-0.314345966625933	0.067	0.194	1
BCL11A	0.00185602420384559	0.383447762018193	0.68	0.333	1
GRPEL1	0.00185813910550151	0.467769214434132	0.418	0.139	1
RNF114	0.00186628863157394	0.410652587883907	0.445	0.139	1
STK17A	0.00187102361222317	0.407569815454066	0.556	0.222	1
H1-5	0.00188390335652727	-0.302656744908853	0.026	0.111	1
HMGB1	0.00189571539537837	-0.510501453895086	0.835	0.889	1
COPZ1	0.00192861344988031	0.351219616697159	0.757	0.389	1
HEXB	0.00198386052961195	-0.781140225571279	0.272	0.417	1
RIPOR1	0.0019930032897744	0.455341703849855	0.421	0.139	1
SAP18	0.00202653056674958	0.380141166531161	0.871	0.611	1
RNASEH2B	0.00203111275479656	0.445490978012935	0.819	0.556	1
DAP3	0.00204665558808566	0.455357524093048	0.38	0.111	1
GLTP	0.00208008452161575	0.413206765823657	0.45	0.167	1
SARAF	0.00212598360883185	-0.456161813880666	0.781	0.833	1
RPL15	0.00212842765215611	-0.432085268334716	0.994	0.944	1
SUPT6H	0.00213992942302574	0.433783979325132	0.328	0.083	1
TSPAN31	0.00215452295730692	0.396010680089229	0.468	0.167	1
SPECC1	0.00216287341932091	-0.279267693455596	0.026	0.111	1
ACO2	0.00216674478384433	0.486154505581381	0.61	0.306	1
ARID4B	0.00221771165714032	0.484625144971444	0.64	0.333	1
GANAB	0.0022420250519147	0.334372712351812	0.387	0.111	1
WBP1	0.00225438701025304	0.360419955070595	0.297	0.056	1
PGK1	0.00225712986151699	0.294179952014195	0.821	0.528	1
TCF4	0.00226143631247733	0.456471748874933	0.951	0.778	1
OSGEP	0.00227186291210153	0.392354866776662	0.379	0.111	1
ENSMMUG00000041076	0.00227422435841327	-1.11246110326644	0.163	0.333	1
TSG101	0.00228105919310946	0.389828029248042	0.389	0.111	1
ENSMMUG00000057434	0.00228915016924001	0.436699776893879	0.63	0.278	1
HSBP1L1	0.00230378934810905	-0.279685559746125	0.027	0.111	1
GINM1	0.0023097960510973	0.392832238613815	0.292	0.056	1
NMRK1	0.00231099283792003	0.432860075792207	0.257	0.028	1
TLR9	0.00231258739513275	0.31373626926264	0.632	0.278	1
SRSF7	0.00234943050980075	0.480088964986428	0.917	0.75	1
SERPINB13	0.00237097010570006	0.421930657661116	0.208	0	1
NAAA	0.00237146301136071	-0.59778394830053	0.283	0.444	1
FGD2	0.00237403458490568	0.264366723716064	0.609	0.278	1
BRAT1	0.00240209484513493	0.412843613730977	0.257	0.028	1
COX7B	0.00240322381425007	0.415305850002883	0.945	0.778	1
BCL6	0.00241264103794392	-0.281220806805527	0.039	0.139	1
AIF1	0.00241613771550162	-0.620448573074028	0.147	0.306	1
ENSMMUG00000065104	0.00242717232104582	-0.61751467847219	0.586	0.667	1
DRG2	0.00243986621295701	0.363332360119793	0.381	0.111	1
CD3E	0.00247016206279023	-0.343049654768442	0.027	0.111	1
MCM5	0.00248068158886776	0.380124709378811	0.207	0	1
PGS1	0.00248158655737602	0.372315462925897	0.259	0.028	1
ENSMMUG00000020629	0.00251179890448219	0.452683874674533	0.384	0.111	1
HSPA8	0.00252112074224019	-0.482045179197665	0.962	1	1
SSR1	0.00252299669312065	0.301193074696072	0.771	0.472	1
MYL6B	0.00253732712261685	0.362191018618693	0.206	0	1
FBXO34	0.0025373271875336	0.373946931235264	0.206	0	1
NELFE	0.00254341938193157	0.30464223789922	0.383	0.111	1
SREBF1	0.00254492332080931	0.499342622661649	0.297	0.056	1
FAM174C	0.00255874694789634	0.448473389700938	0.683	0.333	1
RRP7A	0.00256858918880818	0.422020537140766	0.377	0.111	1
GGT5	0.00259519825571824	0.432236267068741	0.205	0	1
ATP8B2	0.00259519845466042	0.404821896024734	0.205	0	1
DNPH1	0.00259519845466042	0.414993495087644	0.205	0	1
UBL5	0.00259697103786201	0.461451398021487	0.949	0.75	1
AP3S2	0.00263683869694045	-0.488628220807477	0.055	0.167	1
RAD23A	0.00265722036459588	0.371098432654221	0.643	0.278	1
DGCR8	0.00265959776353201	-0.516685883840877	0.088	0.222	1
EHD1	0.00266533962892687	0.452250446770693	0.251	0.028	1
FXYD5	0.00267851878906126	-0.677561163645792	0.932	0.889	1
SCAPER	0.00268349075821786	0.374311761188044	0.305	0.056	1
MRPL32	0.00269594419262483	0.417778468379705	0.492	0.194	1
SRD5A3	0.00269621229012789	-0.352155939423964	0.028	0.111	1
ENSMMUG00000012140	0.00270814330534354	-0.3195581332252	0.998	1	1
SMC6	0.00272141688638758	0.495042001511368	0.327	0.083	1
TNNI2	0.00274289496368942	-0.968767576521793	0.462	0.583	1
ENSMMUG00000063339	0.00279302973608485	-0.39037887189135	0.054	0.167	1
ENSMMUG00000006854	0.00279746235604812	-0.348725631006259	0.071	0.194	1
MARS2	0.00280860906552896	-0.29011143526525	0.027	0.111	1
MYO1F	0.00281594691758172	-0.365819154939618	0.067	0.194	1
CD48	0.00281682619872002	-0.711534009505382	0.824	0.833	1
TMX1	0.00282894423756127	0.476771919720146	0.62	0.333	1
MRPS18A	0.0028654246171766	0.409379637598898	0.625	0.333	1
ENSMMUG00000017466	0.00289637715831985	0.342940356175084	0.973	0.917	1
TDG	0.00290289663725971	0.361484013203523	0.43	0.139	1
TIGD7	0.00291387887564384	-0.297220943359647	0.028	0.111	1
AARS1	0.00294678225547929	0.431462134028649	0.34	0.083	1
UBE2V2	0.00297103387783034	0.444675435068367	0.447	0.167	1
MDH2	0.00298579590989557	0.390616565979805	0.707	0.361	1
YME1L1	0.00298969227521008	0.329511664582266	0.454	0.167	1
GMIP	0.00299310614341689	0.42728166952372	0.513	0.222	1
TRAF3	0.00303679429745781	0.359346445223404	0.2	0	1
PSMC2	0.00303900583166553	0.418535426704605	0.574	0.278	1
PFKL	0.00305341927557946	0.455704323338255	0.715	0.389	1
MAPK1IP1L	0.00306871392704705	0.408231012779636	0.587	0.278	1
NDUFAF1	0.00307916327916661	0.38717407228235	0.249	0.028	1
CKB	0.00311036525242552	-0.313184128128214	0.04	0.139	1
ORMDL2	0.00312731680252654	0.281540449247802	0.394	0.111	1
CCDC85B	0.00314239970872612	0.466640951777725	0.362	0.111	1
C1QBP	0.00317132482273877	0.365874570035136	0.738	0.389	1
DYNLT1	0.00319499823186008	0.420531360172186	0.357	0.111	1
DYRK2	0.00321025840091059	-0.424857872550205	0.055	0.167	1
MED10	0.00322465034737883	0.414186791685329	0.46	0.167	1
PDHB	0.00325852813511956	0.364623304958692	0.418	0.139	1
SKA2	0.00326718983319514	0.405428971522601	0.278	0.056	1
PLIN2	0.00331625500396639	-0.469986737835666	0.107	0.25	1
HMGCS1	0.00333748746946343	-0.848635010435242	0.181	0.333	1
SLC29A1	0.00334300495151906	-0.298696747586149	0.985	1	1
IKBKG	0.00334481645155732	0.442583411221548	0.662	0.333	1
PRPS2	0.00334820831691129	0.412958633950386	0.501	0.194	1
S100A6	0.00342647755977395	-0.694334825075466	0.995	1	1
PPM1K	0.00343860843600727	0.373029265003735	0.342	0.083	1
FAIM	0.00343911625917345	-0.339607524801138	0.042	0.139	1
EIF1AY	0.00344435211919374	0.463815280219376	0.7	0.417	1
LTA4H	0.00345726920205002	-1.27693995184326	0.376	0.472	1
GOLGA7	0.00347591734384792	0.292297596879681	0.468	0.167	1
MED17	0.00347673975815812	0.272450553248525	0.393	0.111	1
CIB1	0.0035010444552	-0.521289216351224	0.48	0.611	1
TLE2	0.0035312078519453	0.422152020375451	0.289	0.056	1
TRIM25	0.00353902131620038	0.416894481164029	0.636	0.306	1
MICAL1	0.00354628766852654	-0.79568680233252	0.35	0.5	1
MRPL28	0.00355191450281856	0.341661588631518	0.537	0.222	1
AZIN2	0.00355283833538924	0.416631014467019	0.291	0.056	1
USP11	0.00357018094312073	0.395266890587729	0.381	0.111	1
RXRA	0.0036034362471173	-0.31077235031222	0.057	0.167	1
BRD7	0.0036152809116411	0.390548377518001	0.242	0.028	1
PRRC2A	0.00362418234656313	0.334222671870121	0.387	0.111	1
FAM110A	0.00362693962163097	0.352594296085316	0.245	0.028	1
TBCC	0.00364109950604836	0.360541079623541	0.441	0.167	1
CBX5	0.00370777531934303	0.383821084241478	0.333	0.083	1
LLPH	0.00371450657795855	0.458327566962297	0.664	0.361	1
RAB8B	0.00379694804839157	0.422373434984315	0.277	0.056	1
ENSMMUG00000040370	0.00382840369040534	0.401308671731185	0.651	0.333	1
CIAO2B	0.00383110071809782	0.373329606800559	0.733	0.417	1
CYLD	0.00386051877595764	0.374195223906917	0.24	0.028	1
ENSMMUG00000010647	0.00387764913453208	0.387956669663726	0.191	0	1
GPR34	0.00390914812359219	0.437784231587212	0.434	0.167	1
HPS4	0.00391630836735684	0.371393641779911	0.241	0.028	1
RBIS	0.00392692997202138	0.331521207226808	0.811	0.444	1
SRRT	0.00397425219942613	0.381824279145881	0.415	0.139	1
PIGS	0.00397555145873807	0.377971412336445	0.639	0.333	1
CTSZ	0.00400542724815919	0.461743108964308	0.862	0.639	1
VWA5A	0.00401366901453697	-0.381315772590631	0.058	0.167	1
DBI	0.00403881408105425	0.281304075549216	0.944	0.75	1
CDC27	0.00405423916533504	-0.400929628138085	0.058	0.167	1
GAPDH	0.00405939094366897	-0.517632387901173	0.922	0.917	1
UNC50	0.00408173273764737	0.415719811584608	0.354	0.111	1
SPCS1	0.00408971675526639	0.360711913013526	0.964	0.806	1
HNRNPK	0.00409710197411297	0.378990367770851	0.956	0.722	1
PITPNB	0.00414510810491444	0.418969981080237	0.473	0.194	1
PIM3	0.00417214737007505	0.408852282766155	0.428	0.167	1
SERPINI1	0.004189071448131	0.401606035515464	0.327	0.083	1
TTC24	0.00419345423771287	0.273466256926551	0.797	0.389	1
C8H8orf33	0.00422113774094566	0.383280593983998	0.328	0.083	1
KCTD19	0.00423494264853469	0.396875436837922	0.188	0	1
MTMR10	0.00424510781661905	-0.286623354222788	0.029	0.111	1
COMMD6	0.00424637552811366	-0.526865651018287	0.899	0.861	1
CD44	0.0042567432076681	-0.666553929314339	0.753	0.722	1
PDXK	0.00427103704985096	0.461386604731463	0.38	0.139	1
CSNK2A1	0.00428899831069264	0.406734340050547	0.697	0.361	1
G6PC3	0.00433466042878546	-0.419967312795632	0.112	0.25	1
TRIM72	0.00434549137559686	0.371559124964882	0.633	0.333	1
DCAF5	0.00434763651416262	0.367202038175751	0.239	0.028	1
EPS15	0.0043791065367567	0.331574981134909	0.676	0.333	1
HNRNPR	0.00439033878424192	-0.781746717341775	0.39	0.5	1
KIF20B	0.00439583527954907	0.461874489918113	0.544	0.278	1
TTC39A	0.00442510683715309	0.362246423466759	0.187	0	1
XRCC4	0.00442510738617437	0.359684566409591	0.187	0	1
ATL2	0.00442559670397447	-0.519348495805537	0.159	0.306	1
ZUP1	0.00443840805100916	0.37414480097267	0.233	0.028	1
GPR65	0.00444655102704242	0.526127547399013	0.582	0.306	1
GMPPA	0.00449310214280105	0.357943318319198	0.236	0.028	1
TFB1M	0.00452320476856383	0.352787529600511	0.186	0	1
DDX39B	0.0045350385234767	0.406727370653214	0.67	0.389	1
VAT1	0.00454316836492019	-0.466824751185029	0.132	0.278	1
NDUFA2	0.0045841759383967	0.444501029040371	0.942	0.75	1
TRIM44	0.0045901958783579	0.32424425555171	0.288	0.056	1
NADK	0.00461875248214106	0.384525173863964	0.366	0.111	1
INPP1	0.00463899066368965	0.410946647852685	0.281	0.056	1
TOP1	0.00465681040684772	0.367441678972953	0.752	0.444	1
ENSMMUG00000013256	0.00467810211742594	-0.536932528946706	0.058	0.167	1
ABCG1	0.00470878121768843	-0.39271609561678	0.075	0.194	1
NCOA7	0.00471899889156556	0.380417248166655	0.509	0.222	1
TMEM167A	0.0047340845580265	0.442782825353845	0.685	0.389	1
RHOA	0.0048636633991572	-0.275921875367984	0.989	1	1
TTC1	0.00490618715251262	0.352311036401914	0.328	0.083	1
DERL1	0.00491685695659708	0.391866184457226	0.575	0.278	1
PSMD2	0.00494972570439475	0.453775607680697	0.583	0.306	1
ENSMMUG00000000729	0.00499315355442653	-0.921718095451316	0.165	0.306	1
FLT3	0.00499528049852445	-0.41414957112957	0.115	0.25	1
CCND3	0.00500079280718897	0.52528657557413	0.832	0.639	1
SFSWAP	0.00502816163413516	0.401032557567026	0.389	0.139	1
GTF3A	0.00503027745184143	0.269353177272776	0.854	0.556	1
KLHL23	0.00507149052242139	0.329059681716702	0.822	0.472	1
TSPAN2	0.00509125492979729	-0.299320393460958	0.03	0.111	1
TM9SF3	0.0051151180754815	-0.571170324014622	0.181	0.333	1
ENSMMUG00000030923	0.00514660842666794	-0.497501637814125	0.204	0.361	1
ENSMMUG00000056722	0.00515302053731182	-0.332139380304422	0.111	0.25	1
EEF1G	0.00515455071077634	-0.494641886241119	0.939	0.917	1
ENSMMUG00000016636	0.00515660636813299	0.318989823589145	0.181	0	1
MRPL9	0.00522172946391293	0.406214891673293	0.399	0.139	1
ENSMMUG00000052278	0.00527004615079796	0.344738754567183	0.181	0	1
ITPR1	0.00527127881148531	0.372366457845399	0.277	0.056	1
TLNRD1	0.0052788436002394	-0.390892018598787	0.075	0.194	1
BAIAP2	0.00530290889469421	-0.376606333287362	0.044	0.139	1
IGKC	0.00531355964113495	-0.815441053959553	0.563	0.611	1
ARMC8	0.00532061061093852	0.379321627865621	0.305	0.083	1
ENSMMUG00000041595	0.00533063304021373	0.287433747219996	0.265	0.056	1
LAT2	0.00534165969739464	-0.416139780265726	0.153	0.306	1
URM1	0.00535870761023244	0.332141592650083	0.414	0.139	1
RAD1	0.00538585646344092	0.332089929408866	0.18	0	1
BABAM1	0.00542795694095229	0.303492028786052	0.425	0.139	1
VTA1	0.00544209863449828	0.391018101651661	0.396	0.139	1
MRPL22	0.0054756753937145	0.28732380146904	0.374	0.111	1
IL15RA	0.00548755122173305	0.361261979593967	0.228	0.028	1
ELOVL7	0.00549867855462629	0.381707434506635	0.277	0.056	1
UXT	0.00551293670097694	0.366263892222894	0.416	0.167	1
SIGLEC5	0.00560538954959481	0.404437481425579	0.604	0.306	1
TTC5	0.00562477512571678	0.321723375363592	0.178	0	1
CPSF6	0.00564466567967663	0.394170753097207	0.341	0.111	1
SNRPD3	0.00567373326099425	0.337601780095275	0.813	0.5	1
ISCU	0.0056978566999071	0.292051749032366	0.507	0.222	1
MED16	0.00574798091826076	0.324704196728601	0.178	0	1
MRPL35	0.00576942681198481	0.368582966296995	0.349	0.111	1
FNBP1L	0.00581371351531717	0.34578799388398	0.706	0.361	1
EXOSC1	0.00584093225318517	0.370013612255425	0.351	0.111	1
PSMD3	0.00585755753586092	0.384503763368134	0.342	0.111	1
LYSMD3	0.00587375075009576	0.337123763729627	0.177	0	1
ENSMMUG00000023620	0.00593158017429142	0.459123758583937	0.734	0.417	1
CCNG2	0.0059373146495888	-0.524851981565978	0.061	0.167	1
JADE1	0.00598547773865843	-0.377317788138036	0.045	0.139	1
SULF2	0.00600711977691463	0.357182084889086	0.91	0.639	1
EIPR1	0.00600897792755129	0.376481520102537	0.387	0.139	1
WIPI2	0.00601603329770096	0.361075857568975	0.335	0.111	1
NR4A1	0.00605143149977681	-0.674040526043155	0.059	0.167	1
ASPSCR1	0.00605888765244578	0.362245801394042	0.271	0.056	1
ANKRD12	0.00606044020525582	0.403516753682377	0.64	0.361	1
ENSMMUG00000032410	0.00606052663577198	-0.613719877948792	0.282	0.417	1
ZNRD2	0.00608707877526274	0.433283800932383	0.478	0.222	1
DYNLRB2	0.00611980709923822	-0.727493875162813	0.191	0.333	1
NEURL1	0.00613318467484685	0.325288686644517	0.175	0	1
ZNF559	0.00613318482440136	0.333895437194941	0.175	0	1
DYNLL1	0.00613704998096017	0.506125683724013	0.858	0.611	1
PRMT5	0.00615716831902938	0.325546593634108	0.274	0.056	1
NGDN	0.00616487121675848	0.386307953084859	0.382	0.139	1
IL18BP	0.00616708175632341	0.357490373624512	0.323	0.083	1
LAMP1	0.00622204152450624	0.471374807300664	0.793	0.5	1
LDHA	0.00622411639079699	0.34883847853253	0.901	0.639	1
MZB1	0.00622456598856002	0.587475918410312	0.633	0.361	1
MRPS7	0.00623990251088487	0.335815991670935	0.351	0.111	1
GNB5	0.00625797914252341	0.291253853303331	0.36	0.111	1
BCL3	0.00626695415452871	0.35688690273281	0.174	0	1
SMAP2	0.00626695445981429	0.317036224085808	0.174	0	1
DHDDS	0.00626695445981429	0.30857841850968	0.174	0	1
MED29	0.00628426702930686	0.377955941696676	0.48	0.194	1
EWSR1	0.00631216760379416	0.374229079884933	0.756	0.472	1
SLA2	0.00633640334634814	0.489686979248723	0.619	0.333	1
THOC6	0.00634322584874786	0.281893201931421	0.387	0.139	1
DDX58	0.00634474127552767	0.320778273264583	0.228	0.028	1
SNRPA	0.00635582571290479	0.383691528208575	0.291	0.083	1
APOC2	0.00637664947537725	-0.28259160511623	0.031	0.111	1
DESI1	0.00640639154485436	0.383476597529732	0.261	0.056	1
MPHOSPH8	0.0064349079752487	-0.557793631055864	0.358	0.5	1
SRSF11	0.00644340429081177	0.288990124100763	0.839	0.472	1
PARP1	0.00644672418314887	0.360895962891801	0.27	0.056	1
ASH1L	0.00644746936862319	-0.450001896008583	0.214	0.361	1
KCNIP3	0.00645770827824081	0.301896833972325	0.227	0.028	1
CYCS	0.006466032676161	0.412152212742881	0.371	0.139	1
EMILIN1	0.006466234766377	0.346844843162216	0.36	0.111	1
DBNL	0.00648836076095164	0.437600517416331	0.849	0.583	1
RPS4X	0.00650050001333228	-0.312569316740422	1	1	1
CAST	0.00651994332175332	0.393048626833318	0.595	0.306	1
C10H20orf27	0.00654532900373803	-0.364658641314134	0.115	0.25	1
TMA7	0.00658463239137012	0.409238408770111	0.961	0.75	1
ARMCX1	0.00660929326656773	0.367089160344123	0.434	0.167	1
MBOAT7	0.00661140505268122	-0.412981169151984	0.118	0.25	1
SNRNP40	0.00674272971819993	0.272721636254576	0.367	0.111	1
NOD1	0.00676278029356392	0.293217122832013	0.225	0.028	1
NRM	0.00676716611229308	0.314564513000651	0.564	0.25	1
ENSMMUG00000023388	0.00679703833294824	0.364558057554202	0.219	0.028	1
ENSMMUG00000015208	0.00686472620941111	0.425613149081614	0.806	0.556	1
LMTK3	0.00691429298352004	0.341816124311757	0.221	0.028	1
POLR2E	0.00691913525274237	0.313095999660042	0.72	0.389	1
DENND2D	0.00695483658441759	-0.28352492862261	0.032	0.111	1
QRICH1	0.00696513990308763	0.383085836971347	0.251	0.056	1
MRPL41	0.00698110773932907	0.350585969514633	0.794	0.528	1
BLNK	0.0070454867813369	0.396851638181939	0.953	0.75	1
SLC15A4	0.00704977573836538	0.351719822490576	0.311	0.083	1
CTSS	0.00706648418824054	0.373557892765367	0.933	0.722	1
POLR1C	0.00708908691300216	0.328080657747883	0.22	0.028	1
SMPD1	0.0071039410386556	0.302397716691582	0.314	0.083	1
MTA2	0.00713928880864312	0.318889931742619	0.3	0.083	1
EMC2	0.00720534300772576	0.326721538285555	0.221	0.028	1
C13H2orf68	0.00723262537933115	0.338645311797699	0.213	0.028	1
ENSMMUG00000060590	0.00728412197521636	0.3359805377806	0.169	0	1
KMO	0.00729665627017646	0.335418792868968	0.36	0.111	1
SHMT2	0.00732362881621384	0.363646222023713	0.297	0.083	1
STK11IP	0.00743059330638458	0.348020811398771	0.306	0.083	1
IL7R	0.00751543431604969	-0.520354037616232	0.248	0.389	1
THEMIS2	0.00753903357877385	-0.406619500276871	0.161	0.306	1
CD79A	0.00756995531177821	0.390474995646552	0.756	0.472	1
CTNNBL1	0.00766047522741368	0.348747797045537	0.382	0.139	1
DERL2	0.00767378983605983	0.332212549587256	0.533	0.25	1
TMED1	0.00768393768550224	0.301450879097602	0.256	0.056	1
RPP25L	0.00769213407401204	0.277677359952507	0.221	0.028	1
SOS2	0.00772744513758347	-0.323015049118431	0.061	0.167	1
CARD11	0.00775027317939325	0.377808377512105	0.559	0.278	1
NICN1	0.00779608928821018	0.360486084493587	0.299	0.083	1
CAPZB	0.00780204719165237	0.337407281691039	0.906	0.75	1
TMEM126B	0.00782728576247968	0.327445722513345	0.216	0.028	1
PFDN5	0.00784050170513284	-0.319859578475236	0.972	0.944	1
ANKRD46	0.00785135953227913	-0.446746471790998	0.082	0.194	1
CASP3	0.0078726388105461	0.346426112618445	0.344	0.111	1
ABHD4	0.00787587330476705	-0.357538758579062	0.032	0.111	1
PYCR2	0.00789671276483886	0.354416681275932	0.305	0.083	1
NEDD1	0.00793400833094095	0.280005456232239	0.166	0	1
SHFL	0.0079340087127249	0.321969554219968	0.166	0	1
RBCK1	0.00795717592222817	0.331363741602846	0.48	0.194	1
YKT6	0.00797736084293408	0.33437985890491	0.51	0.222	1
PNKD	0.00798421348342439	0.298368876878539	0.553	0.278	1
DPH3	0.00804470514216586	0.279773408972617	0.312	0.083	1
CYP27A1	0.00806437362711201	-0.767088736831912	0.276	0.417	1
VDAC3	0.00806899096749931	0.332766982999597	0.848	0.556	1
RNF138	0.00807858606791258	0.328087627138067	0.264	0.056	1
CHCHD3	0.00809072213883759	0.328331150818369	0.387	0.139	1
ENSMMUG00000049334	0.00810490674803944	0.304326253360191	0.165	0	1
NRDE2	0.00810490713762156	0.30889491625801	0.165	0	1
DIDO1	0.00818590806151027	0.314316872401652	0.311	0.083	1
GOSR2	0.00826228552085361	0.352993648952412	0.337	0.111	1
FGD3	0.0082646672859856	0.402986409680539	0.243	0.056	1
SLC15A3	0.00826766149610576	0.336672512730309	0.523	0.222	1
CSRP1	0.00829678812985245	0.368098233856396	0.321	0.111	1
ERP44	0.00831768401183142	0.265059358195237	0.691	0.389	1
CD300LF	0.00833737266228733	-0.498408871293422	0.065	0.167	1
ENSMMUG00000014862	0.00834104678506189	-0.303680531864992	0.032	0.111	1
TMEM87B	0.0083561638775088	0.292174128683158	0.458	0.167	1
C11H12orf45	0.00836688783286458	0.417635723930004	0.881	0.667	1
ELL	0.00838243884157984	0.258225109843288	0.314	0.083	1
STRADA	0.0083828960597563	0.414549167038628	0.439	0.194	1
VRK1	0.00845607285199504	0.300320172244405	0.215	0.028	1
CWF19L2	0.00846026677164725	0.297806651840781	0.444	0.167	1
CAP1	0.00847866334612849	0.305026127329771	0.932	0.806	1
EDF1	0.00856369170587965	0.411529405692373	0.894	0.639	1
ANXA6	0.00860756685832445	-0.501365049934562	0.141	0.278	1
SIAH3	0.00863889878389091	0.328140926487847	0.163	0	1
PIN1	0.00864317862178771	0.353426548825373	0.637	0.306	1
ANP32B	0.00865092735441923	-0.494297754622223	0.615	0.639	1
AASDH	0.00866080974429891	-0.353004870932389	0.048	0.139	1
TNRC6B	0.00877649925249084	0.405783117525563	0.397	0.167	1
ZC3HAV1	0.00878081367026829	0.312282502516596	0.338	0.111	1
REXO5	0.00882422846949896	0.333796935991308	0.162	0	1
EXOSC10	0.00882493047044798	0.331821933706297	0.289	0.083	1
CHTOP	0.00890980892759716	0.293279785309751	0.503	0.222	1
ENSMMUG00000040145	0.00893708699312202	0.380011322995365	0.326	0.111	1
GPN1	0.00894082517859672	0.253987795820037	0.265	0.056	1
NOP56	0.00894579043930821	0.305011348714482	0.394	0.139	1
SSH2	0.00895950922556714	0.357026004008602	0.198	0.028	1
ENSMMUG00000052414	0.00905122088756278	-0.355190208568405	0.048	0.139	1
ENSMMUG00000052035	0.0091701364276592	0.318416537023535	0.501	0.222	1
KIF15	0.00920631956574977	0.398354487370322	0.161	0	1
PNPT1	0.00920739891577442	0.270780010490462	0.214	0.028	1
CTBS	0.00921751279401773	0.353694680143358	0.323	0.111	1
NDUFAF3	0.00927533726120069	0.302941792050725	0.634	0.306	1
EAPP	0.00931093423206386	0.323172696064793	0.44	0.167	1
PITHD1	0.0094015173262482	0.326223672957709	0.243	0.056	1
GPKOW	0.00940323021636496	0.274447643487245	0.16	0	1
WDPCP	0.00947951835014687	-0.338976700306541	0.033	0.111	1
NCF4	0.00951552058572422	0.374161037831734	0.566	0.306	1
ENSMMUG00000013289	0.00951627470486033	0.447584450489218	0.353	0.139	1
MRPL20	0.0095948269207509	0.282666581782176	0.64	0.361	1
SLFN12L	0.00960415469209868	0.30918508638184	0.159	0	1
PTPN2	0.00964025768194583	0.282991062838024	0.634	0.306	1
TARDBP	0.00964584300427231	0.294869741475649	0.367	0.139	1
MECP2	0.00971771260961066	0.382184907036313	0.327	0.111	1
HNRNPA2B1	0.00973521717752798	0.294672902874463	0.992	1	1
EDEM2	0.00981612809501579	0.300767039342587	0.453	0.194	1
BUD31	0.009832824676309	0.320669129682906	0.551	0.278	1
CD58	0.0098418700399637	0.296976878687165	0.289	0.083	1
ZPR1	0.00991663928345297	0.309095630648756	0.337	0.111	1
FAM207A	0.00992523220137116	0.278105718726847	0.211	0.028	1
TYROBP	0.0099471746259969	-0.593301910736296	0.984	1	1
INTS5	0.00995225548579864	0.28857212141548	0.423	0.167	1
DCTN3	0.0100754709217827	0.342394987396116	0.764	0.5	1
ATP6AP1	0.0100768841955395	0.362077186267068	0.756	0.444	1
SLC25A11	0.0101826734156444	0.33934491859564	0.341	0.111	1
SMIM29	0.0102054290525066	0.371995209690788	0.404	0.167	1
PSAP	0.0102179222630366	-0.656414556142438	0.916	0.889	1
RPL13	0.0102731621733175	-0.3577132215549	0.998	1	1
PLGRKT	0.0102750343163766	0.268116955063656	0.462	0.194	1
JAK2	0.0102838198688066	0.357844221649576	0.519	0.25	1
ISCA2	0.0103330063766048	0.262253671420148	0.283	0.083	1
BID	0.0103886996471068	0.414784407688171	0.56	0.306	1
RPL39	0.0104166307554813	-0.313167780409698	0.996	1	1
CALU	0.0104752185547428	0.286470232393952	0.417	0.167	1
TRMT112	0.0105168328007949	-0.433584588298094	0.836	0.778	1
NEDD4L	0.010551768530307	-0.368078915806094	0.034	0.111	1
TMEM222	0.01056815961786	0.312549475834977	0.253	0.056	1
ZBTB18	0.0105743720639647	0.300111308195067	0.208	0.028	1
PIP5K1A	0.0105965689731751	0.315830915048958	0.204	0.028	1
ENSMMUG00000059843	0.0106089492646306	0.283297726791631	0.463	0.194	1
ALDH3B1	0.0106201914229522	-0.572159921169405	0.15	0.278	1
SIKE1	0.0106380844828906	0.257858783475375	0.307	0.083	1
RELB	0.0106556823667016	0.335486973158662	0.296	0.083	1
NLRP1	0.0107147880502541	0.400202635749879	0.32	0.111	1
QSOX1	0.0107384753073175	-0.396146607676528	0.083	0.194	1
CORO1C	0.0107479456911963	0.273797825196294	0.304	0.083	1
ANAPC11	0.0107702571664321	-0.401612449113259	0.549	0.611	1
B3GNT2	0.0108545841403454	0.393962689419218	0.566	0.278	1
NR3C1	0.0108553176152401	0.294729457597561	0.447	0.194	1
ISCA1	0.0108627225382063	0.28048016688976	0.337	0.111	1
ENSMMUG00000050761	0.0108984532960468	0.347217471729639	0.154	0	1
PRPF38B	0.0109143467627092	0.296620905969969	0.572	0.278	1
MIEN1	0.0109149768546117	0.281368802194509	0.508	0.222	1
TAF9B	0.0109405158781732	-0.287678749667014	0.067	0.167	1
AIMP2	0.0109498150102404	0.306878225820729	0.238	0.056	1
SDHAF2	0.0109736067316323	0.309182193390853	0.507	0.25	1
AP1S3	0.0110129054121676	0.34254017060397	0.201	0.028	1
STING1	0.0110865576727797	-0.410327900501978	0.171	0.306	1
PNMA1	0.0111081882992699	0.310994300618189	0.297	0.083	1
PSMA3	0.0111767651558805	0.316424920420543	0.827	0.639	1
NARS1	0.0111865521083129	0.338109498325232	0.564	0.278	1
NSA2	0.0112109489426664	-0.500461014269938	0.89	0.861	1
CHCHD10	0.0112545591017016	0.360460584091414	0.647	0.361	1
NCL	0.011267949357527	0.412773066065619	0.886	0.694	1
FHL3	0.0113170377647714	0.393759945379871	0.277	0.083	1
TNIP1	0.0113639279667331	0.424140519126026	0.598	0.333	1
PPP2R5D	0.0113657153762416	0.27853685905363	0.153	0	1
HES6	0.0113657161820049	0.328277977258306	0.153	0	1
ENSMMUG00000012749	0.0113720490947643	-0.553643209417689	0.105	0.222	1
TAF10	0.0113989993316826	0.350616070878402	0.284	0.083	1
ENSMMUG00000016086	0.0114156998906408	-0.433657936761091	0.067	0.167	1
DHRS4	0.0114321931071491	-0.26404204183588	0.082	0.194	1
HIST1H2BK	0.0114436333308103	-0.907130723408688	0.376	0.5	1
ENSMMUG00000048973	0.0115531979993393	0.272382766762012	0.468	0.194	1
GBA	0.0115536826409633	0.335848817410378	0.397	0.167	1
ARMC2	0.011597016753536	-0.292914151552656	0.05	0.139	1
TIMM44	0.0116066185360549	0.324421866102962	0.241	0.056	1
RPS6KA4	0.0116199844063339	0.339582118711995	0.621	0.333	1
TMEM165	0.0116652509247968	0.307415770953372	0.201	0.028	1
MRPS18B	0.0116796971491721	0.290702287471373	0.6	0.306	1
ENSMMUG00000056842	0.0117089232686083	-0.395914342846006	0.081	0.194	1
TRIM22	0.0117147005959969	0.253435891832478	0.851	0.556	1
EMB	0.0117264255310517	-0.547956686551846	0.124	0.25	1
ENSMMUG00000053163	0.0118122606874929	0.317378469759297	0.202	0.028	1
TNFSF12	0.0118764431865159	0.474658052370285	0.846	0.667	1
UNC119	0.0118804809749309	0.277557721429561	0.503	0.222	1
ATP5F1B	0.0118943677605777	0.303040590640002	0.813	0.5	1
RSBN1L	0.0121177730305392	0.325050872326916	0.4	0.167	1
IMP4	0.012146395840149	0.341615994658487	0.273	0.083	1
PCED1B	0.0121702294814681	-0.350196181040549	0.05	0.139	1
SVBP	0.0121788355780563	-0.471111188104786	0.225	0.361	1
TANGO2	0.0122004361911073	0.331552378209095	0.288	0.083	1
CDK5R1	0.0122187100408945	0.364717642613107	0.286	0.083	1
TGFBR2	0.0122461921207259	-0.686866803143607	0.206	0.333	1
TWF2	0.0122767728622428	-0.614002182435815	0.61	0.639	1
SLC38A10	0.0122818102828622	0.260886374957493	0.285	0.083	1
ENSMMUG00000058755	0.0123280422325648	-0.397924205175728	0.985	0.972	1
HDGFL2	0.0123368907119129	-0.311763434071741	0.035	0.111	1
ERO1B	0.0123556175969334	0.339151582437811	0.377	0.139	1
MYO7B	0.0124049976836358	0.328347519898567	0.244	0.056	1
MPPE1	0.0124170815801013	0.294081699389147	0.248	0.056	1
MRTFB	0.0124309031914483	-0.285958343443247	0.035	0.111	1
ARFGAP1	0.012439918681874	0.288224648289714	0.201	0.028	1
ENSMMUG00000057696	0.0124740190298637	0.387443722752107	0.359	0.139	1
TUBB2B	0.0125734797619921	0.501542671272925	0.279	0.083	1
RAB3GAP1	0.0126388320701386	0.36176875587397	0.324	0.111	1
TRIM14	0.0126499320314289	0.309918026507795	0.246	0.056	1
ILKAP	0.0126514893233152	0.364772889948729	0.43	0.194	1
DELE1	0.0127498637559543	0.313166583866717	0.405	0.167	1
MRPL13	0.0127611478472981	0.383643963786639	0.5	0.25	1
YEATS2	0.0128276509874379	0.316063122603592	0.276	0.083	1
SLC66A1	0.0128359309439083	0.423878872522604	0.372	0.167	1
RTF2	0.0129030128310279	0.312657554671557	0.608	0.306	1
ENSMMUG00000011604	0.0129632085346879	0.365584822524286	0.344	0.139	1
CDIP1	0.0130097255457885	0.330775739628694	0.287	0.083	1
FAM118B	0.0130501020545725	0.412785593452798	0.472	0.25	1
MTUS1	0.0131565143652913	0.282969190110328	0.148	0	1
GPN2	0.0133359800043378	0.274759483626138	0.198	0.028	1
ARRDC1	0.0133477877257367	0.348354457703403	0.264	0.083	1
ENSMMUG00000017097	0.0133821780154136	0.291402037072346	0.449	0.194	1
CD37	0.0134062820917969	-0.572278800706581	0.861	0.806	1
RUNX2	0.0134428885282671	0.299086233154044	0.245	0.056	1
TM2D2	0.0134525589615065	0.256241479392526	0.2	0.028	1
MAP2K3	0.0134710206736865	0.311481319070844	0.236	0.056	1
HMOX1	0.0135233860156323	0.471693849019639	0.186	0.028	1
CSNK2B	0.0135284692318946	0.299785125497748	0.925	0.75	1
MRPS11	0.0135574475713119	0.329288706709885	0.373	0.139	1
MAT2B	0.0136161109757151	0.327911840959839	0.473	0.25	1
SUCLG2	0.0136981482040286	0.29739280817868	0.388	0.167	1
C18H18orf25	0.0137133181258804	0.341451658855738	0.363	0.139	1
TSC22D1	0.0137217341477091	0.286147395760301	0.34	0.111	1
PDE7A	0.0137330256471574	0.312382505403988	0.196	0.028	1
ATP6V1E1	0.0137417166478357	0.313723513111997	0.604	0.306	1
FARSB	0.0137574647359763	0.275560698682576	0.196	0.028	1
CD53	0.0137755591325364	0.371960201826508	0.69	0.389	1
WDR54	0.0138379630653155	-0.440051722843722	0.069	0.167	1
SRGN	0.0138511826513784	0.276864950655614	0.855	0.556	1
SLC39A1	0.0138744235944049	0.340050409147619	0.471	0.222	1
RAB7B	0.0139135771125879	-0.64444835566302	0.069	0.167	1
CHD3	0.0140273854986001	-0.416376081084636	0.171	0.306	1
ABCF1	0.0140809789204536	0.287472204901654	0.594	0.306	1
SBNO1	0.0141331013537635	-0.42535349322783	0.105	0.222	1
REXO4	0.0141706170885063	0.322303717454083	0.228	0.056	1
EIF6	0.0142447945395424	0.300844897583292	0.713	0.444	1
PTPRS	0.0142536694116629	0.296152722091174	0.549	0.25	1
ABCB8	0.0142978081676321	0.263043036970332	0.145	0	1
CRBN	0.0142978085018464	0.260826785799514	0.145	0	1
MRM3	0.0142978088360606	0.261132455714528	0.145	0	1
MBP	0.0143418466814683	-0.444081869627484	0.106	0.222	1
TP53BP1	0.0143459295637533	-0.593736627929132	0.128	0.25	1
PCIF1	0.014348565402822	0.264225788009739	0.289	0.083	1
KRT10	0.0143527225940729	0.271790845316025	0.366	0.139	1
TAX1BP1	0.0144132010496713	-0.4923527681686	0.593	0.639	1
NIPSNAP3B	0.0144817943587679	0.295888193024027	0.274	0.083	1
IGFBP4	0.0145345349283333	0.441033374943725	0.347	0.139	1
EIF2B3	0.0145710566446494	0.295220145744477	0.32	0.111	1
CNOT6L	0.0145975996101569	0.27574172897928	0.144	0	1
TOR2A	0.0145982002324959	0.303699794781461	0.327	0.111	1
CWC22	0.0146028438757704	0.303109687347858	0.239	0.056	1
CARHSP1	0.0146189087529662	0.3485410207052	0.6	0.306	1
SDHD	0.0146760618618715	0.3365120851089	0.54	0.278	1
LRRC59	0.0146764876528688	0.309361811006096	0.352	0.139	1
RNF149	0.014677210654882	-0.53833615402882	0.108	0.222	1
CD4	0.0147307144089864	0.40893372203607	0.807	0.583	1
EIF3E	0.0147372075701892	-0.477818122935908	0.731	0.694	1
TM2D1	0.0147627220701105	0.395684141650565	0.476	0.25	1
ENSMMUG00000056023	0.0148273515940001	0.26161021694228	0.244	0.056	1
USP19	0.0149034031625345	0.252568739635469	0.143	0	1
TMF1	0.0149117135114776	0.294314910495839	0.192	0.028	1
SNX11	0.0149232123571924	0.303973069678878	0.181	0.028	1
SDF2L1	0.0149294538182312	0.339414521680258	0.528	0.278	1
RAB18	0.0149394384358144	0.30342412119035	0.368	0.139	1
ZRSR2	0.014967122766672	0.326234198124409	0.238	0.056	1
ENSMMUG00000049151	0.0150819825488182	0.298650501872402	0.999	1	1
EIF5	0.0150970033027828	0.424628539345354	0.679	0.417	1
ACOX1	0.0151655517168016	0.272433311819715	0.193	0.028	1
ALOX5AP	0.0151855743343095	-0.922193813306822	0.427	0.5	1
AKNA	0.0152766211499983	0.334766655508057	0.309	0.111	1
RACK1	0.0153111194358997	-0.365114166606076	0.993	0.944	1
PVRIG	0.0153175040470389	-0.380223045776615	0.123	0.25	1
DGKA	0.0153201524012287	0.311769476051692	0.324	0.111	1
FAM104A	0.0154624484594933	0.284110666037733	0.191	0.028	1
GADD45GIP1	0.0154805088066818	0.251572497653643	0.453	0.194	1
SLC39A9	0.0154966276730255	0.259770148291701	0.242	0.056	1
N4BP2L2	0.0156378599726723	0.303963988289912	0.503	0.25	1
PSIP1	0.0156574185364815	-0.761997009026775	0.164	0.278	1
CYB561	0.0156739968342757	-0.270453332867644	0.036	0.111	1
HSD17B12	0.0156968149974378	-0.413100817770534	0.179	0.306	1
ENSMMUG00000056354	0.0157096829380752	0.29451220015181	0.427	0.194	1
RPL3	0.0157219227727449	-0.298203734037839	0.994	1	1
VWA3B	0.0157232040796524	0.251501220800605	0.242	0.056	1
NECTIN4	0.0158580652287676	0.251703217488079	0.141	0	1
PDIA5	0.015899063998978	0.293670256380575	0.236	0.056	1
MRPS15	0.0159038977444596	-0.504671380586824	0.457	0.556	1
NCOA1	0.0159795361558808	0.30146382385863	0.184	0.028	1
LSP1	0.0160063312555664	-0.37575664689779	0.974	0.889	1
PDGFRA	0.0160387106017482	0.274096942782407	0.562	0.278	1
NDUFV1	0.0161179192382461	0.267491514807272	0.543	0.278	1
C11H12orf73	0.0161834291784548	-0.54053467271753	0.111	0.222	1
XBP1	0.0161847393935016	0.396253399547271	0.467	0.25	1
DDX50	0.0162549552815458	0.334942639140679	0.358	0.139	1
ITSN2	0.016262339500885	0.260141057347753	0.465	0.222	1
EIF2B4	0.0162879526114139	0.251579478829029	0.192	0.028	1
PSMC3	0.0163395717556516	0.316668610444969	0.57	0.278	1
MICOS13	0.0163655906836317	0.323486797709114	0.796	0.556	1
LTBP4	0.0164722486457488	0.289824784293742	0.363	0.139	1
TIMM29	0.0165267648231174	0.263409470323183	0.139	0	1
PSMB7	0.0166494766833726	0.286264988141947	0.88	0.611	1
HSPH1	0.0166938855494546	-0.513053147729689	0.45	0.556	1
YTHDF3	0.0167043922079728	0.298624960401849	0.187	0.028	1
MINDY2	0.0167213574697904	-0.259380055746318	0.068	0.167	1
MAP3K14	0.016771846774047	0.259933094715756	0.236	0.056	1
ENSMMUG00000056012	0.0167750827447713	-0.659016085839556	0.544	0.583	1
GPR89A	0.016783101801071	0.256294354983928	0.191	0.028	1
CSRNP1	0.0168221190368405	0.332871297636105	0.36	0.139	1
INTS9	0.0168711697071064	0.255863641610804	0.138	0	1
NET1	0.0168861659865386	0.319631500688482	0.321	0.111	1
PTK2B	0.0169199165313111	0.339048747478343	0.38	0.167	1
ARHGAP4	0.0169352669519689	0.320843254292634	0.616	0.333	1
METTL9	0.016952243276173	-0.507787873534778	0.186	0.306	1
ADSL	0.017058349534184	0.274216410491483	0.281	0.083	1
SLC18B1	0.0171523332326228	0.320606024477479	0.264	0.083	1
SQSTM1	0.0172085155604253	0.302490579616973	0.691	0.417	1
COG4	0.0172224515989412	0.252788760403113	0.138	0	1
N4BP2L1	0.0172289789622995	-0.303452278797101	0.052	0.139	1
SLC43A1	0.0172417716951223	0.316857956771067	0.261	0.083	1
MAPKAPK2	0.0172499595129191	0.318809230883426	0.277	0.083	1
FAM118A	0.0173372594229268	-0.282597102119329	0.051	0.139	1
ENSMMUG00000016603	0.0173859273094218	0.275057233279532	0.901	0.639	1
SOD2	0.0175426206849841	-1.10275228326587	0.211	0.333	1
EXOC7	0.0175445150605157	0.306247610560048	0.351	0.139	1
MTMR6	0.0175816503560872	0.295675683407044	0.315	0.111	1
SEC22B	0.017638802321467	0.268515418216522	0.234	0.056	1
ATAD1	0.0176915114825402	0.330415729140249	0.302	0.111	1
ELMO1	0.0177532578357516	0.255445490467495	0.504	0.25	1
TMEM208	0.0177861325565009	0.312154550856491	0.594	0.333	1
SKP1	0.0178429015707597	-0.422827346548113	0.752	0.694	1
MCUB	0.0178538837455125	-0.614874817576664	0.157	0.278	1
NCAPD3	0.01794617915223	0.265802916358713	0.136	0	1
OTULIN	0.0179461795674551	0.265723566757901	0.136	0	1
RSF1	0.0180420078054331	0.269751693861397	0.394	0.167	1
HECTD3	0.0181495904535187	0.290813350136649	0.178	0.028	1
HMGN3	0.0181503910599682	-0.887572803134296	0.446	0.5	1
TAOK3	0.0182342046605112	0.35387748826718	0.663	0.417	1
TOMM22	0.0184197340957173	0.323034836366205	0.606	0.361	1
CCNC	0.0185227548419005	0.326584175063857	0.258	0.083	1
SNRPD1	0.0185260207704954	-0.524098250551402	0.241	0.361	1
ARHGAP31	0.0185617978632243	0.255643501105189	0.391	0.167	1
ENSMMUG00000061959	0.0185961302341454	-0.495851560571908	0.178	0.306	1
ENSMMUG00000047496	0.0186643466897305	0.263388078119733	0.232	0.056	1
SRP68	0.0187468944081549	0.25041557841167	0.278	0.083	1
PLAUR	0.0187854183754899	-0.56773086009054	0.434	0.528	1
BAX	0.0188253280973194	0.293553098332802	0.497	0.25	1
HNRNPDL	0.0188269201114845	0.290343006492098	0.875	0.583	1
SLC25A19	0.0189181389338943	0.299068656598256	0.178	0.028	1
CREB3	0.0190419624059317	0.288233028539423	0.359	0.139	1
HTT	0.0190763831728455	0.28143338428371	0.266	0.083	1
RBM48	0.0190867584317916	0.251314246339181	0.134	0	1
C20H16orf70	0.0193599005095502	-0.305685907879506	0.038	0.111	1
GRAMD4	0.0194031104693624	-0.319703391074886	0.072	0.167	1
ABCF2	0.0194405546627148	0.255397444783992	0.224	0.056	1
HPS6	0.0194522380280975	0.299482553076782	0.171	0.028	1
PFKP	0.0194945799248812	0.255292755335309	0.184	0.028	1
CHPF2	0.0195104070230559	0.261928412093823	0.183	0.028	1
ENSMMUG00000016401	0.0195396092849523	0.320109463226178	0.565	0.306	1
PRKCD	0.019540464582564	0.373657579335321	0.447	0.222	1
DDX42	0.0195802584161664	-0.480911416921857	0.182	0.306	1
SCT	0.0196466844468138	0.295629944448125	0.664	0.389	1
DEF6	0.0197270324447911	0.26356844701637	0.352	0.139	1
MRPS23	0.0198187418761635	0.280004357619948	0.437	0.194	1
HEATR5A	0.0198854812960389	0.261845812235036	0.132	0	1
FOXN2	0.0199664422684676	-0.610714659039155	0.129	0.25	1
NCKIPSD	0.0200767191059722	0.31055421427943	0.226	0.056	1
NDUFAF8	0.0201723370421513	0.360466211743422	0.621	0.361	1
LMAN2	0.0205095369579733	0.378048695497942	0.865	0.611	1
VAMP7	0.0205269404641586	0.282986884171829	0.22	0.056	1
WDR74	0.0206059326266049	0.678694435774941	0.828	0.667	1
CCPG1	0.0206236149986289	-0.517938716542083	0.247	0.361	1
JAML	0.0206759153956772	-0.629477340150249	0.236	0.361	1
HYI	0.0207068753645142	-0.480339588533859	0.337	0.444	1
CD47	0.0208238785534343	0.375859751990499	0.479	0.25	1
NUCB1	0.0209665125462936	0.357253432711219	0.634	0.389	1
PROS1	0.0210986019018323	-0.618952130106327	0.317	0.444	1
LDHB	0.0210993736200534	0.303830832654102	0.546	0.278	1
CEP57	0.0211278126023057	0.262012881478976	0.342	0.139	1
ENSMMUG00000029338	0.0212181028559936	-0.332156127058936	0.11	0.222	1
AHSA1	0.0213794683261919	-0.564444391505313	0.207	0.333	1
NOC3L	0.021389662091786	0.299176080272811	0.338	0.139	1
ENSMMUG00000030448	0.0214106111220605	-0.300706793771997	0.089	0.194	1
SIRT7	0.0217646995689109	0.296972923571314	0.168	0.028	1
PBX3	0.0218227203907788	-0.353422402775071	0.091	0.194	1
SNAP23	0.0219187866513518	0.263324497438105	0.445	0.194	1
KIAA1109	0.02208709714643	-0.396924508612352	0.074	0.167	1
IL17RA	0.0221156038433123	0.264913339835031	0.308	0.111	1
TAF15	0.0223228600346801	0.271531415684942	0.642	0.361	1
MYADM	0.0223676867364499	-0.369699934721386	0.093	0.194	1
TBC1D10A	0.0224791334791621	0.259455718759312	0.128	0	1
CREB1	0.0224996245522466	0.320268110649086	0.39	0.167	1
KIAA0040	0.0225676405016489	0.279100729951743	0.35	0.139	1
TRAM1	0.0226530346380015	0.275871747428537	0.88	0.556	1
FAM210B	0.0226872674475868	-0.390960338263122	0.112	0.222	1
SLC7A6	0.0226886874589396	0.264824091461834	0.269	0.083	1
DNAJB6	0.0227519556857823	0.277263209741933	0.59	0.333	1
ENSMMUG00000000983	0.0227743470747847	-0.616947150885917	0.905	0.833	1
OGA	0.0228102952326757	0.290022016263843	0.429	0.194	1
CASP8	0.0228285232978763	0.316600944646109	0.208	0.056	1
GALNT2	0.0228349122525031	0.261088650533593	0.178	0.028	1
PIGF	0.0228414751585218	0.285994811159147	0.296	0.111	1
PTPMT1	0.0228840468746829	0.268945867332292	0.451	0.222	1
CMTM6	0.0231046589014479	-0.441730889466919	0.485	0.556	1
SEC11C	0.0233080029925698	0.338671067147266	0.778	0.528	1
PNOC	0.0233618363423644	0.465680091088148	0.406	0.194	1
NUBP2	0.0233867442278105	0.289438696693337	0.484	0.25	1
CYBRD1	0.0235266306353168	-0.385303505974582	0.095	0.194	1
NDUFA9	0.0235408425321553	0.302364981202485	0.697	0.417	1
RPS19BP1	0.0235526388572073	0.277310222283433	0.535	0.278	1
CEP192	0.0237293436245742	0.312084593820203	0.249	0.083	1
BRD8	0.0238252681296139	-0.47683738056974	0.191	0.306	1
KATNBL1	0.0242562696456527	0.269772191093053	0.297	0.111	1
GGA2	0.0242795979600077	-0.282914025481637	0.131	0.25	1
NECAP2	0.0242891643828308	0.264698097166149	0.457	0.222	1
OMA1	0.0243125618119161	-0.346025286611848	0.092	0.194	1
ITM2A	0.0244561145324788	-0.385899990131059	0.074	0.167	1
MTO1	0.0244832553181916	0.303057107423332	0.292	0.111	1
ELOVL5	0.0245715634800958	-0.71638702807512	0.359	0.444	1
IDI1	0.0246336757869323	0.309349006786519	0.294	0.111	1
EIF4EBP1	0.0247287015559916	0.332692991222522	0.535	0.278	1
CDK13	0.02496234365863	-0.337884543207438	0.073	0.167	1
LPAR5	0.0249628587830415	-0.42730848702703	0.136	0.25	1
ENSMMUG00000049519	0.0250799917988141	-0.483795427675647	0.056	0.139	1
SLAIN2	0.0252909698693232	-0.418566293543579	0.164	0.278	1
RENBP	0.0253267318441307	-0.265653975442029	0.054	0.139	1
HSD17B4	0.0254948831731503	-0.437021213200511	0.47	0.556	1
LGMN	0.0255145492215689	0.391230640549772	0.725	0.5	1
ZBED5	0.0256659738458438	0.273236136449665	0.218	0.056	1
USP47	0.025722027025388	-0.421112101591372	0.17	0.278	1
SLMAP	0.025814998787742	-0.431034226739602	0.12	0.222	1
AK2	0.0258651163822301	0.29801636325453	0.726	0.5	1
LAMTOR3	0.0259402054220052	0.277079532998841	0.325	0.139	1
AHCY	0.0259730853581723	0.252371864696004	0.305	0.111	1
NUDCD1	0.0262108942355671	0.26811916545143	0.336	0.139	1
CD151	0.0262983457632614	-0.333185739284238	0.095	0.194	1
HCST	0.0264133569476311	-0.31206048001333	0.651	0.694	1
DHX30	0.026441901038605	0.272128811164033	0.376	0.167	1
SRFBP1	0.0266429248834375	0.25690381908307	0.171	0.028	1
NOC2L	0.0267251623346078	0.250892966478571	0.263	0.083	1
HAGH	0.0267902198529381	0.272552587172088	0.442	0.222	1
XAF1	0.0268917979095616	0.263881389067787	0.261	0.083	1
ZNF426	0.0268938192029701	0.252963650147933	0.17	0.028	1
TUFM	0.02692875920964	0.297684078340372	0.716	0.444	1
ARHGEF1	0.0269548025418223	0.277424611392722	0.444	0.222	1
ANAPC5	0.0269843104791416	0.299880335846333	0.246	0.083	1
LEPROTL1	0.0271152931998527	0.312997669843221	0.528	0.278	1
RPS2	0.0271886604462029	0.277958830394801	0.869	0.611	1
SEPTIN11	0.0272262474687757	0.344176849026523	0.515	0.278	1
THYN1	0.0273607313572451	-0.567198991528819	0.352	0.444	1
UQCRC2	0.0273630720964719	0.31027578897988	0.683	0.417	1
GNG5	0.0274971649659809	0.258407378915513	0.997	0.917	1
FTSJ3	0.0275752270854195	0.287422942249216	0.295	0.111	1
SDHA	0.0276461730807743	0.281549450676582	0.798	0.528	1
BABAM2	0.0279664007901009	0.268223432840907	0.246	0.083	1
ENSMMUG00000061276	0.0286785627502353	0.28410323034059	0.118	0	1
RAB34	0.0288833734210408	0.269363935114935	0.16	0.028	1
ZNF93	0.0290272640471413	0.258479734203313	0.212	0.056	1
ETFB	0.0291476989590826	0.302564031717149	0.752	0.528	1
KYNU	0.0293594642724353	0.262271722163545	0.382	0.167	1
GSR	0.0296051478970131	-0.358614681511924	0.078	0.167	1
YIPF5	0.0296863108686835	0.250986778312152	0.374	0.167	1
ITPRID2	0.0298269716321946	-0.35938288495068	0.075	0.167	1
CEMIP2	0.0298602757444377	0.285804930092876	0.211	0.056	1
SCARB1	0.0299403068688353	-0.550092419087277	0.117	0.222	1
HAX1	0.0299471474578534	0.311969818388182	0.447	0.222	1
TBC1D1	0.030035447129495	0.253134105683135	0.301	0.111	1
ANXA5	0.0300418572721255	-0.373728069148522	0.884	0.889	1
NR4A2	0.0300939483945894	-0.337968719308258	0.173	0.306	1
SEC14L2	0.030552771257936	0.276273650411168	0.155	0.028	1
SNX6	0.0305952289900665	0.260091493980779	0.727	0.444	1
MITD1	0.0307611079460063	0.251844823398498	0.396	0.194	1
XRN1	0.0307928895937599	0.378911100656474	0.417	0.222	1
CLNS1A	0.030818458865347	-0.385860051366275	0.566	0.583	1
PPP3CA	0.0310572505915456	-0.360338521186146	0.115	0.222	1
SENP2	0.0312016234372646	0.262168744489614	0.324	0.139	1
CLDND1	0.0312207688292137	0.266131933228927	0.331	0.139	1
TXNDC11	0.0313839209797891	0.254811793731875	0.158	0.028	1
TRIP11	0.0314374521901199	-0.39686665744363	0.169	0.278	1
ANTXR2	0.0318223233397983	0.303709157291553	0.404	0.194	1
CCDC88A	0.0320761093816892	-0.494757005576679	0.61	0.639	1
ENSMMUG00000008604	0.0321073653302488	0.277789618209481	0.42	0.194	1
BAZ2B	0.0321844135721657	-0.603303523169083	0.143	0.25	1
ZMIZ2	0.0322732746282366	0.285140573925238	0.363	0.167	1
WDR46	0.0322864662690418	0.251596268346415	0.376	0.167	1
DNMT1	0.0323414769315262	0.304137153921795	0.514	0.278	1
LY96	0.032435120975996	0.284290004916943	0.196	0.056	1
PARP6	0.0325862789239502	0.443767146194389	0.849	0.639	1
ADA2	0.0326573198735741	0.335104711159668	0.76	0.5	1
CR1	0.0327091529775751	-0.425043659615667	0.076	0.167	1
CD40	0.0328740826920438	0.33489829110357	0.24	0.083	1
FAM107B	0.0332309371752647	-0.556366742926602	0.142	0.25	1
H1-3	0.0335437200426632	-0.343342746577792	0.253	0.389	1
GPBP1L1	0.0336149256038723	0.262938889431588	0.314	0.139	1
BPTF	0.0337113197258642	-0.38027810819743	0.361	0.472	1
COMMD4	0.0337815629184213	-0.409917658184238	0.527	0.583	1
HCLS1	0.033889941424352	0.315278628808479	0.732	0.472	1
PSD4	0.033929368296944	0.263619620001979	0.479	0.278	1
USP46	0.0340241086733302	-0.290503154933932	0.059	0.139	1
LTV1	0.0341127209240796	0.320672032999762	0.676	0.417	1
SH3D21	0.034272529561494	0.266304630094719	0.153	0.028	1
RIC8A	0.0343567749206536	0.254940238436536	0.283	0.111	1
GHITM	0.0344051223567973	0.361083860811847	0.813	0.583	1
MILR1	0.0349010294166912	-0.636741718610155	0.413	0.5	1
EIF3L	0.0349461105500349	-0.321181907227783	0.843	0.806	1
SLC25A20	0.0349603085553443	0.250854375077656	0.204	0.056	1
ENSMMUG00000056183	0.0351301919662625	0.286619486101912	0.963	0.972	1
NFIC	0.0351967139706004	-0.2561802019984	0.058	0.139	1
ENSMMUG00000010266	0.0351984090515469	0.279319010700853	0.86	0.556	1
SELENOF	0.0352358051490429	0.292968169158833	0.755	0.528	1
ADPRS	0.0353296873882606	0.268811113539606	0.271	0.111	1
ERH	0.0353413982382023	0.301956335849677	0.776	0.5	1
VDAC2	0.0353442354512716	-0.391803028483121	0.742	0.75	1
EIF4A3	0.0353604226917224	0.351976696502185	0.659	0.417	1
SERTAD1	0.0357411691362934	0.324098004554208	0.417	0.222	1
TREX1	0.0358160466542789	0.276260648775629	0.44	0.222	1
TMEM243	0.0362651426584045	-0.48640633906057	0.271	0.389	1
DDX3Y	0.0366790001837412	0.264492678748605	0.408	0.194	1
MPHOSPH10	0.0368533756542874	0.256383941722671	0.378	0.167	1
HMGXB3	0.0372001996759586	0.268171994899588	0.148	0.028	1
UCHL3	0.0372270638419398	0.301217899819079	0.416	0.222	1
PEBP1	0.0372589482176128	0.358258357650572	0.864	0.75	1
RING1	0.0375048723439496	0.291371466751295	0.307	0.139	1
DYRK1A	0.0376716447534994	-0.338568716344643	0.099	0.194	1
CEP112	0.0378897262781268	-0.260066728415791	0.042	0.111	1
IFT88	0.0378933625533161	-0.518204550872998	0.101	0.194	1
BAZ2A	0.0383312003886488	0.296267893418493	0.275	0.111	1
SAFB2	0.0383598844121692	0.281929905982598	0.283	0.111	1
GPN3	0.0384129614258345	0.282093662148513	0.354	0.167	1
SLC6A9	0.0384865234267028	0.267605274526225	0.155	0.028	1
DHX15	0.0387345248494651	0.27967724616877	0.392	0.194	1
BECN1	0.0388464447656504	0.260195689032722	0.4	0.194	1
OXA1L	0.0388806047059614	0.264397057717469	0.532	0.278	1
USP14	0.0389463474395611	0.291653076451973	0.434	0.222	1
SLC43A2	0.0390505226568253	0.281950694272906	0.273	0.111	1
ATXN2	0.0394878901112909	0.253981728010752	0.151	0.028	1
OPTN	0.039585193077255	0.313527755538087	0.53	0.306	1
CCR3	0.039872087737636	-0.318754599468064	0.059	0.139	1
RB1	0.040000689865916	0.276231915358064	0.694	0.472	1
COTL1	0.0402901563388461	-0.664631160532334	0.795	0.778	1
BCL2L1	0.0402951170531742	-0.459378271941858	0.153	0.25	1
SH3BP5	0.0404615405572726	0.342417952907988	0.45	0.25	1
SLC38A1	0.0406563013497336	0.25227402905737	0.49	0.25	1
ENSMMUG00000062885	0.0406801571630114	0.254375528383045	0.311	0.139	1
WFDC2	0.0406884409534414	-0.516990804974718	0.257	0.361	1
MAD2L1	0.0407996242682221	-0.369963214898749	0.125	0.222	1
OSER1	0.0408633287765793	-0.418601241212212	0.18	0.278	1
TBCB	0.0409158081801344	0.27268875685237	0.53	0.306	1
GTF2E2	0.0412205180141728	0.263492500561918	0.277	0.111	1
PTBP3	0.0417205296486252	-0.657605695703451	0.63	0.639	1
TMEM131L	0.0417473239390625	0.252091381422784	0.19	0.056	1
YWHAE	0.0418404064985394	-0.729290210799517	0.606	0.611	1
NR1H2	0.0420061888956795	0.308273136870212	0.554	0.333	1
GPANK1	0.0422209568775567	0.304213187572989	0.303	0.139	1
PRDX5	0.0423882694212589	0.288926372870107	0.892	0.75	1
JCHAIN	0.0427445639449518	-1.06596524027684	0.856	0.75	1
CAPZA1	0.0427641213379721	0.333179540346795	0.726	0.5	1
RPP21	0.0429740956445621	-0.29229401051886	0.101	0.194	1
METTL7A	0.0431952929963206	-0.354120025732037	0.044	0.111	1
APEX1	0.0439254799652348	-0.505894312180521	0.726	0.694	1
GSPT1	0.0440196038741225	-0.364437255602695	0.127	0.222	1
CAMKK2	0.0440783952188785	-0.266167242612898	0.044	0.111	1
ENSMMUG00000005959	0.0442160918631791	0.313322708943906	0.223	0.083	1
AKAP9	0.04446346813158	-0.465199737877909	0.461	0.528	1
STOML2	0.0444639741509888	0.272156936540737	0.538	0.306	1
MYO6	0.0445605592912132	-0.50644005842564	0.257	0.361	1
CAMLG	0.0447771372772703	-0.345380606312077	0.429	0.5	1
EFL1	0.0448071346320836	0.264771293178466	0.226	0.083	1
PPP1CB	0.0450690878588302	-0.475042144034187	0.212	0.306	1
TCP1	0.0451170781827401	0.294952538077138	0.42	0.222	1
PLXND1	0.0452228003451354	0.280582416084906	0.271	0.111	1
GLRX3	0.0452662655017863	0.301033954632872	0.46	0.25	1
CTSO	0.0456214645365889	-0.368305840306429	0.083	0.167	1
GALNT1	0.0463399413558084	-0.325594815381847	0.08	0.167	1
PIGC	0.0465571999770209	-0.3708743126573	0.106	0.194	1
PHB	0.0465919881088147	-0.767853875725466	0.751	0.639	1
SON	0.0468643535618789	0.268931887984577	0.876	0.667	1
TMEM109	0.0471246495294745	0.276996837193233	0.719	0.472	1
MCPH1	0.0471914510265576	-0.263710776565533	0.061	0.139	1
CBX3	0.0472208605168689	-0.718585371274952	0.57	0.556	1
MKLN1	0.0473160751964292	0.268510542712098	0.259	0.111	1
LRRFIP1	0.0475299125279671	0.278000572278515	0.675	0.389	1
APLP2	0.047568929933812	-0.33576976666125	0.354	0.472	1
PIAS1	0.0475981323883456	0.255787610435418	0.414	0.222	1
TMED2	0.0479843708630141	0.26297329371225	0.807	0.556	1
SLC25A3	0.0484883812339864	-0.260772427939842	0.793	0.806	1
DERPC	0.0486791834359058	0.272111647547548	0.377	0.194	1
CHFR	0.0489032113564798	0.27993491264352	0.221	0.083	1
RAB6A	0.0490609401030081	0.257552599565817	0.509	0.306	1
HYPK	0.0492156146290995	0.313497869423201	0.676	0.472	1
CBR1	0.0492778976232177	-0.524792941739865	0.242	0.333	1
EIF5B	0.0497016844060676	0.331278107459416	0.483	0.278	1
VAMP8	0.0500157099863365	-0.389047049358674	0.879	0.806	1
PAFAH1B3	0.0500276826056785	0.252954623200029	0.456	0.25	1
AIRE	0.050350047557932	0.335729087385997	0.14	0.028	1
ENSMMUG00000046561	0.0504945095046336	-0.41973024426959	0.062	0.139	1
DHRS9	0.0506124610014162	0.432912392116429	0.557	0.389	1
KIAA2026	0.0506291334919597	-0.297658165381198	0.083	0.167	1
DHRS3	0.0508396559172667	-0.369597159902581	0.103	0.194	1
MAFF	0.0511156471426943	0.347906009746946	0.302	0.139	1
CFAP298	0.0513771636463901	-0.408584380222388	0.173	0.278	1
MRPL34	0.0514090310948998	0.27863206675311	0.785	0.5	1
PDE4B	0.0514259435965978	0.30316046956779	0.345	0.167	1
GSTT2B	0.051701397977234	-0.298881132483134	0.174	0.278	1
MFSD12	0.0520912326170751	0.261523231457412	0.179	0.056	1
CCDC107	0.0521452582000847	-0.478230290497951	0.311	0.389	1
MFAP1	0.0521515197600463	0.2635056508116	0.261	0.111	1
PLD4	0.0525003360092821	0.287183617987569	0.705	0.444	1
SPTSSA	0.0526348219781523	-0.3631863946965	0.241	0.333	1
VAMP3	0.0526543519665363	-0.396975193075163	0.127	0.222	1
RAP1A	0.0526949371548139	0.263359410038933	0.659	0.444	1
PANK2	0.0528238873152882	-0.288912899464659	0.065	0.139	1
TIE1	0.0534481786368321	0.258591062099258	0.178	0.056	1
GPR132	0.0538202629979428	0.263010774713611	0.26	0.111	1
MRPL23	0.0539459516972239	0.276169654652197	0.839	0.611	1
NAP1L1	0.0539868390262829	-0.482791264177159	0.563	0.583	1
ATP5IF1	0.0543624405359618	-0.514892682694322	0.581	0.583	1
MAP3K7	0.0550826631318305	-0.426535803677221	0.18	0.278	1
TNFRSF1A	0.0552200566624313	0.258981635217608	0.343	0.167	1
ICAM1	0.0553877177447636	0.404535916851564	0.337	0.194	1
H4C8	0.0554260724385142	-0.55446749261541	0.43	0.528	1
SH3GLB1	0.0555773486076403	0.263047733235779	0.493	0.278	1
FHL1	0.0556703303071444	-0.559435655492202	0.206	0.306	1
RPS3	0.0560895066269954	-0.354659634599683	0.975	0.917	1
IQGAP2	0.0561269088225048	0.250268771725894	0.295	0.139	1
SMARCAD1	0.0566952180074832	-0.281892681910585	0.065	0.139	1
OFD1	0.0574321160343228	-0.278148662329782	0.382	0.472	1
PCNP	0.0579707403607653	-0.41136255812751	0.463	0.5	1
SLC25A24	0.0580504598617343	-0.458662748774959	0.309	0.389	1
CLIP1	0.0590436695337139	-0.41727759603015	0.105	0.194	1
EZR	0.0595987364587437	-0.70257003563664	0.548	0.528	1
TRAPPC4	0.0598804348787176	0.300724825108869	0.635	0.444	1
RNASET2	0.0599063349720527	-0.481449003533977	0.788	0.722	1
CRTAP	0.060502971533685	-0.260959345438971	0.13	0.222	1
ZYX	0.061296643814026	-0.350703293491264	0.397	0.472	1
ALKBH7	0.0618701436828633	-0.299275707837366	0.56	0.583	1
ENSMMUG00000011868	0.0621804771809472	0.429437925561996	0.174	0.056	1
PCBP1	0.0622262730505212	0.320726053356549	0.812	0.556	1
RPL13A	0.0627309045172826	-0.316521572850159	0.991	0.944	1
TKT	0.0629351119304593	0.346744544868492	0.958	0.833	1
SAT1	0.0629411603555462	-0.395088279993107	0.53	0.556	1
HDAC2	0.0629898072134925	-0.379317957699569	0.37	0.444	1
ENSMMUG00000050845	0.0631173136774654	-0.260666993423434	0.238	0.333	1
ACP5	0.0632263231951912	-0.433594125843606	0.089	0.167	1
FANCL	0.0637165001378754	-0.251038122615724	0.048	0.111	1
ZNF789	0.0639463960980882	0.256895377662459	0.211	0.083	1
SCAMP1	0.0641459903986667	-0.369742110124223	0.111	0.194	1
SHOC2	0.064232051336362	0.262431581289498	0.48	0.278	1
FAM133B	0.0643965572807103	0.29641854641524	0.449	0.25	1
ZNF664	0.0648614733796658	-0.347845953583009	0.065	0.139	1
PGRMC1	0.0648619599190368	-0.423593924167288	0.089	0.167	1
ENSMMUG00000010630	0.0650281228067254	-0.25037145405162	0.085	0.167	1
ECD	0.065095169777631	0.282278652033408	0.237	0.111	1
EIF3I	0.0651038235475378	0.28551813502749	0.706	0.472	1
ENSMMUG00000012843	0.0658412465902011	-0.511945692891084	0.223	0.306	1
ARPC5L	0.0660294096120581	-0.416848630565726	0.366	0.444	1
PARG	0.0661138114833281	-0.410770412269974	0.09	0.167	1
SRSF4	0.0670487226605349	0.290955915934132	0.58	0.361	1
CASP1	0.0671136785122921	0.414177382083865	0.542	0.361	1
EAF2	0.067539818560019	0.288800387782218	0.163	0.056	1
MAP3K5	0.0677663895427648	-0.256595505567751	0.088	0.167	1
C13H2orf49	0.0689957955650102	0.259657957977281	0.204	0.083	1
CALCOCO2	0.0690403226704913	-0.47743466049768	0.068	0.139	1
PTRHD1	0.069557456440079	0.263435201978874	0.762	0.556	1
PTPRCAP	0.070009576931475	-0.506549543072398	0.523	0.639	1
IRF5	0.0702115931697167	0.259714561996728	0.522	0.306	1
CASC4	0.0708644983468738	-0.478086675191516	0.243	0.333	1
ENSMMUG00000008383	0.0709809939516904	-0.485086920438931	0.284	0.361	1
RAD23B	0.0713474526123295	-0.443497355292953	0.159	0.25	1
TBC1D9	0.0715639871791925	-0.35352337577441	0.112	0.194	1
MAP3K13	0.0716017656466731	-0.364981948943393	0.049	0.111	1
SLC30A9	0.0717182519352684	-0.376552438640723	0.069	0.139	1
RHBDD2	0.0717779865912346	-0.29658819750835	0.11	0.194	1
ENSMMUG00000009018	0.0721520068677133	-0.505800165358213	0.507	0.528	1
ADSS1	0.0722493301778524	0.313986154296362	0.205	0.083	1
TAF7	0.0724449104548243	0.260533231904297	0.822	0.583	1
APP	0.073290880203975	-0.552017340498604	0.323	0.389	1
LSM5	0.0733687029104664	0.259695541429238	0.689	0.444	1
NDUFA5	0.0744381671836424	0.272764729501864	0.623	0.417	1
BARD1	0.0757418463375131	0.257191107930344	0.164	0.056	1
ZNF146	0.0757684538372742	-0.418830918337535	0.191	0.278	1
TSC2	0.0759094883441599	-0.41758319405	0.16	0.25	1
ARL6IP6	0.0759579494555251	0.250579719644609	0.423	0.25	1
RPL4	0.0762972489897739	-0.399562244955909	0.952	0.917	1
ENSMMUG00000055690	0.0769704230667324	-1.20152052167476	1	1	1
KCTD12	0.0770953648292532	-0.424525133747731	0.188	0.278	1
FBXL5	0.0773758771766773	-0.49530638956416	0.327	0.389	1
PRKAA1	0.077723956088501	-0.387202698801077	0.14	0.222	1
KDM6A	0.0780354123837528	-0.253099526056331	0.109	0.194	1
B4GALT7	0.078118055797892	-0.329048020790636	0.071	0.139	1
ENSMMUG00000022334	0.0781987061583551	-0.38833813932326	0.089	0.167	1
ENSMMUG00000019505	0.0786499030862185	-0.446217468476843	0.388	0.444	1
RTN3	0.0788579695262425	-0.376073300270561	0.54	0.556	1
FGL2	0.0789935010309162	0.267066221980054	0.789	0.611	1
DECR2	0.0790925361582876	-0.338210950595037	0.538	0.556	1
KIAA0930	0.0794745530698156	-0.274482221078595	0.069	0.139	1
PARK7	0.0799902716017171	0.254082000754914	0.805	0.583	1
ENSMMUG00000012690	0.0807344131941659	-0.40480301902612	0.293	0.361	1
VPS29	0.0808690716973373	-0.585296754066893	0.47	0.5	1
LRBA	0.0812541391156619	-0.324412467537079	0.139	0.222	1
ADD3	0.0814764723503698	-0.261575259442276	0.244	0.333	1
ENSMMUG00000016665	0.081578802509345	-0.372455487020737	0.713	0.722	1
SLC25A4	0.0817606170859294	0.258409552342101	0.696	0.5	1
CEP290	0.0818148287149633	-0.411804119645835	0.091	0.167	1
SYAP1	0.0824952797892417	-0.356053376286923	0.254	0.333	1
WDR44	0.082574760978433	-0.331147237629548	0.14	0.222	1
TANK	0.0832363556221673	0.268436381708371	0.354	0.194	1
CD86	0.0835403903204318	0.271978507224081	0.233	0.111	1
OCIAD1	0.0846387588996618	-0.438059424824537	0.44	0.472	1
PHF20L1	0.0853214884198446	-0.44430888530383	0.255	0.333	1
RPS27L	0.0853376600953444	-0.371676836692005	0.465	0.5	1
RGS18	0.0861144145168903	-0.448544727051629	0.384	0.472	1
ZNF483	0.0862274407744393	-0.349385201206537	0.362	0.417	1
ENSMMUG00000063291	0.0865902115414265	-0.346013729358207	0.071	0.139	1
SEC13	0.0874867271174064	0.270454562761385	0.652	0.417	1
TGFB1	0.0875745272735239	-0.320989780159296	0.159	0.25	1
ZNF276	0.0884545546771182	-0.30361321655617	0.166	0.25	1
SLX1A	0.0890136489916793	-0.256845351676148	0.09	0.167	1
ENSMMUG00000052424	0.0892482354569505	-0.51202115640676	0.168	0.25	1
ZNF326	0.0893219597102393	-0.388058762347452	0.141	0.222	1
TMX4	0.089393788611312	-0.257265574878814	0.092	0.167	1
OLR1	0.0896960009033226	-0.309972605781671	0.071	0.139	1
YIF1B	0.0898844615421983	-0.335925469959121	0.462	0.5	1
CFP	0.0906619358471955	-0.416494824282722	0.502	0.583	1
RPS4Y2	0.0910432376275388	-0.422857991068343	0.487	0.528	1
USP3	0.0915980383679375	-0.419523753853826	0.177	0.25	1
ENSMMUG00000013088	0.091851745456141	-0.285158312961091	0.091	0.167	1
SEMA4B	0.0919291856429286	-0.361543430883878	0.052	0.111	1
ADSS2	0.0924793323306709	-0.413134322288193	0.12	0.194	1
IPO4	0.0932308605883095	-0.304340598734824	0.052	0.111	1
RAB13	0.0941832807211211	-0.255035821403545	0.088	0.167	1
PPM1G	0.0941903145541805	0.252607969376741	0.686	0.444	1
SGF29	0.094256432807168	-0.433797084859585	0.2	0.278	1
MEMO1	0.0945420509258112	-0.320384928107581	0.093	0.167	1
PPP4R1	0.0947681238950735	-0.294991491180275	0.052	0.111	1
CHST15	0.0954786365464158	-0.252539193838543	0.071	0.139	1
RARRES1	0.0967778958857115	-0.334022013236621	0.07	0.139	1
ITPR2	0.0972289159262818	-0.381704222895269	0.229	0.306	1
DPH2	0.0974303181751472	-0.388551088315166	0.767	0.694	1
RASGEF1B	0.0974320149605515	-0.280982476953978	0.111	0.194	1
STK38	0.0975614687500086	-0.406804608730576	0.231	0.306	1
ATRAID	0.0982249603149869	-0.436264732839724	0.437	0.472	1
GOLGA2	0.0982513458534508	-0.305701808046602	0.2	0.278	1
H1-2	0.0992555693414194	-0.495411841957842	0.42	0.472	1
ITGA4	0.0993768418527846	0.292022399806386	0.597	0.417	1
ENSMMUG00000041688	0.0995880478403429	0.332954113489117	0.566	0.417	1
ATP5PB	0.0996640310279355	-0.371052054104755	0.722	0.694	1
TRAPPC5	0.100222476451644	-0.335350825249421	0.558	0.556	1
GADD45B	0.101441851735118	0.505337245853858	0.698	0.556	1
TEKT1	0.102075281467458	-0.398747414445985	0.119	0.194	1
SYNGR2	0.102357898115372	0.282073630628427	0.886	0.778	1
PPM1D	0.103099525942273	-0.317571695412495	0.117	0.194	1
KRIT1	0.103866895565369	-0.82906458931598	0.315	0.361	1
CEP85L	0.104153219459345	-0.377079719480063	0.138	0.222	1
PPP1R15A	0.105414016285915	-0.342542268209087	0.282	0.361	1
STXBP2	0.106040147059277	-0.371328617967367	0.472	0.5	1
SMARCA5	0.106546284621646	-0.362572306297126	0.623	0.639	1
EZH1	0.106559300178377	-0.307485291138881	0.075	0.139	1
KAT6A	0.10736400345635	-0.271090986777571	0.095	0.167	1
FKBP1A	0.108700331807963	0.250429802712002	0.846	0.583	1
PYURF	0.108722188020495	-0.420200034480093	0.447	0.472	1
MAP1LC3B	0.109276919444954	-0.457671450240616	0.528	0.5	1
REST	0.109312057963462	-0.364913571525076	0.197	0.278	1
ENSMMUG00000062991	0.110191671353069	-0.304909471813554	0.169	0.25	1
ENSMMUG00000058389	0.110891243298983	-0.352271123421066	0.764	0.694	1
RPL10A	0.112575718209501	-0.252991663117276	0.99	0.972	1
RARA	0.114525551983152	-0.258759494992469	0.095	0.167	1
STMN1	0.11453690485634	-0.262463618038477	0.254	0.333	1
PRNP	0.114661860438383	-0.260466181915299	0.194	0.278	1
RNMT	0.114932927976531	-0.279784822406277	0.427	0.472	1
PRMT9	0.115512650138296	-0.280129702547477	0.12	0.194	1
DHX9	0.115921469351722	-0.328129457861955	0.467	0.5	1
GARS1	0.116023086159678	0.253586026962857	0.386	0.222	1
DNAJB1	0.116068539649235	-0.268224625484303	0.303	0.389	1
GALM	0.117243263385844	-0.312770693597759	0.173	0.25	1
PXMP4	0.117493518591885	-0.356963394679586	0.174	0.25	1
FOSB	0.118028741869621	-0.326555755285215	0.116	0.194	1
HTATSF1	0.118832714727137	-0.397399345375578	0.148	0.222	1
MRPS36	0.118997700776166	-0.353261199775705	0.269	0.333	1
NUMB	0.122926362037944	-0.445235773828001	0.155	0.222	1
MYH9	0.12357928259697	-0.525589210630133	0.747	0.694	1
SYNE1	0.124095940635346	-0.352673760615015	0.101	0.167	1
TECR	0.124340538444787	-0.462653473710995	0.416	0.444	1
PELI1	0.124958391750939	0.2656356648835	0.376	0.222	1
RTN4	0.125891544731323	-0.497426094128379	0.213	0.278	1
ADAM9	0.126129315839628	-0.286484043501101	0.099	0.167	1
EVI2B	0.127011091630718	-0.585149309419943	0.527	0.528	1
GUCD1	0.127414586188746	-0.353828204490845	0.122	0.194	1
MAP3K1	0.128223509464168	-0.255849725876993	0.056	0.111	1
PDLIM5	0.128439352562001	-0.264700838286559	0.17	0.25	1
MAU2	0.128583048494337	-0.314771919610086	0.103	0.167	1
SERF2	0.129092231696596	-0.329908024626756	0.205	0.278	1
HACD4	0.130361199006231	-0.494656414515357	0.128	0.194	1
SPTBN1	0.131796537661205	-0.257272682891102	0.056	0.111	1
NISCH	0.132043615477046	-0.305315392335967	0.148	0.222	1
RAB11A	0.132157140689313	-0.300521101611706	0.557	0.556	1
ENSMMUG00000063497	0.132720960218354	-0.481624912442817	0.4	0.444	1
PHF3	0.132939767853036	-0.467874831276362	0.249	0.306	1
LSM4	0.1333410186859	-0.35040609700241	0.613	0.583	1
SBDS	0.133473297420789	-0.373704736028951	0.294	0.361	1
STMN3	0.133634262249264	-0.287081646256882	0.128	0.194	1
PSMD5	0.134303882975392	-0.261067080716679	0.078	0.139	1
ENSMMUG00000060950	0.135149724777968	-0.683221720211485	0.274	0.333	1
ATP9B	0.135883729625458	-0.27219394583725	0.125	0.194	1
TUT4	0.135934084135729	-0.305176015625967	0.324	0.389	1
SERAC1	0.136645221965252	-0.273813614131794	0.078	0.139	1
ENSMMUG00000016009	0.13685694345218	-0.431788642244148	0.103	0.167	1
ELF2	0.136917287641161	-0.33467574229782	0.147	0.222	1
CHMP2B	0.137233396999062	-0.293704363520701	0.261	0.333	1
SDHAF4	0.137528756386879	-0.292380947881761	0.267	0.333	1
TMEM218	0.138177408811763	-0.297487589993004	0.125	0.194	1
MRPL11	0.138453370663079	-0.491930696057362	0.278	0.333	1
GOLIM4	0.138527974623495	-0.306792370608619	0.077	0.139	1
ENSMMUG00000019371	0.139177310616426	0.588271437467514	0.332	0.222	1
SELENOH	0.139276540728025	-0.421972177539359	0.41	0.444	1
ME2	0.140796825063879	-0.458070215405703	0.27	0.333	1
EIF3K	0.14111749808606	-0.260469107330649	0.976	1	1
EMP3	0.141269342624821	-0.312233356676365	0.783	0.694	1
HGS	0.141938558973968	-0.40171713783391	0.247	0.306	1
RSC1A1	0.143843000056693	-0.25859360400436	0.08	0.139	1
UBXN1	0.143944119876926	-0.287936274701895	0.86	0.778	1
ENSMMUG00000057308	0.145821364563345	-0.356356106417607	0.204	0.278	1
LPXN	0.145956509985826	-0.45826828878323	0.256	0.333	1
ASXL2	0.147369488264953	-0.306308375503775	0.295	0.361	1
DIAPH1	0.148561888436644	-0.346909092542876	0.231	0.306	1
AFTPH	0.148959861652087	-0.3622702010242	0.271	0.333	1
DTD2	0.149258591660125	-0.359712652208716	0.158	0.222	1
BLVRA	0.149591757272094	-0.318820572714933	0.129	0.194	1
EDRF1	0.149868928164705	-0.379210811354257	0.101	0.167	1
SCAND1	0.150798448383455	-0.362713722301412	0.517	0.5	1
SMIM14	0.151315265751796	-0.403448579181318	0.375	0.417	1
SLC31A2	0.151581534698571	-0.391851231109746	0.081	0.139	1
GNPTAB	0.15277829747655	-0.347671721706933	0.214	0.278	1
ADIPOR1	0.152885013495768	-0.312845164686736	0.236	0.306	1
COX6C	0.154590063028532	-0.337256711177468	0.982	0.861	1
ENSMMUG00000047481	0.154667299013095	-0.429836084902265	0.921	0.806	1
ENSMMUG00000018687	0.154735342075743	-0.306268028962968	0.761	0.75	1
SNRPN	0.155433413813349	-0.401151232005788	0.105	0.167	1
NIPSNAP2	0.157946301625828	-0.266817460744836	0.151	0.222	1
HIST1H3D	0.158006177492956	-0.256808287189863	0.078	0.139	1
SEC62	0.159903040130051	-0.456358767075197	0.604	0.583	1
JMJD1C	0.162189501355536	-0.381452403574602	0.183	0.25	1
ENSMMUG00000020200	0.162408077478611	-0.351681679902644	0.128	0.194	1
PBXIP1	0.163965216219714	-0.317769219130388	0.264	0.333	1
GABARAPL2	0.165000203773782	-0.257051191041893	0.828	0.75	1
[truncated: 356 more rows]
