# Supplementary material for: mRNA-1273 vaccination protects against SARS-CoV-2–elicited lung inflammation in nonhuman primates
Source: JCI Insight. 2022 Jul 8;7(13):e160039. doi: 10.1172/jci.insight.160039 (PMC9310526; doi:10.1172/jci.insight.160039)
Supplement: Supplemental data set 1 [file jciinsight-7-160039-s122.zip › DEG_analysis/MARCO.neg.mac_markers_D7.csv]

	p_val	avg_log2FC	pct.1	pct.2	p_val_adj
ENSMMUG00000009425	0	1.71342763624246	0.981	0.961	0
ENSMMUG00000061125	0	-1.42506552400447	0.924	0.989	0
MAMU-E	0	0.745364277861453	0.999	0.997	0
ENSMMUG00000058325	0	1.86627020295526	0.928	0.802	0
IFI27	0	3.04125358600493	0.634	0.031	0
RPL37A	0	0.843400862558916	0.998	0.998	0
PFN1	0	0.876604427430753	0.999	0.985	0
ENSMMUG00000052293	0	1.18879348058384	0.999	0.991	0
ENSMMUG00000058167	0	-2.19765264384897	0.239	0.741	0
ENSMMUG00000045208	0	1.54103085018965	0.988	0.861	0
ENSMMUG00000018157	2.49646848821469e-304	1.18382457922726	0.956	0.847	4.47192400293897e-300
ECRG4	3.39621163073238e-295	-1.81670103563071	0.019	0.497	6.08363389413092e-291
ENSMMUG00000050257	7.51607166289371e-294	1.04659644845922	0.79	0.408	1.34635391697415e-289
ENSMMUG00000051745	2.67084568973838e-293	1.24509272184866	0.849	0.522	4.78428588402836e-289
MRC1	8.79630640458538e-241	-1.13373246332697	0.793	0.94	1.57568236625338e-236
IFI6	2.38006379786298e-238	1.1856430393938	0.903	0.622	4.26340828111196e-234
RPL12	1.94120802122267e-200	-0.480904800621746	0.999	1	3.47728592841616e-196
S100A11	2.66457745310351e-200	0.88724844298647	0.916	0.788	4.77305759174432e-196
GBP3	1.746944501814e-197	1.56235271703411	0.707	0.373	3.12930168609941e-193
MAMU-A	1.70382745893924e-195	0.54159858377668	1	1	3.05206612719787e-191
ENSMMUG00000014786	1.49870728872179e-187	0.750428254033985	0.985	0.973	2.68463436628735e-183
ENSMMUG00000015563	1.02910046876333e-183	-0.477850782013766	0.998	1	1.84342766969575e-179
GCN1	5.14682432250095e-183	-0.454850211139828	0.999	1	9.21950640889594e-179
ENSMMUG00000002075	4.71016564965617e-182	1.00991868410802	0.908	0.769	8.43731972822909e-178
STAT1	2.18929919235857e-178	0.976929424661222	0.733	0.433	3.9216916432719e-174
PCBP1	1.24754876179673e-174	0.559750312819318	0.972	0.921	2.23473409700647e-170
APOL2	7.36720744390161e-174	1.52138355767802	0.533	0.206	1.3196878694261e-169
RPS3A	3.07670307043074e-171	-0.486357830341239	0.996	1	5.51129821006258e-167
ENSMMUG00000050016	5.41863576742687e-169	0.532118295393315	0.392	0.098	9.70640225019176e-165
PSMB9	2.60148280948391e-168	0.88821620512839	0.931	0.828	4.66003615662853e-164
ENSMMUG00000063637	5.13262671779557e-167	-0.441823801442854	0.999	1	9.19407423958721e-163
ENSMMUG00000056722	9.59993028153884e-166	0.497172583536207	0.505	0.18	1.71963551133205e-161
ACAD10	5.89329351324966e-161	-0.842055737629838	0.845	0.968	1.05566566702841e-156
COX3	1.19086645501777e-158	-0.44519035709336	0.999	1	2.13319908087334e-154
PLAAT4	5.65412152971121e-157	1.64663586298891	0.531	0.23	1.01282278961717e-152
MX1	8.92853898288023e-156	0.909799955075534	0.689	0.393	1.59936918800334e-151
ENSMMUG00000065104	4.62773267862274e-154	0.722064597104894	0.88	0.73	8.28965754721691e-150
PSME2	4.49137972598297e-153	1.02015914657774	0.923	0.833	8.04540850315329e-149
IRF7	8.77962643778813e-151	0.722571521049476	0.384	0.107	1.57269448380099e-146
RPL10	8.3589580208606e-150	-0.40269009346155	1	1	1.49734015027676e-145
CAMP	4.16944432935778e-148	-1.18926384475213	0.746	0.882	7.4687256271786e-144
RPS13	1.0773136755992e-147	-0.446925997777554	0.997	1	1.92979198710085e-143
ENSMMUG00000002324	9.06578881581021e-147	0.74314509234532	0.912	0.837	1.62395475057608e-142
ISG15	2.29456115365907e-146	0.501343381840283	0.325	0.067	4.11024739454948e-142
ND4L	7.89251746112188e-146	-0.511055996095962	0.891	0.999	1.41378665281076e-141
RPS23	4.30555067105336e-145	-0.35749371630495	0.999	1	7.71253291705788e-141
CD44	2.15454616788578e-144	-0.50627711506248	0.972	0.996	3.8594385505338e-140
EPSTI1	1.09458195301146e-142	0.543213127014349	0.452	0.156	1.96072465242943e-138
ENSMMUG00000001764	2.74275314373124e-142	0.838263481860617	0.851	0.657	4.91309370636577e-138
RPL8	7.54469600111172e-141	-0.408871617050548	0.999	1	1.35148139467914e-136
RPS8	2.61309445098403e-140	-0.424479881340633	0.999	1	4.68083609004768e-136
RPL15	1.13803179883502e-138	-0.396806675610096	0.989	0.998	2.03855636125318e-134
RPL10A	2.82640115634339e-138	-0.454851942161743	0.99	0.998	5.06293239135791e-134
SERPING1	4.46472135237331e-137	0.478264961794188	0.224	0.025	7.99765535850631e-133
APOL6	3.56321243346325e-136	0.744424976148901	0.571	0.271	6.38278243206271e-132
CCL18	5.6316633292296e-136	-1.06910287228409	0.53	0.815	1.0087998521649e-131
SPI1	5.69305149114198e-136	0.575779773972213	0.731	0.455	1.01979631360826e-131
IRF1	1.33324811227459e-134	0.891437324104163	0.69	0.405	2.38824734351748e-130
ENSMMUG00000006463	2.22539696586142e-134	0.673307634141256	0.969	0.968	3.98635358494756e-130
RPS4X	2.26751497102041e-134	-0.44234080605077	0.99	0.999	4.06179956758886e-130
COX2	5.25420278212985e-134	-0.389160678580907	0.998	1	9.4118534436292e-130
C16H17orf49	6.11963139993962e-133	0.472159700104586	0.987	0.965	1.09620957267118e-128
RPS26	8.40167957243119e-132	-0.339341961144468	0.999	1	1.5049928618096e-127
ENSMMUG00000030923	2.29918828829738e-131	0.702488407218127	0.812	0.623	4.11853598082709e-127
MX2	3.80258441387874e-131	0.564402563192803	0.498	0.203	6.81156946058098e-127
GIMAP4	5.56660170482651e-131	0.785721750197397	0.721	0.482	9.97145363385573e-127
OAS1	2.00951879881644e-130	0.411533169083387	0.325	0.083	3.59965102431989e-126
RNF213	9.21294129603856e-129	0.843271066380884	0.703	0.443	1.65031417435939e-124
MOB4	7.38281854415308e-128	0.572557268980225	0.761	0.525	1.32248428581414e-123
ENSMMUG00000049722	1.95999376853689e-126	0.540729390326735	0.633	0.349	3.51093683758013e-122
RPS6	1.97896318534712e-126	-0.436236914271863	0.997	0.998	3.54491675391229e-122
ENSMMUG00000022489	2.87506425056444e-125	0.460294970564398	0.994	0.982	5.15010259203608e-121
ATP8	3.48277759313959e-125	-0.488418147045468	0.889	0.998	6.23869950259095e-121
CFD	1.00867601434863e-124	-0.634200642570232	0.95	0.986	1.80684134450271e-120
ENSMMUG00000044284	1.0985426161896e-124	0.628559633729402	0.826	0.661	1.96781938838043e-120
RPL19	2.24294687360841e-124	-0.298945422462539	1	1	4.01779073469474e-120
UBE2L6	2.31674578249174e-121	0.678688512720789	0.612	0.356	4.14998672017746e-117
PKIB	2.74541577002061e-120	0.547584527737244	0.511	0.222	4.91786326883791e-116
ENSMMUG00000053735	2.42145906713364e-119	0.480229557378084	0.68	0.413	4.33755962695649e-115
OAS2	2.95478317579203e-118	0.378344240412512	0.343	0.101	5.29290310279627e-114
LCK	1.59706656659093e-117	0.588215178037911	0.582	0.311	2.86082534073434e-113
ENSMMUG00000047277	8.14322428153273e-115	0.441998515027688	0.605	0.316	1.45869576555096e-110
CEP85	6.07974860247385e-114	0.476735226999528	0.965	0.909	1.08906536716114e-109
G0S2	1.71712883174869e-113	-0.896824605856813	0.588	0.813	3.07589287631142e-109
CYTB	1.13572229081513e-112	0.632385193399962	0.896	0.424	2.03441933953714e-108
RPL32	1.95087687414161e-112	-0.362877506393004	1	1	3.49460574464986e-108
RPS4Y1	9.85215702322836e-112	-0.399795916535016	0.979	0.996	1.7648168875709e-107
LTA4H	1.35271316562082e-111	-0.639905281180345	0.867	0.955	2.42311509357658e-107
NME2	2.90411672975534e-111	-0.349596077663569	0.98	0.998	5.20214429801073e-107
RPL9	3.67118022027683e-111	-0.363706971879809	0.989	0.999	6.57618512858188e-107
RPL5	3.6068746360189e-110	-0.387886346650773	0.991	0.999	6.46099453550065e-106
IFIT1	1.0573384078318e-108	0.294432647156269	0.197	0.027	1.89401028994911e-104
PSMB8	5.68264089197042e-108	0.674921073723532	0.943	0.893	1.01793146297866e-103
ENSMMUG00000001200	1.26378309359453e-107	0.626215611706434	0.842	0.727	2.26381465555587e-103
ENSMMUG00000047632	1.70559610800857e-105	0.538530700613572	0.902	0.835	3.05523430827576e-101
ENSMMUG00000009018	3.28135452718586e-105	0.526126612070345	0.876	0.782	5.87789036454804e-101
ENSMMUG00000062821	2.37778061134603e-103	0.425547904118796	0.388	0.148	4.25931840910414e-99
TPT1	2.85350569434442e-103	-0.36755347220556	1	1	5.11148475027916e-99
ENSMMUG00000031426	7.45457699119895e-103	0.520903940966227	0.874	0.752	1.33533837643347e-98
MGST3	9.32609820666068e-102	-0.480194717274615	0.952	0.989	1.67058397175913e-97
SIGLEC1	1.64239039985908e-101	0.477060370999123	0.626	0.352	2.94201392326758e-97
ENSMMUG00000045123	2.29202711636117e-101	0.44746956460387	0.944	0.836	4.10570817353776e-97
ENSMMUG00000020721	6.48744862222384e-100	-0.498244380642161	0.719	0.857	1.16209667169896e-95
RACK1	1.23119744279299e-99	-0.378027203075118	0.993	0.999	2.20544397927508e-95
CXCL10	8.59797000248776e-99	1.63598883097743	0.189	0.028	1.54015436654563e-94
ODF3B	3.17968208742262e-98	0.543087481734901	0.769	0.57	5.69576452320015e-94
ENSMMUG00000032580	5.098038512405e-98	0.536503443717867	0.774	0.538	9.13211638727107e-94
GPX1	7.22005810913462e-96	0.707279174641071	0.95	0.941	1.29332900908929e-91
ENSMMUG00000019371	1.98764561677712e-95	-0.650527609029016	0.738	0.913	3.56046959333286e-91
RPS18	2.26552900981486e-95	0.438987303161309	0.998	0.998	4.05824211528135e-91
LY86	3.06259208504031e-95	-0.53501584327344	0.559	0.776	5.4860212019327e-91
TXNIP	6.51847753179252e-95	-0.639107828288767	0.9	0.953	1.16765488026999e-90
RPL7	8.97273280747106e-95	-0.352114074469169	0.974	0.997	1.60728562780229e-90
MAP3K8	2.23540567220549e-94	-0.656732897404849	0.6	0.787	4.00428218062169e-90
RPSA	2.47187693738445e-94	-0.2712494748815	0.999	1	4.42787315793676e-90
IDO1	1.60601040401074e-92	1.65051913255476	0.419	0.186	2.87684643670444e-88
ENSMMUG00000028695	9.62244329949459e-91	0.838136041756617	0.113	0.003	1.72366826823847e-86
GPX4	1.8295520076991e-90	-0.334546330702677	0.991	0.998	3.2772765113914e-86
ENSMMUG00000061959	2.96999230195834e-90	0.809095107023765	0.239	0.059	5.32014721049798e-86
APOBEC3A	1.95296149397478e-89	0.87925129946043	0.288	0.091	3.49833992415703e-85
WARS1.1	1.96944421891439e-89	1.00762514820455	0.665	0.454	3.52786542934135e-85
ENSMMUG00000021460	2.65991659307359e-89	0.472784514765896	0.634	0.413	4.76470859317272e-85
ENSMMUG00000060377	1.06722870201225e-88	0.420888514016274	0.989	0.998	1.91172677391455e-84
ENSMMUG00000064139	1.82091950651878e-88	0.592738534990553	1	0.999	3.26181311202709e-84
RPS3	2.01985554467241e-87	-0.334822431694426	0.984	0.992	3.61816723717168e-83
C18H18orf32	2.19917514015022e-87	-0.342647508140146	0.995	0.998	3.93938242855109e-83
ND6	3.09105635790073e-87	0.43321637564309	0.5	0.243	5.53700925390758e-83
RPL7A	1.26638102101446e-86	-0.317812707673855	0.998	1	2.26846832294321e-82
RPL4	1.52147283197883e-86	-0.353720673784099	0.975	0.994	2.72541428392367e-82
SAT1	7.78765603696401e-86	0.604778793484979	0.971	0.948	1.39500282590136e-81
EEF1B2	9.89555280351197e-86	-0.339315037196509	0.984	0.997	1.7725903736931e-81
ENSMMUG00000063607	1.0066185794413e-83	0.414749632438728	0.437	0.211	1.80315586135321e-79
DSE	1.50877686642387e-83	0.96694617822812	0.472	0.255	2.70267200082508e-79
PABPC1	2.05156806745354e-83	-0.368290999535041	0.98	0.997	3.67497387922953e-79
RPS27A	1.60938285512372e-82	0.537748771351234	0.916	0.887	2.88288750838312e-78
RPL23A	5.22620756636964e-82	0.327513730435184	0.992	0.977	9.36170561363793e-78
ENSMMUG00000019505	1.30301272670874e-81	0.460459282868533	0.785	0.605	2.33408669735337e-77
ENSMMUG00000058389	3.31586779821078e-81	0.565294922264475	0.923	0.875	5.93971398693497e-77
EMP3	4.48530806355455e-81	0.456691927972886	0.982	0.967	8.03453233424527e-77
ENSMMUG00000064120	1.58621032843581e-80	0.897884167409574	0.988	0.981	2.84137856132707e-76
VAPA	2.59254017694301e-80	-0.470232418762047	0.84	0.911	4.64401721895801e-76
ENSMMUG00000032410	6.17338074224706e-80	0.503995133137097	0.827	0.723	1.10583769235872e-75
ISG20	7.19947360107234e-79	0.662096178044439	0.478	0.249	1.28964170616009e-74
IFI44L	1.55324903543002e-78	0.268879446348799	0.269	0.088	2.7823349971658e-74
ELOC	3.26808316534695e-78	0.368251802906687	0.597	0.368	5.85411737408599e-74
RPL18	3.71254850765108e-78	-0.281620739896977	0.999	1	6.65028814175539e-74
PROS1	3.91203930186372e-78	-0.428785530480082	0.311	0.535	7.00763600142847e-74
VAMP8	2.49776080845827e-77	-0.413253654203945	0.828	0.933	4.47423893619129e-73
ENSMMUG00000029987	7.91951970206762e-77	0.389969412042004	0.506	0.281	1.41862356423137e-72
AHNAK	8.75445166921436e-77	-0.5577664872993	0.814	0.918	1.56818492750637e-72
AKR1B1	9.79918797724997e-77	-0.434364625370066	0.875	0.953	1.75532854236479e-72
CDH1	1.05871493935147e-76	-0.3492472267124	0.072	0.271	1.89647607086028e-72
ENSMMUG00000056842	1.09468526777567e-76	0.340085381421121	0.473	0.252	1.96090972016656e-72
MS4A6E	1.73031067729416e-76	0.428482851825468	0.41	0.195	3.09950551623702e-72
OASL	3.4457352581464e-76	0.401570880388135	0.417	0.203	6.17234556791764e-72
UBA52	7.95079023622111e-76	-0.287433440912592	0.999	1	1.42422505501429e-71
ENSMMUG00000028777	1.07757002031951e-75	0.346229970229219	0.439	0.218	1.93025117739833e-71
PSME1	1.08484609810351e-75	0.41366608468239	0.952	0.937	1.94328481553282e-71
ENSMMUG00000056012	1.67413922665314e-75	0.453803150576908	0.854	0.761	2.99888559670377e-71
IRF9	2.4559303103801e-75	0.411466307915453	0.752	0.581	4.39930796498388e-71
SLC25A6	2.86941062659822e-75	-0.366011860219679	0.976	0.998	5.13997525542538e-71
PLTP	3.25336378930955e-75	-0.767144803151304	0.566	0.766	5.82775055579019e-71
GIMAP7	6.06750775293541e-75	0.450437153619653	0.378	0.174	1.08687266378332e-70
B2M	6.42605255076757e-75	0.263700507160967	1	1	1.15109879341899e-70
ENSMMUG00000021075	1.08988508890706e-74	0.318861284514819	0.987	0.964	1.95231115975922e-70
GPCPD1	1.81452209635362e-74	-0.498537922238848	0.758	0.865	3.25035343119823e-70
CD37	1.9439147428039e-74	-0.388132915140133	0.888	0.957	3.48213447878463e-70
C3	3.41737252431176e-74	0.515061628782128	0.592	0.335	6.12153940279966e-70
ENSMMUG00000038348	8.38836826359779e-74	0.27461510167176	0.292	0.108	1.50260840705827e-69
PPDPF	8.95377605965321e-74	-0.359386966604693	0.951	0.984	1.60388990556568e-69
GIMAP6	1.48126739334106e-73	0.363888238212926	0.417	0.205	2.65339428169183e-69
BST2	1.53308928249163e-73	0.436300976495962	0.939	0.904	2.74622283172725e-69
RPS15	1.08362590166214e-72	-0.254960500931502	1	1	1.94109907764739e-68
ZNF483	1.1025119525904e-72	0.471089337508842	0.683	0.496	1.97492966067518e-68
PLA2G4C	1.27476436946432e-72	0.337247511131351	0.256	0.086	2.28348541502143e-68
SH3BGRL	6.83393240696465e-72	-0.344867161629044	0.902	0.971	1.22416231205958e-67
LST1	3.26047670731847e-71	0.425336379929293	0.5	0.291	5.84049192581957e-67
GAPDH	3.550693095914e-71	0.416340304042757	0.999	0.998	6.36035654271075e-67
ENSMMUG00000031981	5.34308134208877e-71	0.431565831576765	0.611	0.408	9.57106160808361e-67
CD177	1.17740793794412e-70	-0.477817712685856	0.156	0.374	2.1090908392393e-66
ALOX5AP	1.37849183674955e-70	-0.512117779172016	0.866	0.928	2.46929242716946e-66
ENSMMUG00000003073	1.63216543265771e-70	-0.289556350821561	0.996	1	2.92369793951976e-66
RPL31	3.81549493852876e-70	0.447645463920559	0.741	0.557	6.83469608338656e-66
SLAMF8	7.40150968620057e-70	0.411095036154119	0.44	0.228	1.32583243008911e-65
ADAMDEC1	1.38994914432382e-69	0.838422243609768	0.574	0.361	2.48981590222726e-65
ENSMMUG00000056654	1.72954185949505e-69	0.472034526511995	0.657	0.468	3.09812833291348e-65
RPL6	2.29401000733266e-69	-0.280415749362477	0.999	0.999	4.109260126135e-65
ENSMMUG00000061756	5.38917609123063e-69	0.269821563415279	0.234	0.075	9.65363113222142e-65
ENSMMUG00000013256	1.13707310500289e-68	0.357413145609154	0.195	0.053	2.03683905299168e-64
IL18BP	1.9122955060513e-68	0.360074449072712	0.244	0.083	3.42549493998969e-64
ENSMMUG00000004941	2.05749430099707e-68	0.399613589066729	0.654	0.469	3.68558954137605e-64
RNF187	5.26623105471637e-68	0.267187586290924	0.428	0.216	9.43339968831344e-64
IFIT2	6.62725988285169e-68	0.453761354414215	0.384	0.188	1.18714106281522e-63
ND2	6.36010533609279e-67	-0.296324669426632	0.995	0.998	1.1392856688543e-62
ENSMMUG00000006283	1.72854819344182e-66	0.333791278941455	0.983	0.976	3.09634837891233e-62
ENSMMUG00000051893	3.12171531501528e-66	0.631817037823388	0.677	0.512	5.59192864378687e-62
CTSL	3.17800732071095e-66	1.24515634831645	0.699	0.515	5.69276451358952e-62
ENSMMUG00000005593	3.39941869470038e-66	-0.303633625850132	0.999	1	6.08937870781679e-62
TKT	4.37347739575802e-66	-0.353845063562407	0.938	0.974	7.83421005902134e-62
CBR1	6.10767505447943e-66	0.408554240356356	0.693	0.535	1.0940678325089e-61
MAMU-DOB	3.44532443562007e-65	0.373175896740126	0.51	0.302	6.17160966152624e-61
CXCL11	1.74763519452364e-64	0.752434789395366	0.103	0.009	3.13053892395019e-60
NFKBIA	3.16955545826608e-64	-0.710644315585012	0.922	0.964	5.67762469239203e-60
HCST	4.80781214360243e-64	0.481079552591942	0.525	0.324	8.61223389283503e-60
TCIRG1	5.08970940512577e-64	0.439332589272908	0.87	0.759	9.11719645740179e-60
LILRAB	6.47843923460841e-64	0.389644748479755	0.737	0.57	1.1604828200954e-59
PSMB10	1.01189600670411e-63	0.548542687675501	0.792	0.678	1.81260931680907e-59
ND4	1.14788762424072e-63	-0.352701665983302	0.976	0.999	2.05621110130241e-59
ENSMMUG00000006075	1.56171489403047e-63	0.350059379226007	0.516	0.313	2.79749988967678e-59
ENSMMUG00000002309	2.6232557773677e-63	0.32264031519816	0.438	0.236	4.69903807399877e-59
EIF3L	5.40501825464079e-63	-0.360156271467564	0.856	0.934	9.68200919953805e-59
IFIT3	8.33904120078704e-63	0.296075030160497	0.292	0.119	1.49377245029698e-58
EIF4B	9.2325988306048e-63	-0.37488742297639	0.771	0.863	1.65383542852624e-58
MVP	1.08382851447584e-62	0.401652322265342	0.874	0.772	1.94146201798057e-58
SHTN1	1.85726150874701e-62	-0.462778576433697	0.511	0.663	3.32691254061852e-58
RPS16	2.01860719212199e-62	-0.255025838186423	0.999	1	3.61593106324811e-58
CIR1	1.13048435937725e-61	0.332571885691407	0.546	0.343	2.02503663295247e-57
ENSMMUG00000049295	1.71078811523267e-61	0.401288367234459	0.425	0.23	3.06453475081628e-57
VIM	1.94990613100645e-61	-0.309945457830325	0.998	0.999	3.49286685247185e-57
ENSMMUG00000006854	2.59591305876633e-61	0.25066710448114	0.341	0.156	4.65005906216813e-57
MARCKSL1	4.92151230606719e-61	0.28315803861208	0.192	0.055	8.81590499385816e-57
ENSMMUG00000032498	1.61091071122357e-60	0.325871023150175	0.502	0.306	2.88562435701478e-56
CXCL9	2.46232865383041e-60	1.50799570943729	0.134	0.025	4.41076931760642e-56
FABP4	3.78529499780678e-60	-1.24125957787738	0.199	0.399	6.78059892957128e-56
IFI27L2	4.34195475944227e-60	0.303098636114242	0.963	0.934	7.77774356058894e-56
NPM1	4.755635811667e-60	-0.311595729998096	0.955	0.977	8.5187704294391e-56
IFI44	1.28146950843175e-59	0.265765239918055	0.344	0.165	2.29549633045379e-55
ENSMMUG00000040343	2.0519543642832e-59	0.434066206688406	0.636	0.456	3.6756658527405e-55
SLAMF9	4.12748082048166e-59	-0.406934602279476	0.381	0.571	7.39355639372879e-55
NMI	1.28873739585663e-58	0.365411321951369	0.642	0.465	2.30851529719799e-54
XAF1	1.62946967351441e-58	0.280086676879403	0.324	0.151	2.91886902616636e-54
MARCO	1.71357396432294e-58	-0.879882457300994	0.168	0.359	3.06952504229168e-54
WLS	2.79259829761985e-58	-0.293140355607253	0.124	0.31	5.00238133052645e-54
AP1S2	2.98884072454484e-58	-0.357418849532788	0.8	0.901	5.35391038987717e-54
DDX39A	3.95087509056991e-58	0.369115085717758	0.601	0.409	7.07720254973788e-54
PGAM4	7.38355916346942e-58	0.297274619064959	0.447	0.258	1.32261695295228e-53
PLP2	1.13082896936497e-57	-0.416541701465299	0.659	0.815	2.02565393282347e-53
LILRA3	2.17305038341642e-57	-0.839346138349093	0.74	0.798	3.89258515181383e-53
LGALS3BP	2.851714575512e-57	0.470984824628826	0.759	0.638	5.10827631911465e-53
SGMS2	4.27830420493475e-57	-0.263823111246046	0.071	0.235	7.66372632229963e-53
EEF1G	9.54379829030003e-57	-0.278115111551865	0.966	0.99	1.70958058774145e-52
CCDC88A	1.80991173005139e-56	-0.369079378167495	0.633	0.76	3.24209488204105e-52
ENSMMUG00000018860	2.77344954493869e-56	0.302470680475984	0.491	0.297	4.96808016984868e-52
IL15RA	3.85306820967318e-56	0.318416949576009	0.32	0.153	6.90200108398757e-52
ENSMMUG00000012203	7.67946686731897e-56	-0.409872615241447	0.471	0.642	1.37562289994285e-51
RARRES1	1.39535762106789e-55	-0.705600416131531	0.252	0.449	2.49950410661891e-51
LRPAP1	2.62702696420606e-55	-0.341131059997409	0.761	0.842	4.70579340098232e-51
RTN3	3.03324112463677e-55	-0.334716436959385	0.76	0.825	5.43344482656185e-51
ENSMMUG00000010783	2.93086451893241e-54	0.326040540131266	0.901	0.814	5.25005761276363e-50
TREM1	3.16940575829878e-54	-0.363056746823306	0.846	0.925	5.6773565348406e-50
ARHGAP18	4.24163628529823e-54	-0.384165403096117	0.603	0.739	7.59804307785471e-50
TECR	5.51932726682937e-54	-0.564539826356041	0.445	0.59	9.88677093307146e-50
ENSMMUG00000002320	5.62580059921416e-54	0.252568003723979	0.999	0.997	1.00774966133723e-49
IFI35	6.16602621152729e-54	0.346253114166404	0.626	0.452	1.10452027527088e-49
MS4A6A	6.78651513611238e-54	0.528864881884889	0.817	0.769	1.21566845633181e-49
GCA	1.11193171995498e-53	-0.366470928571663	0.227	0.404	1.99180328995535e-49
FCHO2	1.11491244007962e-53	-0.335617766071302	0.288	0.471	1.99714265391462e-49
ENSMMUG00000040065	2.0836087724772e-53	0.298727483797455	0.446	0.262	3.73236839413841e-49
ENSMMUG00000009066	2.18117514408827e-53	0.337171990256513	0.559	0.375	3.90713903560533e-49
ENSMMUG00000056354	8.4233779569413e-53	0.321746192465732	0.549	0.357	1.5088796934269e-48
RHOA	1.13877730875207e-52	-0.261190412053025	0.998	1	2.03989179316759e-48
ZC3H10	1.34567487090872e-52	0.322672795478168	0.996	0.999	2.4105073962588e-48
ENSMMUG00000032370	1.85935037862501e-52	0.263579177865251	0.4	0.221	3.33065433323097e-48
RPL27A	3.44313567299809e-52	-0.264990511628358	0.975	0.989	6.16768893104148e-48
PFDN5	4.9478936666518e-52	-0.262874709946678	0.975	0.995	8.86316192507337e-48
ENSMMUG00000014648	5.9501894342048e-52	0.374212048221093	0.929	0.891	1.06585743334911e-47
CAT	6.61790126834498e-52	-0.318404917219303	0.806	0.895	1.18546465419864e-47
MCEMP1	1.16945495354182e-51	-0.655747381775495	0.467	0.66	2.09484465827947e-47
COLEC12	2.67386490536873e-51	-0.334518657149196	0.268	0.448	4.78969420498701e-47
ENSMMUG00000056183	5.70899287303151e-51	0.45417723442326	0.979	0.993	1.02265189334613e-46
PARP14	5.88311828846913e-51	0.314147403907079	0.358	0.188	1.05384297901348e-46
SLC29A1	8.03538632528943e-51	-0.265171042847071	0.994	0.999	1.4393787524491e-46
SLC7A7	9.2787016477608e-51	-0.368677831442721	0.776	0.862	1.66209382616339e-46
APOBEC3D	1.0381874241151e-50	0.296586170461623	0.383	0.207	1.85970513281738e-46
FDX1	1.28263305737326e-50	0.380240550239076	0.645	0.459	2.29758059567272e-46
SEPTIN11	1.40646954696949e-50	-0.35033111399956	0.546	0.675	2.51940889948645e-46
DUSP1	1.96256168610581e-50	-0.397248780235125	0.924	0.987	3.51553674832134e-46
FABP5	2.89289936750005e-50	-0.402541142576221	0.94	0.979	5.18205063700283e-46
PLD3	4.06256790755439e-50	0.590345120334976	0.791	0.659	7.27727789280218e-46
ENSMMUG00000049154	4.39036861537481e-50	-0.318254210381109	0.394	0.617	7.8644673007209e-46
MS4A7	2.03425124969542e-49	-0.360625673990461	0.831	0.912	3.6439542635794e-45
CD9	2.17354489980419e-49	-0.400350311090748	0.882	0.95	3.89347097901925e-45
FCGR3	2.25084008047919e-49	0.485902433343156	0.692	0.573	4.03192983616238e-45
ETS2	2.49314538604569e-49	-0.420870434050961	0.468	0.622	4.46597133002365e-45
ENSMMUG00000023553	6.33178198048472e-49	0.323722430290942	0.593	0.41	1.13421210616423e-44
PET100	6.49816732176007e-49	0.297531264302306	0.882	0.782	1.16401671234688e-44
CCNI	1.94533068921957e-48	-0.330179566517401	0.873	0.932	3.48467086359901e-44
PILRA	1.97725452451314e-48	0.380049309400313	0.73	0.613	3.54185602976039e-44
FHL1	4.14624896894366e-48	-0.42880439646303	0.141	0.304	7.42717577806879e-44
CLEC4E	1.21238993617202e-47	-0.363775913124302	0.179	0.349	2.17175409266494e-43
H1-4	1.32342991699816e-47	-0.417372976392384	0.44	0.599	2.37066001031881e-43
TPM3	2.36358849930031e-47	-0.259229601234805	0.957	0.979	4.23389607879665e-43
ENSMMUG00000016603	2.97458313290535e-47	0.25932221116924	0.918	0.828	5.32837076597336e-43
FYB1	5.78727849737163e-47	0.435888964088043	0.628	0.468	1.03667519723418e-42
TMA7	9.27797592283159e-47	0.262984453342156	0.96	0.93	1.66196382705682e-42
CRIP1	1.57313728450328e-46	-0.385525352294754	0.958	0.99	2.81796081773073e-42
DST	2.37938439473401e-46	-0.382590402677567	0.346	0.494	4.26219126628703e-42
AKAP9	2.98352613672606e-46	-0.348713080469163	0.503	0.641	5.3443903687174e-42
C10H20orf24	3.06103501020967e-46	0.296214082775249	0.545	0.369	5.48323201378859e-42
NINJ1	6.80638095306287e-46	0.380184282232518	0.897	0.807	1.21922702012215e-41
LYZ	9.48648214026987e-46	-0.314774985155634	0.978	0.998	1.69931354578654e-41
CHIT1	1.80237016938199e-45	-0.853722938453321	0.229	0.403	3.22858568441397e-41
GADD45B	2.45471448890769e-45	0.455200110357235	0.714	0.557	4.39713006398035e-41
MAP2K2	3.7834017288165e-45	0.296209365000184	0.606	0.432	6.77720751682899e-41
PPP4C	5.91653646404822e-45	0.300615832282713	0.78	0.645	1.05982917680496e-40
FTH1	6.021289328913e-45	0.312856340113824	1	1	1.07859355748819e-40
NAPA	7.01981854299603e-45	0.31999653316769	0.78	0.664	1.25746009560688e-40
CD36	1.0019323106627e-44	-0.380610350927809	0.597	0.741	1.79476134809009e-40
LMNA	1.06406643237067e-44	-0.511048931248152	0.678	0.813	1.90606220030558e-40
NCL	4.65814545291922e-44	-0.272465342354165	0.907	0.94	8.3441359498142e-40
ENSMMUG00000008632	7.847627178905e-44	0.270566769085501	0.419	0.25	1.40574545655725e-39
CPM	9.36717688799172e-44	-0.493965385911952	0.681	0.8	1.67794239594596e-39
PGLS	9.46642212472471e-44	-0.31853685797886	0.775	0.853	1.69572019520194e-39
ENSMMUG00000006206	1.96203910427496e-43	0.347748034684779	0.737	0.605	3.51460064748774e-39
FAM162A	2.75202561421086e-43	-0.305044195274586	0.626	0.741	4.92970348273591e-39
TWF2	3.49555602010047e-43	0.257360278260722	0.911	0.874	6.26158949880597e-39
ENSMMUG00000052841	3.69488186456155e-43	0.299183844691131	0.66	0.503	6.6186418839891e-39
PDCD4	3.75933396378319e-43	-0.341527346813339	0.34	0.493	6.73409492932483e-39
SLC3A2	5.05160565872724e-43	0.400449011848707	0.767	0.639	9.0489412164781e-39
SCLT1	5.55054000306425e-43	0.284846977432689	0.862	0.721	9.94268230748899e-39
SNRPC	1.73350395386052e-42	0.252651436309666	0.562	0.391	3.10522563255034e-38
UNC93B1	3.77845274130948e-42	0.260708029242457	0.478	0.309	6.76834239550768e-38
S100A8	8.20278939601505e-42	-0.588530041482501	0.209	0.376	1.46936566450818e-37
BATF	1.44922704600331e-41	0.304483653939389	0.385	0.227	2.59600040750573e-37
TMX4	2.38309348224061e-41	-0.253925605680795	0.28	0.44	4.2688353547376e-37
RAB13	2.42075900423721e-41	-0.426064512032272	0.62	0.719	4.33630560429012e-37
DNPEP	2.63104797141125e-41	0.276728197263158	0.508	0.348	4.71299623118897e-37
ENSMMUG00000031947	2.66583274238095e-41	0.37823755671951	0.717	0.593	4.775306191427e-37
ENSMMUG00000039864	3.26841675557008e-41	-0.382935477603394	0.539	0.682	5.85471493425269e-37
NSA2	3.81468300165885e-41	-0.291376337619059	0.884	0.918	6.8332416608715e-37
PSMA5	6.72498913204198e-41	0.28453307354484	0.648	0.507	1.20464730322268e-36
CTSZ	7.16258638833818e-41	0.355254138225493	0.939	0.912	1.28303409974302e-36
LRRFIP2	8.1921014255525e-41	-0.318693981284049	0.425	0.559	1.46745112835922e-36
SAMD9L	8.30342484111757e-41	0.285749273049035	0.505	0.335	1.48739249178939e-36
TCEAL9	8.36602428818428e-41	-0.303820226346983	0.578	0.728	1.49860593074245e-36
HSBP1	2.31058194520061e-40	-0.278205103102866	0.925	0.962	4.13894543843785e-36
DBNDD2	5.49172838354396e-40	-0.306587425699512	0.463	0.606	9.8373330534423e-36
ENSMMUG00000017890	6.07253853307986e-40	0.292815823019768	0.679	0.532	1.08777382743059e-35
ENSMMUG00000039360	6.55959965897567e-40	0.378131386707953	0.768	0.638	1.17502108691231e-35
TNFRSF1B	7.01388007730697e-40	0.376776622123752	0.78	0.646	1.256396338248e-35
HSPD1	8.25183014005082e-40	-0.322556619892962	0.861	0.901	1.4781503329873e-35
GDI2	5.58848984900074e-39	-0.264431054799485	0.835	0.905	1.0010661866515e-34
TAPBPL	5.9837088142059e-39	0.290442322227008	0.438	0.282	1.0718617598887e-34
ENSMMUG00000054038	1.0285506265582e-38	0.436460301330127	1	0.999	1.8424427373537e-34
ANXA1	3.86244903139869e-38	-0.320416031555251	0.889	0.945	6.91880494994447e-34
NAGA	4.12051386393545e-38	0.269478704458867	0.439	0.291	7.38107648446757e-34
MAP1LC3B	4.73327369116992e-38	0.312131357904899	0.853	0.762	8.47871316299268e-34
LRP1	5.43947142908482e-38	-0.296128490333124	0.869	0.911	9.74372517091963e-34
RETN	6.62586442295265e-38	-0.791941293454722	0.73	0.844	1.18689109408351e-33
CORO1A	7.10464580170605e-38	0.476515856515468	0.86	0.785	1.27265520245961e-33
CLIC4	8.59876599013548e-38	-0.29584142470311	0.431	0.576	1.54029695181297e-33
ARPC2	9.77518064084362e-38	0.271119474374659	0.609	0.463	1.75102810819432e-33
HACD4	1.33302607995857e-37	-0.31155665199033	0.713	0.806	2.38784961702979e-33
ITGAX	1.34426645065591e-37	0.320308869187383	0.854	0.776	2.40798449305993e-33
HMGN3	1.36133680513419e-37	-0.329139742478799	0.385	0.531	2.43856261903687e-33
EML4	2.27566883289877e-37	-0.31586543891472	0.745	0.812	4.07640558037156e-33
PRKDC	2.46880374938746e-37	-0.279131655121751	0.448	0.587	4.42236815627776e-33
SLC43A3	3.55870928766578e-37	0.401156497967408	0.518	0.366	6.3747159469957e-33
FTL	3.58594341495417e-37	0.574939143936807	0.973	0.962	6.42350043920741e-33
ND5	7.64446165174946e-37	-0.307081120196443	0.772	0.888	1.36935241567788e-32
TNFRSF14	8.81613341511948e-37	0.293995506849765	0.529	0.37	1.57923397865035e-32
ENSMMUG00000013289	1.13511333941824e-36	0.298797708877544	0.53	0.372	2.0333285248999e-32
PTPN6	1.63647901451383e-36	0.294560944722276	0.758	0.636	2.93142485869862e-32
APEX1	1.66815321010188e-36	-0.290639920711964	0.574	0.675	2.9881628452555e-32
LAT2	6.47919397199514e-36	0.290726846364176	0.58	0.413	1.16061801620349e-31
SARAF	9.56434159673377e-36	-0.277109590349013	0.894	0.944	1.71326051022292e-31
ZNFX1	3.15416317400102e-35	0.272484340436531	0.468	0.314	5.65005249358804e-31
CD52	4.6992654242882e-35	-0.322192644996016	0.852	0.903	8.41779415452745e-31
TUBB6	5.43994864859358e-35	-0.306627376486304	0.549	0.678	9.74458001422569e-31
CLEC2B	8.88616515845834e-35	0.287156894217763	0.527	0.378	1.59177876483464e-30
SUB1	1.07730555628445e-34	0.254670460394875	0.908	0.841	1.92977744297233e-30
PLEKHO1	1.84632716156636e-34	0.280240788814904	0.524	0.364	3.30732584451383e-30
FYTTD1	3.93134579356753e-34	-0.255662592730878	0.492	0.618	7.04221972001752e-30
PTPRE	4.0519354661378e-34	0.298992243107442	0.47	0.316	7.25823200049265e-30
GSTO1	5.06704334935394e-34	-0.269082549323388	0.43	0.559	9.07659475169772e-30
LRRFIP1	5.40965869617623e-34	-0.256673763311392	0.852	0.916	9.69032162246048e-30
SLC25A43	6.70805440132931e-34	0.253277008051861	0.917	0.89	1.20161378491012e-29
IGFLR1	9.5598929690655e-34	0.267999362719229	0.549	0.387	1.7124636275487e-29
TMEM43	9.66125349776639e-34	-0.267160093114369	0.451	0.573	1.73062033905489e-29
SNRPG	1.53676871452737e-33	0.27699793324277	0.838	0.739	2.75281379833288e-29
FCGR2B	1.63964514496631e-33	0.344772400705337	0.766	0.631	2.93709634817815e-29
PSMB5	1.74220342007424e-33	-0.254900044455389	0.767	0.837	3.12080898637898e-29
CYCS	1.79133165369692e-33	0.261541340456421	0.716	0.59	3.20881239126728e-29
PARP6	2.16819280094703e-33	0.303595850084935	0.967	0.944	3.88388376433641e-29
TPD52L2	2.324163409256e-33	0.259457737024305	0.744	0.613	4.16327391500027e-29
PELI1	2.94694470542028e-33	-0.444216625071645	0.344	0.466	5.27886205081934e-29
LAP3	3.17981628643659e-33	0.408528781357798	0.934	0.906	5.69600491389386e-29
ENSMMUG00000006397	5.25697421315793e-33	0.361229115315266	0.522	0.388	9.4168179080298e-29
PFAS	6.66174751926984e-33	-0.289190089291859	0.378	0.509	1.19331883312681e-28
LYN	2.91813335746103e-32	0.315536447603035	0.799	0.702	5.22725228321995e-28
LIMD2	3.39356702261557e-32	0.319256119257427	0.337	0.203	6.07889660761126e-28
TIMP1	4.75210755162008e-32	0.957748747471297	0.356	0.22	8.51245025721705e-28
CDK2AP2	5.94954925197541e-32	0.258697841807341	0.552	0.401	1.06574275750636e-27
HBEGF	8.75497754734242e-32	-0.394668980653272	0.31	0.452	1.56827912805545e-27
VPS13C	1.39299584309167e-31	-0.264484092058847	0.541	0.646	2.4952734537301e-27
NXPE3	2.78921221619129e-31	-0.410381673422565	0.64	0.749	4.99631584286345e-27
S100A4	3.59453087390402e-31	-0.351725762580696	0.878	0.952	6.43888315442427e-27
AKR7A2	5.47704410039129e-31	-0.32874195053633	0.621	0.703	9.81102909703092e-27
SMPDL3A	7.99506882832251e-31	0.3648268012995	0.621	0.498	1.43215667921741e-26
ERO1A	3.32792471104875e-30	0.261383004685464	0.496	0.354	5.96131153490163e-26
MPC2	3.43292426558414e-30	-0.509038265312605	0.553	0.627	6.14939723694087e-26
PM20D2	3.7697417922998e-30	0.275139722983371	0.789	0.681	6.75273847254664e-26
LYAR	4.00542517439442e-30	-0.29549954501314	0.644	0.728	7.17491811489273e-26
ENSMMUG00000062077	4.29732433827535e-30	0.506934875159599	1	0.999	7.69779708715263e-26
CTSB	8.61018495164842e-30	0.284836235601412	0.993	0.998	1.54234243038878e-25
SNRPB	1.40008945880861e-29	0.267726224165769	0.766	0.675	2.50798024756386e-25
NADK	1.82833970740292e-29	0.271960081706273	0.611	0.473	3.27510491787086e-25
ALOX5	2.18803766059747e-29	-0.276416175147277	0.581	0.691	3.91943186142825e-25
CD14	4.28599041927311e-29	-0.286964324953599	0.898	0.951	7.67749463804391e-25
ABHD12	5.26283745751558e-29	0.289326201419046	0.642	0.509	9.42732073764765e-25
SERPINE1	7.02449051624483e-29	-0.255990148654911	0.19	0.321	1.25829698617494e-24
IFNGR2	2.10000238274912e-28	0.278463905656034	0.753	0.656	3.7617342682185e-24
SMC6	4.81964667119978e-28	-0.365927523083204	0.328	0.438	8.63343308212017e-24
SELENOH	5.01663568360034e-28	0.254855217305719	0.78	0.67	8.98629950003329e-24
GLIPR2	6.50701994249948e-28	-0.291278226777505	0.793	0.842	1.16560248229993e-23
ZC3H13	8.41415446393164e-28	-0.253384428384947	0.522	0.621	1.50722748912407e-23
OSM	2.17695266280956e-27	-0.44636666398323	0.284	0.417	3.89957530489077e-23
CXCL8	2.54244850376116e-27	-0.578919578579258	0.354	0.485	4.55428800478736e-23
APP	2.61961548814849e-27	-0.272130428350668	0.806	0.856	4.69251722392039e-23
PLA2G7	3.35805863837785e-27	-0.281140198837997	0.283	0.409	6.01529043892624e-23
CSF3R	3.40375670857259e-27	0.306548225631747	0.688	0.56	6.09714939206607e-23
ENSMMUG00000041076	5.23577007651885e-27	0.596958503316504	0.698	0.598	9.37883493806822e-23
NAAA	7.04492513388247e-27	-0.323005252268505	0.795	0.855	1.26195743923237e-22
CCNL1	9.0040055583311e-27	-0.280746747314918	0.681	0.763	1.61288751566385e-22
HM13	1.29688456008721e-26	0.272531811954488	0.698	0.584	2.32310931248422e-22
SERPINB10	1.53504029060023e-26	0.256124610373999	0.32	0.195	2.74971767255219e-22
MAMU-F	1.97366245058452e-26	0.280987760382866	0.611	0.497	3.53542154773206e-22
PPARG	2.45527790668283e-26	-0.278976817184557	0.519	0.631	4.39813931424095e-22
SUCNR1	1.06759942248204e-25	0.293244534591685	0.353	0.234	1.91239084549207e-21
CD40	1.41103014350083e-25	0.267023909654617	0.344	0.219	2.52757829605304e-21
TNFAIP3	3.3155591621699e-25	-0.554474833590333	0.438	0.54	5.93916112719495e-21
SERF2	5.53312466449435e-25	0.264897501145833	0.574	0.46	9.91148621150873e-21
DNAJB1	6.15339237507882e-25	0.36532717414914	0.668	0.551	1.10225717614787e-20
MMP9	7.74522295212674e-25	0.551246956118512	0.194	0.1	1.38740178741446e-20
S100A9	1.08600964360575e-24	-0.448027855328056	0.118	0.226	1.94536907459098e-20
GBP7	1.27959693898117e-24	0.26939963470272	0.334	0.221	2.29214199679697e-20
CD86	7.93984055313492e-24	0.286339050442624	0.736	0.641	1.42226363828306e-19
KLHDC8B	1.17802396085525e-23	-0.297926050013645	0.454	0.564	2.11019432108e-19
TNFSF13B	4.21335424223717e-23	0.302200259549495	0.673	0.595	7.54738145411945e-19
LAMP1	6.71219468274153e-23	0.289080988964537	0.956	0.956	1.20235543351949e-18
ACP5	8.41895819198081e-23	-0.271822547647586	0.638	0.751	1.50808798092952e-18
CD274	1.16688407343144e-22	0.333159125226764	0.326	0.213	2.09023944073773e-18
CTSH	3.66107460559085e-22	-0.294129738481264	0.932	0.98	6.5580829409949e-18
SCD	4.31908302426111e-22	-0.310534653153386	0.118	0.215	7.73677342135892e-18
MT1X	7.6763808078967e-22	-0.580128681757069	0.298	0.408	1.37507009411854e-17
H2AC20	1.07321999385845e-21	0.347957220625325	0.823	0.749	1.92245897499863e-17
DRAM1	1.22312460481749e-21	0.340118148251211	0.481	0.371	2.19098310460957e-17
PTPRCAP	3.71764130415882e-21	0.550387971270308	0.101	0.04	6.65941086813969e-17
STX11	6.42222336678124e-21	0.251027349507162	0.541	0.419	1.15041287169152e-16
KLF10	6.90003795151895e-21	-0.256386087189419	0.426	0.535	1.23600379825559e-16
CD1B	3.62994477591594e-20	-0.263858217737731	0.086	0.172	6.50232007709822e-16
IL1B	4.45865909902105e-20	-0.622112900468174	0.474	0.583	7.98679604407641e-16
CD69	1.08532582215463e-19	0.272244530975854	0.292	0.189	1.94414414522559e-15
PLAC8	1.67699324101759e-19	0.458065537896484	0.857	0.812	3.00399799263482e-15
NFE2L2	1.72843125111817e-19	0.260525631166604	0.726	0.634	3.09613890012798e-15
FUOM	2.41163712676406e-19	-0.346721783355054	0.88	0.906	4.31996558517246e-15
ENSMMUG00000055885	4.36596750342898e-19	-0.301455771417117	0.176	0.271	7.82075758889232e-15
C15orf48	5.77666213275203e-19	0.592309988684486	0.325	0.223	1.03477348783987e-14
MTHFD2	5.22525240355334e-18	0.298270504627023	0.706	0.608	9.35999463048509e-14
SLAMF7	7.68662551186493e-18	0.28737506783388	0.26	0.17	1.37690522794037e-13
PLIN2	4.36554496361566e-17	0.260211264352147	0.512	0.602	7.82000069332473e-13
NCF1	1.07358873258312e-16	0.299679305182696	0.784	0.73	1.92311949667614e-12
SLC2A5	1.3154541112655e-16	0.260124636711077	0.473	0.379	2.3563729495099e-12
CSRNP1	1.35444356054803e-16	-0.277230651827679	0.335	0.422	2.42621475000968e-12
IL2RA	1.65815989733313e-16	-0.305924003332408	0.081	0.155	2.97026182409283e-12
ENSMMUG00000062917	3.64123939868862e-16	0.318814112137895	0.24	0.156	6.52255213487093e-12
METRNL	5.22529680672867e-16	0.258374563111246	0.453	0.355	9.36007416989307e-12
SNX10	1.62062090808254e-15	0.26685350109603	0.786	0.747	2.90301823264825e-11
SCGB3A1	3.00482976163507e-15	0.839997503420705	0.248	0.174	5.3825515520169e-11
HSPA5	4.25819386309549e-15	-0.299310865264578	0.868	0.894	7.62770266696296e-11
CCL2	7.27519962465067e-15	0.711443155834858	0.211	0.134	1.30320650876367e-10
MT1E	7.29023058774099e-15	-0.427957216726615	0.674	0.705	1.30589900518204e-10
RGS2	7.8825234649714e-15	0.382228868137338	0.496	0.409	1.41199642828033e-10
DDIT3	1.83341104405995e-14	0.261093862807326	0.461	0.365	3.2841892032246e-10
PLAU	5.36770932078842e-14	0.28075442204393	0.577	0.492	9.6151777063283e-10
ID2	2.87968074751207e-13	-0.357341227995568	0.519	0.587	5.15837212301837e-09
ENSMMUG00000063725	4.06152580372778e-13	0.378536171341272	0.647	0.576	7.27541117221758e-09
GM2A	4.7019551721117e-13	0.335427420924598	0.444	0.362	8.42261229980369e-09
ENSMMUG00000064873	6.50723065419059e-13	0.320595700204331	0.276	0.211	1.16564022708516e-08
C1QC	3.3555442443517e-12	0.472923091732986	0.649	0.602	6.01078640490721e-08
MT2A	5.67976203743236e-12	-0.47504359369147	0.815	0.784	1.01741577376526e-07
CHCHD6	1.02058360646297e-11	-0.272764698727088	0.227	0.298	1.82817141425711e-07
HMOX1	1.38047873535906e-11	0.345890249719225	0.559	0.49	2.47285155864868e-07
IL1RN	2.1986426624418e-11	0.865034640137017	0.33	0.257	3.938428601232e-07
CXCL3	1.56365988307197e-10	-0.743274594471377	0.322	0.403	2.80098394854682e-06
FN1	1.30281765050319e-09	-0.250002644804656	0.845	0.856	2.33373725734637e-05
LGMN	3.41807466950915e-09	0.307472508425485	0.824	0.806	6.12279715549175e-05
ACSL1	9.16405287145676e-09	0.271011224980354	0.438	0.37	0.000164155679086405
DNASE2	1.22950070923084e-08	0.297943775044726	0.79	0.769	0.00022024046204452
GPR183	1.84753418210627e-08	-0.275165436376349	0.497	0.547	0.000330948798040696
CCL5	1.68080823255649e-06	0.255775490728211	0.115	0.078	0.0301083178697845
SOD2	1.94944631695586e-06	0.457964007108587	0.943	0.945	0.0349204318756303
ENSMMUG00000050829	2.12968718784004e-06	0.308178436812322	1	0.995	0.0381490865957787
CCL4L1	0.00250635482999553	-1.09008801354959	0.411	0.354	1
TMEM176B	0.00307751422097469	-0.261843313006943	0.713	0.695	1
HMGB2	0.00489079760904272	0.295572983881451	0.424	0.386	1
AZU1	0.0420602129723069	-0.256990773199392	0.122	0.136	1
STMN1	0.497823135951811	0.380661243563544	0.181	0.174	1
