# Supplementary material for: mRNA-1273 vaccination protects against SARS-CoV-2–elicited lung inflammation in nonhuman primates
Source: JCI Insight. 2022 Jul 8;7(13):e160039. doi: 10.1172/jci.insight.160039 (PMC9310526; doi:10.1172/jci.insight.160039)
Supplement: Supplemental data set 1 [file jciinsight-7-160039-s122.zip › DEG_analysis/pDC_markers_D7.csv]

	p_val	avg_log2FC	pct.1	pct.2	p_val_adj
ENSMMUG00000045208	4.45127989936626e-09	1.78103517719568	1	0.481	7.97357768373478e-05
ENSMMUG00000058167	3.61532539769526e-08	-2.1706199893731	0.189	0.667	0.000647613238489152
ENSMMUG00000052293	6.43447052847575e-08	1.29169965143247	1	0.815	0.00115260670576586
ENSMMUG00000009425	8.67888115943481e-08	1.47715079955326	1	0.852	0.00155464798208956
ENSMMUG00000064120	1.16690828593489e-07	1.5074810294055	0.986	0.926	0.00209028281259516
ENSMMUG00000022489	1.26949300021342e-07	1.16716297814067	1	0.963	0.00227404281128229
ENSMMUG00000061125	2.77555142435011e-07	-1.61426825679167	0.676	0.963	0.00497184526643836
ENSMMUG00000058325	3.68964786930215e-07	1.67613392722803	0.919	0.667	0.00660926622828095
CST3	1.13200792048388e-06	-1.13733790935392	0.649	0.926	0.0202776578796278
RPLP1	3.25603842933916e-06	0.611972508178832	1	1	0.0583254163847524
ENSMMUG00000006463	3.37924641603118e-06	0.981668259614488	0.973	1	0.0605324410503665
ENSMMUG00000050829	1.07879777209111e-05	1.10567975594016	0.986	1	0.19324504491468
DNASE1	1.11174106619385e-05	-0.514537627767832	0.014	0.296	0.199146177187304
RPL37A	1.17824917539512e-05	0.793952942087151	0.986	0.963	0.211059774788527
H1-4	1.7409024257897e-05	-1.16455221237796	0.459	0.815	0.311847851531708
ENSMMUG00000044284	2.10778429633324e-05	1.08290584694663	0.932	0.815	0.377567401002173
RPL23A	5.7037269840366e-05	0.698727084873243	1	1	1
RPS6KA3	6.16019071249415e-05	-0.537345496448033	0.095	0.444	1
ERBIN	6.60242563409489e-05	-0.553073329181065	0.027	0.296	1
IL1B	6.61067785709759e-05	-0.636108284780843	0.014	0.259	1
ENSMMUG00000032580	6.62281920886722e-05	1.04375627920577	0.743	0.37	1
ND4L	6.71058255350555e-05	-0.852666888233013	0.676	1	1
RPS18	6.92921420169485e-05	0.654869117555536	0.986	1	1
ETHE1	7.57124029616458e-05	-0.775376477896231	0.324	0.667	1
CEP85	0.00010488970326488	0.774984271769334	1	0.889	1
ENSMMUG00000002324	0.000110248216220577	1.02687625907784	0.865	0.704	1
GPX1	0.000126969724961343	1.11293694348651	0.932	0.741	1
ERP29	0.000145534391985836	0.734388281870959	0.919	0.741	1
BLVRB	0.000149834107361513	-0.601789723147218	0.054	0.333	1
MATR3	0.000155619114961137	-0.738235491451855	0.581	0.852	1
RPS29	0.00016225670202248	0.482157624992914	0.986	1	1
COX3	0.00016225670202248	-0.749727014863415	1	1	1
ENSMMUG00000065104	0.000163750764506042	1.22070505686759	0.77	0.667	1
FN1	0.000165604150924611	-0.887181585497393	0	0.185	1
PIGL	0.000165604150924611	-0.318975013403817	0	0.185	1
ENSMMUG00000064139	0.000194945280808389	0.977515522233007	1	1	1
ANKIB1	0.000197963817763441	-0.567590731472279	0.122	0.444	1
ENSMMUG00000020073	0.000220064233865049	0.538083973163027	1	1	1
ENSMMUG00000051893	0.000234215428678715	1.51939088496181	0.703	0.407	1
CAMSAP2	0.000235660577695924	-0.414446653056695	0.014	0.222	1
TLR4	0.000235660577695924	-0.346675438168028	0.014	0.222	1
ENSMMUG00000014786	0.0002408822499643	0.791199224473445	0.986	1	1
ZC3H10	0.0002408822499643	0.544701781200305	1	0.963	1
RIN3	0.000252282682667003	-0.357533321541722	0.014	0.222	1
PDE8A	0.000269999565255298	-0.420751131439807	0.014	0.222	1
RDX	0.000271431118515315	-0.52367347108154	0.027	0.259	1
WASHC1	0.000296574910274501	-0.2967354523865	0.041	0.296	1
ENSMMUG00000055627	0.000299396856314575	0.938150311007995	0.608	0.259	1
SLC43A3	0.000306093472513812	-0.300041156209141	0.027	0.259	1
SDC2	0.000330400859619504	-0.387457346642067	0.014	0.222	1
STX3.1	0.000349556777172864	0.739108978800386	0.473	0.111	1
ENSMMUG00000058389	0.000353137282797568	1.03192196798493	0.838	0.815	1
DNAJC13	0.000376064630063806	-0.412186071121909	0.108	0.444	1
RAB5C	0.000389888008494656	0.808700886596713	0.703	0.296	1
EIF1AD	0.000397420495158504	-0.656613788078353	0.149	0.444	1
ENSMMUG00000054038	0.000409877342082561	0.747641538653207	1	1	1
PLA2G15	0.000410658614458051	-0.368763853752438	0.041	0.296	1
RANBP2	0.000438803460152625	-0.65095021839332	0.324	0.704	1
APOC1	0.000444932694693758	-2.45115860399543	0.135	0.444	1
ENSMMUG00000030923	0.000455329685805786	0.844156291114975	0.716	0.407	1
DENND10	0.000460984316748334	-0.40259868538111	0.095	0.407	1
LGALS3	0.000483300675363266	-2.68384027865673	0.176	0.481	1
PNOC	0.000490821330500616	1.14217724917558	0.716	0.37	1
IRF7	0.000535366992265045	0.904247514645682	0.932	0.815	1
ENSMMUG00000063637	0.000578371930139897	-0.455463873479176	0.986	1	1
ENSMMUG00000047263	0.00064171865946734	0.566696446373478	0.338	0	1
RPS4Y1	0.000670882620223546	-0.992073122136397	0.676	0.852	1
PAK1IP1	0.000690759399848485	-0.462460084946033	0.108	0.407	1
B2M	0.00070444120042522	0.380010687551196	1	1	1
MX1	0.000707160078659634	1.2023788149664	0.554	0.148	1
PPP1R15A	0.000728612554491679	-0.719686293149329	0.446	0.741	1
SCT	0.000743948623047837	0.807370560693911	0.905	0.63	1
SPART	0.000749742335033266	-0.473209855909533	0.108	0.407	1
OXR1	0.000759356801191011	-0.532902045485052	0.203	0.556	1
ACAP3	0.000809178191435903	-0.276312918685622	0	0.148	1
PZP	0.000809178191435903	-0.347815482368355	0	0.148	1
HS6ST1	0.000809178191435903	-0.314937149611981	0	0.148	1
ENSMMUG00000031100	0.000809178191435903	-0.261606096506276	0	0.148	1
TMEM241	0.000809178191435903	-0.356165051152255	0	0.148	1
ENSMMUG00000042343	0.000809178191435903	-1.0994942238773	0	0.148	1
CNP	0.000866998144953122	0.993290787076381	0.608	0.259	1
NFKBIB	0.000882807663566589	-0.58662998827671	0.338	0.704	1
AKAP9	0.000886047049677734	-0.733544790338043	0.5	0.852	1
VDAC1	0.000909642145711904	-0.628711875948617	0.405	0.741	1
CALCRL	0.000938005872753812	-0.960783496145362	0.351	0.667	1
SLFN5	0.000959966212294498	0.778878849626096	0.365	0.037	1
HS1BP3	0.000974692145976965	-0.329913940621225	0.054	0.296	1
COX2	0.000981548092725059	-0.671755386528623	0.986	1	1
ARHGAP4	0.00100421410092707	0.674428210447954	0.635	0.259	1
ENSMMUG00000050257	0.00100593213944253	0.677703084725713	0.568	0.185	1
POLR2E	0.00104707800033924	0.658399345553802	0.784	0.481	1
MFAP1	0.00107490830950877	-0.473291700792875	0.149	0.444	1
ENSMMUG00000001200	0.00110787829842183	1.02300593887644	0.757	0.63	1
TBC1D5	0.001131868438465	0.727686257830889	0.568	0.185	1
DUSP2	0.00114382369332729	-0.514897232948433	0.027	0.222	1
PFN1	0.00115517876484111	0.544453927474601	1	1	1
ENSMMUG00000054052	0.00115565833745719	-0.385231150474623	0.014	0.185	1
PTCRA	0.00115820396679662	1.01461926902568	0.851	0.63	1
ENSMMUG00000062894	0.00120031285028165	1.39002818108674	0.311	0	1
GAS7	0.00121155894102972	-0.398473002497028	0.027	0.222	1
HK3	0.00123412225552861	-0.359474230166772	0.014	0.185	1
CLEC4A	0.00123412225552861	-0.438676349704244	0.014	0.185	1
ENSMMUG00000018474	0.00123412225552861	-0.46331975976647	0.014	0.185	1
MALT1	0.00123412225552861	-0.328671111649297	0.014	0.185	1
C6H5orf34	0.00123468822339441	0.782030283799272	0.432	0.111	1
SLC11A2	0.00128298276590543	-0.37812245802544	0.027	0.222	1
ENSMMUG00000002309	0.00129778540963896	0.671654655305259	0.351	0.037	1
PIGV	0.00131748074286662	-0.300460748766283	0.014	0.185	1
ENSMMUG00000057381	0.00135292550252491	-0.529935344474528	0.068	0.296	1
TMEM176B	0.00135827581498536	-0.882935168899375	0.027	0.222	1
ENSMMUG00000056332	0.00138804760670299	0.639589421638694	0.932	0.852	1
LMTK2	0.00140600806199228	-0.273389980850912	0.014	0.185	1
GSDMD	0.00140600806199228	-0.261719173179929	0.014	0.185	1
CPM	0.00140600806199228	-0.328594345765427	0.014	0.185	1
ENSMMUG00000056722	0.00145082997759424	0.776885082339472	0.405	0.074	1
DSTN	0.00153099378159606	-0.650155587464543	0.608	0.815	1
UFL1	0.00153907952633482	-0.525080568863068	0.189	0.481	1
ATP8	0.001543605788384	-0.747125295825692	0.662	1	1
HCST	0.0015566410561831	0.714570795603898	0.892	0.704	1
S100A4	0.00159701758412829	-1.41806978446309	0.23	0.556	1
TXNDC16	0.00160929311746157	-0.275103528995586	0.027	0.222	1
ENSMMUG00000028695	0.00162932122652416	1.14362127903958	0.297	0	1
ENSMMUG00000009018	0.00163239091974681	0.903954924408366	0.797	0.593	1
PLD4	0.0016493611645945	0.753379054687448	0.703	0.519	1
KCTD5	0.00168120579948535	0.716389438077186	0.459	0.111	1
DCN	0.00173541581372729	-0.49564900139419	0.081	0.333	1
COX1	0.00176632250688146	-0.549602076712408	1	1	1
DOP1B	0.00177041039193449	-0.454553061692426	0.122	0.407	1
ACBD3	0.0017996523249601	-0.255622835413396	0.027	0.222	1
IQSEC1	0.00180779968243168	-0.429130585051455	0.095	0.37	1
IRF8	0.00181298078217459	0.496967472222079	1	1	1
MIER1	0.00183286484503738	-0.582246425488296	0.243	0.556	1
MAP2K6	0.00183937325877665	0.7098850208651	0.514	0.185	1
CD47	0.00191826780567484	0.645449760090661	0.77	0.519	1
ENSMMUG00000031947	0.00192223413453596	0.822626222354038	0.676	0.37	1
UBTF	0.00193712787489902	-0.800991202908949	0.257	0.593	1
AMFR	0.00202988575919432	-0.346364532058729	0.068	0.296	1
ZNF644	0.00205807618194525	-0.48050784319144	0.284	0.63	1
PAK2	0.0020758490708488	-0.635890404647134	0.649	0.889	1
TNFAIP3	0.00208010628904944	-0.48358615777404	0.189	0.481	1
MAMU-A	0.00217264020866252	0.461483887824942	1	1	1
ENSMMUG00000028672	0.00220109077099283	0.976728216495304	0.284	0	1
INPP5F	0.00232447524093538	-0.327318016296561	0.081	0.333	1
PAK1	0.00245026048367515	-0.480296330277731	0.054	0.259	1
CAMK2G	0.00264099545778804	-0.362528656713575	0.068	0.296	1
ND4	0.00271219678569705	-0.653603007924528	0.797	0.963	1
PRXL2A	0.00275846792020339	0.496761351318908	0.878	0.667	1
MRPS22	0.00281868640467084	-0.406684748830487	0.054	0.259	1
FAM162A	0.00287368901407047	-0.574880011139523	0.419	0.667	1
STX3	0.00294566335783471	-0.414913323543469	0.108	0.37	1
SGF29	0.00299600396066002	0.633953234811985	0.446	0.148	1
KYNU	0.0030062966663372	0.306931036356237	0.473	0.111	1
TOPBP1	0.00303690528202391	-0.369746172421044	0.095	0.333	1
RABIF	0.00307715011630634	-0.506296581765855	0.122	0.37	1
ACAD11	0.00309169658288904	-0.369307939823253	0.054	0.259	1
PARP3	0.00313733120365438	-0.312890704342286	0.068	0.296	1
ENSMMUG00000051745	0.00323643088348575	1.12153471048184	0.676	0.444	1
PSMB5	0.00326739489463982	-0.557154619026956	0.446	0.778	1
ENSMMUG00000006854	0.00327946675221941	0.676563357224302	0.365	0.074	1
ACBD6	0.0032839130093954	-0.438546539752134	0.095	0.333	1
CCR1	0.0033886159900203	-0.430622730549606	0.054	0.259	1
CHD3	0.0033886159900203	-0.357440964959069	0.054	0.259	1
RPS27A	0.00340226078222564	0.84655769646453	0.919	0.852	1
ADAM10	0.00345545728964734	-0.514364693879615	0.243	0.519	1
PTPRC	0.00350501821782117	-0.578889162269568	0.77	0.889	1
TAF10	0.00365837903145698	-0.450275946796254	0.149	0.407	1
ENSMMUG00000064692	0.00367383589690915	0.561076912747272	0.973	0.815	1
RAB27A	0.00368885800992849	-0.457966245202314	0.095	0.333	1
VCL	0.00368885800992849	-0.421406930147936	0.095	0.333	1
ENSMMUG00000030408	0.00371632043374371	0.555144931286837	0.959	0.815	1
ENSMMUG00000005593	0.00377060225995767	-0.4730583436639	1	1	1
TMEM70	0.0037728661588903	0.592052704008363	0.459	0.148	1
IFFO1	0.00382314333701778	-0.449350688709082	0.122	0.37	1
ENSMMUG00000045123	0.00385781580052163	0.5489236349648	0.865	0.704	1
FCER1A	0.00393760288055845	-0.460387500460048	0	0.111	1
HIST1H2BH	0.00393760288055845	-0.324217776640025	0	0.111	1
PDCD1	0.00393760288055845	-0.286176270169474	0	0.111	1
CRMP1	0.00393760288055845	-0.285666789584588	0	0.111	1
HHIP	0.00393760288055845	-0.260319980771813	0	0.111	1
LARP4	0.00396236218847408	-0.434942014830823	0.122	0.37	1
WDR92	0.00406163401493506	-0.324172949512849	0.054	0.259	1
CFD	0.00407182770516171	-1.30176414875053	0.041	0.222	1
RPSA	0.00425818009817334	-0.333872555685224	1	1	1
PCSK1N	0.00431792373631562	0.820330770354323	0.797	0.481	1
BHLHE40	0.00440399020047171	-0.523663938522064	0.797	1	1
VRK2	0.00444935362533652	0.55157092624525	0.473	0.148	1
KIAA0232	0.00446567024621251	-0.361902106856752	0.095	0.333	1
GALNT7	0.00446567024621251	-0.429100026091936	0.095	0.333	1
PPP1R10	0.00447233410089195	-0.527852793302366	0.338	0.63	1
PYCARD	0.00449034858407654	-0.82789285115717	0.041	0.222	1
ENSMMUG00000020721	0.00460478213677631	-0.488017461683375	0.068	0.259	1
VDAC3	0.00461510645097093	0.569243770171926	0.851	0.63	1
FAM214B	0.00462448520340677	-0.422270013398833	0.027	0.185	1
GLB1	0.00463446227375496	-0.496826296142705	0.257	0.556	1
METRNL	0.00471389825691279	-0.328339605944485	0.041	0.222	1
STAC3	0.00472177485285969	-0.430364304297871	0.203	0.481	1
PKN2	0.0047683250579946	-0.544862343621472	0.257	0.556	1
CARD19	0.00484450093700338	0.608456110939311	0.459	0.148	1
KRAS	0.00486710582987193	-0.550187559964927	0.203	0.481	1
PLCG2	0.00488286202946365	-0.341970167629284	0.027	0.185	1
SYPL1	0.00491658332636104	0.5731421355748	0.392	0.111	1
CD86	0.00507257808110478	-0.331559069426281	0.054	0.259	1
NOXA1	0.00519147081731252	-0.280160400516222	0.041	0.222	1
ENSMMUG00000023397	0.00528196918470052	0.42366131666306	0.243	0	1
MYNN	0.00528196918470052	0.463458809576816	0.243	0	1
ENSMMUG00000060590	0.00528196918470052	0.597983676241013	0.243	0	1
ENSMMUG00000061630	0.00528196918470052	0.474636507682912	0.243	0	1
TCF3	0.00528196918470052	0.43530018114936	0.243	0	1
XRCC5	0.00537303350630945	-0.41357921820672	0.622	0.889	1
KIF13B	0.00538788887130195	-0.34788548963165	0.095	0.333	1
CD163	0.00543915300298595	-0.527715890752685	0.027	0.185	1
LRP1	0.00543915300298595	-0.729007447690137	0.027	0.185	1
MMP14	0.00549759801514675	-0.496641689718636	0.014	0.148	1
ARID5B	0.00549759801514675	-0.266440711791202	0.014	0.148	1
DBNDD2	0.00549759801514675	-0.275632455580648	0.014	0.148	1
PET100	0.00558717544597423	0.517640036377892	0.824	0.704	1
UFM1	0.00568207331484119	0.515715737758096	0.514	0.185	1
TRIP4	0.00568439745631297	-0.380796913283981	0.081	0.296	1
CSTA	0.0057382201112333	-0.411029815043914	0.027	0.185	1
SORL1	0.0057382201112333	-0.556361657773275	0.027	0.185	1
CCL18	0.0057382201112333	-0.701899165277102	0.027	0.185	1
NIBAN3	0.00578434622232	-0.633991370661113	0.5	0.778	1
C3AR1	0.00585276431914695	-0.283007833149699	0.014	0.148	1
CARD11	0.00591021993011763	0.677084922167509	0.541	0.222	1
UPF3A	0.00597347079703944	-0.451726602243231	0.108	0.333	1
CAMP	0.00605203715515922	-1.31365163829879	0.027	0.185	1
CTR9	0.00608300493843556	-0.560699110693641	0.216	0.481	1
ENSMMUG00000055690	0.00608303094842725	0.958754080209655	1	1	1
TUBA1A	0.00614194813470809	-0.691611380193374	0.905	0.963	1
LIMK2	0.00614569314243426	-0.315827443478335	0.081	0.296	1
ENSMMUG00000057544	0.00618388231311761	-0.423533237368551	0.068	0.259	1
RASGEF1B	0.00619156357901196	-0.407515908088496	0.108	0.333	1
ENSMMUG00000054565	0.00619379684551425	0.584972113127246	0.568	0.259	1
PLXDC2	0.00622848427789416	-0.291175917931585	0.014	0.148	1
FOCAD	0.00622848427789416	-0.272064376059362	0.014	0.148	1
HUWE1	0.00635704963000687	-0.501144420443545	0.243	0.519	1
LENG1	0.00639728664352602	0.475635612489962	0.703	0.444	1
VIM	0.0064786162550733	-1.45540901349127	0.865	0.926	1
BLK	0.00661798227417411	0.584751828188722	0.838	0.556	1
SLAMF9	0.00662578174338637	-0.269013229631023	0.014	0.148	1
OLR1	0.00662578174338637	-0.277370266488037	0.014	0.148	1
PIP4P1	0.00667061403642038	0.590653802105054	0.419	0.111	1
MIDN	0.00670815334685906	-0.287603746063011	0.176	0.481	1
TPM2	0.00671701091013331	-0.543275644035555	0.068	0.259	1
SMC4	0.0067461123622745	0.495208238762989	0.338	0.074	1
CCDC50	0.00675374106282507	0.423191091691616	0.986	0.963	1
FAM204A	0.0069850200325984	-0.546909801137367	0.27	0.556	1
ENSMMUG00000001458	0.00699187728036834	-0.280852662137421	0.986	1	1
RPS21	0.00699187728036834	0.260780555219761	0.986	1	1
POLH	0.00699877065043054	-0.290067209555181	0.068	0.259	1
POLR3C	0.0070124804982247	0.451513393232546	0.23	0	1
AP1S3	0.0070124804982247	0.523243035014744	0.23	0	1
SLC7A7	0.0070457208708552	-0.268862407368674	0.014	0.148	1
ENSMMUG00000039864	0.0070457208708552	-0.447592572769681	0.014	0.148	1
SMARCD1	0.00706661880872625	0.449776862480825	0.284	0.037	1
LACTB	0.0071374123900957	-0.384593606632042	0.108	0.333	1
TM9SF3	0.00716103665384422	-0.470785745075486	0.216	0.444	1
ENSMMUG00000045959	0.0073393794147294	0.594761254140012	0.324	0.074	1
MOB4	0.00740112326888441	0.682785674069435	0.581	0.333	1
PLBD1	0.00744982372134043	-0.360972109745857	0.081	0.296	1
PARVG	0.00746377658999735	0.596032760203647	0.554	0.296	1
ACAA1	0.00748437569063223	0.427033549277128	0.432	0.148	1
API5	0.00748873189000511	-0.499933754193472	0.122	0.333	1
ENSMMUG00000063316	0.00762364370440084	-0.489675939322386	0.5	0.815	1
JAK1	0.00770964397840427	-0.487019965874486	0.432	0.704	1
CNPPD1	0.00779050454801515	0.596529158313449	0.608	0.37	1
ATL2	0.00781714692390074	0.564022313424069	0.338	0.074	1
BLOC1S2	0.00788127411653342	0.652017369472234	0.446	0.148	1
RETN	0.00794119726893321	-1.5285040397519	0.095	0.296	1
CD79A	0.00800074181133902	0.710316738148964	0.784	0.519	1
RNF13	0.00800481199155685	-0.471570867838833	0.311	0.593	1
ELAVL1	0.0083215088702618	0.490020010370366	0.459	0.185	1
TLN1	0.00841965122952808	-0.536937396788949	0.595	0.778	1
GPATCH2L	0.00857304049826627	-0.360939416618848	0.068	0.259	1
GRSF1	0.00871054832341093	-0.402669082395546	0.297	0.593	1
EXOC3	0.00876302767288245	-0.386313897108628	0.23	0.519	1
MACO1	0.00881087422047696	-0.50211249185249	0.149	0.407	1
SNIP1	0.00886163862466213	-0.454564358625213	0.095	0.296	1
ND5	0.00889567072911258	-0.569278035122365	0.486	0.741	1
ENSMMUG00000006075	0.00925045475022735	0.577977775773749	0.486	0.222	1
TOGARAM1	0.0092741155580274	0.426399481219577	0.216	0	1
RUBCNL	0.0094956107505543	0.568560544246216	0.73	0.481	1
PFDN6	0.00951880817830748	0.571406443574586	0.554	0.296	1
BAG4	0.0095270840467971	-0.38642915720578	0.095	0.296	1
MOB3A	0.00970902909670382	-0.568888780981631	0.176	0.407	1
PACSIN1	0.00972362684599215	-0.501555523927639	0.351	0.593	1
EHD1	0.00975492137026941	-0.335413573649258	0.108	0.333	1
COP1	0.00977693023033103	-0.3739922859532	0.054	0.222	1
RPS16	0.00981929949004189	-0.293022710915906	1	1	1
ILF2	0.00984237592539696	0.545873799594891	0.757	0.519	1
TUBGCP3	0.0100573801379452	-0.257672739635749	0.081	0.296	1
CASP4	0.0102047017078132	-0.382655763204948	0.054	0.222	1
BZW2	0.0103039466230935	-0.351866242068525	0.176	0.407	1
AGK	0.0104566578921881	-0.313733667980343	0.068	0.259	1
DNTTIP1	0.0104722882033233	0.440699516649962	0.365	0.111	1
CYB5R4	0.0106490558700881	-0.411743854216208	0.054	0.222	1
ARFGEF1	0.0106490558700881	-0.304348965683401	0.054	0.222	1
ZC3H18	0.010684796868144	-0.357567089847719	0.135	0.37	1
CYP27A1	0.0107081608605834	-0.914887553066463	0.541	0.667	1
ARAP1	0.0108748276038194	-0.306674758121368	0.068	0.259	1
ENSMMUG00000000983	0.01095358582384	-0.554302593800337	0.932	0.926	1
RPS4X	0.0109666049560968	-0.295107513756684	0.986	1	1
BIN1	0.011040495047854	-0.594445522174099	0.108	0.296	1
ENSMMUG00000032498	0.0110823841228166	0.454901222392666	0.432	0.148	1
ENSMMUG00000019371	0.0111542303934761	-0.464387183143308	0.541	0.889	1
ATP2C1	0.0111710635621504	-0.332214339151586	0.108	0.333	1
SEC31A	0.0112436360276083	-0.276018369552926	0.392	0.741	1
DDX24	0.0112448963360009	-0.262322362095565	0.608	0.815	1
GSTM4	0.011249553719453	0.542087647346092	0.527	0.259	1
RARA	0.0113077950160063	-0.345942233297675	0.068	0.259	1
KCNAB2	0.0115776913290736	-0.392626943494344	0.122	0.333	1
SERPINA1	0.0115896921165625	-0.811724330476903	0.054	0.222	1
EFTUD2	0.0116682208437594	0.489185778079971	0.311	0.074	1
GTF2F2	0.0116743507695815	0.471884219739843	0.365	0.111	1
ENSMMUG00000047632	0.0117668536505946	0.680274482270876	0.851	0.778	1
ARHGAP25	0.0118922323664725	0.439102975799651	0.27	0.037	1
ZNF483	0.0120001474528665	0.657934747542253	0.703	0.519	1
IL17RA	0.0120759605547998	-0.373086776538528	0.149	0.37	1
DPM1	0.0121165245716839	0.393825302010948	0.257	0.037	1
ENSMMUG00000041825	0.0122207208312373	0.40995095570949	0.203	0	1
ENSMMUG00000006680	0.0122207208312373	0.415171225714625	0.203	0	1
HIST1H2BM	0.0122207208312373	0.427154667564826	0.203	0	1
DNASE2	0.0122207208312373	-0.554521710194844	0.095	0.296	1
FOS	0.0122648022199845	-0.849680607927211	0.459	0.741	1
NFKBID	0.0125000175762169	-0.323522376252128	0.135	0.37	1
STX6	0.0126033317441893	-0.309573875553932	0.054	0.222	1
FAM200A	0.0126033317441893	-0.274644381109152	0.054	0.222	1
TSEN34	0.0127855709350854	0.419562888179805	0.473	0.185	1
ENSMMUG00000056126	0.0129483373570835	0.548213160546696	0.419	0.148	1
RGS18	0.0129669352033521	-0.6141754085061	0.405	0.667	1
ENSMMUG00000049722	0.0131311862931424	0.619063097564393	0.622	0.444	1
FCGR1A	0.0131389907080218	-0.367870446758829	0.054	0.222	1
SIT1	0.01320507256491	0.617464818030614	0.5	0.259	1
ENSMMUG00000031426	0.0132051707837108	0.65236510149233	0.757	0.741	1
SUPT16H	0.0132854039415379	-0.455229270600032	0.392	0.667	1
NUDT17	0.0132993813252338	0.420254065458866	0.257	0.037	1
ENSMMUG00000061128	0.0133254078806269	-0.371635548389261	0.919	1	1
TMA7	0.0133345538599824	0.32572193245101	1	0.926	1
ENSMMUG00000056842	0.0134592870522847	0.568877192933573	0.311	0.074	1
NEDD9	0.0136946832879914	-0.284531509532159	0.054	0.222	1
DHX37	0.0136946832879914	-0.280983229354258	0.054	0.222	1
FCRLA	0.0136981922949925	0.520465786607727	0.851	0.667	1
ASB8	0.0137157862428127	-0.382375297278093	0.216	0.481	1
EFR3A	0.0137841415937773	-0.353518986384427	0.203	0.444	1
ASAH1	0.0139158404878502	-0.627132756658033	0.081	0.259	1
CREBBP	0.0141436019208183	-0.310378508789995	0.135	0.37	1
MYO1G	0.0141925603201783	-0.384745105442932	0.176	0.407	1
KIF5B	0.0142453908578269	-0.509331796838364	0.392	0.667	1
SDHC	0.014354107061306	0.451501064156073	0.432	0.185	1
TNNI2	0.0143918100253224	0.794853137253583	0.865	0.593	1
RGS14	0.0144511000518302	0.457327446900078	0.365	0.111	1
ENSMMUG00000042951	0.0144741023814371	0.591638812394169	0.635	0.444	1
PTBP3	0.0148194410296174	-0.54035650580855	0.797	0.852	1
MACC1	0.0149720697170837	-0.358128903536916	0.081	0.259	1
ENSMMUG00000009066	0.0149919574777243	0.598213261566521	0.419	0.185	1
RAP1GAP2	0.0150245161753974	-0.416872462762493	0.176	0.407	1
CD247	0.0150456226292203	-0.30404942994348	0.095	0.296	1
EWSR1	0.0152333995929706	0.52742467271766	0.662	0.407	1
ENSMMUG00000038348	0.0152386547247441	0.531889840265326	0.338	0.111	1
RBM34	0.0152811679031853	-0.518934914261603	0.27	0.481	1
SGTA	0.0152838310071792	0.61555877776269	0.743	0.556	1
OGA	0.0154110857471826	-0.536510459644463	0.351	0.593	1
RBM27	0.0154598652420742	-0.37041530875551	0.189	0.444	1
CSNK1G3	0.0154756307954571	-0.482429452763361	0.27	0.519	1
GPD2	0.015526198752146	-0.300314599541873	0.081	0.259	1
EZR	0.0155605476424741	-0.403087206934305	0.622	0.963	1
SMIM5	0.0155842655705909	0.539372662534856	0.324	0.111	1
SGK1	0.0156547076337201	-0.449294894871666	0.041	0.185	1
SULF2	0.0158021912029613	0.379746374070114	0.959	0.926	1
ENSMMUG00000004941	0.0160269248384973	0.614804316068374	0.635	0.407	1
SRSF8	0.0160491739200814	0.384297674221989	0.189	0	1
CWC25	0.0160491739200814	0.352879747906884	0.189	0	1
RAMP1	0.0161304572951612	-0.573000281444954	0.054	0.222	1
EIPR1	0.0162236898198743	-0.329336738722606	0.297	0.556	1
CTSA	0.0162633558558773	-0.528472126558269	0.541	0.741	1
ENSMMUG00000050016	0.0162688382197825	0.782062045330975	0.243	0.037	1
TMX2	0.0162688382197825	0.431811441385234	0.243	0.037	1
MIA3	0.0163530009542726	-0.354203488186339	0.176	0.407	1
SSH3	0.0163734907979405	-0.298503040988783	0.041	0.185	1
DHX58	0.0163736145204309	0.437716062549483	0.311	0.074	1
SUPT7L	0.0164642456012458	0.358158989839035	0.257	0.037	1
FCHSD2	0.0165857029388643	0.610958222953942	0.77	0.556	1
TBC1D10B	0.0168223710041998	0.387917309511098	0.865	0.667	1
RACK1	0.0168350102558745	-0.27613786205074	1	1	1
TAX1BP1	0.0169642245549097	-0.500352716752056	0.5	0.741	1
KDM1A	0.0169665861549907	0.353827137835695	0.257	0.037	1
GPNMB	0.0171211087263663	-0.824740787980297	0.041	0.185	1
RRNAD1	0.0172983223566175	-0.370034629800801	0.081	0.259	1
ENSMMUG00000001210	0.0175331814275175	0.452411290114195	0.959	0.852	1
SPTSSA	0.0175379717231232	-0.265388360126444	0.122	0.333	1
MPV17L2	0.0176825279416486	-0.488047676318161	0.243	0.481	1
ERG28	0.0178229995380688	-0.298699511438005	0.149	0.37	1
CUL1	0.0178700134223769	-0.351846650951045	0.216	0.444	1
CNBP	0.0178797706030812	0.440984324013283	0.946	0.815	1
GPR141	0.0178985094121784	-0.254872830832551	0.041	0.185	1
PICALM	0.017908607220138	-0.572023821586225	0.257	0.444	1
BAZ2A	0.0180919418651063	-0.377393793440159	0.23	0.444	1
GMPPB	0.0183683738300789	0.536614278437217	0.365	0.148	1
HERC5	0.0185551887216081	0.425511753901123	0.257	0.037	1
RPS2	0.0186351212919494	0.434771917104138	0.878	0.741	1
RASSF4	0.0187066623051373	-0.375424730472909	0.041	0.185	1
STARD3	0.0187961522351028	0.523819357126461	0.324	0.111	1
PGLS	0.0188255351551682	-0.54324475948545	0.581	0.778	1
C15H9orf152	0.0190653637344283	0.863559765973389	1	1	1
SOD2	0.0192993390714694	-3.12726199681814	0.216	0.407	1
PPM1M	0.0196624846671312	0.556362518626777	0.541	0.333	1
ABCE1	0.0197075890474803	-0.403957643948367	0.23	0.481	1
ALCAM	0.0197086696014107	-0.294634450603173	0.027	0.148	1
HDGF	0.0198133224614567	0.534960945149777	0.405	0.148	1
GSTA4	0.0198380855680831	0.45518754912115	0.338	0.111	1
EEF1A1	0.0198641793230355	0.31384758363316	1	1	1
ENSMMUG00000056043	0.0198957854528728	-0.477667733295434	0.311	0.519	1
BDH1	0.0199357091756663	-0.252549252904176	0.081	0.259	1
ITGB2	0.0200253421734397	-0.425579695917371	0.662	0.852	1
ENSMMUG00000060382	0.0201253801545985	0.604725401467353	0.811	0.741	1
SPINT1	0.0202448500139192	-0.362015727836521	0.162	0.37	1
ARF5	0.0204699054871543	-0.499829874922404	0.743	0.815	1
UBE2S	0.0206475229887529	-0.261795235280482	0.081	0.259	1
LMO2	0.0207161160313522	-0.263282338111712	0.027	0.148	1
TRAF4	0.020851249448601	0.478535578687071	0.689	0.444	1
ENSMMUG00000059681	0.0210116678482932	0.35527096674845	0.176	0	1
CDC26	0.0210116678482932	0.26328493308765	0.176	0	1
C1H1orf35	0.0210985100898254	0.424546125523199	0.23	0.037	1
UTP11	0.0212081872881129	-0.375119532996222	0.189	0.407	1
TRIM11	0.0213813961218321	-0.269703908575881	0.081	0.259	1
GFPT1	0.0213813961218321	-0.271505923195533	0.081	0.259	1
TSC22D1	0.0213857886020169	0.450805311137999	0.5	0.222	1
MZB1	0.0214661341892602	0.63020318868346	0.662	0.407	1
AKAP17A	0.0214929115788545	-0.457212906162511	0.149	0.333	1
CCT4	0.0216146670658194	-0.472538931680689	0.595	0.778	1
MTMR9	0.021709687830461	-0.552778053986142	0.284	0.519	1
SLC30A9	0.021749481423781	0.391987810507597	0.23	0.037	1
ARHGAP18	0.0217681670474893	-0.323314464157259	0.027	0.148	1
EPB41L1	0.0217681670474893	-0.338969834414595	0.027	0.148	1
LSM8	0.0217879748188724	0.486969573608137	0.608	0.333	1
ENSMMUG00000053735	0.0220513282784988	0.463464632221927	0.554	0.333	1
ENSMMUG00000016603	0.0220715842646413	0.494017869824816	0.905	0.778	1
RPL4	0.0222114357631321	-0.39484658356859	0.959	1	1
EMD	0.0222570623542555	-0.398334867282869	0.473	0.704	1
MGST3	0.0224179881925203	-0.6666334111314	0.716	0.815	1
TIGIT	0.0226324025916791	0.483753174035128	0.932	0.889	1
ZC3H11A	0.0226414727330459	-0.511739996112738	0.297	0.556	1
TAF4B	0.0228664121904727	-0.312176585759825	0.027	0.148	1
ARHGAP35	0.0228664121904727	-0.302658752125923	0.027	0.148	1
ENSMMUG00000003986	0.023013979268588	0.400835465581441	0.378	0.148	1
HBP1	0.023013979268588	0.411672180286699	0.378	0.148	1
RFXANK	0.0230372382445542	0.453005733249526	0.405	0.185	1
TBC1D9B	0.0231079912654319	-0.374065867937673	0.203	0.407	1
LMNA	0.0233429593416358	-0.63689266314342	0.135	0.333	1
SPECC1L	0.0233429593416358	-0.326240978025872	0.135	0.333	1
ENSMMUG00000016278	0.0237139443564057	0.451009697418046	0.689	0.519	1
ITGAX	0.0240124776807827	-0.289234166450812	0.027	0.148	1
AP1G2	0.024025809180516	0.439408560726503	0.284	0.074	1
DIMT1	0.0240380870097283	0.340338812593445	0.243	0.037	1
TMEM135	0.0240643730262195	-0.350131075366462	0.068	0.222	1
PGP	0.0241481382255491	0.550549958848758	0.365	0.148	1
HERPUD1	0.0242971200900863	0.440899046424588	0.946	0.926	1
TSPO	0.0242978987015416	-0.620517551568723	0.432	0.593	1
IL13RA1	0.0244317954687684	-0.359445103097567	0.149	0.37	1
PRKDC	0.0244526847842697	-0.355930545062825	0.392	0.63	1
USP48	0.0245312482605454	0.441485191616353	0.23	0.037	1
PLAA	0.0246589265266944	0.410274018672525	0.297	0.074	1
TUBB	0.0247858615427617	-0.367253759364991	0.919	1	1
NOTCH2	0.0251179563589154	-0.305303123064103	0.108	0.296	1
MTMR6	0.0251265445988615	-0.262846982549334	0.149	0.37	1
PAM	0.0252944736790623	-0.401476208504339	0.014	0.111	1
CCL3	0.0252944736790623	-0.68141628763634	0.014	0.111	1
MCEMP1	0.0252944736790623	-0.826616336838039	0.014	0.111	1
SLC1A5	0.0252944736790623	-0.334319149760505	0.014	0.111	1
SRP14	0.0252962965060591	0.299168295495612	0.959	1	1
ENSMMUG00000060377	0.0252980000676386	0.438431058346023	1	1	1
IMP3	0.025482347455341	0.304149589418986	0.243	0.037	1
CTNNA1	0.0255931104861601	-0.422022469983109	0.27	0.481	1
UBAP2L	0.0256699033159913	0.498581952092299	0.459	0.259	1
OSBPL8	0.0257186157734229	-0.530072563606607	0.568	0.704	1
PFDN5	0.0257889389851274	-0.475499651682072	0.919	1	1
CMIP	0.0258991042371116	-0.268217547480954	0.068	0.222	1
SETD3	0.025913171029237	-0.257605093983316	0.108	0.296	1
IL18BP	0.0259214889386685	0.582480013046443	0.351	0.148	1
RNFT1	0.0259306710896333	0.431841733346576	0.635	0.37	1
FYTTD1	0.0259807803656491	-0.28781011747315	0.297	0.519	1
CEP85L	0.0260044786907697	-0.45557365328516	0.162	0.37	1
CLPTM1	0.0260067658897583	0.381328283368035	0.432	0.185	1
SCLT1	0.0260868404319198	0.632019138022808	0.824	0.593	1
PSMD1	0.0262081952394171	-0.393502245435516	0.284	0.519	1
NHP2	0.0262747274004422	-0.25743154465633	0.581	0.852	1
TMEM219	0.0262747274004422	0.529568109726795	0.662	0.63	1
TOP2B	0.0262999592858828	-0.422301252100236	0.405	0.63	1
ARMC1	0.0263023530707196	0.488702427454933	0.311	0.111	1
NME3	0.026398640052805	0.45979590807132	0.459	0.222	1
ENSMMUG00000063497	0.026420437927789	0.33645546054248	0.703	0.407	1
EFCAB10	0.0268173499016445	-0.269392067286145	0.014	0.111	1
TREM1	0.0268173499016445	-0.556027194774478	0.014	0.111	1
CCND1	0.0268173499016445	-0.28237025061836	0.014	0.111	1
B3GNTL1	0.0268173499016445	-0.25511044422998	0.014	0.111	1
CLIC4	0.0268609885747093	-0.319517862717845	0.068	0.222	1
YTHDC2	0.0268609885747093	-0.39356034084707	0.068	0.222	1
ROGDI	0.0270448155816256	0.363086420055825	0.851	0.667	1
SDHAF2	0.0272892872101978	0.404465110732064	0.5	0.222	1
RTN3	0.0273733799137009	-0.338441733152764	0.5	0.704	1
TARS2	0.0274319690038737	0.261947749130688	0.162	0	1
RIMS3	0.0274319690038737	0.301298492744348	0.162	0	1
ADAM22	0.0274319690038737	0.383241055778129	0.162	0	1
SPN	0.0274513786352152	-0.474527139379558	0.284	0.519	1
ITGB1	0.0274725866061014	-0.644830709590979	0.446	0.593	1
CHMP2A	0.0274990204415862	-0.391783582859322	0.554	0.704	1
RNF19A	0.027569096289948	-0.291688109236041	0.108	0.296	1
ENSMMUG00000032410	0.0278963271976239	0.645795478774361	0.689	0.63	1
RPL12	0.0279167552818135	-0.27255258756631	1	1	1
C11H12orf73	0.0281023186645541	0.38674975138515	0.216	0.037	1
HPS4	0.0281023186645541	0.419649439809	0.216	0.037	1
C11H12orf45	0.0281153783991285	0.268049970680526	0.932	0.815	1
PRMT2	0.0282128944312678	-0.400201306984816	0.419	0.63	1
NUDT1	0.028216226900687	-0.32888696563876	0.162	0.37	1
PTRH2	0.0282332735654087	0.325252913068715	0.284	0.074	1
ATP10D	0.0284307500924428	-0.273990069874563	0.108	0.296	1
GPS1	0.0284680706839979	0.404074470887173	0.338	0.148	1
CCNL1	0.0287286520187722	-0.464259359431157	0.5	0.741	1
MMGT1	0.0288776010558926	-0.272735103056038	0.068	0.222	1
TRABD	0.0289103574800232	0.505093602540526	0.581	0.37	1
DPM2	0.0289986405140373	-0.302415114675026	0.216	0.444	1
MRPS31	0.0291039070524003	0.477834792888716	0.324	0.111	1
ENSMMUG00000037458	0.0291069452905731	0.503577252224793	0.5	0.296	1
ADAM17	0.0294154734873946	-0.351330576111139	0.095	0.259	1
CIAO2A	0.0297519325715847	0.562794720879947	0.73	0.63	1
CLK4	0.0297998607117174	-0.341313769953984	0.284	0.556	1
LONP2	0.0298387055436856	-0.412897138928003	0.216	0.407	1
BAG5	0.0299338868788087	-0.264515502717964	0.068	0.222	1
ZNF800	0.0300909959203532	-0.34923120116467	0.284	0.519	1
KMT2E	0.0301467759193799	-0.443609828618895	0.338	0.556	1
DYRK1A	0.0303800422330947	-0.271340688709782	0.095	0.259	1
IQGAP1	0.0304140061516537	-0.453544407704261	0.784	0.852	1
KLHDC3	0.0304717151428462	0.454525078024515	0.432	0.185	1
EML4	0.0305141065383525	-0.353242717705147	0.649	0.704	1
HMGCS1	0.0305829575675479	-0.461159656398309	0.189	0.407	1
CDK5RAP1	0.0307314316232829	0.429187563503442	0.216	0.037	1
ITPK1	0.0310232168208644	-0.278782942614353	0.068	0.222	1
POLA2	0.0310232168208644	-0.25407718160422	0.068	0.222	1
RAB5A	0.0310363514264421	-0.323860644964531	0.284	0.481	1
MXD1	0.0311438574131065	-0.339338613865982	0.135	0.333	1
FYB1	0.0312069990337911	0.288246926363433	0.811	0.741	1
RPS26	0.031364819508925	-0.250505563816657	1	1	1
NBEAL1	0.0313716588170837	-0.292994316335885	0.095	0.259	1
COMMD8	0.0313785613815796	-0.323834593853595	0.176	0.37	1
DAP	0.0317378749054051	-0.40410337922222	0.365	0.593	1
MCTS1	0.0317881406738673	-0.293597940799812	0.311	0.556	1
NCSTN	0.0321773973884239	0.492038536107545	0.297	0.111	1
ENSMMUG00000023477	0.0321913964299963	0.362630855870024	0.365	0.148	1
RNF187	0.0324868358003647	0.441427602783569	0.392	0.185	1
DNAJC15	0.0324966962552866	-0.468425091935417	0.311	0.556	1
COMMD10	0.0327040042524274	-0.730915812739867	0.405	0.556	1
C10H20orf27	0.0327611642577028	-0.399087871996499	0.054	0.185	1
EIF2AK4	0.0329395415625975	-0.38728227936285	0.216	0.407	1
TAF1D	0.0329395415625975	0.440546210498208	0.324	0.111	1
ENSMMUG00000048621	0.0329550026418047	0.380142059634505	0.365	0.148	1
DHX9	0.0332187376033736	-0.27017339167774	0.311	0.556	1
MRPL13	0.0334413062089504	0.421962006053619	0.446	0.222	1
PHB2	0.0335214259969982	0.456360891997382	0.595	0.444	1
SPTB	0.0335690158504719	0.302886504941441	0.216	0.037	1
ACKR3	0.0335690158504719	0.379330984769008	0.216	0.037	1
ENSMMUG00000062590	0.033761976756948	0.421074566231113	0.351	0.148	1
HMG20B	0.0338490842576901	0.505626017201892	0.378	0.185	1
RNF44	0.034015746364248	0.324676363501363	0.27	0.074	1
ANXA4	0.034015746364248	-0.318360580305387	0.162	0.37	1
DUS3L	0.0340631009869987	-0.290537503594857	0.122	0.296	1
TASP1	0.0340746843881933	0.442992833429008	0.405	0.185	1
KMT2C	0.0341756939402064	-0.460268455128138	0.338	0.519	1
TM2D1	0.0344582308422642	-0.355186320970645	0.284	0.519	1
ND2	0.0345060956034713	-0.335127387121509	0.946	1	1
ENSMMUG00000059280	0.034563389166062	0.462335083988637	0.216	0.037	1
STXBP3	0.0348401055585303	-0.263138809662942	0.135	0.333	1
FAM13B	0.0349222325518574	-0.267826145042018	0.162	0.37	1
LCP1	0.0350842066246186	-0.398725708857666	0.892	0.926	1
ABHD14B	0.0353525349982543	0.386979678379604	0.338	0.148	1
BSCL2	0.0356523589720538	0.527540221560589	0.5	0.37	1
ADRB3	0.0356858881744726	0.430765808838644	0.446	0.222	1
SF3A2	0.0356932265700351	-0.299980915790407	0.419	0.704	1
IFI44L	0.0357272971260215	0.295788365166738	0.149	0	1
ENSMMUG00000039869	0.0357272971260215	0.310124383127044	0.149	0	1
CASP3	0.0357272971260215	0.319626822512936	0.149	0	1
TRAPPC13	0.0357272971260215	0.267569262478107	0.149	0	1
NOP9	0.0357272971260215	0.27139150246122	0.149	0	1
ENSMMUG00000059894	0.0357272971260215	0.251517125867275	0.149	0	1
TRAF6	0.0357272971260215	0.254551075787401	0.149	0	1
ASB6	0.0357272971260215	0.277629958956675	0.149	0	1
HSPA5	0.0357545366587056	-0.462670064568845	0.865	1	1
CDC42SE2	0.0359710952990154	0.43577574294395	0.419	0.222	1
STAT1	0.0360187316283664	0.638836435168915	0.676	0.593	1
ENSMMUG00000019505	0.0362717650058539	0.54941961078408	0.703	0.63	1
NOL7	0.036278190463125	-0.347773961949795	0.568	0.778	1
NDUFA5	0.0364822586969886	0.295082878453495	0.568	0.333	1
RAB13	0.0367564399937519	-0.417447842088722	0.095	0.259	1
GRK3	0.0367564399937519	-0.276064137587023	0.095	0.259	1
BCL2A1	0.0367602951496071	-0.733150301960149	0.054	0.185	1
RAD21	0.0367943846428574	-0.378332286026823	0.365	0.593	1
ENSMMUG00000063172	0.0367960005310286	0.443993886835201	0.797	0.556	1
SERF2	0.0370097208603303	0.413006713034079	0.365	0.148	1
EFHD2	0.0370620558032819	-0.34832894455104	0.23	0.444	1
HNRNPA2B1	0.037219160925128	-0.408951401395474	1	1	1
SHKBP1	0.0372847963084152	0.455130419540779	0.203	0.037	1
HECTD1	0.0378460564380258	-0.288497250813923	0.216	0.444	1
ANAPC16	0.0379629687630974	0.304580519111043	0.486	0.259	1
STUB1	0.0380577299644205	0.364749215035299	0.446	0.222	1
SOX4	0.0382710853003257	0.506089254238813	0.311	0.111	1
CDK8	0.0384000650176072	0.353226158302311	0.203	0.037	1
NGRN	0.0385779311010783	-0.319432598121929	0.257	0.481	1
TRMT1L	0.0385783238549982	0.319260763770525	0.284	0.074	1
BDP1	0.0385783238549982	-0.307680417665385	0.176	0.37	1
LMBRD1	0.0387562127299472	-0.449752545222965	0.459	0.667	1
AP3B1	0.0387688450479655	-0.412541520740289	0.27	0.481	1
MSN	0.0389888997554962	-0.407435544312624	0.5	0.667	1
NOP56	0.0390294279164795	0.401081611009628	0.459	0.222	1
WDR70	0.0390310005809184	-0.429732528683651	0.216	0.407	1
METTL22	0.0391209696457681	-0.31420289592205	0.095	0.259	1
CBFA2T3	0.0392930836022519	-0.517474464715389	0.324	0.556	1
MAMU-E	0.0393668683117501	0.260998771324366	1	1	1
SERINC3	0.0395048306341151	-0.252165111505399	0.311	0.556	1
TMEM205	0.039570091776477	-0.312778014419753	0.176	0.37	1
GRINA	0.0397238350220399	0.359894689212197	0.243	0.074	1
TRAPPC10	0.0399208645498662	0.291982757850657	0.216	0.037	1
DDT	0.0399815369921888	-0.293240579202141	0.135	0.333	1
TNFRSF1B	0.0402591124518878	-0.368699601816334	0.432	0.667	1
A4GALT	0.0403508917995863	-0.258521680173923	0.095	0.259	1
NFKBIA	0.0404345915403268	-0.652059183412368	0.703	0.815	1
CKS1B	0.0406403938089671	0.471314056515148	0.392	0.185	1
PPP5C	0.0407158388636701	0.376545386537869	0.203	0.037	1
LAIR1	0.0407272739727005	0.251963565398624	0.905	0.852	1
TRIM5	0.0407975356404114	0.331293166593136	0.243	0.074	1
CYB5A	0.0408349847125474	-0.48534481613946	0.797	0.963	1
ENSMMUG00000011711	0.0411665542982876	0.517497659647511	0.703	0.519	1
FBXW7	0.0412058242077495	-0.288756182784032	0.081	0.222	1
NOC3L	0.0415437961238026	0.320984149073028	0.392	0.185	1
GORASP2	0.0415645967783871	0.417579564088501	0.405	0.185	1
ISCA1	0.0415692905130383	0.363389816304231	0.446	0.259	1
ANAPC5	0.0415885703029167	0.355306332038257	0.338	0.111	1
NDUFS3	0.0417190993131693	0.405858747906619	0.662	0.444	1
FAM110A	0.0419174366433395	0.327728223634886	0.203	0.037	1
USF1	0.0421538097801541	0.518872289904949	0.311	0.111	1
CNTRL	0.0421538097801541	-0.273879065747009	0.203	0.407	1
CD81	0.0424464288105712	-0.318786086916687	0.338	0.556	1
HNRNPM	0.0426722770837491	-0.323712780971143	0.622	0.815	1
COQ8B	0.0427333036570258	-0.253260720794357	0.054	0.185	1
SEC22B	0.0430188438718172	-0.277594372548504	0.149	0.333	1
IL6R	0.0433207184644518	0.473486439608733	0.378	0.185	1
CDC123	0.0434327497606312	0.466669434109842	0.473	0.259	1
GLMP	0.0435000697863757	0.443400497670822	0.662	0.519	1
GTF2I	0.043561012785404	-0.409553450266747	0.689	0.852	1
ECSIT	0.0439462511162782	-0.342914519907322	0.216	0.407	1
GLT8D1	0.0439945682422602	-0.323149397449177	0.081	0.222	1
SLC7A6OS	0.0440770091310752	-0.252914625584105	0.122	0.296	1
RTCB	0.0442763814837809	0.505238801815893	0.405	0.222	1
KRCC1	0.0444090545586049	-0.34917813517392	0.189	0.37	1
ENSMMUG00000000107	0.0444090545586049	0.386753995910513	0.284	0.111	1
TUT4	0.0446209259090707	-0.297141647580801	0.23	0.444	1
PRRC2A	0.0449633476662757	0.390700970853519	0.514	0.333	1
APBB3	0.0453164448937905	-0.308641659328774	0.297	0.481	1
S100A8	0.0453295226759809	-0.253021385274316	0.122	0.296	1
GNAI2.1	0.0454053429198887	-0.45455731051161	0.743	0.815	1
NCF2	0.0455081712406813	-0.379299737696849	0.189	0.37	1
ZNHIT3	0.0456397962017043	0.369155737388406	0.324	0.148	1
TIMM8B	0.0457847022392666	0.41778879417319	0.554	0.37	1
TBC1D9	0.0459859485609605	-0.362810158502004	0.176	0.37	1
TRIR	0.0463171012055009	-0.353755121123194	0.419	0.593	1
KIAA1143	0.0463301363802955	-0.324225294273804	0.176	0.333	1
TM9SF4	0.0464030713945045	-0.299605176989453	0.257	0.444	1
ENSMMUG00000054078	0.046438402609249	0.258524322036416	0.135	0	1
ICE2	0.046438402609249	0.255593598255584	0.135	0	1
H1-0	0.046438402609249	0.506713301960362	0.135	0	1
ENSMMUG00000058439	0.046438402609249	0.277028545574329	0.135	0	1
VDR	0.046541958526838	0.505014716358027	0.243	0.074	1
ANXA2	0.0465720620834847	-0.640357415006488	0.419	0.556	1
SNX1	0.0465720620834847	-0.379408664022319	0.405	0.593	1
MED28	0.046630124004907	0.384989370905161	0.284	0.111	1
MTX2	0.046630124004907	-0.384142416337475	0.189	0.37	1
DST	0.0468879637929272	-0.461328369017076	0.635	0.741	1
COX7A2L	0.0470282166339655	0.285795197709423	0.203	0.037	1
C20H16orf58	0.0471361831860093	-0.298140300377553	0.176	0.37	1
LAMP2	0.0471461846000366	-0.273133759124621	0.257	0.481	1
ENSMMUG00000028889	0.047502559808713	0.47400493457404	0.5	0.333	1
PLAAT3	0.0477343790283622	-0.310813831258696	0.054	0.185	1
TUBA1C	0.0477690300178398	-0.27104318193937	0.149	0.333	1
PCYOX1	0.0477870417923706	-0.323562625969214	0.23	0.407	1
VAT1	0.0482457199547125	-0.446563418438782	0.216	0.407	1
GPR132	0.0483848392477811	0.302269318857457	0.203	0.037	1
NDUFB7	0.0483875009223316	-0.373393298342939	0.676	0.741	1
CSE1L	0.0490231799841616	-0.255040664059447	0.149	0.333	1
ENSMMUG00000062821	0.049253589323245	0.404136634386031	0.378	0.148	1
ENSMMUG00000028777	0.0493498004057763	0.373660568234733	0.405	0.185	1
BTK	0.0494104930748636	0.444015524471046	0.514	0.296	1
BLNK	0.0494815740599346	0.338452453556665	0.986	0.963	1
YIPF3	0.0496474441427482	-0.3621980608707	0.392	0.593	1
EIF3H	0.0497293929561772	-0.294487397022199	0.797	0.889	1
LGALS3BP	0.0498289484487737	0.441892400538315	0.351	0.148	1
TOMM7	0.049921829478914	0.295602054044176	0.973	0.926	1
DCPS	0.0500570579133798	-0.381035625227263	0.5	0.667	1
RBM18	0.0502103192697217	0.310644743172061	0.257	0.074	1
SLC16A3	0.0503048501183208	-0.321897914346613	0.149	0.333	1
HMGCR	0.0507359532985223	-0.336012899098858	0.108	0.259	1
MMP11	0.0507359532985223	0.332338003565041	0.189	0.037	1
IRF9	0.0508063478689393	0.346653805366072	0.757	0.593	1
WDFY2	0.0509463980259291	-0.364606642916632	0.243	0.444	1
PTPRCAP	0.0510969465811796	0.52384346492116	0.811	0.63	1
THOC3	0.0511968240441055	0.287471907964909	0.203	0.037	1
THBD	0.0512184702245894	-0.716801112000898	0.135	0.296	1
JMJD1C	0.0515499696823576	-0.34294041710076	0.284	0.481	1
RALB	0.0516707730115911	-0.27251102639134	0.081	0.222	1
ZNF175	0.0516707730115911	-0.268544682737593	0.081	0.222	1
POLR2H	0.0516842715265833	-0.36271583630245	0.243	0.407	1
NDUFAF8	0.0518440807101171	0.43684961577649	0.486	0.296	1
ENSMMUG00000051545	0.0519740398768434	0.559189158124172	0.581	0.444	1
ENSMMUG00000010783	0.0520847585611909	-0.324732043398383	0.243	0.444	1
BMT2	0.0522216717930743	0.307602685501006	0.189	0.037	1
MS4A7	0.0522216717930743	-0.428419944972931	0.108	0.259	1
C16H17orf80	0.0522216717930743	0.350967763514794	0.189	0.037	1
MMADHC	0.0526531016669447	-0.304471063396606	0.27	0.481	1
ZNF445	0.0533334264201763	-0.254953929684927	0.081	0.222	1
WDR91	0.0533414910931896	0.364349543940533	0.311	0.111	1
MAD2L2	0.0533454478913743	0.536850915549054	0.703	0.519	1
UNC93B1	0.0535610026775253	0.375524999819838	0.486	0.259	1
GPATCH11	0.0536689161897317	0.342298386290596	0.297	0.111	1
EIF4EBP1	0.0537261720995905	0.531004983872273	0.608	0.481	1
FCHSD1	0.0537436014349029	0.276557552742425	0.189	0.037	1
C4H6orf89	0.0537436014349029	-0.363935720562577	0.108	0.259	1
TMOD3	0.0537461651787925	-0.352737860749517	0.459	0.704	1
CELF1	0.0538044854489164	-0.348753524402513	0.311	0.519	1
PCBP1	0.0540587939965602	0.382630890820238	0.946	0.889	1
ATP13A1	0.054111322082691	0.332213017807961	0.365	0.148	1
ENSMMUG00000062991	0.0541117571429233	-0.328362525536442	0.216	0.407	1
SLC25A43	0.0543233289976164	0.336256708292348	0.892	0.815	1
ENSMMUG00000029987	0.0547487493718634	0.455457232490118	0.5	0.296	1
ENSMMUG00000039070	0.0547893929598694	0.5606691324934	0.514	0.37	1
ATF6	0.0548109500439558	-0.415714309535054	0.297	0.481	1
NDUFV2	0.0548926247282507	0.415993872199594	0.757	0.63	1
PTPN6	0.054928434266951	0.469135515490624	0.743	0.556	1
ABR	0.0550405316615607	-0.309427394205032	0.081	0.222	1
NDUFV3	0.0550616831698389	-0.407505367692169	0.541	0.741	1
ENSMMUG00000052792	0.0550616831698389	0.416383146056706	0.635	0.481	1
TMEM59L	0.05513520572002	0.443882540833858	0.432	0.222	1
ENSMMUG00000049641	0.0552243426968186	-0.269872976906733	0.041	0.148	1
VPS13C	0.0552863976383455	-0.272310450630473	0.351	0.593	1
TRMU	0.0553023849243966	0.256144100381003	0.189	0.037	1
SELENOH	0.0553094277613263	0.454940014309391	0.689	0.556	1
CHCHD10	0.0553447768318826	0.489523986655608	0.662	0.556	1
NAGA	0.0553464652291455	0.507915621004747	0.446	0.259	1
PBX2	0.0553537029558706	-0.315693187136246	0.216	0.407	1
ETV6	0.0555238399956065	0.255945934170983	0.514	0.296	1
IRF1	0.055684225452971	0.44387187650199	0.649	0.481	1
SREBF1	0.0557149274080122	0.381685265969445	0.23	0.074	1
ELOC	0.0558351915880515	0.464993090109701	0.432	0.259	1
CCT8	0.0558421745259741	-0.358998240217256	0.784	0.926	1
TEX261	0.0562308785539062	0.364478828292583	0.297	0.111	1
MAP1LC3B	0.0567661498333762	0.482940579494411	0.743	0.593	1
CPQ	0.0567929503872909	-0.310233198809929	0.081	0.222	1
MBNL2	0.0567929503872909	-0.258084362956227	0.081	0.222	1
IL4R	0.0567929503872909	-0.285506459944179	0.081	0.222	1
ENSMMUG00000064126	0.0568986690472866	0.264432407620068	0.189	0.037	1
CCDC112	0.0568986690472866	-0.262265812154652	0.108	0.259	1
TBK1	0.0568986690472866	-0.253104838088061	0.108	0.259	1
STX7	0.0569147249683923	-0.345179244804504	0.689	0.889	1
IFNAR1	0.0570698796389025	0.594794288262711	0.595	0.481	1
TEX30	0.0571416616780659	0.389777150373539	0.243	0.074	1
TP53BP1	0.0571705857437604	-0.373187525436922	0.149	0.296	1
GTF2E2	0.0572616246534315	0.38097819182102	0.365	0.185	1
ENSMMUG00000008396	0.0573298710287021	0.391183349503073	0.527	0.296	1
THOC2	0.0574102632726606	0.557442086980052	0.419	0.259	1
CASP12	0.0575646826628381	-0.403379537747198	0.514	0.63	1
ENSMMUG00000056654	0.057594802815043	0.512698782858913	0.581	0.519	1
MRPL17	0.0579084401162709	-0.389570979281838	0.486	0.63	1
CSK	0.058150950458902	0.411303653834449	0.635	0.481	1
UBL5	0.0585549371443284	0.270563626876692	0.973	1	1
MYO1F	0.0585915499994955	-0.259796969422389	0.081	0.222	1
ENSMMUG00000062288	0.0589263851565658	0.475504990822946	0.392	0.222	1
HYI	0.0589315583525293	0.302573003778893	0.703	0.481	1
NRIP1	0.0591844892365379	-0.342835731132294	0.189	0.37	1
OAS2	0.0591844892365379	0.494136619840107	0.284	0.111	1
NUDC	0.059339810405774	-0.416276977715558	0.676	0.778	1
SDHAF4	0.0596948065383841	0.291970748690956	0.392	0.185	1
ENSMMUG00000039360	0.0597651449837253	0.318834359924452	0.378	0.185	1
TIMM23	0.0597651449837253	0.405641416211839	0.378	0.185	1
ENSMMUG00000059961	0.0600847964829235	0.30483196521402	0.243	0.074	1
PLRG1	0.0601768777595908	-0.520597395731952	0.149	0.296	1
TRAK2	0.0602063455344533	-0.253008673768105	0.108	0.259	1
TAF5L	0.0602720338818029	0.280645123788627	0.122	0	1
FAM76A	0.0602720338818029	0.258119828886267	0.122	0	1
LYRM7	0.0602720338818029	0.251301717592581	0.122	0	1
TMEM187	0.0602720338818029	0.275955935728324	0.122	0	1
NUB1	0.0605087037008082	0.298650776680333	0.419	0.185	1
CLTC	0.0605680799013342	-0.451440228926937	0.514	0.667	1
RAB35	0.0606630506965777	0.308233728906023	0.351	0.148	1
CEBPZ	0.060767056481738	-0.396428432592577	0.297	0.481	1
ENSMMUG00000023144	0.0608292802227091	-0.520240479887943	0.527	0.667	1
RNASET2	0.0611600744842267	0.350784468889502	0.986	0.963	1
ENSMMUG00000064092	0.0613775008654859	0.441373321988886	0.527	0.333	1
HSD17B4	0.0613828849498879	0.360373574632205	0.635	0.481	1
SASH3	0.0616787039058284	-0.4893128864512	0.514	0.667	1
N4BP2L2	0.0616787039058284	0.274392562584935	0.608	0.407	1
TMCO1	0.0618056508306861	0.444818771043444	0.743	0.63	1
CPNE2	0.0619190500286367	-0.303520055839282	0.108	0.259	1
ALOX5	0.0622063249354445	-0.250391312507843	0.041	0.148	1
SLC11A1	0.0622063249354445	-0.282790281750754	0.041	0.148	1
CEP250	0.0622063249354445	-0.351525484159335	0.041	0.148	1
ENSMMUG00000006283	0.062228668073366	0.390750576016485	0.986	0.963	1
PLA2G2D	0.0622959292501889	0.269795179029049	0.446	0.222	1
CASC3	0.0623060828623217	-0.300644529244944	0.27	0.481	1
SENP6	0.0625028200288706	-0.412101395676121	0.5	0.667	1
S100A11	0.0625368599690796	0.370336526441024	0.527	0.333	1
ITM2C	0.0627541859124909	0.316024707558164	0.973	0.889	1
ADAR	0.062927738983137	0.421710761982996	0.486	0.296	1
FAM174B	0.0631525341269915	0.315743422420682	0.243	0.074	1
CHCHD3	0.0634985398499742	0.369848438776939	0.378	0.222	1
VIRMA	0.0636718789723816	-0.403845255746575	0.108	0.259	1
CD9	0.0636718789723816	-0.522662633095788	0.108	0.259	1
PMS1	0.0636718789723816	0.333429059304998	0.189	0.037	1
DTWD1	0.0638478964664243	-0.390881606987118	0.122	0.259	1
SLC25A6	0.063861255490493	-0.422966511766697	1	1	1
NEK6	0.0640178288388159	-0.457424205368148	0.23	0.37	1
AP2A2	0.064286277193816	-0.520378306081954	0.311	0.481	1
NR4A3	0.064690059004429	-0.301562366969321	0.041	0.148	1
FBXO21	0.0649265440707347	0.339073910245183	0.176	0.037	1
ENSMMUG00000031468	0.0649265440707347	0.268019002281575	0.176	0.037	1
ENSMMUG00000065175	0.0649265440707347	0.307557346876383	0.176	0.037	1
FBXL15	0.0649265440707347	0.279068852260031	0.176	0.037	1
CD44	0.0650433921079484	-0.290978171876535	0.784	0.852	1
CCDC88A	0.0655374780932223	-0.28130133093986	0.662	0.778	1
CASC4	0.0655643244029978	-0.285113025007114	0.257	0.444	1
SLMAP	0.0655970511820429	-0.320457227887547	0.122	0.259	1
NDUFB4	0.0656501948952661	0.355676592894091	0.878	0.778	1
MRPL47	0.0659958874125538	0.304558520291769	0.432	0.222	1
GABARAPL1	0.0660120580717468	0.345964903881935	0.297	0.111	1
SPCS1	0.0660476636726046	0.327222935742761	0.932	0.926	1
WDR45	0.0663240948238646	0.393098952496858	0.365	0.185	1
C14H11orf58	0.0664912794979484	0.452275904447848	0.405	0.259	1
DIPK2A	0.0665768556647034	0.417504372029219	0.392	0.222	1
BCAS4	0.0665811174568641	0.276315805513545	0.878	0.704	1
TFDP2	0.066583134404568	0.321724053228947	0.23	0.074	1
UBE2E2	0.0671208605011153	-0.385908345587532	0.365	0.556	1
CTU2	0.0673005690158569	0.279160761117456	0.189	0.037	1
TESK2	0.0674712084078374	-0.279892798107629	0.068	0.185	1
SLC7A5	0.0674712084078374	-0.290835510411132	0.068	0.185	1
MRPL38	0.0674818671999055	0.400084189957365	0.338	0.185	1
DKC1	0.0674978539014631	0.304473027896523	0.257	0.074	1
ALOX5AP	0.0677502698553515	-0.727926809380253	0.527	0.667	1
SLC38A2	0.067886982277903	0.427489050683835	0.527	0.296	1
CSNK1E	0.0679959170357671	0.329848466273537	0.243	0.074	1
CCDC115	0.0683789122325064	0.407026091543264	0.311	0.148	1
GSTP1	0.0683862330442794	-0.289834809901656	1	1	1
SNX2	0.0684903077507436	-0.250958098615118	0.311	0.519	1
EBAG9	0.0690512077099031	0.3288102003777	0.297	0.111	1
UGDH	0.069177766157771	0.258825764703932	0.189	0.037	1
TMED10	0.0696993514360384	-0.51055517974788	0.608	0.704	1
CD14	0.0697213974837909	-0.796673215893696	0.068	0.185	1
XPO1	0.0698502407780641	-0.416643842218732	0.311	0.519	1
SNRNP70	0.0699004073002103	0.484497364208737	0.446	0.296	1
RABGAP1L	0.0699863417256573	-0.303487890141255	0.338	0.481	1
ENSMMUG00000002075	0.0700369913452997	-0.286301907123146	0.338	0.519	1
LEO1	0.0703804571989552	-0.252413864446783	0.243	0.444	1
SREK1	0.070547468846299	0.450612632476301	0.527	0.37	1
MRPL22	0.0705543902737925	0.384454391237333	0.365	0.185	1
DESI1	0.0706932022126849	0.277936202870102	0.176	0.037	1
MAMU-DMB	0.0707424208045833	0.322479147512973	0.973	0.963	1
CYBA	0.0707457022073498	0.261707394849299	0.986	1	1
VPS52	0.0708156280060625	-0.319626307520725	0.095	0.222	1
XPC	0.0708514177373787	0.396387452090371	0.338	0.148	1
GPRC5C	0.0710977593314606	0.27905575995577	0.189	0.037	1
RNF149	0.0711433775046515	-0.475696049002733	0.203	0.333	1
PGM2	0.0714922875996987	-0.409421690066101	0.216	0.37	1
GPR89A	0.0716862870921817	0.331741757108805	0.257	0.111	1
SETD2	0.071922451099899	-0.348581069681655	0.351	0.556	1
ENSMMUG00000000350	0.0720006693414749	0.393118090862942	0.351	0.185	1
CDK5RAP3	0.0720127383414394	0.355815549376777	0.365	0.185	1
ENSMMUG00000052747	0.0721578234026793	0.389086756695185	0.689	0.481	1
ERBB3	0.0724557446784694	0.362080163933788	0.716	0.667	1
MED4	0.0730765236077588	-0.364758428059837	0.216	0.37	1
KIZ	0.0733768930461093	0.342270256672892	0.257	0.111	1
PRELID1	0.0734028885841266	-0.306289116443245	0.568	0.741	1
CISH	0.0734956841181483	-0.428273884734977	0.27	0.444	1
ZNF207	0.07367426924823	-0.292438087539691	0.459	0.63	1
SUPT6H	0.0742578135516068	-0.294627455683005	0.257	0.444	1
RPL10A	0.0744097137322647	-0.261060488119242	1	1	1
CHKB	0.0753701507683313	0.336684323974903	0.23	0.074	1
PFDN2	0.0753857772622854	-0.294356877421502	0.689	0.852	1
ZC3H7B	0.0755501664420914	0.262038649091488	0.216	0.074	1
ZEB2	0.0756981778115071	-0.29965906402727	0.527	0.741	1
ICAM1	0.0757944582418043	-0.366294022160325	0.257	0.444	1
KMT5B	0.07633117316637	0.467704644651218	0.297	0.148	1
SH3BP1	0.07633117316637	-0.374087773870253	0.216	0.37	1
UBXN4	0.0763697916916093	0.466650487718846	0.703	0.556	1
MID1IP1	0.0764664347706682	0.508766789717224	0.514	0.333	1
LRRFIP1	0.0766505504415108	-0.332890710313632	0.568	0.778	1
AKT3	0.0768440128658445	-0.255009813640268	0.068	0.185	1
C16H17orf49	0.0769365991174215	0.310673340989787	0.973	1	1
ZNF830	0.0769392947770207	-0.359566203164226	0.122	0.259	1
TMEM167A	0.0771512219044194	0.438470573821446	0.635	0.481	1
LRRC58	0.0774245368144793	-0.252511120102255	0.027	0.111	1
ALDH18A1	0.0774245368144793	-0.279329144658665	0.027	0.111	1
CEP164	0.0774245368144793	-0.319741323038684	0.027	0.111	1
CD68	0.0777453985687036	-0.483235515414279	0.419	0.556	1
HP1BP3	0.0778408473111457	-0.388762331254582	0.446	0.63	1
TPI1	0.0779956355322512	-0.35330414826187	0.635	0.815	1
AIFM1	0.0781629583994717	0.266982013626464	0.108	0	1
PAN3	0.0781629583994717	0.251337046759271	0.108	0	1
PDRG1	0.0781815116903308	0.4282106115122	0.716	0.556	1
DENND4B	0.0787052969338061	-0.410261084193332	0.284	0.444	1
LRPPRC	0.0791639980175249	-0.310704445198732	0.23	0.407	1
ENSMMUG00000018491	0.0791639980175249	0.328381951117799	0.324	0.148	1
ZNF24	0.0791639980175249	0.352005581172886	0.324	0.148	1
S100A13	0.0793460655509632	-0.304042258909936	0.068	0.185	1
CCNG2	0.0794461333741284	-0.300776007366622	0.095	0.222	1
COX7A2	0.0795172411214206	0.288894665167903	0.959	0.926	1
CUX1	0.0799396629512584	-0.382521129003777	0.351	0.519	1
DAZAP2	0.0801643074465601	0.336868868404045	0.959	0.889	1
ZNF689	0.0804913707255644	0.270693555073436	0.243	0.074	1
ABCG2	0.0809126877602244	-0.25441906350657	0.027	0.111	1
POLR3H	0.0812130355782129	0.352556105719527	0.311	0.148	1
MRPS27	0.0812330588985958	0.279930645829053	0.176	0.037	1
CDC40	0.0812893515062111	-0.309118466126934	0.27	0.444	1
PSMD9	0.0812893515062111	0.329012505856968	0.365	0.185	1
ARL11	0.0814874424786072	-0.267541052463159	0.203	0.37	1
TMED2	0.0817983008694731	-0.378128705469882	0.662	0.778	1
DHRS7	0.0819139637728639	-0.289709945059967	0.068	0.185	1
CXCL16	0.0824198802590031	-0.432658784242377	0.162	0.296	1
CLNK	0.0825356976665301	0.442531382845015	0.73	0.444	1
TAF12	0.0829465909385108	0.381497221381876	0.311	0.148	1
TBCE	0.0831695675167657	0.278345630441146	0.284	0.111	1
C20H16orf54	0.083486994779925	0.285037509736848	0.176	0.037	1
CARM1	0.083486994779925	0.261669326212066	0.176	0.037	1
RB1CC1	0.0838713081860473	-0.267191806948129	0.257	0.444	1
SNRPB2	0.0840345259284854	0.351712561501081	0.649	0.444	1
HIF1A	0.0840575696996649	-0.400346931568873	0.486	0.667	1
SDHB	0.0842024830945674	0.430203080098914	0.851	0.778	1
MTA2	0.0842173592217425	0.430483266197565	0.257	0.111	1
NDRG1	0.0842792083727507	-0.252561125949619	0.23	0.407	1
PRDX1	0.084434856522775	-0.720023659984282	0.824	0.926	1
G0S2	0.0845273622433659	-0.577358826782331	0.027	0.111	1
FABP4	0.0845273622433659	-0.969978322017836	0.027	0.111	1
ENSMMUG00000014648	0.0845301648445101	0.369055064281969	0.865	0.852	1
UQCRH	0.0846127648145958	-0.34977224061525	0.838	0.963	1
TLR9	0.0847199845847813	0.380717110164483	0.581	0.481	1
QRSL1	0.0850943705013844	0.385430281961755	0.284	0.148	1
CCT6A	0.0851228505363388	-0.321504745419486	0.784	0.852	1
UBE2J2	0.0852616029766773	0.293439998197596	0.162	0.037	1
ENSMMUG00000029820	0.0852616029766773	0.291978456347466	0.162	0.037	1
ENSMMUG00000062026	0.0852616029766773	0.281238056947045	0.162	0.037	1
RNF6	0.0853534025350304	-0.283846546762705	0.122	0.259	1
ENSMMUG00000056012	0.0854076784855588	0.460331589858641	0.743	0.63	1
CERS2	0.0856769174933692	-0.288788942273115	0.189	0.333	1
TMEM18	0.085791315622362	0.257251348158573	0.176	0.037	1
TMEM242	0.0863892511401573	-0.430714101440173	0.162	0.296	1
PTP4A3	0.0863912185012126	0.384950176853241	0.243	0.111	1
ENSMMUG00000014947	0.0865233711503231	0.278783344863961	0.554	0.333	1
EPHB1	0.086592159305595	0.298127757655127	0.581	0.37	1
LCK	0.0870768759397588	0.408016709595493	0.432	0.259	1
DNAJB4	0.0872519179085951	-0.414628275230575	0.068	0.185	1
ENSMMUG00000047203	0.0876185526139087	0.341008161027811	0.216	0.074	1
VDAC2	0.0876646578318472	-0.269632821557657	0.662	0.741	1
PCID2	0.0876821244539973	0.313387272218658	0.162	0.037	1
EDC4	0.0876821244539973	0.265000224320188	0.162	0.037	1
ENSMMUG00000000249	0.0877072535038208	-0.333260606686157	0.27	0.481	1
NDUFAB1	0.0881233473027567	0.28092797184946	0.622	0.444	1
PRRC2B	0.0888293240826785	-0.316568250645126	0.203	0.37	1
MAT2B	0.0888543292539172	0.368657557706862	0.568	0.407	1
TCF12	0.0890060644093168	0.407702846862938	0.378	0.222	1
TRAF7	0.0893387374417964	0.357087464885912	0.446	0.259	1
ADA2	0.0893954207373069	0.414943522646155	0.811	0.778	1
TREML2	0.0897735292710215	0.297830582882374	0.216	0.074	1
HMCES	0.0898312521088788	-0.301753811662534	0.122	0.259	1
WDR1	0.0899870135316552	-0.250994650402578	0.554	0.778	1
ARID2	0.0901047553012934	-0.26007036345531	0.176	0.333	1
H2AFY	0.0908564565889608	-0.279138490500702	0.77	0.889	1
MFSD1	0.0915120689290298	-0.29484539247415	0.23	0.407	1
FADS1	0.0921400675464188	-0.452128122965125	0.122	0.259	1
UBE2F	0.092177053776386	-0.38753400703359	0.324	0.481	1
ICAM2	0.0922425387475069	0.315034598767715	0.203	0.074	1
BCL7C	0.0922425387475069	0.377821142529652	0.203	0.074	1
NMT1	0.0923335736645814	0.46071766722454	0.459	0.333	1
HACD4	0.0925119639273242	-0.275789555633941	0.162	0.333	1
CREG1	0.0927842515460343	-0.369879164513649	0.311	0.444	1
AKR1B1	0.0929332678613636	-0.4678483289469	0.419	0.556	1
KTN1	0.0932596636635708	-0.390215459959817	0.514	0.704	1
SETDB1	0.0935590890704289	-0.363928638440159	0.149	0.296	1
PALLD	0.0935687729308643	0.323339577567596	0.27	0.111	1
ENSMMUG00000049519	0.0935687729308643	0.459700685360733	0.27	0.111	1
NAAA	0.0938560209191791	-0.30451786794403	0.284	0.444	1
PUM1	0.0939869842320515	-0.468478027708897	0.23	0.37	1
LAMTOR2	0.094043723191422	-0.279034243627751	0.527	0.667	1
AKAP7	0.0942114223093289	0.26473382229294	0.216	0.074	1
PLAGL1	0.0942114223093289	0.263888022928992	0.216	0.074	1
PSENEN	0.0943344531765812	0.34165052813753	0.878	0.704	1
ATP1B3	0.0945955705135223	-0.256168871734555	0.338	0.519	1
CRIP1	0.0951206396958674	-0.317307724782763	1	1	1
PES1	0.0959367322929191	0.340587839418425	0.311	0.148	1
MRPS14	0.0963492583238965	0.271233517061517	0.392	0.222	1
DPAGT1	0.0964954186105552	0.311032756373684	0.216	0.074	1
YWHAZ	0.0966511898811993	-0.312127400717968	0.986	1	1
NOL11	0.0969006038983745	-0.297686426999174	0.122	0.259	1
ABCF1	0.0972144218629434	0.409660032486998	0.432	0.259	1
TENT5C	0.097257599422977	0.341918688273847	0.324	0.148	1
CDC14A	0.0974195750508792	0.403788793403123	0.324	0.185	1
MYO6	0.0978340212931422	-0.3958961923523	0.351	0.519	1
PLIN2	0.0980946411774212	-0.416616343428465	0.108	0.222	1
PPDPF	0.0987453361364911	-0.401291098167108	0.473	0.63	1
ENSMMUG00000058499	0.0989761642476595	0.365385063031017	0.243	0.111	1
KAT14	0.0989761642476595	0.309498523412241	0.243	0.111	1
GON7	0.0990942767936721	-0.321206787595179	0.297	0.481	1
RIC8A	0.0992781928817233	0.25156818137786	0.203	0.074	1
TAF11	0.0993761358954447	-0.266481506160149	0.243	0.407	1
CHCHD1	0.0996081690363516	0.291000154876008	0.446	0.259	1
ENSMMUG00000060858	0.099751620854943	0.351271821685977	0.946	0.963	1
HSCB	0.0997847012703546	-0.32222790415669	0.216	0.333	1
ENSMMUG00000062772	0.101196202316258	0.278595663846005	0.216	0.074	1
HCFC1	0.101209312427092	0.326047734250534	0.243	0.111	1
XBP1	0.101407887771732	0.479538774389793	0.432	0.296	1
ETFBKMT	0.101716368936709	0.31809507069704	0.203	0.074	1
MLF2	0.102152917972427	-0.307532996544813	0.811	0.889	1
CNPY3	0.102805908654936	0.28455905755945	0.892	0.926	1
PPIG	0.102820509547556	0.345247148431514	0.716	0.63	1
NIPSNAP3B	0.102871447343541	0.279169370911875	0.257	0.111	1
MRPS12	0.103444748142144	-0.424488112499791	0.486	0.63	1
RNF113A	0.103585661798035	-0.272070773757827	0.297	0.444	1
SNX8	0.103834668105431	-0.292889203653458	0.162	0.296	1
PMPCB	0.103908094892469	0.358200499207587	0.405	0.222	1
RNASE6	0.104055236514497	-0.280536101300958	0.514	0.741	1
PPP2R1A	0.10472494997787	-0.263666868795099	0.514	0.704	1
HAGH	0.104849859329429	0.40533020239059	0.486	0.333	1
TXNRD1	0.105094275942623	-0.276361573043756	0.149	0.296	1
COX5A	0.105273569636622	-0.278672757290711	0.77	0.815	1
INPP1	0.106077612241336	0.252927397898666	0.216	0.074	1
MAMU-DOB	0.106146782018186	0.280694877483925	0.743	0.556	1
ARMC7	0.106175840709662	-0.317116786346032	0.23	0.37	1
FABP5	0.106188810754929	-1.64290268080747	0.297	0.407	1
COPB2	0.106527251290647	-0.283441877890077	0.392	0.556	1
MTHFD2	0.106666759078511	-0.532477493986129	0.405	0.556	1
RAB8A	0.107089448920587	0.342417888263271	0.716	0.704	1
ACTN1	0.107291704758669	-0.377734517897843	0.081	0.185	1
DMAC1	0.107316114648724	0.415009140418943	0.419	0.296	1
PHRF1	0.107573582279746	-0.325472729672353	0.203	0.333	1
OSTM1	0.108159827358938	-0.349375997025203	0.257	0.444	1
PTPN22	0.108587384289097	0.286192673875704	0.216	0.074	1
PTCD3	0.108587384289097	0.336640197737521	0.216	0.074	1
VASH2	0.108773306195611	-0.324458482620533	0.189	0.333	1
NRBP1	0.10968723319075	0.27210672030258	0.419	0.222	1
CNOT10	0.109773621214467	0.296814552126703	0.257	0.111	1
CXXC5	0.10989395618425	0.400292911578768	0.743	0.519	1
DRAP1	0.109987982715231	0.395899151576165	0.757	0.704	1
MAFF	0.110013195308576	-0.259187082998654	0.149	0.296	1
SEC11A	0.110266440283834	-0.396778392875488	0.541	0.704	1
AP5M1	0.110545843234794	0.299080887689943	0.243	0.111	1
TOMM22	0.110635995589516	-0.259366359036057	0.5	0.704	1
ZNF706	0.110854847705853	-0.275177592114401	0.838	0.926	1
ATP5PB	0.1109496693859	0.276937885023388	0.892	0.815	1
NIT2	0.111239300762795	-0.281552407768098	0.216	0.37	1
MGME1	0.111611830292668	0.373656413788184	0.338	0.185	1
RASSF7	0.111647559801679	0.283448190957929	0.149	0.037	1
RSRP1	0.111894214361938	0.385243543772136	0.878	0.889	1
SLC38A5	0.112065292830616	0.30020808571223	0.811	0.593	1
ITPR1	0.112143774467011	0.361717911366865	0.27	0.148	1
ASCC2	0.112143774467011	-0.36286885763419	0.203	0.333	1
GPBAR1	0.112206315479672	0.298830327774954	0.878	0.704	1
ZBED1	0.112668172425662	-0.325831738037013	0.527	0.667	1
FAM118B	0.112677957816948	0.362468716044205	0.405	0.259	1
ENSMMUG00000063339	0.113283422812419	-0.282622779000505	0.135	0.259	1
TXNDC17	0.113343107230896	-0.284692050746706	0.284	0.444	1
DEDD2	0.113343107230896	0.337616142329639	0.365	0.222	1
SYNJ1	0.113831185405066	-0.256776462670562	0.054	0.148	1
CDKAL1	0.113831185405066	-0.258964616613084	0.054	0.148	1
PSCA	0.113831185405066	-0.293117548009442	0.054	0.148	1
FAM3A	0.114218518257131	0.366773167123641	0.446	0.296	1
REEP5	0.114446813063393	-0.279128323126055	0.662	0.815	1
FKBP4	0.114574915145326	0.355944525563528	0.257	0.111	1
ZNF609	0.114675670208347	-0.434816358618626	0.108	0.222	1
SEPTIN11	0.114738662747596	-0.473355820988743	0.581	0.741	1
HDAC9	0.114755024812326	0.260093057314975	0.149	0.037	1
MMD	0.114755024812326	0.367168769146009	0.149	0.037	1
BNIP3L	0.115048591726611	-0.325313661731922	0.27	0.444	1
ENSMMUG00000031981	0.115517994755073	0.36523144748124	0.581	0.407	1
DNAJC2	0.115793638185479	-0.280734169559612	0.216	0.37	1
CXCR3	0.11584723812231	0.356289164999627	0.392	0.222	1
ARAF	0.115849268665158	0.295829667335842	0.405	0.222	1
PLEKHB1	0.11639930776719	0.267546183635735	0.216	0.074	1
CCR7	0.116430524192088	0.624590575070861	0.284	0.148	1
TNIP1	0.1165459947178	0.314695932632761	0.554	0.407	1
RNF138	0.116718322910205	-0.280856427228176	0.176	0.296	1
TOLLIP	0.116753731782588	0.302676222398039	0.432	0.296	1
LAG3	0.116765148532229	0.358896724665573	0.405	0.259	1
GLIPR2	0.117625261560092	-0.275903325974141	0.054	0.148	1
ZNF224	0.117642090180491	-0.380768471755433	0.108	0.222	1
CHFR	0.117984703824735	0.401118299621111	0.243	0.111	1
FXR1	0.118222367284568	-0.422151306413401	0.527	0.667	1
CBX5	0.118670959019641	-0.284131200340807	0.162	0.296	1
SNRPA	0.118670959019641	-0.250452476148439	0.162	0.296	1
ENSMMUG00000021460	0.118867398435414	0.38335464378428	0.338	0.222	1
DDX3Y	0.119272449005827	-0.346373500719984	0.459	0.593	1
ERO1B	0.119585708512466	-0.284957395808409	0.23	0.37	1
FAM107B	0.119772924743871	0.345430493925751	0.365	0.222	1
FKBP5	0.119982331164181	-0.344454866564455	0.27	0.407	1
MRPL35	0.120493279367708	0.298773479704596	0.297	0.148	1
ENSMMUG00000030508	0.120803510121649	0.330695299375719	0.189	0.074	1
SCGB1A1	0.120803510121649	0.498284803606643	0.189	0.074	1
TPP1	0.121078862753341	-0.372012155801913	0.514	0.704	1
AFF4	0.121173770345455	0.256472176659753	0.149	0.037	1
LETMD1	0.121219170980034	0.311314430245621	0.284	0.148	1
CXHXorf56	0.121297845918319	0.366074727845092	0.23	0.111	1
SRSF2	0.121342409334652	0.452895805255083	0.689	0.593	1
IL4I1	0.121517875073641	-0.413685117295939	0.054	0.148	1
CD63	0.121698552243135	-0.711628365890113	0.77	0.778	1
ARL3	0.121742439627886	0.317284647852903	0.27	0.148	1
CLEC12A	0.121742439627886	0.383663951052405	0.27	0.148	1
PIK3CD	0.12189873894427	-0.296603693239576	0.378	0.556	1
SAT1	0.122030820996831	0.363412611367141	0.689	0.481	1
XRN2	0.122092756291249	-0.333412293621125	0.419	0.556	1
INSIG1	0.122190603548051	-0.271777748494958	0.284	0.481	1
SMN1	0.123305912371523	-0.285852808742607	0.189	0.333	1
CENPO	0.123670584166441	0.311807051526196	0.284	0.148	1
MRC1	0.123672546146367	-1.0825176511274	0.081	0.185	1
HAX1	0.123731623527735	0.367878384398947	0.446	0.333	1
DELE1	0.123731623527735	-0.313883524893465	0.365	0.556	1
PTEN	0.123755293949023	-0.427637185634764	0.108	0.222	1
PSMB6	0.123848877676231	-0.358499450078482	0.784	0.778	1
SUB1	0.123913659598693	0.339258381271657	0.986	0.926	1
RPS6KA1	0.124129508276905	0.389504839518565	0.486	0.37	1
FAM177A1	0.124215837730506	0.347199137700363	0.365	0.222	1
TRIAP1	0.124239742375755	0.289669958715286	0.27	0.148	1
TECR	0.124335932474212	-0.349838671842446	0.473	0.63	1
TMX3	0.124339316211383	-0.384496286014549	0.23	0.37	1
CCL4L1	0.124409668036131	-1.77032498906251	0.297	0.444	1
GOSR1	0.124413384754742	-0.287041081073942	0.135	0.259	1
ARHGAP31	0.124465442576987	0.359598317635202	0.392	0.222	1
IFI6	0.124827330757586	0.253687987366211	0.73	0.519	1
SERP1	0.125378950754625	0.364598086949218	0.324	0.185	1
PBDC1	0.125378950754625	-0.291964586901627	0.243	0.407	1
EXOSC1	0.125378950754625	0.32514481723904	0.324	0.185	1
STK40	0.125810700158037	0.272144887945501	0.243	0.111	1
ZNHIT2	0.12586263466744	0.259755294584278	0.203	0.074	1
MAP3K11	0.126160522659171	0.340498448505364	0.284	0.148	1
DAD1	0.126234415787211	0.271502675571062	0.838	0.704	1
XIAP	0.126903482474832	-0.304279347452096	0.108	0.222	1
ARHGEF3	0.127122891535096	0.33034224217434	0.473	0.296	1
SERPINI1	0.127301618117711	0.315216595275729	0.257	0.111	1
GNPDA1	0.127301618117711	0.266484778696204	0.257	0.111	1
TENT2	0.127325002446123	-0.250868947500233	0.135	0.259	1
SLC39A6	0.127325002446123	-0.366965670070715	0.135	0.259	1
PLEKHO1	0.127383645030977	-0.255636393968958	0.257	0.407	1
PSMB10	0.127487308095711	0.285619757706065	0.743	0.593	1
BDH2	0.127492767461314	0.251165343840635	0.405	0.259	1
IFNGR2	0.127823292641305	-0.288887519992763	0.297	0.481	1
ACAP1	0.128282448618665	0.258518870681604	0.5	0.333	1
LAMTOR5	0.128711830567213	0.358926742198906	0.703	0.593	1
NRDE2	0.128800555688143	0.290808828591344	0.203	0.074	1
HERC2	0.129198943405127	-0.254893029117011	0.27	0.407	1
MAP3K8	0.129771796088631	-0.28442744302751	0.257	0.407	1
CD84	0.130289361682306	-0.262934473056396	0.135	0.259	1
MAP3K4	0.130747365040907	-0.395092238855858	0.081	0.185	1
RBM8A	0.13098878488768	0.294350440063546	0.676	0.481	1
CSF2RB	0.131424030493736	-0.356661012073202	0.446	0.63	1
ATRX	0.131577670468063	-0.422393838200221	0.5	0.667	1
ENSMMUG00000003411	0.131791487399072	0.343882323848418	0.203	0.074	1
SLC50A1	0.132011851237702	0.26524753488905	0.554	0.37	1
MARCHF7	0.132194561242215	-0.383402616601471	0.257	0.407	1
ENSMMUG00000010266	0.132279879603921	-0.36904751257936	0.784	0.889	1
APPL1	0.132542603197007	-0.287864550740708	0.419	0.556	1
CD3EAP	0.132690170773272	0.284448506794232	0.257	0.111	1
MSRB1	0.132793643255691	0.35603610436932	0.338	0.222	1
RBIS	0.132801320463434	0.309610034150794	0.838	0.852	1
ARID1B	0.133386497998908	-0.265350367492613	0.108	0.222	1
PRSS55	0.133417948582007	-0.437313813189076	0.324	0.444	1
TMEM179B	0.133654326478301	-0.347850635200616	0.5	0.667	1
TRA2A	0.133850286042087	-0.325188504815085	0.581	0.778	1
TOB1	0.133866864991147	-0.402771010429585	0.365	0.481	1
DEK	0.134169775550132	0.472982565062418	0.662	0.481	1
ANAPC11	0.134295390646861	-0.258288923391524	0.541	0.741	1
ANKRD11	0.134535594233375	-0.436314521863612	0.405	0.63	1
ITPR2	0.134652220452235	-0.289090986701026	0.257	0.407	1
CTSH	0.135547091443503	-0.322094238122916	0.946	0.963	1
BPTF	0.135841843469766	-0.412582497219781	0.392	0.519	1
ARL5A	0.136265355444754	0.285165043911032	0.554	0.37	1
FUCA1	0.136373493085033	0.417793847798275	0.595	0.593	1
STAT2	0.136448808295419	-0.327697071419567	0.432	0.593	1
RBM10	0.136512409435505	0.301014447848827	0.284	0.148	1
TNFSF12	0.137568637888397	0.339761539467065	0.932	1	1
ENSMMUG00000016009	0.138093645652845	0.264092615057161	0.351	0.222	1
FRYL	0.138124977649581	0.280052176177638	0.297	0.148	1
ANXA6	0.138124977649581	-0.311187462112694	0.216	0.37	1
ATP8A1	0.138132163554021	-0.264073783415778	0.081	0.185	1
VPS37A	0.138132163554021	-0.288317672531384	0.081	0.185	1
PGAM4	0.138172828543917	0.394378211244059	0.297	0.185	1
RIPOR2	0.138476328523303	-0.387164822006219	0.568	0.667	1
FGR	0.13893850626441	-0.426390165879828	0.486	0.593	1
MRPS23	0.138971887568338	0.257183832810819	0.405	0.259	1
TMEM43	0.139487024784442	-0.297735071585377	0.23	0.37	1
APEX1	0.13964603314683	-0.328437550448871	0.757	0.852	1
SCGB3A1	0.140615953217138	0.818552180676384	0.311	0.185	1
C19H19orf38	0.140714843648362	0.460650663921684	0.257	0.148	1
TRIM27	0.140833804460251	0.295918374870368	0.378	0.222	1
ABHD18	0.140978422008512	-0.286459473112131	0.162	0.296	1
MTFMT	0.141087663617959	0.262889846356816	0.203	0.074	1
LAGE3	0.141121095883635	-0.267680346190252	0.689	0.778	1
ENSMMUG00000013289	0.141521301292748	0.373670410482173	0.459	0.333	1
KRIT1	0.141570085436612	-0.359025283083536	0.392	0.556	1
SLC25A44	0.142292606745826	-0.459793839367222	0.365	0.519	1
CDIPT	0.142404023367162	0.28008041127155	0.189	0.074	1
NRP1	0.14249933473878	-0.302457042597424	0.149	0.259	1
FDFT1	0.142716623994781	-0.508415154010781	0.541	0.667	1
CTSS	0.143371264979916	-0.357522998802966	0.851	0.926	1
CHST12	0.143879154865831	0.375813231991944	0.459	0.37	1
RNASEH2B	0.145326620669557	0.253790456443583	0.811	0.63	1
PHACTR2	0.14564084972516	0.388472979683338	0.243	0.111	1
GIN1	0.145834318306241	0.258242820794241	0.135	0.037	1
ENSMMUG00000016636	0.145834318306241	0.298159089238097	0.135	0.037	1
FAM50A	0.146216993814088	0.314320717390591	0.473	0.333	1
OASL	0.147029952747601	0.308403013288261	0.23	0.111	1
RABL6	0.147046139274197	0.335854538422833	0.446	0.296	1
WSB1	0.14736437120759	0.333753138223757	0.689	0.63	1
AATF	0.147473558210996	0.255804116068672	0.338	0.185	1
GLYR1	0.148148105379231	0.268380328611171	0.324	0.185	1
AASDHPPT	0.148197672488341	-0.360803217696418	0.311	0.444	1
MKKS	0.148575454465196	0.334179327489614	0.459	0.333	1
PSMD7	0.148715403831701	0.254406665102512	0.405	0.259	1
JAG2	0.14970745331685	-0.264939548437157	0.649	0.889	1
PYGB	0.150146323961202	0.270048591412578	0.338	0.185	1
ARPC2	0.150359760814131	0.29570951709917	0.284	0.148	1
SPINT2	0.150422546623828	-0.264634568831599	0.324	0.444	1
PSMC5	0.150677525771791	0.305895056725089	0.689	0.519	1
ENSMMUG00000008097	0.151191991433544	0.395502742617533	0.419	0.296	1
MAEA	0.151303024363955	0.313435835563799	0.216	0.111	1
STING1	0.151459635450097	-0.277851256899655	0.203	0.333	1
ATIC	0.152037543630702	0.29687784641713	0.378	0.259	1
DHRS1	0.152981010072928	-0.38642182331947	0.311	0.481	1
COMMD9	0.153163183354196	-0.329180374886747	0.23	0.37	1
ALG5	0.153612635803479	0.361387145316561	0.324	0.185	1
ANKRD39	0.153622966208977	0.291123742345124	0.365	0.222	1
NGFR	0.154147412067024	-0.359476083389458	0.676	0.815	1
RING1	0.154194565681901	0.269284142960237	0.311	0.185	1
ND6	0.154194565681901	0.487107552862482	0.311	0.185	1
CEMIP2	0.154838565720262	0.332624714761908	0.243	0.111	1
CYFIP2	0.15519005856191	0.27569469877548	0.689	0.519	1
SPCS2	0.156289800463166	0.299919155884705	0.689	0.63	1
ZNF426	0.157329233830248	0.360268068190606	0.176	0.074	1
TBL1XR1	0.15738392374541	-0.328332925669014	0.27	0.407	1
C9orf116	0.157563538993537	-0.353610194779033	0.095	0.185	1
RAC2	0.157927826163291	0.282367347703685	0.838	0.778	1
RPN2	0.157927826163291	0.344480416244803	0.838	0.778	1
WDR74	0.159717100245722	0.375552650818619	0.797	0.667	1
UQCC2	0.160161039281357	-0.270614099713105	0.27	0.407	1
VGLL4	0.160486859303377	-0.282547472301575	0.365	0.481	1
CCDC90B	0.161737595561593	0.278033060984249	0.351	0.222	1
NUMA1	0.161742786709256	0.355163016299071	0.365	0.222	1
ATG16L2	0.162277297544331	-0.334112638167729	0.068	0.148	1
ENSMMUG00000020629	0.162647268878578	0.324665831479085	0.378	0.259	1
GTF3A	0.162678344438563	0.294802346081913	0.77	0.815	1
MAGEH1	0.162906379274965	-0.251361488413051	0.041	0.111	1
ZFAND2B	0.163026251834558	0.263879715597234	0.23	0.111	1
TMEM109	0.163326526152097	0.311582093638193	0.743	0.63	1
TLR7	0.163327438786983	0.476579572181186	0.297	0.185	1
NSA2	0.16369903367495	0.294178114764392	0.986	1	1
ENSMMUG00000064773	0.163848713753549	0.286301242719995	0.5	0.37	1
IQGAP2	0.164297068325627	-0.331926378616451	0.324	0.481	1
PPP1R12A	0.164498648241119	0.4514512500128	0.473	0.37	1
ANKRD13C	0.164740843889391	0.321719866506332	0.176	0.074	1
SEC13	0.164896234353228	0.335451524433965	0.554	0.444	1
NSMCE1	0.165729803303396	-0.318455340967948	0.351	0.519	1
CWC27	0.165737539630598	-0.281932363921957	0.149	0.259	1
IFI27	0.166524627385047	0.424887478590079	0.135	0.037	1
FAM167A	0.166524627385047	0.252870917189981	0.135	0.037	1
SLC25A10	0.167333344013579	0.255260483340843	0.365	0.222	1
IGHM	0.16737327682321	0.382578572860015	0.824	0.667	1
DDX17	0.167386349353655	-0.253907858751615	0.716	0.741	1
EMC6	0.167558543228175	-0.26559080918221	0.581	0.741	1
HNRNPA1	0.168391386895608	0.261072769350361	1	0.963	1
ENSMMUG00000041688	0.169173672456802	0.388166325706426	0.514	0.407	1
MYO5A	0.169453143578638	-0.276943428104912	0.176	0.296	1
AXL	0.170165088772758	-0.398915923045173	0.135	0.259	1
HNRNPD	0.170663221673513	-0.279691526559043	0.419	0.556	1
IKBKG	0.171230105346296	0.392398345719871	0.676	0.481	1
ATP6V0D1	0.171754378372109	-0.316573906119625	0.784	0.889	1
ENSMMUG00000016665	0.17196790922865	-0.310628074160583	0.824	0.815	1
SCCPDH	0.172412350987137	-0.270503353823043	0.122	0.222	1
ASF1A	0.172534906478362	0.299040653216924	0.405	0.259	1
TXNDC15	0.172836982018664	-0.268797568626338	0.176	0.296	1
MED8	0.172887162101918	0.355511822267996	0.703	0.593	1
NT5DC1	0.173101378190771	-0.347626674341073	0.351	0.444	1
AHNAK	0.174014607071907	-0.390688934167478	0.378	0.481	1
BORCS7	0.174033961109256	0.311512551195476	0.459	0.333	1
PRPF4B	0.175294125524498	-0.266611569158539	0.486	0.667	1
TRIM72	0.175513312290212	0.388905221679009	0.554	0.519	1
CLEC2B	0.17634689426802	-0.311349632727364	0.122	0.222	1
COPS6	0.176693266023257	-0.280835310946079	0.635	0.852	1
CDH15	0.177946596495281	0.260548732834491	0.284	0.148	1
FKBP14	0.178613100902932	-0.259817404891344	0.095	0.185	1
GIT2	0.179399595508384	-0.34586239073395	0.378	0.444	1
NARF	0.179755813428026	-0.407945304620009	0.176	0.296	1
NCL	0.18019977429105	-0.270595882199848	0.865	0.926	1
SIKE1	0.180347983211179	0.312114935127941	0.176	0.074	1
TSR1	0.180347983211179	-0.299745778467396	0.122	0.222	1
RPS6KA4	0.180710000739047	0.27322176087307	0.581	0.444	1
DTX2	0.181367221858582	0.376636638079578	0.486	0.37	1
WDR11	0.181763694259886	-0.261654959562572	0.068	0.148	1
UBA5	0.18218131841215	0.274995956740141	0.338	0.222	1
RASA2	0.182317296940376	0.292666021402276	0.216	0.111	1
PNMA1	0.182347532376181	-0.401444447204772	0.189	0.296	1
ENSMMUG00000006165	0.183291477423542	-0.282097335066154	0.176	0.296	1
RPS27L	0.183333905020014	-0.317251266514133	0.568	0.667	1
TM9SF2	0.183903817287139	0.298327700623354	0.649	0.556	1
VCP	0.183933693286165	-0.264471048182262	0.716	0.778	1
C2H3orf38	0.184416117306786	0.279934526937381	0.176	0.074	1
ARL8B	0.184861762774899	-0.320134483290379	0.351	0.481	1
RMDN3	0.18520705597948	-0.477417064924656	0.378	0.481	1
NUP62	0.185213401118562	-0.656194428530491	0.284	0.407	1
PSME2	0.185502873155099	0.268484849892521	0.946	0.852	1
BZW1	0.185514515676745	-0.293992148528707	0.595	0.667	1
RELA	0.185820182725514	-0.346962508065105	0.23	0.333	1
RILPL2	0.185828709803054	-0.277680145935737	0.486	0.667	1
MS4A6A	0.186014621683689	0.260014465022497	0.851	0.815	1
CYLD	0.186405225389615	0.256839742807353	0.27	0.148	1
CCND3	0.187386714715074	0.297648362903262	0.784	0.667	1
NUP37	0.187594997009636	-0.334961172157411	0.095	0.185	1
PDHB	0.188316636647781	0.334881689744377	0.338	0.259	1
DPH6	0.188551783611191	0.294788779735455	0.176	0.074	1
MIDEAS	0.189415643907793	-0.295614115126684	0.189	0.296	1
DNAJC10	0.189415643907793	-0.286039030127486	0.189	0.296	1
IDI1	0.189855741618148	0.313974102541066	0.27	0.148	1
FBXO31.1	0.189855741618148	0.287718673253523	0.27	0.148	1
ARHGAP27	0.190954750770131	0.257031731680293	0.459	0.296	1
DERL2	0.191017366998273	0.272176161310174	0.554	0.444	1
ERO1A	0.191458061791261	0.269125186915341	0.351	0.222	1
RAB31	0.191584971650147	-0.25770637004769	0.527	0.667	1
DUSP1	0.191690867604571	-0.66480164052992	0.743	0.815	1
SMC6	0.191717759897658	-0.25493571231748	0.149	0.259	1
ATP6V1A	0.192209047371095	-0.26202438203647	0.095	0.185	1
ANKRD44	0.19254909194405	0.297933363856284	0.284	0.185	1
NDUFA2	0.192903729671254	-0.295272962450165	0.878	0.852	1
MRPL44	0.193078565280323	-0.376789216167365	0.216	0.333	1
AKNA	0.19314404541998	0.325691975955571	0.365	0.296	1
GPSM3	0.193808401534929	0.252116970282271	0.851	0.815	1
CCAR1	0.194694574424497	0.293072466578094	0.378	0.259	1
FBXO9	0.194806939358654	0.367953956270023	0.338	0.222	1
HCFC1R1	0.195140111432362	0.285051731868657	0.257	0.148	1
ENSMMUG00000007970	0.195143760723196	0.285130130291846	0.122	0.037	1
SYNCRIP	0.195937114037177	0.259383483687184	0.486	0.333	1
MPZL1	0.196888932172089	-0.295162569389982	0.365	0.481	1
RXRA	0.196905996452541	-0.253755516224525	0.095	0.185	1
C1QB	0.197480667623391	-0.812056193827603	0.068	0.148	1
RNF141	0.198080465990081	0.308360764956103	0.324	0.222	1
SNRPB	0.198186893769631	0.28163459136844	0.716	0.593	1
KIFBP	0.198539145233818	0.330909784656218	0.392	0.259	1
DCTN3	0.198835197997565	-0.251526767325661	0.635	0.778	1
ANP32A	0.199135811556353	0.307959345798824	0.851	0.815	1
RGS10	0.199710634773891	-0.356380916752143	0.527	0.741	1
AHCY	0.200904257879504	0.26438648774084	0.311	0.185	1
SNW1	0.201111678970852	0.282300890099074	0.446	0.37	1
GET4	0.201467550347809	0.275569618039154	0.216	0.111	1
C7H15orf39	0.201467550347809	0.298446080066379	0.216	0.111	1
GUK1	0.201685232047522	0.358241111919914	0.378	0.296	1
MRPL21	0.201979404147515	0.294321995435427	0.541	0.444	1
PTPN11	0.202441372168092	-0.282154445338401	0.203	0.296	1
MICAL1	0.202617538816592	0.286593425923876	0.459	0.333	1
PHIP	0.20271242418882	-0.274740542253023	0.5	0.704	1
H2AC20	0.204071747501644	0.45792580168387	0.932	1	1
ISG15	0.204128666086093	0.811662004123806	0.27	0.148	1
ENSMMUG00000011798	0.204131596878119	-0.25930424286879	0.392	0.519	1
CD2AP	0.206328077766821	-0.288869947420287	0.419	0.519	1
ACSL4	0.206719760892361	-0.358761044035714	0.176	0.259	1
IL18R1	0.208194971389061	0.380864210453954	0.324	0.222	1
UBA1	0.208918824306531	-0.300050632422954	0.459	0.63	1
ACO2	0.210292881498126	-0.255129715117518	0.432	0.519	1
SIGLEC6	0.210737133897492	0.327249809941084	0.419	0.296	1
PNP	0.210977276611857	-0.263900529486671	0.216	0.333	1
CSRNP1	0.211414396243122	-0.263378803461631	0.392	0.556	1
G3BP2	0.211825447788788	0.313430506129365	0.459	0.333	1
CSNK2B	0.212259038616493	-0.332460304452015	0.892	0.963	1
CD300A	0.212980565938873	0.253919782719293	0.162	0.074	1
ENSMMUG00000053817	0.213402043591373	0.2506311329708	0.527	0.444	1
PRRC2C	0.214342177377258	0.342577590735058	0.595	0.444	1
FERMT3	0.216080223485932	-0.302288351387201	0.608	0.63	1
B4GALT3	0.217199353860971	0.283926943986162	0.554	0.481	1
TOR1AIP1	0.217368215092862	0.316201477491952	0.378	0.259	1
CHD2	0.217710872594252	0.347466486129751	0.162	0.074	1
CHP1	0.217961054803872	0.285684747190608	0.5	0.407	1
NFKB1	0.218462967183047	-0.25315255379889	0.216	0.333	1
SELPLG	0.219919665124381	0.349408664628094	0.757	0.704	1
BTF3L4	0.220384014539316	0.340044161950297	0.5	0.37	1
GORASP1	0.220575952254703	0.315708218681472	0.203	0.111	1
NFX1	0.220575952254703	0.30560871007729	0.203	0.111	1
CLK3	0.221960884251608	0.253169350335576	0.338	0.222	1
UNC119	0.221960884251608	0.298011580019634	0.338	0.222	1
TMEM33	0.222568339122185	-0.269399474706446	0.297	0.407	1
SF3B2	0.222974843687569	0.276397523838101	0.608	0.519	1
ZFR	0.223455783508053	-0.271840048927536	0.405	0.556	1
TM6SF1	0.223727574574001	-0.296511674964363	0.189	0.296	1
RPL26	0.223815004510135	0.266156062124129	0.932	0.926	1
SMARCA5	0.225111549474542	-0.286069920431443	0.689	0.741	1
ENSMMUG00000018686	0.225249917996341	0.302624221586104	0.432	0.333	1
RNF103	0.226013658302531	0.262325512740696	0.311	0.222	1
TM2D3	0.226137607748128	0.250106337350345	0.27	0.185	1
ENSMMUG00000017097	0.22734038765461	0.321226368132578	0.324	0.259	1
UQCRC1	0.228021166782112	0.290465203232655	0.676	0.556	1
TERF1	0.228586852090164	-0.260559816199831	0.284	0.407	1
ANP32B	0.228865743596563	-0.329194003394363	0.743	0.889	1
CHD4	0.229303875732932	-0.278146864485982	0.568	0.593	1
STT3A	0.229391876367332	-0.282453126583849	0.311	0.444	1
DDRGK1	0.22976979569981	0.257137888648319	0.689	0.667	1
DCAF11	0.23213553371491	0.323191727138468	0.419	0.333	1
CD320	0.232284139801447	0.312504181104972	0.716	0.741	1
RPL31	0.232791008072601	0.266739379863208	0.514	0.407	1
HM13	0.233024545701741	0.260750472197211	0.811	0.667	1
ACSL1	0.23372011494143	-0.259353405819418	0.122	0.222	1
APOE	0.23535787165069	-2.40229097844255	0.27	0.333	1
TSC22D3	0.23573165033848	-0.374388681554201	0.419	0.556	1
CTSC	0.235798543388045	0.354397085356178	1	1	1
CAPG	0.236927068667052	-0.329576530096054	0.878	0.889	1
TMEM106C	0.236984868593264	-0.252541372570227	0.27	0.37	1
FAM32A	0.2372429602777	0.269626183611173	0.459	0.37	1
CLIC1	0.237270165048381	-0.289469574583228	0.959	0.889	1
NT5C3A	0.238402659091021	0.260874110437166	0.203	0.111	1
SCAMP3	0.239058439831223	0.26642381151233	0.486	0.37	1
CHRNA1	0.23910071876648	0.399451412730831	0.297	0.185	1
CASP1	0.24051533984411	-0.335630220256539	0.297	0.407	1
DTX3L	0.240772433164283	0.258498765289399	0.324	0.222	1
KHDRBS1	0.240886942544151	-0.31377541745868	0.365	0.444	1
MGAT1	0.244132778231672	0.299827440983757	0.797	0.741	1
LIPA	0.244671233403822	-0.355165488544393	0.176	0.259	1
PRKCD	0.245811058118012	0.312585623311219	0.486	0.37	1
SF3A3	0.245931496767247	0.263014950677419	0.378	0.296	1
CAPN15	0.246170392044972	-0.279038411873272	0.203	0.296	1
SMARCB1	0.246720211252222	0.341554692274994	0.649	0.63	1
TMUB1	0.24744275872867	0.288060055991639	0.446	0.296	1
SCP2	0.248496772315317	0.277694207059428	0.784	0.741	1
STAT3	0.248745676751535	0.257680145144851	0.446	0.333	1
NUDT22	0.248873088507439	0.291134948855177	0.554	0.481	1
DUSP11	0.2489432626504	0.320728349972583	0.243	0.148	1
SRGN	0.249938294063916	-0.538447736724103	0.649	0.63	1
SNRPD1	0.25096182589341	0.269624609560042	0.473	0.333	1
DSN1	0.252390250479653	0.250180792681682	0.324	0.222	1
WAPL	0.253115648163515	-0.255872967206095	0.243	0.37	1
BICD2	0.253672584991128	-0.265928063994854	0.27	0.407	1
POLD2	0.253994748191471	-0.271947568714781	0.108	0.185	1
CAPZB	0.254411815998291	-0.265451238938718	0.932	0.926	1
ENSMMUG00000004441	0.254489287835248	-0.286802375349441	0.986	1	1
GAB1	0.254507988528915	0.281770892241891	0.27	0.185	1
PLEC	0.255870700236656	-0.262246481655677	0.216	0.296	1
ELMO1	0.256897485967476	-0.303451745148795	0.486	0.556	1
SEMA4B	0.257222893990995	0.285717190250311	0.203	0.111	1
ENSMMUG00000004924	0.257222893990995	0.270839503955228	0.203	0.111	1
ENSMMUG00000063577	0.257362358998173	-0.332211283399354	0.081	0.148	1
LYZ	0.25753558821746	-1.12720967726317	0.905	0.926	1
UGCG	0.257886627270679	-0.476812547419465	0.676	0.778	1
DDX60	0.258632906336712	-0.320250661494437	0.297	0.37	1
ATP5MC3	0.258811978436285	-0.317372093585712	0.838	0.963	1
WDFY4	0.260914196029745	-0.274165711047543	0.338	0.481	1
RAMAC	0.260962584820677	0.362584834491872	0.486	0.444	1
C5orf15	0.261283669262935	0.289451355889186	0.297	0.222	1
SCAF11	0.2638219295866	-0.324129231001824	0.662	0.778	1
ADGRG5	0.2638219295866	0.287325562654771	0.73	0.593	1
ENSMMUG00000051392	0.264284764310183	0.314515135256255	0.784	0.704	1
TSR2	0.264393199868261	0.255965294100365	0.324	0.222	1
CALCOCO2	0.265139561092724	-0.336323976888905	0.108	0.185	1
TTC24	0.265941159560611	0.285288814346791	0.797	0.667	1
MAP4K1	0.267385350686874	0.274956733139445	0.676	0.593	1
SELENOF	0.267854846297613	0.262550308195879	0.649	0.556	1
JAZF1	0.269004500653753	-0.344354427978936	0.216	0.296	1
LLPH	0.269322447359148	0.295309606212558	0.486	0.407	1
TIMMDC1	0.269810998968689	0.271769857755621	0.23	0.148	1
GLUL	0.27001166487575	-0.390009618939968	0.081	0.148	1
TBC1D15	0.27001166487575	-0.410251849017749	0.081	0.148	1
BLOC1S5	0.271125240728768	-0.250974666140061	0.486	0.63	1
CALR	0.272275955180633	-0.315144105235129	0.905	0.889	1
EGR1	0.272505812385292	-0.638214193723195	0.162	0.259	1
TBC1D8	0.272588848642447	-0.292950703450023	0.797	0.852	1
CDKN1C	0.272634897834546	0.541732299257527	0.257	0.148	1
SLC15A3	0.274780777008371	-0.307519728652552	0.446	0.519	1
PSMA3	0.275808580083224	0.296853532988804	0.757	0.63	1
EIF2B1	0.27623105512974	0.273454149369713	0.27	0.185	1
ENSMMUG00000005482	0.276616759619836	-0.311615608044373	0.108	0.185	1
PTRHD1	0.276650112760599	0.300306348209936	0.676	0.704	1
HIST1H2AC	0.277167676332857	-0.659191904221364	0.865	0.926	1
EIF3M	0.278127119196801	-0.357566770990511	0.77	0.778	1
PPP4R2	0.278167423270855	0.297400754062897	0.365	0.296	1
IFIT2	0.27931443195074	0.358474239164877	0.23	0.148	1
DOCK8	0.279374885364778	0.286099798301055	0.527	0.37	1
SURF6	0.280793745378195	0.2536581425447	0.243	0.148	1
TOP1	0.283743455988653	0.311159427797823	0.757	0.704	1
SYNGR2	0.284107399417906	0.344260835721688	0.919	0.815	1
NDUFA6	0.286259806524277	0.254958006145334	0.595	0.519	1
HYPK	0.286296246213411	-0.26728231088577	0.608	0.704	1
SP110	0.287277213125113	0.285008809184238	0.649	0.63	1
SLC2A8	0.287587365603709	0.265681879938181	0.284	0.185	1
EIF1AX	0.287809027019932	-0.26086646440428	0.459	0.481	1
IGKC	0.288261972612971	0.433599932734178	0.851	0.741	1
OS9	0.289204519426841	-0.283439127439321	0.784	0.815	1
USP5	0.289590126720625	-0.250307260791438	0.243	0.333	1
DAP3	0.290547787912423	0.355555653775518	0.324	0.259	1
WDR46	0.292445901702866	0.348449994668785	0.378	0.296	1
CBX1	0.294509424994588	-0.287728115971262	0.392	0.519	1
ENSMMUG00000011291	0.295400862428388	0.284371459726173	0.459	0.37	1
RNF130	0.2962508309071	-0.324472530072353	0.73	0.667	1
SPRYD3	0.29664106189332	0.273153973794196	0.257	0.185	1
MGMT	0.297226591905069	0.388394937748354	0.595	0.519	1
ILK	0.298311280019642	-0.389191929739672	0.378	0.481	1
ENSMMUG00000047277	0.298683811420107	0.256320090223131	0.365	0.296	1
LMO4	0.299393176350946	0.270671347319727	0.311	0.222	1
CCM2	0.299393176350946	0.275989448355377	0.311	0.222	1
S100A10	0.301073568959913	-0.627935760736452	0.865	0.778	1
ZFC3H1	0.301382399062175	-0.293769207721043	0.23	0.333	1
ENSMMUG00000006608	0.301519754482785	-0.285281164241905	0.865	0.889	1
RUNX2	0.302609446497625	-0.279163360346682	0.338	0.444	1
RASSF1	0.304252217005834	0.258818631442346	0.338	0.259	1
ARID4B	0.307701674858219	-0.312694437822571	0.541	0.556	1
PTK2B	0.307910729452924	0.258819513733677	0.297	0.185	1
GLA	0.308470755741483	0.282014655883426	0.595	0.519	1
NFE2L2	0.310719279366989	-0.265790368377937	0.27	0.333	1
ELL3	0.31345403077833	0.269664289393619	0.351	0.259	1
ISG20	0.31623078003591	0.307827302818693	0.149	0.074	1
ZNF622	0.316961642589688	-0.264475753323612	0.189	0.259	1
NSUN2	0.322092028582631	-0.29897273765269	0.297	0.37	1
FTH1	0.324111936174856	-1.17297070637362	0.986	1	1
MGRN1	0.325563474123884	-0.277089196325359	0.27	0.37	1
HMOX2	0.327215442433368	-0.378480500092485	0.541	0.556	1
VOPP1	0.329397843201889	0.347092093344942	0.419	0.37	1
TPD52	0.330218119938072	0.253557010775611	0.23	0.148	1
MGAT4A	0.330336458679149	-0.435312419861198	0.703	0.778	1
CASP8AP2	0.331077007722738	-0.337639052913666	0.162	0.222	1
MRPS28	0.331370633313324	0.302870133405326	0.189	0.111	1
LYSMD3	0.332911878813059	-0.379950539553344	0.189	0.259	1
FAM118A	0.332911878813059	-0.484902248496076	0.189	0.259	1
IAH1	0.334674589862476	-0.278536839433226	0.392	0.481	1
CHM	0.335702179025516	0.30139350796988	0.135	0.074	1
KIF2A	0.336224399301734	-0.349408091883878	0.203	0.259	1
EPB41	0.336619409305152	-0.307377630811766	0.257	0.37	1
MX2	0.337265240295892	0.259451941109951	0.189	0.111	1
SNX18	0.338131810042697	0.274645097267645	0.5	0.444	1
UBL3	0.338988650567332	-0.443489142647093	0.392	0.481	1
EIF3A	0.341185248891736	-0.25054559789498	0.595	0.556	1
ELK1	0.341288698700796	-0.271574059919465	0.122	0.185	1
THEMIS2	0.341473618278521	-0.268328118611336	0.257	0.37	1
ANAPC13	0.344993150117582	-0.285555746358716	0.514	0.667	1
PTPN1	0.345399124852391	-0.295418107048666	0.716	0.704	1
NLRP1	0.347751414550036	0.440490637502286	0.338	0.296	1
USP9X	0.348812083108446	0.264228660345093	0.27	0.185	1
ATP6V0A1	0.348838489918836	-0.441430876040918	0.27	0.333	1
PRKRA	0.34916755029803	-0.335652990991517	0.419	0.481	1
IDE	0.349255304492252	0.267355305477606	0.189	0.111	1
DARS1	0.34970694009046	-0.287191559355253	0.419	0.519	1
PAGR1	0.34995252167435	-0.359785151873436	0.324	0.37	1
SOCS3	0.350119772102421	0.500788294673508	0.351	0.259	1
NDUFB9	0.350624962279577	0.257970268833	0.608	0.556	1
NINJ1	0.352294604483075	-0.688241570893996	0.149	0.222	1
MPEG1	0.353542327574263	0.252027152742542	0.824	0.778	1
ARF4	0.353783497708838	-0.296041501447095	0.811	0.852	1
CLTB	0.35512059922814	-0.284502735284663	0.405	0.481	1
FAM178B	0.356599752003423	0.329154628222418	0.432	0.37	1
GPCPD1	0.359006437150775	-0.261419948468868	0.324	0.407	1
STAMBPL1	0.361446290785718	-0.326845197432883	0.351	0.444	1
RAB11B	0.363669910107633	0.320446778788026	0.514	0.444	1
BRMS1	0.364616734977232	0.289709624729975	0.324	0.259	1
PRPF31	0.365910284713493	0.32139091778606	0.541	0.593	1
MORC3	0.368087794803792	0.319208012055676	0.5	0.444	1
PRKAR1A	0.368548442901857	-0.303692836232744	0.622	0.704	1
ZNF277	0.369240920376617	-0.37480286626179	0.203	0.259	1
ITGAE	0.370049028555547	0.300097989914182	0.27	0.185	1
TNFSF8	0.372106201972661	-0.332077434239971	0.189	0.259	1
LRIF1	0.372484780545117	0.269420003121133	0.486	0.444	1
SERINC1	0.373126438111846	0.254424373788438	0.581	0.556	1
CFAP410	0.373773322793379	0.255377484021693	0.257	0.185	1
H1FX	0.373956231742827	0.264073602495921	0.365	0.259	1
U2SURP	0.374776588024494	-0.321098088710499	0.392	0.481	1
CST7	0.387227831500257	0.385449773952729	0.419	0.333	1
ENSMMUG00000006803	0.388778195623269	0.372991161801897	0.432	0.37	1
LRRC25	0.3900043294547	0.345119236492609	0.311	0.259	1
LUC7L3	0.390302024707801	0.304106121915479	0.5	0.481	1
GGNBP2	0.392031722039024	0.273207781167193	0.554	0.556	1
AIF1	0.393249664647957	-0.535850321854457	0.243	0.296	1
DNAJC25	0.39818571470828	-0.278770720367737	0.703	0.667	1
ATAD2B	0.398622036911675	0.261698001316502	0.203	0.148	1
FTL	0.401098265217553	-0.484556869220659	0.73	0.519	1
MAP3K20	0.402497490321112	-0.314659469556523	0.095	0.148	1
RNF114	0.407332600626675	0.296396789515687	0.419	0.37	1
HNRNPLL	0.408198882952974	-0.377059003473702	0.378	0.407	1
PLCD1	0.412320144897274	0.267542882571165	0.365	0.333	1
PGD	0.412576057429119	-0.32198234136528	0.5	0.556	1
DCTN2	0.413918303775217	0.253893192394142	0.473	0.407	1
ENSMMUG00000000729	0.416557841255363	-0.26953490039736	0.149	0.222	1
ENSMMUG00000015217	0.417774447346651	0.259242251847155	0.257	0.222	1
LITAF	0.417898748795084	-0.307334369686481	0.865	0.963	1
MESD	0.420060395397212	0.28811402479267	0.514	0.481	1
SERPINB9	0.420081704257897	0.392842631674314	0.608	0.556	1
H1-2	0.423114157165545	-0.428005579970334	0.635	0.667	1
ENSMMUG00000057434	0.423240923022342	0.289954470175239	0.405	0.333	1
TMED5	0.423336572154276	-0.325748963283624	0.419	0.481	1
NR4A1	0.423659075911172	-0.32309358478577	0.135	0.185	1
ARL6IP5	0.424339164622187	-0.3286397200291	0.716	0.741	1
GPBP1	0.424693475601733	0.297191397807713	0.554	0.519	1
PDLIM2	0.426081176019416	0.257077857468478	0.527	0.519	1
SLAMF7	0.429849650672858	-0.29489280472723	0.716	0.815	1
UBE2L3	0.434110150144965	0.270746128021723	0.554	0.519	1
VMO1	0.437883940581243	-0.456409810732167	0.757	0.815	1
ENSMMUG00000057462	0.442381274796051	0.332699209691554	0.419	0.37	1
ENSMMUG00000016401	0.443342389788803	-0.354567150296584	0.568	0.667	1
MED30	0.443641203625937	-0.27924489003316	0.338	0.407	1
ENSMMUG00000050693	0.445537459030823	-0.309237367056643	0.135	0.185	1
COPZ1	0.450334236752796	0.288372812095747	0.608	0.63	1
RSBN1L	0.454376030370329	-0.384054678219567	0.351	0.37	1
HNRNPU	0.455708644033192	-0.253558714576886	0.662	0.704	1
USP47	0.458147785123768	-0.264022624129845	0.162	0.222	1
ZNFX1	0.46020684247279	-0.273089803598368	0.203	0.259	1
IL6ST	0.462337325732728	0.426947537790006	0.541	0.481	1
ENSMMUG00000048644	0.462907998727071	0.300200832460619	0.338	0.333	1
ENSMMUG00000049089	0.4781313708142	-0.363000557995542	0.297	0.333	1
USP36	0.480879053482024	-0.551817157370111	0.338	0.37	1
CSTB	0.483195713552069	-0.58973175054503	0.743	0.704	1
ZFP36L1	0.48489066286269	0.28800606756451	0.932	0.889	1
MTREX	0.485792396896888	-0.301695128421254	0.554	0.593	1
PTPRE	0.48896666218357	0.322031748941422	0.473	0.444	1
SPACA9	0.490453446849616	-0.274073761919668	0.108	0.148	1
EIF4EBP3	0.49574109710458	0.293491991582512	0.338	0.296	1
ENSMMUG00000059728	0.502256490777402	0.299348385798648	0.378	0.333	1
CCDC186	0.50274246319859	0.310415522964001	0.73	0.741	1
USO1	0.503589469761513	-0.290448831225706	0.473	0.519	1
EGLN3	0.505588628296131	-0.295744656600267	0.365	0.407	1
PLGRKT	0.506306813149671	0.255455995352408	0.432	0.37	1
SLC35F3	0.506920788429577	-0.270066375663302	0.135	0.185	1
LPIN2	0.513435035199769	0.264938224478796	0.23	0.185	1
FNBP4	0.51986905887852	0.293954582101867	0.324	0.259	1
GLTP	0.526237738840456	-0.259115642575876	0.324	0.37	1
SMARCA2	0.528398749172326	-0.254750731612548	0.365	0.407	1
ENSMMUG00000012843	0.530441517545058	-0.308097892864841	0.27	0.296	1
SDCBP	0.537286035410999	-0.297219743183218	0.473	0.444	1
MVD	0.540107873381413	0.261498736980995	0.311	0.259	1
H1-3	0.545693326909059	-0.662852783499426	0.486	0.519	1
ZNF514	0.54882988648718	0.341906381086913	0.378	0.407	1
SIGLEC5	0.573616642465795	-0.299100804618955	0.459	0.481	1
ENSMMUG00000056354	0.586068102419252	0.262920787434967	0.419	0.407	1
AIP	0.591776080677068	-0.272264409383145	0.608	0.667	1
RAB3D.1	0.592172514850097	-0.273971544684344	0.081	0.111	1
IFI30	0.592622162209056	-1.07012837942265	0.676	0.667	1
PLAAT4	0.60282293362982	-0.348032498002416	0.297	0.222	1
TANC1	0.613814577745622	-0.251044817898301	0.081	0.111	1
RNF213	0.615728811417726	0.30598997590379	0.486	0.444	1
LTA4H	0.618937899390817	-0.344487734865996	0.5	0.481	1
SENP2	0.61900122989511	-0.355684594462899	0.365	0.333	1
UBL7	0.629771348560183	-0.280442868770839	0.703	0.519	1
SCO1	0.631446641903982	-0.323840709172381	0.189	0.222	1
ZNF292	0.651375466258155	0.287900969710066	0.365	0.296	1
PHF6	0.673079271665471	-0.331092270192143	0.203	0.222	1
RNF167	0.687419173818708	-0.320466604293786	0.5	0.407	1
NUCB2	0.691733927452192	-0.292057820113228	0.811	0.815	1
SAMHD1	0.695603809435002	-0.394155571023081	0.743	0.704	1
CD83	0.700844915795537	0.256264220322519	0.27	0.296	1
GPR65	0.704600195231663	-0.339165580093814	0.446	0.444	1
CKLF	0.714496433310795	-0.29821810932701	0.486	0.519	1
CRBN	0.717110396752533	-0.276252500686706	0.176	0.185	1
DOK2	0.718372126153134	-0.255677060501713	0.392	0.407	1
ACAD10	0.736360583093494	-0.329101627710894	0.757	0.704	1
PSAP	0.744316756355975	-0.340579288843057	0.973	0.889	1
SMIM14	0.765102324942282	0.253959250251725	0.514	0.481	1
IGFBP7	0.777874857785619	0.387744275593981	0.23	0.222	1
RGS2	0.791310579327931	0.271531514966433	0.257	0.259	1
PCCA	0.791410154890829	-0.414793033118707	0.189	0.185	1
TIE1	0.802811034895794	-0.26150027023472	0.216	0.222	1
MT2A	0.804122765776339	-0.995843003185547	0.297	0.222	1
GADD45B	0.818796915541493	0.325970737803702	0.689	0.778	1
MT1E	0.866033726413493	1.0762087894394	0.351	0.296	1
CTNS	0.881656345695727	-0.264637770959543	0.203	0.185	1
GPR183	0.96561381066812	-0.37673039068285	0.649	0.667	1
TBC1D25	0.97132637100588	-0.289954091830358	0.581	0.556	1
LBH	0.985551226516209	-0.472227115660588	0.162	0.148	1
ATF3	0.988049830975763	0.627917400343392	0.243	0.296	1
TXNIP	1	-0.467476461922822	0.851	0.815	1
PROS1	1	-0.251779128593289	0.635	0.593	1
