# Supplementary material for: mRNA-1273 vaccination protects against SARS-CoV-2–elicited lung inflammation in nonhuman primates
Source: JCI Insight. 2022 Jul 8;7(13):e160039. doi: 10.1172/jci.insight.160039 (PMC9310526; doi:10.1172/jci.insight.160039)
Supplement: Supplemental data set 1 [file jciinsight-7-160039-s122.zip › DEG_analysis/CD4.T.cell_markers_D7.csv]

	p_val	avg_log2FC	pct.1	pct.2	p_val_adj
ENSMMUG00000009425	4.03402471413339e-38	2.46572928170861	0.98	0.802	7.22614847042713e-34
ENSMMUG00000058167	4.16943035611496e-29	-0.908019617077534	0	0.22	7.46870059690872e-25
ENSMMUG00000014786	3.02082707880615e-25	1.12602047152951	0.996	0.956	5.41120754626546e-21
ENSMMUG00000019371	4.14917202621382e-25	-1.67798553311409	0.027	0.319	7.43241185055682e-21
PFN1	1.43220899711682e-22	1.21207234034802	0.993	1	2.56551597653535e-18
CSF1R	1.33165163166832e-20	-1.04659873866867	0.007	0.198	2.38538756780747e-16
IL1B	2.05553153273757e-20	-0.482762222957393	0.005	0.187	3.68207363459281e-16
MRC1	3.98971706629339e-20	-1.65464133745776	0.018	0.242	7.14678018085135e-16
CXCL16	4.80291759578067e-20	-0.989152125158129	0.022	0.253	8.60346628932192e-16
OLR1	4.51138328388705e-19	-0.454707799579217	0.005	0.176	8.08124087642687e-15
TMEM176B	1.78594111377132e-18	-1.29950204332634	0.025	0.253	3.19915631709856e-14
ENSMMUG00000006463	2.05618564736982e-18	1.05476086225209	0.977	0.934	3.68324535013356e-14
ENSMMUG00000002324	2.96542864006347e-18	1.16040165740495	0.912	0.747	5.31197232294569e-14
CD86	7.11317085038574e-18	-0.653953814207795	0.029	0.264	1.2741822944296e-13
LILRA3	7.53407975949892e-18	-0.623540964486987	0.007	0.176	1.34957970731904e-13
FPR1	1.16980037520049e-17	-0.351962754072466	0.004	0.154	2.09546341209663e-13
RAB13	1.88830807468013e-17	-0.478284392287609	0.013	0.198	3.38252625417452e-13
RPS18	1.90553405318951e-17	0.720726701069064	0.996	1	3.41338314947837e-13
IL13RA1	2.38663127024502e-17	-0.378417932087615	0.013	0.198	4.27517259438991e-13
CYP27A1	2.58927976830473e-17	-1.14820545000407	0.022	0.231	4.63817684896426e-13
CDKN1A	5.2929692628177e-17	-0.87701435804704	0.063	0.352	9.48129584048535e-13
TGFBI	5.42831984912884e-17	-0.344280536701053	0.011	0.187	9.72374934574449e-13
RPL37A	6.23423913094017e-17	0.80409287605152	0.996	1	1.11673925552531e-12
SLC7A7	9.36669664901879e-17	-0.525984858074744	0.014	0.198	1.67785637073874e-12
IGSF6	1.38254946996726e-16	-0.636764505572171	0.014	0.198	2.47656086555235e-12
FPR3	1.63967053195853e-16	-0.266598301009976	0	0.121	2.93714182389731e-12
ENSMMUG00000061125	1.65960523019785e-16	-1.26073014916301	0.635	0.912	2.97285084885341e-12
ENSMMUG00000018474	1.71050217748757e-16	-0.360065199155937	0.007	0.165	3.06402255053348e-12
ENSMMUG00000063299	2.56780175204813e-16	-0.348785516621256	0.005	0.154	4.59970327844382e-12
HCK	2.92905192276636e-16	-0.31988300985279	0.004	0.143	5.24681070925137e-12
PLXDC2	6.45135326005536e-16	-0.544166205988147	0.016	0.198	1.15563090947372e-11
TREM1	6.63910058679463e-16	-0.862390082668376	0.016	0.198	1.18926208811252e-11
LRP1	1.04889310210808e-15	-0.539861848906439	0.016	0.198	1.8788822138062e-11
GIMAP7	1.2440802407298e-15	1.0982026695158	0.913	0.692	2.2285209352193e-11
ENSMMUG00000065104	1.60876043822998e-15	1.00605113877096	0.928	0.681	2.88177257300136e-11
IER3	1.6265630729084e-15	-0.67986971102097	0.025	0.231	2.91366243250081e-11
ENSMMUG00000001200	1.89047069031381e-15	1.03585234267848	0.881	0.703	3.38640014755912e-11
ALOX5	1.93486632543535e-15	-0.38819267410721	0.009	0.165	3.46592604875235e-11
FCGR1A	3.46754887883225e-15	-0.391322557642251	0.007	0.154	6.21142030665221e-11
CST3	3.95029988541463e-15	-2.64610075340937	0.11	0.407	7.07617218474323e-11
TUBA1A	4.34692992563692e-15	-1.24624735357737	0.81	0.945	7.78665557579342e-11
MPEG1	4.80524035493271e-15	-0.488016345972307	0.013	0.176	8.60762704779097e-11
CD9	5.43468341031656e-15	-1.1128372453865	0.208	0.56	9.73514839290005e-11
TLR2	5.81635589443703e-15	-0.345235900034749	0.005	0.143	1.04188383137051e-10
AIF1	7.6190549948926e-15	-0.796904959081794	0.032	0.242	1.36480132123511e-10
G0S2	2.17102934260125e-14	-0.97932729577681	0.02	0.198	3.88896486140161e-10
MMP14	2.29086887918205e-14	-0.672107275911693	0.023	0.209	4.10363342327881e-10
FCGR2B	3.2226882161867e-14	-0.468477565301016	0.009	0.154	5.77280140165524e-10
RPS27A	3.31735202789202e-14	0.959121612426924	0.939	0.846	5.94237268756297e-10
LYZ	3.35423098851307e-14	-3.27735891723705	0.143	0.44	6.00843396972346e-10
MAMU-DRA	3.42906333827311e-14	-3.34480592522949	0.175	0.484	6.14248115784862e-10
ENSMMUG00000013257	4.14839882284986e-14	1.16902137466142	0.664	0.242	7.43102681137095e-10
ENSMMUG00000058581	4.41829500985168e-14	1.46653473595513	0.709	0.264	7.91449185114732e-10
SPI1	4.4335665712691e-14	-0.266555936678181	0.009	0.154	7.94184779911433e-10
ENSMMUG00000056183	4.88787273552225e-14	-1.95187353121231	0.092	0.363	8.755646431141e-10
PLBD1	5.31226146810927e-14	-0.386587471765723	0.014	0.176	9.51585396782414e-10
DAB2	7.42970929107855e-14	-0.26594525615031	0.007	0.143	1.3308838253109e-09
DAPK1	7.42970929107855e-14	-0.259309150887848	0.007	0.143	1.3308838253109e-09
ENSMMUG00000058325	9.44404922326911e-14	1.17196789001669	0.848	0.725	1.69171253736420e-09
PLEK	1.01794691862872e-13	-0.582659358210226	0.022	0.198	1.82344831533963e-09
RENBP	1.09645384707177e-13	-0.37624903947468	0.025	0.209	1.96407777625965e-09
ENSMMUG00000004941	1.21788243598179e-13	1.03529286626752	0.755	0.374	2.18159280757417e-09
HBEGF	1.21861413779696e-13	-0.438599678170526	0.005	0.132	2.1829035050357e-09
PZP	1.57003300324765e-13	-0.261445999353178	0.002	0.11	2.81240011871751e-09
MS4A6A	2.50217423139569e-13	-0.489554303429925	0.011	0.154	4.4821447006991e-09
CTSH	3.32146147348382e-13	-1.5778927164256	0.15	0.429	5.94973393745156e-09
NFKBIA	5.18336930980102e-13	-1.46221597822556	0.588	0.824	9.28496944464657e-09
CD74	5.19347434181389e-13	-3.40402561789951	0.522	0.758	9.30307058849123e-09
RETN	8.13710062203829e-13	-1.72739466693812	0.054	0.275	1.45759883442572e-08
TSPO	9.85557131275326e-13	-0.850721662954065	0.606	0.846	1.76542848925349e-08
CYBB	1.19724799732319e-12	-0.67875362448587	0.029	0.209	2.14463033760504e-08
SHTN1	1.30562348404735e-12	-0.354759534610807	0.013	0.154	2.33876334697401e-08
ENSMMUG00000058389	1.32685771984642e-12	0.802032130636697	0.937	0.846	2.37680023356089e-08
STAC3	1.40622922354076e-12	-0.372431705951641	0.018	0.176	2.51897840812856e-08
CCL18	1.49704141440373e-12	-1.57890744653425	0.029	0.209	2.68165028562139e-08
SLC15A3	2.16689074111553e-12	-0.266456317912815	0.005	0.121	3.88155138456026e-08
ENSMMUG00000041688	2.20452053674526e-12	-0.326994533268578	0.005	0.121	3.94895763747179e-08
DUSP1	2.34799992824232e-12	-1.04263452771265	0.458	0.802	4.20597227146047e-08
CPVL	2.87976198508338e-12	-0.527953067481351	0.016	0.165	5.15851764387987e-08
IFI27	3.3207349165707e-12	2.21368202087807	0.44	0.044	5.94843245605309e-08
TLR4	3.41362788693454e-12	-0.250006716253806	0.004	0.11	6.11483163386585e-08
PCBP1	3.42631372507896e-12	0.803777294519576	0.899	0.725	6.13755577573394e-08
ENSMMUG00000022489	3.80498738875906e-12	0.632185650061489	0.998	0.989	6.8158739094841e-08
CAMP	3.82860723869678e-12	-1.20882909738888	0.02	0.176	6.85818414667755e-08
ENSMMUG00000039864	4.38342344324982e-12	-0.480680244776122	0.016	0.165	7.8520264138934e-08
ATP6V0A1	8.53913232662264e-12	-0.433069612115608	0.052	0.264	1.52961477366791e-07
RPL31	1.0761940347697e-11	0.923210869257482	0.691	0.341	1.92778637448297e-07
FN1	1.09796304416516e-11	-1.36598121736947	0.029	0.198	1.96678120101305e-07
ENSMMUG00000061959	1.16410879639786e-11	0.706957485856236	0.995	1	2.08526808698749e-07
FGD2	1.21042528103356e-11	-0.423919439788567	0.009	0.132	2.16823480591541e-07
MAMU-DRB1	1.22187650545917e-11	-3.13143165199306	0.218	0.495	2.18874738422901e-07
MAMU-DMB	1.35709549245791e-11	-1.26596880903997	0.052	0.253	2.43096515563985e-07
ENSMMUG00000030923	1.68621138383684e-11	0.915963181874835	0.852	0.692	3.02051045186693e-07
MS4A7	2.14888304487503e-11	-0.546283443937444	0.022	0.176	3.84929419828463e-07
PSAP	2.15135741961281e-11	-1.82500614816582	0.451	0.681	3.85372654575243e-07
ZC3H10	2.27525610646423e-11	0.526196715698004	1	1	4.07566626350937e-07
MAP3K8	2.30604610734164e-11	-0.942887663275834	0.067	0.286	4.13082039208108e-07
FGL2	3.02527111837701e-11	-0.969786088115769	0.347	0.637	5.41916815434874e-07
LY86	3.27805757346759e-11	-0.343517208737001	0.013	0.143	5.87198453135249e-07
CLEC4A	3.57384324916873e-11	-0.544889147685543	0.016	0.154	6.40182541223595e-07
CFD	4.81914289173796e-11	-2.29912964954825	0.051	0.242	8.63253066197021e-07
CD36	5.26248163987493e-11	-0.336155169825579	0.005	0.11	9.42668336150797e-07
LITAF	5.6889868153699e-11	-0.8458946454993	0.065	0.275	1.01906820823721e-06
TPT1	6.3948968248449e-11	-0.421931801705759	1	1	1.14551786823447e-06
ENSMMUG00000060377	6.60567745959068e-11	0.582457601122928	0.996	1	1.18327500333648e-06
ENSMMUG00000020721	6.68036954691869e-11	-0.366007500838758	0.02	0.165	1.19665459693955e-06
B2M	7.90825578887381e-11	-0.377077932308617	1	1	1.41660585946096e-06
CD38	9.08987092302524e-11	1.10374619726431	0.44	0.088	1.62826857844151e-06
ENSMMUG00000053735	9.50286084858718e-11	0.883768279646308	0.666	0.341	1.70224746380742e-06
CCDC88A	9.80109724953028e-11	-0.344234760089501	0.027	0.187	1.75567055030836e-06
SELL	1.06434121429851e-10	1.36174631032378	0.482	0.121	1.90655441717292e-06
ZEB2	1.13783763630766e-10	-0.303612888980143	0.027	0.187	2.03820855791791e-06
PLAC8	1.29721362770007e-10	1.54519769413248	0.558	0.198	2.32369877129913e-06
APP	1.66371642426066e-10	-0.73583541832984	0.105	0.341	2.98021523077811e-06
C5AR1	1.91280591626124e-10	-0.383189179142436	0.009	0.121	3.42640923779876e-06
ITGAM	2.0284561410533e-10	-0.283365504326717	0.009	0.121	3.63357348546877e-06
ENSMMUG00000049722	2.30464603669226e-10	0.865241601932362	0.61	0.264	4.12831244552684e-06
ZAP70	2.35323582848424e-10	0.752938060650831	0.769	0.538	4.21535133956382e-06
SGK1	2.65935635422135e-10	-0.709507458067477	0.043	0.22	4.7637050373167e-06
LIMD2	3.2378173522636e-10	0.767696183039709	0.884	0.736	5.79990222310979e-06
ENSMMUG00000054052	3.58704002790839e-10	-0.319016406114058	0.013	0.132	6.4254648019923e-06
ENSMMUG00000045208	3.95533681792995e-10	0.763768559841069	0.986	0.637	7.08519484195792e-06
CCL20	4.26320186792177e-10	-0.856535224681158	0.013	0.132	7.63667350600826e-06
ANXA5	4.82934378291819e-10	-0.860499762066788	0.551	0.802	8.65080351834135e-06
CD163	5.59204650817959e-10	-0.464437699387803	0.016	0.143	1.00170329101021e-05
CPM	6.23776796806328e-10	-0.820026180863179	0.02	0.154	1.11737137611918e-05
RPS2	7.43162669465465e-10	0.709843095429859	0.958	0.846	1.33122728981349e-05
GPSM3	8.7436803128055e-10	0.658984877825651	0.899	0.758	1.56625545443285e-05
CD101	1.1125507475157e-09	-0.380335988827658	0.058	0.253	1.99291215402487e-05
ENSMMUG00000045123	1.16754703117399e-09	0.59272453350289	0.913	0.703	2.09142699694197e-05
ENSMMUG00000032410	1.35075660280722e-09	0.798849388829897	0.845	0.681	2.41961030260858e-05
FOSB	1.70891422546844e-09	-0.646445795922597	0.209	0.516	3.06117805208162e-05
EEF1A1	1.89327675820856e-09	0.406048073922222	1	1	3.39142665697899e-05
ENSMMUG00000020073	1.95079479611744e-09	0.43558964940552	0.998	1	3.49445871828517e-05
FOS	1.99270115499023e-09	-0.951552788313067	0.431	0.758	3.569525578934e-05
RPL23A	2.01376429277417e-09	0.424260678436418	1	1	3.60725597764637e-05
VMO1	2.033122581654e-09	-1.53556097845271	0.222	0.505	3.64193248051682e-05
ENSMMUG00000050257	2.330522907212e-09	0.804702773498342	0.794	0.593	4.17466568368886e-05
IGSF8	2.33927351102604e-09	-0.285401436769083	0.032	0.187	4.19034064030095e-05
WDR1	2.40994631171241e-09	0.730518290100977	0.702	0.407	4.31693682817044e-05
TBC1D10B	2.83567904831016e-09	0.619133276699912	0.919	0.758	5.07955187923799e-05
FTH1	2.86677599076019e-09	-1.33107668722152	0.977	1	5.13525583224873e-05
PPDPF	2.92117734651257e-09	-0.794052468913018	0.693	0.824	5.23270498080797e-05
ANXA4	2.95472032246811e-09	-0.585611432520678	0.101	0.319	5.29279051363712e-05
ENSMMUG00000002309	2.97718617614215e-09	0.865496950696104	0.466	0.143	5.33303359732344e-05
ENSMMUG00000031426	3.21332475717105e-09	0.598244828085203	0.906	0.747	5.7560286375205e-05
CORO1A	3.24513076320283e-09	0.567496419654724	0.995	1	5.81300273612523e-05
NEK6	3.32315412489898e-09	-0.372548911279799	0.034	0.187	5.95276598393155e-05
CCNL1	4.12480244684752e-09	-0.69978675311884	0.375	0.659	7.38875862303797e-05
ENSMMUG00000009018	4.50042822456493e-09	0.666713540735044	0.928	0.835	8.06161707866316e-05
CD14	4.68768890408495e-09	-0.934878702134511	0.042	0.198	8.39705713388737e-05
ENSMMUG00000056012	4.77441955240066e-09	0.694625319724614	0.857	0.714	8.5524177442153e-05
TMA7	4.964239910177e-09	0.449617058889823	0.953	0.923	8.89244295110006e-05
ENSMMUG00000049295	5.19820403747594e-09	0.64981038604334	0.89	0.736	9.31154289233065e-05
LGMN	5.69900650490372e-09	-0.633597342419749	0.036	0.187	0.00010208630352234
RUNX1	5.85994745859866e-09	-0.41988285053751	0.074	0.275	0.000104969238825878
GIMAP4	5.86499973082225e-09	0.889437576707588	0.74	0.495	0.000105059740178219
ARHGDIB	5.87214725362531e-09	0.562031033134017	0.989	0.989	0.00010518777375419
CD7	5.95382015411691e-09	1.00382623637245	0.711	0.429	0.000106650780420696
GPNMB	6.11644701136042e-09	-0.700500804227738	0.02	0.143	0.000109563915314499
PRCP	6.76736345850472e-09	-0.37716684755233	0.045	0.209	0.000121223781632195
ENSMMUG00000029987	7.31082506696703e-09	0.791767680031058	0.531	0.209	0.00013095880942458
ENSMMUG00000064692	7.3857545575723e-09	0.415914715844162	0.993	0.813	0.000132301021389793
LCK	7.71779756214761e-09	0.579687781605223	0.957	0.846	0.00013824890773075
RPS15	8.11619287370305e-09	-0.347584479753413	0.998	1	0.000145385362946643
CD93	8.55709590856501e-09	-0.273493088555411	0.016	0.132	0.000153283259010125
ADA2	8.79570031351334e-09	-0.299993606987319	0.02	0.143	0.000157557379715964
TNFAIP3	1.02027463923373e-08	-0.71714590791165	0.193	0.451	0.000182761796125938
ZFP36	1.4284623471855e-08	-0.901847429847331	0.787	0.857	0.000255880460251339
TXNIP	1.50065065417147e-08	-0.849650813251785	0.671	0.846	0.000268811551681735
ENSMMUG00000052293	1.61495355863658e-08	0.590406761165823	0.998	0.912	0.000289286630958571
ATF3	1.92159876799107e-08	-0.324214481790837	0.114	0.352	0.00034421598731024
ECRG4	1.96440995697504e-08	-0.607701214397268	0.014	0.121	0.000351884755592939
SLC25A43	2.78305235531473e-08	0.627480280957304	0.854	0.648	0.000498528168407528
UBE2L6	2.87187285693441e-08	0.698199047944982	0.744	0.473	0.00051443858486266
JUN	2.9065771993437e-08	-0.733609007197162	0.626	0.868	0.000520655173718436
TESC	3.34975947001274e-08	0.698792844279914	0.579	0.253	0.000600042413863382
GAS7	3.39810162058699e-08	-0.292052020568816	0.025	0.154	0.000608701943295748
CTSC	3.63483925724249e-08	-1.02751624789517	0.493	0.681	0.000651108756149847
UCP2	3.68319209020303e-08	0.89063877255299	0.785	0.604	0.000659770199118068
TCEAL9	6.18498708598651e-08	-0.351243141716319	0.02	0.132	0.00110791673671276
CEP85	6.28580549989397e-08	0.429820614486388	0.968	0.923	0.00112597633919601
NR4A2	6.36961201187751e-08	-0.764487025772315	0.159	0.385	0.00114098859968762
ISG15	6.70278314645219e-08	1.42094117591586	0.428	0.132	0.00120066954502398
ENSMMUG00000016009	7.32119205127565e-08	0.668644795278867	0.457	0.165	0.00131144513214501
S100A11	7.34378535313979e-08	0.828083155563848	0.733	0.549	0.00131549227030793
ENSMMUG00000038348	8.73550107681771e-08	0.733191256957078	0.377	0.099	0.00156479030789036
RPL26	9.56619789742296e-08	0.436007091679192	0.98	0.956	0.00171359302936537
IFNGR2	1.06051798501264e-07	-0.414509359089007	0.047	0.198	0.00189970586655314
ENSMMUG00000012203	1.08777795268035e-07	-0.502699971546464	0.229	0.495	0.00194853664663631
ENSMMUG00000019505	1.15037210076333e-07	0.736024453363636	0.538	0.264	0.00206066154409734
ENSMMUG00000032580	1.16898846238338e-07	0.734287601719787	0.697	0.429	0.00209400903266735
ENSMMUG00000000729	1.17916542264958e-07	-0.265437305249417	0.032	0.165	0.0021122390215922
ENSMMUG00000006854	1.33860951870489e-07	0.658241346324174	0.341	0.066	0.00239785123085607
APOBEC3D	1.3673353020193e-07	0.708497926862937	0.583	0.275	0.00244930772650717
RARRES1	1.37239667476468e-07	-0.287225482044513	0.042	0.187	0.00245837416350597
CSF1	1.3858570816285e-07	-0.688734430904267	0.134	0.352	0.00248248579032113
ENSMMUG00000031981	1.43844638290441e-07	0.683497097367888	0.657	0.385	0.00257668900569667
ENSMMUG00000014648	1.54728462616365e-07	0.478875372627217	0.958	0.868	0.00277165095084694
MGST3	1.56927364735285e-07	-0.828664004025119	0.5	0.659	0.00281103988450317
CNN2	1.71920887454412e-07	0.802568710569945	0.8	0.681	0.00307961885697089
LGALS3	1.89669848988573e-07	-1.34625483349248	0.718	0.868	0.00339755600493232
DUSP6	1.91826569831273e-07	-0.41339320743348	0.025	0.143	0.00343618934538759
SLC29A1	2.15258604493903e-07	-0.460847152857764	0.949	0.989	0.00385592738229929
SPAG17	2.49740087933314e-07	-0.337215587586302	0.018	0.121	0.00447359419514945
ENSMMUG00000029338	2.51984978399505e-07	0.639393243224084	0.417	0.132	0.00451380691807033
DPYSL2	2.52738563719501e-07	-0.293914164494088	0.049	0.198	0.00452730589190742
CCDC85B	2.60831053802377e-07	0.627512542882623	0.417	0.143	0.00467226666676198
FCGR3	2.92310921692228e-07	-0.332155000279623	0.014	0.11	0.00523616554027288
ENSMMUG00000047632	3.06686833577751e-07	0.562997350349876	0.87	0.758	0.00549368124987826
RPLP1	4.00181186242746e-07	0.339967137488419	1	1	0.00716844558916631
FCER1G	4.82197091973593e-07	-1.32560705739318	0.083	0.253	0.00863759650852297
OASL	5.31525621477146e-07	0.740556096639867	0.453	0.176	0.00952121845752011
SNRPG	5.57996570269471e-07	0.57872634973996	0.787	0.626	0.00999539256323703
CPT1A	6.32586462888954e-07	-0.276209991861558	0.072	0.242	0.0113315213097298
GSAP	6.45964506971175e-07	-0.263945628883141	0.042	0.176	0.0115711622133747
SYNE2	6.76758811647546e-07	-0.580824647422631	0.323	0.56	0.0121227805930425
CAPG	6.79601377228016e-07	-0.804987156703876	0.538	0.736	0.0121736994702854
ENSMMUG00000013256	6.80739806489018e-07	1.47793437009268	0.473	0.275	0.0121940921536378
ENSMMUG00000060858	6.84520551470831e-07	0.351480151504807	0.989	0.912	0.012261816638497
MCEMP1	6.90162760138242e-07	-0.564820395271381	0.02	0.121	0.0123628855223563
ENSMMUG00000002320	7.08528470580731e-07	-0.489469627109118	0.982	1	0.0126918704935126
CD83	7.54281203244604e-07	-0.842368054414646	0.096	0.264	0.0135114391937206
SYT11	7.74773474460673e-07	-0.437362451701696	0.083	0.253	0.013878517248014
TSC22D3	8.04942167040708e-07	-0.54506554976927	0.659	0.879	0.0144189290382002
PPP1CC	8.16335951032395e-07	0.661288586484587	0.722	0.571	0.0146230258908433
ENSMMUG00000030408	8.43157377769368e-07	0.459165931913567	0.928	0.824	0.0151034781079827
NXPE3	9.1670520419139e-07	-0.723150192887611	0.444	0.648	0.0164209403226804
NPC2	9.6184573205171e-07	-1.07549199298384	0.271	0.462	0.0172295425982423
SNRPD2	1.22915803759004e-06	0.525559597317659	0.868	0.769	0.0220179079273505
TRAF3IP3	1.23307429810366e-06	0.505782617806315	0.832	0.637	0.0220880599019308
PGAM4	1.2710250525677e-06	0.567153491085997	0.406	0.143	0.0227678717666451
LRIF1	1.34126813865055e-06	-0.542413309084495	0.217	0.418	0.0240261361676474
PLAAT4	1.35965731116667e-06	0.961617576037184	0.653	0.462	0.0243555414149286
ENSMMUG00000062894	1.51693720801536e-06	1.16879500875607	0.211	0	0.0271728962071792
RIPK2	1.63134282525536e-06	-0.277384433635336	0.025	0.132	0.0292222440287992
OAS2	1.69151427688564e-06	0.625923108444065	0.413	0.143	0.0303000952418525
ENSMMUG00000028695	1.71446514550179e-06	0.799635514727045	0.209	0	0.0307112141513735
GLUL	1.83447903227766e-06	-0.588047114709443	0.076	0.231	0.0328610229051897
CFL1	1.88508437480034e-06	0.478905028715356	0.986	1	0.0337675164057985
AHNAK	1.93578036566629e-06	-0.661335930063776	0.653	0.835	0.0346756336901803
LYN	2.04985738722635e-06	-0.295089630745464	0.061	0.209	0.0367190953773856
HSP90AA1	2.12185455794041e-06	-0.580647818635061	0.968	0.978	0.0380087806963866
DBI	2.48610677926871e-06	-0.629955558628944	0.776	0.901	0.0445336307370404
IVNS1ABP	2.54662242991748e-06	-0.716044592319666	0.419	0.637	0.0456176475871117
APOC1	2.92697873153524e-06	-2.76018321555963	0.177	0.352	0.0524309700179908
IRF8	3.41429627228434e-06	-0.308484374944959	0.052	0.187	0.0611602891254295
RPL22L1	3.49525430644872e-06	0.720959108321944	0.791	0.714	0.0626104903914159
BTG2	3.92086103675623e-06	-0.604476843872721	0.554	0.725	0.0702343837514144
VAMP3	4.09799998364788e-06	-0.294402280801684	0.114	0.297	0.0734074737070845
ACP5	4.29008983427406e-06	-0.408345957833565	0.054	0.187	0.0768483792013513
CD44	4.85268172708934e-06	-0.415085519658706	0.937	0.945	0.0869260877773513
CCR6	5.32558468124912e-06	-0.64322828976936	0.134	0.319	0.0953971983952154
ASAH1	5.78268424758991e-06	-0.750660980220433	0.134	0.297	0.103585222927078
ANXA2	6.06078535247973e-06	-0.567352895564329	0.729	0.824	0.108566848018969
ENSMMUG00000056722	6.6192856457202e-06	0.528518461448436	0.273	0.055	0.118571263771786
ENSMMUG00000044284	6.62273682007224e-06	0.547847435105566	0.836	0.692	0.118633084657954
JAKMIP2	6.72705984824668e-06	-0.3561112548613	0.049	0.176	0.120501823061643
NCLN	7.10938488230295e-06	0.548841082454161	0.652	0.451	0.127350411396693
TIMP1	8.20811094880615e-06	0.755612506577337	0.401	0.154	0.147031891425964
FABP5	8.40133283317213e-06	-0.989444858315518	0.477	0.681	0.150493075040612
CD68	8.8497139642882e-06	-0.904302784526583	0.079	0.22	0.158524926242294
ENSMMUG00000049151	9.30506338065202e-06	-0.336562522380864	0.991	0.989	0.16668160033762
SASH3	9.34747094270373e-06	0.563379173632401	0.681	0.505	0.167441246996652
ENSMMUG00000056654	9.9868496155349e-06	0.522246543611131	0.652	0.396	0.178894437163077
PRNP	1.02054131488892e-05	-0.343882440312321	0.106	0.275	0.182809565736053
NCOR2	1.16210176588545e-05	-0.288193711686567	0.052	0.176	0.20816728932306
GMFG	1.19682845738828e-05	0.382467259283292	0.977	0.912	0.214387881571963
SCARB2	1.30506460153279e-05	-0.377444878616311	0.087	0.242	0.233776222072569
RGS10	1.31081995501556e-05	0.705952390263948	0.545	0.352	0.234807178541938
ENSMMUG00000028777	1.41671911342488e-05	0.510619512250092	0.403	0.165	0.253776894787799
GIMAP6	1.44945682118658e-05	0.443976470365938	0.773	0.571	0.259641200379152
PLTP	1.45881482389973e-05	-0.540214248994179	0.036	0.143	0.261317499405159
TMX4	1.46878661598455e-05	-0.492301976641053	0.22	0.418	0.263103746521312
APOL2	1.48530321681286e-05	0.701907174871019	0.594	0.341	0.266062365227688
PGAM1	1.51415835137467e-05	0.545020606777342	0.635	0.462	0.271231185481745
FABP4	1.51908211497676e-05	-0.980480244249544	0.042	0.154	0.272113179255786
STRADA	1.61629633080315e-05	0.592485640838759	0.59	0.374	0.289527161736769
ODF3B	1.64614176390865e-05	-0.409880331983536	0.056	0.187	0.294873374168956
PSME2	1.67924864668982e-05	0.524114210400751	0.789	0.615	0.300803810081547
TMSB10	1.71198566143992e-05	-0.393380887044522	0.998	1	0.306667991533734
ENSMMUG00000041076	1.82121660499644e-05	-0.630141457582368	0.081	0.231	0.326234530453012
ATP5PB	1.85929642396479e-05	0.467330369228181	0.787	0.626	0.333055768424813
ENSMMUG00000059019	1.88143587263399e-05	0.605548215963814	0.753	0.549	0.337021607864927
CCR4	1.88831222708839e-05	-0.395299047822638	0.042	0.154	0.338253369238343
SDHC	1.96337562131543e-05	0.533312420433809	0.377	0.165	0.351699475046233
ADSL	1.98589406167053e-05	0.542631836594639	0.505	0.275	0.355733203267041
IL6R	2.00103406034636e-05	-0.400213096060366	0.112	0.275	0.358445231229844
OAS1	2.21604524877225e-05	0.568827400209229	0.238	0.044	0.396960185412572
ENSMMUG00000062821	2.27084780951094e-05	0.493917518870629	0.581	0.33	0.406776968117694
BACH1	2.40522114814588e-05	-0.334021276024166	0.072	0.209	0.430847264267371
ENSMMUG00000064120	2.63435827375646e-05	0.747146544106082	0.986	1	0.471892597577995
PTDSS1	2.64730787907015e-05	0.480642920349027	0.379	0.154	0.474212260377836
MAP2K2	2.94454769942877e-05	0.500480370142616	0.538	0.297	0.527456829398675
ZC3H7A	3.12094023793677e-05	-0.403673918471163	0.125	0.286	0.559054024821614
ALDH1A1	3.1608510752271e-05	-0.389613637532649	0.101	0.264	0.566203253105431
RORA	3.21167693106154e-05	-0.441723980852818	0.218	0.407	0.575307688661053
ALOX5AP	3.49815455513125e-05	-0.77312438795454	0.249	0.429	0.626624425460661
BTF3	3.50780423962174e-05	0.311080003224491	0.986	1	0.628352973443443
RGS2	3.54909423257248e-05	-0.311133418992294	0.061	0.187	0.635749249880708
CISH	3.58702268233043e-05	-0.723710364551391	0.314	0.516	0.642543373085849
ZNF483	3.59714380716234e-05	0.597734202958566	0.661	0.462	0.64435637017699
RPS17	3.63513377852694e-05	0.296750694017738	0.991	0.945	0.65116151374753
DNAJC25	3.93755727567535e-05	-0.626948510121464	0.249	0.407	0.705334634791726
ENSMMUG00000005593	4.3636697623882e-05	-0.302793389664872	1	1	0.781664164536599
CYTB	4.75377257363644e-05	0.614746013889913	0.744	0.473	0.851543281115496
NKG7	4.75444788131371e-05	0.33581577471493	0.435	0.187	0.851664248979724
RPL36AL	4.90697252816474e-05	0.285625308940198	0.998	1	0.878985988970149
LEF1	4.94205439339007e-05	0.565609096355975	0.334	0.121	0.885270203487964
ENSMMUG00000058755	5.10851101948356e-05	-0.283220480849354	0.991	1	0.915087578920091
ARF4	5.46788665324372e-05	-0.493575808553171	0.458	0.637	0.979462536195548
RTN3	5.61339294808664e-05	-0.511923867183298	0.356	0.516	1
SH2D1A	5.65136163543798e-05	0.451288352328399	0.31	0.099	1
CXCR4	5.68284867959718e-05	-0.401739876483231	0.298	0.516	1
ENSMMUG00000012419	5.80142375750993e-05	-0.327972080673637	0.809	0.868	1
SEMA4D	5.98732805770068e-05	0.533540187104504	0.634	0.44	1
LDHB	6.2103153043486e-05	0.426790439118522	0.675	0.429	1
ENSMMUG00000018687	6.36640518758769e-05	-0.45181904722757	0.836	0.89	1
ENSMMUG00000000983	6.5251019787878e-05	-0.302261175367423	0.971	1	1
ND4L	6.80494660690292e-05	-0.387062958180003	0.749	0.989	1
ENSMMUG00000045425	6.87320953532249e-05	0.425872368315761	0.244	0.066	1
SCLT1	7.47350232483168e-05	0.344334160795251	0.836	0.615	1
CD84	7.51273411454129e-05	-0.360487457083043	0.132	0.297	1
HPCAL1	7.6497189942038e-05	0.520147257372859	0.592	0.396	1
PSME1	7.72826332558787e-05	0.342640973779697	0.975	0.89	1
DENND2D	7.84419154882343e-05	0.633914087630322	0.504	0.319	1
KDELR1	8.25648140780005e-05	-0.403669246860873	0.529	0.692	1
NCF2	8.31308099471397e-05	-0.380683090702864	0.088	0.22	1
RNF187	8.52779196424247e-05	0.462548334348866	0.255	0.077	1
MFNG	8.67413990939827e-05	0.425922037195668	0.819	0.67	1
CD48	8.96095402605547e-05	0.493550583533857	0.969	0.956	1
ACTB	9.18023862850854e-05	0.525313042335164	1	1	1
C4orf48	0.00010285637630263	0.427301651142082	0.345	0.143	1
NR3C1	0.00010606379957622	-0.474326902410044	0.356	0.527	1
PCBD1	0.000106888411352853	-0.283101121431276	0.092	0.231	1
SNRPA	0.000107400068432841	0.443682979841773	0.318	0.121	1
H1-4	0.000109512150425716	-0.746118002537745	0.428	0.582	1
ENSMMUG00000061630	0.000111468111896012	0.432779920967798	0.285	0.088	1
CXCR3	0.000112631475283582	0.493169927846147	0.637	0.407	1
IQGAP1	0.000118133361037781	-0.402497516428524	0.7	0.835	1
S100A10	0.000119720557631158	-0.327099517402923	0.969	0.978	1
IFI6	0.000123871628878023	0.596126799917682	0.664	0.462	1
ENSMMUG00000021460	0.000131470553245209	0.483451890568813	0.321	0.132	1
SEPTIN9	0.000133819926552927	0.353684489140532	0.764	0.648	1
PPP1R15A	0.000133950293957702	-0.501678571387635	0.312	0.516	1
ENSMMUG00000006283	0.000136136608196041	0.272450179899014	0.996	0.989	1
PPP4C	0.000137131425289315	0.413859477828533	0.695	0.527	1
SLC38A5	0.000137628769229084	0.405575367678422	0.374	0.176	1
ENSMMUG00000047277	0.000144751958120194	0.584107037879206	0.495	0.33	1
REL	0.00014556394713997	-0.516710899591099	0.348	0.505	1
VAT1	0.000146035912881217	-0.260774811922047	0.099	0.242	1
EVL	0.00015088082858824	0.350794761740132	0.926	0.835	1
ENSMMUG00000063583	0.000152571709701422	1.01465998272043	0.287	0.088	1
TIFA	0.000155949111268571	-0.255505673287055	0.043	0.143	1
TIGIT	0.000162076015095627	-1.01468120093626	0.368	0.538	1
IFI30	0.00016486398995758	-1.99687043503426	0.253	0.374	1
IRF7	0.000168608531152785	0.495721388108358	0.249	0.077	1
ACTG1	0.000176526737884284	0.50185046804185	0.995	1	1
HCST	0.000178533336884148	0.453620520918922	0.85	0.703	1
GZMM	0.000181363155600584	0.694954445563035	0.258	0.077	1
GPX1	0.000182437207283802	-0.53298164830236	0.085	0.209	1
GBP3	0.000185532236936746	0.567235772585976	0.614	0.418	1
ENSMMUG00000061824	0.000188300026076074	-0.318156852755066	0.949	0.989	1
APOBEC3H	0.000201129010972087	0.468830431715247	0.677	0.495	1
FNDC3A	0.000201634204784732	-0.323951323596144	0.175	0.341	1
CHST12	0.000205007339179569	0.438500057982385	0.574	0.352	1
CD47	0.000208855729508125	0.471444627601584	0.46	0.264	1
CD63	0.000222084491415644	-1.03060144864007	0.392	0.516	1
IL7R	0.000229846067116981	0.640566315218054	0.729	0.582	1
RHOA	0.00023206482900122	-0.439465539396815	0.946	0.923	1
ARHGAP18	0.000232336611039444	-0.31805110839519	0.106	0.242	1
SF3B6	0.000234156829515031	0.363769059062002	0.733	0.571	1
HEXB	0.00023551158478271	-0.748036398901357	0.245	0.385	1
MDM2	0.000241747825298722	-0.278942993493757	0.143	0.297	1
IKZF1	0.000247094980314032	0.408175194811308	0.666	0.484	1
INPP4B	0.00025635660787695	-0.429907425195376	0.28	0.462	1
FYN	0.000260140328913407	0.430051037476277	0.356	0.154	1
ATP5MC2	0.000260392777503032	0.301528540224925	0.982	0.956	1
ENSMMUG00000032498	0.000263156379966263	0.390037055837177	0.357	0.154	1
COX2	0.00027107720244616	-0.323783157515154	0.993	1	1
PLD3	0.00027761772720949	0.404303069015229	0.581	0.396	1
PFDN2	0.000286478187245434	-0.39072804524115	0.458	0.593	1
HNMT	0.000287417750928275	-0.336695792938746	0.074	0.187	1
ENO1	0.000290984113716953	0.380273669433411	0.94	0.89	1
RTN4	0.000291877396706937	-0.402039668734252	0.144	0.286	1
ENSMMUG00000008632	0.000292987450405453	0.476247728997142	0.361	0.176	1
UBA7	0.000297161334534482	0.353572560664568	0.285	0.099	1
SERPINA1	0.000297789080022082	-0.889150747029619	0.186	0.319	1
HEMK1	0.000302293740965663	-0.327857978539503	0.137	0.286	1
PDLIM1	0.000304155509530127	-0.330085846392651	0.096	0.231	1
ENSMMUG00000047203	0.000304660639842244	0.320590116049755	0.224	0.055	1
SGMS1	0.000305312210961076	-0.274812679391447	0.072	0.187	1
PIP4K2A	0.000310697453162714	0.446741788705913	0.422	0.242	1
LIPA	0.000311706105429671	-0.36967128586891	0.09	0.209	1
CTSB	0.00032134960847816	-0.958222239671266	0.458	0.582	1
THY1	0.000327615781725606	0.682015377143563	0.195	0.044	1
SUB1	0.000327941343698246	0.316318523213397	0.856	0.824	1
PSMA5	0.000339423817558274	0.431054091843191	0.57	0.396	1
TBC1D10C	0.000344708137448407	0.354403747821538	0.601	0.385	1
DNAJB4	0.000344999605976374	-0.353766154697834	0.061	0.165	1
LTA4H	0.000356458490731667	-1.06293158127414	0.19	0.319	1
MRPL20	0.000366432980508988	0.452592404696563	0.565	0.374	1
SEMA4A	0.000375591754474756	-0.278867976635055	0.079	0.198	1
ENSMMUG00000022428	0.000378007813346792	0.385730555460966	0.838	0.703	1
FLNA	0.000378642775078873	-0.502308202032658	0.637	0.758	1
MFSD1	0.000398699317519215	-0.387788444542777	0.193	0.341	1
ENSMMUG00000063452	0.000413011922728305	0.40624114900345	0.244	0.077	1
ENSMMUG00000045959	0.000414739325292246	0.364526738124313	0.287	0.11	1
PAOX	0.000417968703630111	0.444046661983509	0.552	0.352	1
APOL6	0.000423685757976743	0.507085835058136	0.44	0.242	1
NIBAN1	0.000423769165765215	-0.399549895134195	0.269	0.44	1
IFIT3	0.000429588921566129	0.479670278528901	0.208	0.055	1
C9orf16	0.000435728723678432	0.350249884894087	0.753	0.593	1
TPM4	0.000453539350518202	0.542117385104298	0.697	0.604	1
MX2	0.000462199435377062	0.498907598349827	0.256	0.088	1
ENSMMUG00000055457	0.000464509194469941	0.443154611709261	0.426	0.242	1
ENSMMUG00000031947	0.000469286565151229	0.448519804324653	0.733	0.571	1
CDKN2B	0.000470433248134803	-0.272169126944124	0.031	0.11	1
ATP6AP1	0.000476626513149842	-0.441363628387211	0.375	0.516	1
NSA2	0.000477221281758655	-0.37562831630995	0.733	0.846	1
ARHGAP26	0.000484259374164324	-0.267492511432882	0.081	0.198	1
SLC2A4RG	0.000505034504721458	-0.273836329615581	0.043	0.132	1
ENSMMUG00000040065	0.000517749919786543	0.409139636313675	0.565	0.363	1
SERBP1	0.000523338366010521	0.386260541033375	0.778	0.637	1
ALCAM	0.000530407014445573	-0.313049709381505	0.105	0.231	1
ATP8	0.000550534140918333	-0.297587823687321	0.736	1	1
DYNLL1	0.000564652621449345	-0.43226581879497	0.738	0.824	1
XPO1	0.00059188151611219	-0.403695029955944	0.226	0.374	1
VPS37B	0.000594733699320071	0.350632666523746	0.267	0.099	1
EIF4A2	0.000599953073817325	-0.322573955809795	0.729	0.857	1
TRAM1	0.000615972430679485	-0.389940869513669	0.532	0.703	1
MCUB	0.000617588087623617	0.443681281347523	0.619	0.462	1
HEXIM1	0.000617656438274623	-0.325839300327008	0.132	0.264	1
CBLB	0.000627116755048988	0.512717368226398	0.453	0.264	1
PTGES3	0.000631725463583047	-0.326080574132662	0.809	0.857	1
GABARAP	0.00063484055322101	-0.367125342347234	0.901	0.923	1
PSMB4	0.000641010947964311	0.401722032181606	0.551	0.341	1
ID2	0.000647357405871513	-0.423947561361247	0.505	0.681	1
PET100	0.000647800707343307	0.378510963475946	0.753	0.593	1
NCF1	0.000655362074885373	-0.360390814139621	0.085	0.198	1
ENSMMUG00000056354	0.000674434960872258	0.437648656694097	0.345	0.165	1
ARPC2	0.000678954732349543	0.441543019542145	0.426	0.242	1
DCK	0.000687616207300252	-0.277178452193109	0.076	0.187	1
PFDN5	0.00072202759454914	-0.259768391265732	0.982	1	1
SCPEP1	0.000730583973174591	-0.289552282527227	0.108	0.231	1
CD247	0.000733581800099569	0.425940349427968	0.626	0.451	1
DEF6	0.000736555270238351	0.441659188246284	0.574	0.396	1
ENSMMUG00000018860	0.000750139724448711	0.384380872392073	0.453	0.253	1
MYL6	0.000753732668000922	0.368214053253194	0.975	1	1
DNASE1L1	0.000788010684846008	-0.276552166196731	0.128	0.264	1
ENSMMUG00000007657	0.000797571048824375	0.259864310466877	0.915	0.901	1
GRAP	0.000806149322824615	0.412724505848366	0.538	0.352	1
C16H17orf49	0.000811317529090548	0.390212347845985	0.794	0.692	1
PPT1	0.00082068202879229	-0.429898171841421	0.245	0.385	1
GOLIM4	0.000823469022309815	-0.257758844128452	0.083	0.198	1
FURIN	0.000823909645720984	-0.393173364772921	0.307	0.473	1
FAM53C	0.000829220152460982	-0.293817277797446	0.087	0.198	1
RNASE4	0.000863562528825639	-0.539747388060702	0.395	0.538	1
NINJ1	0.000867809390983004	-0.569200778209686	0.327	0.462	1
VAMP4	0.000880611127319766	-0.342554328735357	0.184	0.319	1
TWF2	0.000898915614583437	0.320737312389956	0.829	0.703	1
TRAT1	0.000923966032415482	0.408304608025117	0.285	0.121	1
PEBP1	0.000925142519149299	-0.271188051011702	0.718	0.857	1
CMTM6	0.000926439770937387	-0.442281430866997	0.538	0.681	1
ZNRD1	0.000952480093722001	0.363742408271568	0.48	0.308	1
FAM107B	0.000956069421238679	0.418490068401887	0.677	0.516	1
PIH1D1	0.000970040521051353	0.389333785024392	0.471	0.286	1
PCYT2	0.000976919235911162	0.289177045444516	0.202	0.055	1
CPNE1	0.0009892730395432	0.408506725253393	0.572	0.396	1
NAGK	0.000989926486870762	-0.313774007936897	0.144	0.275	1
VGLL4	0.00100205894420763	0.317744542494267	0.285	0.121	1
CRIP1	0.00100286748264401	-0.404040248204655	0.982	0.989	1
D2HGDH	0.00101642674209132	0.326380601426079	0.283	0.121	1
NME3	0.00102790289881724	0.37958037314482	0.354	0.176	1
ENSMMUG00000022610	0.00104226900247377	0.396949972546245	0.233	0.088	1
PTPN6	0.00104667447376852	0.318853915925912	0.448	0.264	1
APOE	0.00105637959962937	-3.03749995035295	0.186	0.297	1
LENG8	0.00107548041350055	-0.291239415109203	0.249	0.418	1
INTS5	0.00108397776435047	0.397805980776353	0.375	0.198	1
SARAF	0.00113196516133806	-0.540003343868912	0.758	0.78	1
NT5C	0.00113318365253565	0.339440964629138	0.484	0.275	1
RNASE6	0.0011400660532889	-0.514434592204664	0.37	0.505	1
INTS11	0.00114008880608745	0.301585768814638	0.249	0.088	1
PSMB8	0.00117001171995729	0.280586682581135	0.964	0.956	1
MRPS36	0.00124378198700848	0.40741886505057	0.455	0.297	1
ENSMMUG00000058499	0.00125081278142921	0.31142062001065	0.244	0.088	1
EIF4E2	0.00125260595519465	0.305013163737716	0.554	0.385	1
CUL5	0.0012648634469038	0.342059918718115	0.422	0.253	1
ETS2	0.00127119573641242	-0.379750417100798	0.106	0.22	1
LMO4	0.00127432380569762	0.389348319017881	0.327	0.165	1
GIMAP2	0.00129118174378013	0.373974152803823	0.271	0.121	1
SLC25A24	0.00135511619856021	-0.338872529399225	0.253	0.407	1
MSN	0.00136195870341177	0.318884094044667	0.865	0.758	1
GTF2B	0.00137325738679757	0.367020094014325	0.491	0.33	1
RGCC	0.00141860952591428	-0.285656292935671	0.44	0.626	1
TCF7	0.0014382063573648	0.288384113312406	0.202	0.055	1
SCML4	0.00150065293714777	0.457641997087752	0.431	0.264	1
NDUFB4	0.00150463409083879	0.266853441979318	0.812	0.659	1
SAMHD1	0.00153083671006604	0.404693690635503	0.63	0.505	1
CLIC4	0.00158322428359704	-0.316435469201693	0.106	0.22	1
ENSMMUG00000009066	0.00160925960100598	0.436158383528388	0.531	0.363	1
MRPL14	0.00161589924210812	0.366692869786743	0.484	0.319	1
SENP7	0.00162162211938353	0.426732880936545	0.464	0.297	1
EIF3I	0.00165689387801761	0.28955780366298	0.809	0.725	1
MX1	0.00171039921600569	0.763270519008427	0.303	0.154	1
ANAPC7	0.0017635636677539	0.268129093944897	0.186	0.055	1
CDC42EP3	0.00177538546922272	-0.418600522144546	0.217	0.352	1
GAPDH	0.00178227616475865	0.33348003143198	1	1	1
RBM25	0.00179611128266226	0.406125182546067	0.37	0.198	1
MRPS18A	0.00179649762486246	0.311263514545012	0.514	0.319	1
ATP5F1D	0.00181343419212561	0.268490040297416	0.922	0.868	1
CREG1	0.00181368774799119	-0.281764819293487	0.13	0.253	1
NME6	0.0018183676816402	0.347363803792125	0.282	0.132	1
ENSMMUG00000008383	0.00184268617746905	-0.31576898331142	0.303	0.462	1
CFAP410	0.00185468622300349	0.278831596068024	0.17	0.044	1
COX6B1	0.00186059703967434	0.328764030332072	0.8	0.714	1
MTA2	0.00186708963794007	0.338033460603894	0.363	0.187	1
SELENOH	0.00187014764755569	0.380025680695847	0.628	0.495	1
ATP6V0E1	0.00189873974152441	-0.283521150809568	0.727	0.769	1
BRD2	0.00190536003019725	-0.291971527673462	0.525	0.681	1
CTSA	0.00190663786523517	-0.37765674450118	0.72	0.769	1
SDCBP	0.00190788908026226	-0.520393259585459	0.283	0.396	1
ENSMMUG00000049684	0.00191638525738603	0.319910647882623	0.256	0.099	1
UQCRQ	0.00191678747965351	0.311337516294166	0.829	0.791	1
THAP4	0.00195840282965738	-0.291582832151423	0.101	0.209	1
GGA3	0.00196590731041197	-0.271912126457211	0.403	0.56	1
FHL2	0.00197621508011575	0.286687616039661	0.242	0.088	1
PFDN6	0.00198489884552159	0.278865015184134	0.365	0.187	1
FCMR	0.00203441236029594	0.381817663837087	0.496	0.319	1
EHD4	0.00204379870339034	-0.290503336206999	0.204	0.352	1
COPE	0.00207640962110446	0.310218129360108	0.801	0.67	1
SH3BGRL	0.0021111331336351	-0.358268080141074	0.61	0.725	1
ENSMMUG00000006206	0.0021365119737339	0.44881286531106	0.569	0.396	1
GIMAP8	0.00216449322757228	0.354453547524979	0.576	0.374	1
NAAA	0.00216732469318161	-0.375478684130029	0.294	0.44	1
ENSMMUG00000001858	0.00217877137609587	-0.335144374608562	0.709	0.813	1
SUPT4H1	0.00218786586906584	0.43188389268108	0.605	0.473	1
ENSMMUG00000058459	0.00219287664660904	0.279429827655832	0.114	0.011	1
PLP2	0.00219757965464447	-0.468619891039634	0.644	0.747	1
EIF2S1	0.0022187517180876	-0.316483523440772	0.31	0.44	1
URM1	0.00223880101900446	0.369327029941394	0.431	0.264	1
ARL5A	0.0022857417744321	0.35499217274728	0.384	0.22	1
SQSTM1	0.00229300445910807	-0.405023283965044	0.496	0.593	1
EGR1	0.00229657663224945	-0.314234762428008	0.114	0.231	1
RPS20	0.00231441546956591	-0.264324852062846	0.991	0.989	1
DNAJC8	0.00231974240757547	0.370904519861862	0.437	0.286	1
AQP3	0.00236219934855048	-0.559539448807027	0.065	0.154	1
MYCBP2	0.0023638329904581	-0.407164511177504	0.466	0.604	1
TOPORS	0.00237266771936117	0.348098844322798	0.565	0.385	1
TMEM219	0.00237274669796998	0.387695461521976	0.652	0.527	1
PPM1J	0.00239724710409908	-0.253999835778668	0.2	0.341	1
ND4	0.00241210712081556	-0.284880777664169	0.839	0.934	1
JMJD6	0.00242543527003814	0.380966499423737	0.24	0.11	1
CD52	0.00243384181075196	0.36618590599136	0.973	1	1
TSC2	0.00249088745671985	-0.280009403724476	0.152	0.275	1
TECR	0.00249691457303405	-0.357008575040781	0.309	0.429	1
DPP4	0.00254561963599204	0.385866875662677	0.305	0.143	1
ATP5F1C	0.00255940142657396	0.321994430586276	0.76	0.736	1
TRAPPC1.1	0.0025654925556076	0.328882305334104	0.574	0.429	1
GPCPD1	0.00263414338551588	-0.455309033009772	0.244	0.363	1
RB1	0.00264696670902149	-0.332759204872208	0.197	0.319	1
TOMM22	0.00270476690806761	0.298219370409277	0.581	0.407	1
CTLA4	0.00275872576193815	0.374723383239467	0.265	0.11	1
SAAL1	0.00275902916964674	0.268757847909726	0.209	0.077	1
MRPS23	0.00278840103668559	0.331663904068705	0.374	0.22	1
HERC6	0.00279156920020335	0.341828251650491	0.193	0.066	1
KLF6	0.00285454085966105	-0.338461288466117	0.514	0.626	1
KLF10	0.00285684447480283	-0.286166572975308	0.119	0.231	1
ABCG1	0.00291137500740079	-0.252793913322173	0.072	0.165	1
HOPX	0.00294538676791598	0.465811829615524	0.527	0.385	1
OXA1L	0.00296057147760149	0.349598350827901	0.578	0.429	1
KTN1	0.00296382030694986	0.39555724875536	0.561	0.385	1
JUNB	0.00298010041627748	-0.306745918553936	0.307	0.473	1
ENSMMUG00000050212	0.00302355248832867	0.333711831618974	0.224	0.088	1
MOB4	0.00306766862693634	0.296354792423619	0.549	0.385	1
RIPOR2	0.00307409385699061	0.361411067321789	0.498	0.308	1
ENSMMUG00000059894	0.00310277524992837	0.275721627061032	0.173	0.055	1
ENSMMUG00000061756	0.00312031550068722	0.341238204496775	0.468	0.297	1
DENND1C	0.00317688602596832	0.263621261858038	0.343	0.176	1
VIM	0.00317985294569133	-0.344101457134148	0.984	0.967	1
RPS6KA1	0.00320541231486183	0.356461483832069	0.554	0.396	1
MRPS34	0.00329996045112529	0.353488433103032	0.623	0.429	1
SATB1	0.00332019519280916	0.420340810271155	0.377	0.22	1
SRGN	0.00333139759756679	-0.426768659395759	0.949	0.967	1
FKBP4	0.00347744679733711	-0.25722843039075	0.168	0.297	1
PAPOLA	0.00357218690328822	-0.359016054612168	0.579	0.659	1
COMMD4	0.00360063058361512	0.304991567489705	0.462	0.286	1
PSMA4	0.00363849802679278	0.382905520807281	0.536	0.385	1
LDHA	0.00364825454464646	0.450699527201997	0.843	0.791	1
XAF1	0.0036816256734203	0.346677596987803	0.181	0.066	1
LMBRD1	0.00369209750871366	-0.273078138190882	0.251	0.385	1
ENSMMUG00000041517	0.00369919402130839	0.318937275678336	0.26	0.121	1
ND2	0.00370724929461737	-0.295479908206814	0.928	0.934	1
SPINT2	0.0037260747207234	-0.318410888361955	0.464	0.615	1
IL2RA	0.00372761224915132	-0.374672549820534	0.175	0.297	1
VAMP8	0.00376224737104759	-0.266360645554489	0.735	0.846	1
HINT2	0.00376741346074755	0.30684783699131	0.448	0.286	1
SHMT2	0.00381292577120265	0.342321513142433	0.395	0.242	1
PSMA2	0.00386267516235369	0.264307254981528	0.783	0.659	1
PIGP	0.00387905725834542	-0.277069252185205	0.15	0.264	1
CTSW	0.00389569848980793	0.80558628585598	0.153	0.044	1
GATA3	0.00392582735079083	0.358668505496147	0.343	0.176	1
S100A6	0.00393613344337638	-0.470802932391717	0.874	0.901	1
ACAD10	0.00394285519806637	-1.09607192458211	0.177	0.275	1
PDLIM2	0.00396744537005511	0.328502375821145	0.621	0.495	1
H1-5	0.00397070839074354	-0.551278717004148	0.04	0.11	1
ZFP36L1	0.00400136651910288	-0.421708097731839	0.787	0.835	1
TNFRSF1B	0.00405736523669826	-0.490286112042183	0.681	0.747	1
TOX	0.00410231986067725	-0.473701065333037	0.213	0.341	1
STK25	0.00416830076015087	0.346071711055509	0.332	0.187	1
COPS8	0.00421053763825666	0.289080612303996	0.451	0.297	1
EIF2S2	0.0044040377187484	0.352700697549013	0.751	0.604	1
ICAM3	0.00441827219156936	0.250106299162353	0.704	0.582	1
PRF1	0.00442690771852804	0.29668726050496	0.123	0.022	1
PFDN1	0.00447875295815502	0.299072340870509	0.477	0.308	1
MYO1G	0.0044831429661189	0.310567104510275	0.551	0.385	1
ZGPAT	0.00455442373778862	0.261396621132023	0.327	0.176	1
COPB2	0.00455906238741954	0.338060965640275	0.43	0.275	1
IL2RG	0.00457423449054978	0.260677139198877	0.892	0.901	1
ENSMMUG00000051745	0.00475194929625446	0.443514158376334	0.585	0.418	1
SAR1A	0.00475498950719989	0.327106008879878	0.329	0.198	1
RSRP1	0.00477365315765744	0.299954739599289	0.818	0.725	1
MIS18A	0.00478330720687302	-0.269938600184195	0.094	0.187	1
ENSMMUG00000032231	0.00484864944979747	0.269501379598987	0.399	0.242	1
ENSMMUG00000006971	0.00487732867343638	0.293081723792724	0.262	0.121	1
LSM10	0.00487826775217975	0.33745095617981	0.433	0.297	1
SNRPN	0.00488420249182189	0.312848775317214	0.24	0.11	1
CYTIP	0.00489294718837014	0.328146951231491	0.601	0.473	1
MAT2B	0.00489662341155816	0.336873595154923	0.547	0.407	1
PGK1	0.0049375506076422	0.366421000918084	0.801	0.78	1
SPEN	0.00497380679355262	-0.298994541467192	0.202	0.33	1
NISCH	0.00504763978220309	-0.290846766659862	0.116	0.22	1
TXNL4A	0.00506460112131222	0.312275247761294	0.236	0.11	1
TMEM208	0.00507428325157287	0.255677425429825	0.332	0.187	1
SNRPC	0.00509197429169076	0.279460802418687	0.392	0.242	1
RASGRP2	0.00511173760055942	0.283353393829959	0.415	0.242	1
TKT	0.00516359027833818	-0.3424899138953	0.661	0.725	1
DCXR	0.00520498567350488	-0.319786103294287	0.305	0.451	1
H2AC20	0.0052589467529113	-0.422971953145487	0.556	0.637	1
EMC2	0.00526494215725239	0.25682948015466	0.24	0.11	1
PDE6D	0.0052798157631798	0.2543836866417	0.213	0.088	1
TERF2IP	0.00529202861686275	0.266117040759586	0.403	0.242	1
ERH	0.00530255723575719	0.327226753670062	0.628	0.495	1
SCG5	0.00532298852111225	-0.253291098498493	0.132	0.242	1
ZC3H12A	0.00540753312290193	-0.278571679758339	0.123	0.231	1
DNAJA1	0.00541611869884954	-0.286442927871671	0.612	0.681	1
MCRS1	0.00543338914664885	0.300059210478726	0.28	0.154	1
ENSMMUG00000064596	0.00551821322276497	0.357991348291101	0.422	0.264	1
PPM1M	0.00554165187716137	0.347231618095864	0.507	0.374	1
RTP4	0.00564006196823497	0.264138434407927	0.292	0.143	1
TMEM179B	0.00580768896776421	-0.363467282457621	0.343	0.473	1
BUB3	0.00587455436074471	0.265960693253628	0.617	0.495	1
MICU1	0.0058937662486995	-0.251018118560901	0.135	0.242	1
NDUFAF8	0.00592755359643788	0.328636858663948	0.449	0.319	1
ND6	0.00593750752042566	0.503205120198166	0.375	0.231	1
HSPH1	0.00605303266511545	-0.481429630719374	0.412	0.538	1
SLFN5	0.00607299273033131	0.358517307236517	0.543	0.396	1
PMAIP1	0.0060845000816449	-0.346558802052338	0.24	0.363	1
PTPN7	0.00613306836308652	0.362911958712301	0.496	0.363	1
CD69	0.00614351481947424	-0.60036074078619	0.608	0.692	1
MRPS18C	0.00619941449826062	0.271186298859731	0.41	0.242	1
SMC6	0.00621004181688036	-0.298983905047513	0.218	0.352	1
WFDC2	0.00624372470015361	-0.275817556476017	0.056	0.132	1
RPS19BP1	0.00624641509665754	0.283154405249898	0.509	0.341	1
SSH2	0.00630349306202752	0.279861382541715	0.213	0.088	1
STX7	0.00634212996170325	-0.363657648739199	0.177	0.286	1
SMPD2	0.00638514060103058	0.268189398709924	0.173	0.066	1
INPP5D	0.00646165145614154	0.344146931046921	0.392	0.242	1
CCR7	0.00648762854447337	0.586734910617105	0.309	0.176	1
ENSMMUG00000023144	0.00651053650148626	-0.363824575881603	0.321	0.451	1
RBX1	0.00659305751559561	0.257234628219303	0.783	0.626	1
PRDX1	0.00663885870959416	-0.595885423460415	0.81	0.824	1
HSBP1	0.00667392844474027	-0.397954662579235	0.522	0.571	1
PSD4	0.00672751645716363	0.369736364130967	0.406	0.264	1
PMVK	0.00685949757935022	0.365357279256102	0.482	0.341	1
C1GALT1	0.00686941608398478	0.308330953911679	0.238	0.121	1
NXF1	0.0069037891599683	-0.351629311206953	0.217	0.33	1
STAT1	0.00690907469354365	0.472231843105581	0.536	0.385	1
BAX	0.0069129336535513	0.403986611878782	0.507	0.374	1
CCPG1	0.00694171476323493	-0.251351982654059	0.388	0.516	1
IDH2	0.00699221913102887	0.323246692148302	0.628	0.505	1
PPP1R18	0.00702614647685923	0.261638921644989	0.767	0.681	1
CCNY	0.00704688264108635	-0.328412738501703	0.103	0.198	1
ENSMMUG00000014862	0.00705305658544234	0.305324651772772	0.22	0.099	1
CLEC2D	0.0071198630935159	0.299846167669441	0.749	0.626	1
CD37	0.0071656682997728	-0.26186929136004	0.886	0.912	1
FNTB	0.00722513011990603	0.348022980776426	0.626	0.473	1
CSTB	0.00724544674603588	-0.461340244254531	0.587	0.615	1
ARHGAP9	0.00727393846627723	0.341372342316422	0.442	0.308	1
RNF145	0.00730444614475382	0.311240605141773	0.336	0.187	1
ACAP1	0.00731600870806877	0.274272142041358	0.671	0.538	1
CLINT1	0.00733684511939333	0.397168171649379	0.549	0.44	1
PERP	0.00746524336310701	-0.338817604577801	0.063	0.143	1
TYROBP	0.00747518835463172	-1.10201317011016	0.195	0.286	1
NPM3	0.00752489442728083	0.319339189182044	0.242	0.121	1
KCNH7	0.0076714914541623	0.283167340417393	0.235	0.11	1
TRAC	0.0076729363953183	0.265278635126369	0.852	0.824	1
GBP7	0.00778351395567491	0.269339335571343	0.191	0.077	1
TNFSF12	0.00789038496223965	-0.461023504880767	0.166	0.264	1
SYNGR2	0.00796225198474634	-0.421222226020159	0.413	0.505	1
DPH2	0.00797143328764537	-0.365736670505668	0.482	0.549	1
PCMTD1	0.00798237501134799	-0.279375293396993	0.251	0.385	1
ROMO1	0.00798376400436792	0.255669244397769	0.881	0.846	1
PPP4R2	0.00802979102957608	0.287943435547085	0.35	0.209	1
SPG7	0.00816054282329073	0.327811672208484	0.247	0.132	1
LCMT1	0.00833201832260449	0.292771377670168	0.249	0.132	1
IKZF2	0.00834511400728043	-0.329870124253201	0.114	0.209	1
UBASH3A	0.00839749487151149	0.319228105642552	0.477	0.319	1
PPP1CA	0.00858992162835569	0.262761640738879	0.847	0.824	1
TNIK	0.00878462457590609	0.316232103826132	0.534	0.363	1
SEC62	0.00891685425339787	0.286815481652131	0.657	0.495	1
HDAC1	0.00896116408684917	0.310301696333576	0.621	0.473	1
CAPZB	0.00909313596262022	0.258663007304276	0.908	0.89	1
PTTG1	0.00915642093716608	-0.326968659696071	0.235	0.352	1
ENSMMUG00000040343	0.00942637672460133	0.257992238296621	0.347	0.209	1
GPBAR1	0.00944594387557965	0.314552175058882	0.861	0.857	1
HERC1	0.00948884634715354	-0.290024303572673	0.229	0.341	1
HNRNPA1L2	0.00949197666830797	0.282580368376128	0.318	0.176	1
HERPUD1	0.00960415343285766	-0.327168444059103	0.33	0.44	1
KIDINS220	0.00962833139873163	-0.272562331926762	0.148	0.253	1
NDFIP2	0.00978624934446832	-0.312814106979203	0.166	0.264	1
LMNA	0.00982703419667122	-0.638445374581452	0.354	0.473	1
PDAP1	0.00984194209046303	0.282371050185689	0.478	0.33	1
RNF115	0.00988791372212884	0.275058443437662	0.336	0.198	1
CLTB	0.0100024533404996	0.349595180089115	0.383	0.253	1
ICAM2	0.0102829874554242	0.273312361219853	0.43	0.264	1
SNRPD1	0.0103954089002348	0.281180349326262	0.466	0.319	1
ARHGDIA	0.0104254011091546	0.281813202377803	0.821	0.736	1
PTPN22	0.0104770359490545	0.354702101790832	0.312	0.187	1
DUSP18	0.0106869044386255	0.341915725405835	0.323	0.209	1
S1PR1	0.0108184528933308	0.28754520959052	0.244	0.121	1
ARHGAP25	0.0108240354358869	0.271760076908431	0.403	0.264	1
ICOS	0.0109306089265216	0.541734448154475	0.567	0.462	1
RWDD4	0.0109659593010462	0.25126108621457	0.283	0.154	1
CR1	0.0111810988999528	0.325852589576256	0.227	0.11	1
MRPL9	0.0111885646835518	0.275018759621831	0.451	0.33	1
ARL2BP	0.0113681942290784	-0.320349376730923	0.424	0.516	1
MATR3	0.011491378394189	-0.369239008086378	0.608	0.681	1
NT5C3A	0.0115922645427339	0.330058095284713	0.343	0.22	1
VDAC1	0.0116274128913993	-0.26307721411921	0.561	0.648	1
NANS	0.0116425752307067	-0.288173079037539	0.327	0.451	1
RAB2A	0.0117033053869548	0.285021522682369	0.502	0.385	1
DDX18	0.0118017168604667	-0.266497773423297	0.482	0.604	1
GLB1	0.0118873623847578	-0.339280889839585	0.215	0.33	1
RHOG	0.0118935386759014	0.272795195496204	0.83	0.736	1
C15H9orf152	0.0119152728901506	-0.41683389029349	0.755	0.747	1
BCL2A1	0.0119731881247598	-0.412911225446258	0.289	0.396	1
MRPL52	0.0122791684769769	0.318124548341177	0.509	0.396	1
BOP1	0.0123131716212847	0.273041819167403	0.274	0.154	1
NAPA	0.0123754065426117	0.31467583136187	0.641	0.505	1
OPTN	0.0125594194350323	0.272206173449341	0.54	0.396	1
PLSCR3	0.0127765933967315	0.282040850581595	0.352	0.22	1
DHX9	0.0128089972512575	-0.343233412570635	0.375	0.484	1
TMEM123	0.0128171704990072	0.267034949192143	0.742	0.626	1
TMEM160	0.0128869664885921	0.27112782632888	0.545	0.407	1
PCED1B	0.012962947118532	0.397938564201262	0.585	0.484	1
GZMA	0.0131175595441994	0.934961045327976	0.218	0.11	1
PSME3	0.0132109707009742	0.265366854390747	0.206	0.099	1
ENSMMUG00000011868	0.013300477953658	0.254957527301797	0.155	0.055	1
ARPC5L	0.0133892599062453	0.377891773408577	0.661	0.538	1
ENSMMUG00000000752	0.0134423220781031	0.267613222722602	0.565	0.418	1
ENSMMUG00000042951	0.0134522550622895	0.266016083165426	0.596	0.451	1
ATG16L1	0.0135275388414444	0.254723007493213	0.144	0.055	1
TMEM243	0.0139072239371418	0.251090322216971	0.695	0.593	1
GSTK1	0.0142200213425085	0.292626258377654	0.612	0.527	1
THOC5	0.0144924621659478	0.254301512957226	0.332	0.198	1
OAS3	0.01458142561629	0.262969717662019	0.206	0.099	1
PPP2R2A	0.0147706505975978	0.267429791711103	0.323	0.209	1
RPP25L	0.0147755015179573	0.252827100357725	0.184	0.088	1
FAM210B	0.01487429904606	-0.251400579327881	0.126	0.22	1
AKR1B1	0.014972076928556	-0.504119254048894	0.401	0.473	1
IFIT1	0.0149945288086182	0.318681786592488	0.103	0.022	1
ENSMMUG00000017466	0.0151064667951107	-0.474414727083882	0.863	0.791	1
PSMD6	0.0152176935012073	0.279452514155295	0.466	0.352	1
MED29	0.0152454072700268	0.269820795900008	0.305	0.187	1
SEC61B	0.0152938156771648	0.254635395397216	0.89	0.813	1
SZRD1	0.0154033686329515	0.261826791741826	0.399	0.275	1
NDUFAF1	0.0154450706562078	0.251351273600323	0.188	0.088	1
ENSMMUG00000051392	0.0155560834830664	-0.489872249278234	0.644	0.703	1
C15orf48	0.015656390707056	0.294612871203835	0.143	0.055	1
ENSMMUG00000001354	0.015767235686442	0.297363648113321	0.316	0.198	1
POLR2G	0.0161144596256836	0.296748336833495	0.41	0.286	1
SLA2	0.0161175624594242	0.266511579598636	0.265	0.143	1
YIPF5	0.0162847104075125	0.25492253074714	0.303	0.187	1
EPB41	0.0165933975039984	0.371621234531429	0.487	0.363	1
COTL1	0.0168123646555539	0.408478250264076	0.854	0.857	1
ENSMMUG00000010630	0.0168561812550844	0.255084386259688	0.229	0.121	1
CST7	0.0168606160984118	0.342761352869755	0.336	0.209	1
CD82	0.0168936161771565	-0.314370652798698	0.455	0.56	1
SIPA1	0.0171374319555225	0.269202648906486	0.236	0.132	1
BRI3	0.017158953122578	-0.294292860602017	0.177	0.275	1
SNF8	0.0172789501696604	0.276050156783036	0.435	0.33	1
BRD7	0.0174524614672386	0.265439593880211	0.242	0.132	1
COA1	0.017526236431652	-0.301829585293218	0.5	0.604	1
YPEL5	0.0179492948736478	-0.312281771012808	0.236	0.341	1
MANF	0.0180693822704782	-0.289608688297952	0.352	0.462	1
RNASEH2C	0.018111917362709	0.272752481843516	0.468	0.352	1
PIK3CD	0.018171286320757	0.337859757124857	0.493	0.374	1
SURF2	0.0185655850476718	0.281854745231177	0.244	0.143	1
ENSMMUG00000061750	0.018584394557203	-0.580474086701094	0.108	0.187	1
ELOC	0.0186098342415535	0.317431581807109	0.345	0.242	1
DDX3X	0.0186822766351988	-0.286859501292244	0.44	0.549	1
SOCS2	0.0188092488912538	-0.302785865533311	0.079	0.154	1
CALR	0.0188192380684139	-0.304668643844371	0.78	0.813	1
ENSMMUG00000032370	0.0190127181623451	0.302850581544297	0.334	0.22	1
APLP2	0.0191374956062285	-0.388065573826307	0.348	0.429	1
PSMA6	0.0192478329764495	0.280757961816516	0.682	0.571	1
EXOSC1	0.0193162623471027	0.258757735712753	0.285	0.176	1
STK4	0.0196748453611263	0.261567461051292	0.744	0.637	1
STUB1	0.019913927243425	0.280151457583768	0.359	0.242	1
SLC25A38	0.019947622049698	0.252298296349715	0.242	0.132	1
NONO	0.0199506267876105	0.307931931399996	0.552	0.44	1
EPRS1	0.0200595398656686	0.26758050688038	0.3	0.187	1
SNX15	0.0203163800135768	-0.28595764201806	0.141	0.22	1
EIF3A	0.0203825769007426	-0.258490092859033	0.486	0.604	1
FRG1	0.0205476308027803	0.296931836015088	0.366	0.242	1
TNFRSF25	0.0209920776324028	-0.280353849418669	0.39	0.495	1
CHMP2B	0.0213062969869391	-0.274641786103998	0.264	0.374	1
ARL8B	0.0214882263010953	-0.295084598832474	0.264	0.363	1
NR1H2	0.0215099707720498	0.284974946375574	0.426	0.297	1
ENSMMUG00000017890	0.0220816608017007	0.296385643525519	0.558	0.44	1
CHMP7	0.0224146387773717	0.268658163527583	0.273	0.154	1
RGS1	0.0229319518807	-0.383748539286412	0.224	0.319	1
IMMP1L	0.023017494876529	0.2753068090382	0.292	0.187	1
SERF2	0.0230965435835526	0.282566985579315	0.278	0.176	1
GZMB	0.0231223674261568	1.54932271646657	0.348	0.242	1
EPSTI1	0.0231272749348298	0.307545828789178	0.37	0.253	1
TUBA4A	0.0233343227128497	-0.39852400448405	0.347	0.44	1
ATP1B3	0.0238381958385296	-0.373472409669468	0.244	0.341	1
RBIS	0.023898033546415	0.258737380274962	0.659	0.571	1
GPRIN3	0.024079094346974	0.270133634527731	0.37	0.242	1
AGTRAP	0.0241424129830078	-0.250641743997408	0.144	0.231	1
DHX58	0.0243571312270707	0.293931310658718	0.218	0.121	1
TNFSF10	0.0247098687011021	0.29172637371911	0.516	0.385	1
RCSD1	0.0248206918493864	0.252709725262132	0.697	0.615	1
DENR	0.0250020149716459	0.260354372031334	0.424	0.319	1
HAX1	0.0250192585893241	0.289641304265081	0.489	0.385	1
EMB	0.0251902598782584	-0.281443702474476	0.166	0.253	1
MCM5	0.0254521403352786	0.295151385401722	0.15	0.066	1
SLC2A3	0.0261249088737708	-0.297749478486416	0.469	0.56	1
CYB5A	0.0262265922540392	-0.25693519339297	0.473	0.571	1
PSMG4	0.0264895759225147	0.25063434531634	0.348	0.231	1
POLD4	0.0265377487788369	0.270300171721925	0.59	0.484	1
NUDC	0.0265530143362553	-0.271531377902362	0.576	0.637	1
MRPL40	0.0270934249346362	0.268711505404936	0.457	0.341	1
DMTF1	0.0271818569979939	-0.2851289438847	0.148	0.231	1
TLK1	0.0274622144354426	-0.335709785209525	0.453	0.549	1
PLIN2	0.0276965206258819	-0.310597794243205	0.204	0.297	1
MRPS33	0.0279876497624955	0.259543186243892	0.386	0.264	1
PIN4	0.0285351856446895	0.309021284479501	0.384	0.286	1
SARS1	0.0286049042447681	0.305352281483782	0.565	0.418	1
CSRNP1	0.0286339628106562	-0.334903773710344	0.217	0.308	1
ENSMMUG00000020200	0.0286596503134697	0.270718079978197	0.265	0.165	1
SMPD1	0.0308608486081773	0.274220045696102	0.453	0.341	1
DHX29	0.0309394169142131	0.26070654179258	0.265	0.165	1
ENSMMUG00000000186	0.0316157717427992	0.25108245076487	0.477	0.341	1
ENSMMUG00000057308	0.0317272658620531	0.293621658826071	0.31	0.209	1
SPTAN1	0.0321453766831425	-0.321256695868763	0.46	0.549	1
MYO1F	0.0323895996321613	0.326193462177635	0.397	0.297	1
TYMS	0.0332293412982446	-0.405601304813724	0.069	0.132	1
ENSMMUG00000003532	0.0334075396714071	0.551676553631956	0.15	0.066	1
RNF167	0.0346528503009894	0.342032420066758	0.671	0.626	1
PRDX6	0.0353050507581616	-0.302689939531335	0.729	0.758	1
ENSMMUG00000057791	0.0353635577202704	0.566824298868354	0.101	0.033	1
SOD2	0.0354783291271292	-1.39800884289098	0.309	0.363	1
CCT2	0.0356360029943155	0.295704768880252	0.621	0.538	1
DDX39B	0.0356467516771713	0.281924869240347	0.554	0.44	1
CIR1	0.0373457177466064	0.264571846167012	0.301	0.198	1
CFLAR	0.0376065663884365	-0.255985054114071	0.339	0.44	1
ZNF581	0.0377902294233652	0.256578313553497	0.505	0.385	1
IST1	0.0380739951157932	0.250194178204393	0.323	0.22	1
SP100	0.038153462959255	0.256921132436269	0.745	0.681	1
SH3KBP1	0.0382291617314858	0.282655505670933	0.688	0.637	1
SRM	0.0384492931698159	0.273593620097545	0.426	0.308	1
GUK1	0.0388169074226698	0.30659662239973	0.558	0.484	1
DNAJC3	0.0393252405321844	-0.338751127686689	0.356	0.44	1
ERGIC3	0.0393313198218688	-0.251732470269262	0.641	0.703	1
PRKCB	0.0396592909183063	0.280889058648598	0.3	0.198	1
POMP	0.0401922734634415	0.253114946044817	0.632	0.538	1
FOXP3	0.0407075768079842	-0.351933285538812	0.078	0.143	1
DHRS7	0.0408826902074301	-0.327822454845429	0.514	0.549	1
SIT1	0.0410529891655353	0.341434727286583	0.507	0.429	1
RBM22	0.0418516143167266	-0.254295745488183	0.267	0.352	1
VTA1	0.0427988061724125	0.272357986797221	0.305	0.22	1
ANO10	0.0428210028177263	0.288854032994746	0.226	0.143	1
RNF7	0.042840351777053	0.275684712486734	0.585	0.516	1
OSM	0.0429977378857456	-0.331748770222793	0.07	0.132	1
FKBP3	0.043458376967001	-0.256170049933494	0.356	0.451	1
ENSMMUG00000020629	0.0437210623745175	-0.278656770912761	0.303	0.396	1
PTPRE	0.0452669736150312	0.280091659063104	0.208	0.132	1
ENSMMUG00000054038	0.0455860797059032	-0.27505372680452	0.984	0.978	1
ARID4A	0.0456149967566479	0.256405573122644	0.242	0.154	1
ZBTB38	0.0464509312052459	-0.2513534329949	0.191	0.275	1
TNFRSF10A	0.0478902507209478	-0.275172678339285	0.282	0.374	1
SMNDC1	0.0507766942082536	-0.261156755609765	0.44	0.505	1
STAMBPL1	0.0511094821085082	-0.334639870259643	0.377	0.462	1
DPY30	0.0514640317795982	-0.27364931116708	0.381	0.462	1
YBX1	0.0518813889881858	0.267397668839574	0.709	0.615	1
SERTAD1	0.0520476196967697	-0.401144893365176	0.406	0.484	1
CLTC	0.0535340329447014	-0.33417657935996	0.386	0.451	1
HDLBP	0.0545896356745395	-0.326583834418988	0.529	0.571	1
SCGB1A1	0.0587321320477407	0.265506727678135	0.106	0.044	1
LAPTM4A	0.058795151593229	-0.25924390406631	0.345	0.429	1
IRF1	0.0588144411826926	0.302177689212173	0.697	0.615	1
ISCU	0.05909323272707	-0.256132653388719	0.52	0.571	1
ENSMMUG00000002917	0.0592779662200453	-0.287710782751057	0.123	0.187	1
MED13L	0.0600964031471828	-0.267385576612864	0.146	0.22	1
RAB24	0.0613630633016242	0.251832805664083	0.384	0.297	1
JAK3	0.0624705829726264	0.2816009317875	0.301	0.22	1
CD8A	0.0630310938631329	0.254771311102269	0.229	0.143	1
ISG20	0.0632763519250976	0.320688625134001	0.744	0.681	1
ITGA4	0.0635398529239658	-0.306213561893282	0.48	0.571	1
HEXA	0.0635466542319722	-0.259969687140729	0.289	0.352	1
ENSMMUG00000063316	0.0638250145484028	-0.255453159454399	0.401	0.505	1
NUCB2	0.0639433182261289	0.285646996170325	0.211	0.132	1
FHOD1	0.064588241020372	0.250825047730835	0.271	0.187	1
SCAND1	0.064895420417419	0.273172799302208	0.556	0.473	1
MALSU1	0.0649306280589864	-0.26391834187089	0.213	0.286	1
ENSMMUG00000021539	0.0661887348831124	-0.256670464091684	0.245	0.319	1
DIDO1	0.0698712111340444	-0.275993179598424	0.236	0.308	1
METAP2	0.0705787424716525	0.271217039726561	0.464	0.396	1
EGLN3	0.0707597346723464	-0.359496718149668	0.103	0.165	1
TMEM59	0.0718419092793318	-0.264152142796947	0.769	0.857	1
DNAJC7	0.0742393633668143	0.280985844384176	0.287	0.22	1
RNF13	0.0751739805999107	-0.292884667607688	0.291	0.352	1
RNF213	0.075303972720669	0.397955400232723	0.715	0.659	1
NFATC3	0.0756197062638869	0.283886735196143	0.287	0.209	1
RMDN3	0.0774350893855044	-0.27098093086791	0.195	0.264	1
OAZ1	0.0775778716136747	-0.353948774191585	0.969	0.978	1
SBDS	0.0798094827301517	-0.263940711256035	0.276	0.341	1
JAGN1	0.0799860069653194	-0.304137742874022	0.273	0.341	1
DDX39A	0.0821768205046108	0.257064201605621	0.644	0.571	1
FUBP1	0.0831212103846619	-0.292773077491999	0.318	0.385	1
ENSMMUG00000062648	0.0848263106364635	0.301188232099379	0.202	0.132	1
CST6	0.0856524705073746	-0.559257330847872	0.146	0.209	1
CCL4L1	0.0859920588690541	0.868650915295109	0.374	0.275	1
CTSD	0.0861137089131294	-0.578835827391784	0.657	0.681	1
BOLA2B	0.0868659891584383	0.292617948086838	0.41	0.341	1
ENSMMUG00000057000	0.0869029979944187	-0.254456426679067	0.233	0.297	1
NCOA7	0.0872764668363343	-0.270040899646532	0.339	0.418	1
CD59	0.0882219596915333	-0.285837170794176	0.282	0.363	1
TOP2A	0.0889025267897173	-0.266321791741483	0.07	0.121	1
LAMP1	0.0890561306307674	-0.267099098987535	0.567	0.571	1
DUSP2	0.0891043509497635	-0.295598832155754	0.278	0.352	1
LTB	0.0902422107056051	-0.365926413688626	0.758	0.846	1
SSR1	0.0908716094859984	-0.281276231898264	0.462	0.495	1
IFNAR2	0.0913900773079437	-0.299594196875234	0.675	0.725	1
TUBB2B	0.0921197271993819	-0.268392466550469	0.422	0.495	1
THUMPD2	0.0988807739688533	-0.289117267474381	0.269	0.319	1
CLEC2B	0.0996447529114881	0.271963298059251	0.545	0.473	1
TUBB	0.104396656527586	-0.50800812101562	0.8	0.824	1
PDCD1	0.107522890363689	0.268694522229262	0.368	0.275	1
ITGB1	0.109391715966522	0.279449267928075	0.789	0.791	1
SNX5	0.110131899856313	-0.286639036128797	0.513	0.571	1
DNASE2	0.113007832503026	-0.298017007755692	0.114	0.165	1
GSN	0.115484907688942	-0.376473984448487	0.271	0.319	1
DECR2	0.11594129346963	0.253092519368398	0.489	0.407	1
DNAJB1	0.119813222700406	-0.460116586464014	0.327	0.396	1
GARS1	0.120824571954248	0.261285109784868	0.287	0.22	1
SERPINB1	0.127703347372467	0.253117288719216	0.482	0.385	1
ENSMMUG00000049089	0.128173942640431	-0.269237947520362	0.181	0.242	1
OTUD5	0.134885159846429	0.283769363840132	0.153	0.099	1
GSTA1	0.134908833798658	-0.605120602633936	0.105	0.154	1
GRN	0.13514675268892	-0.70798027522591	0.392	0.407	1
GADD45B	0.136541217002951	-0.406124364538261	0.448	0.495	1
SSR3	0.137978621700872	-0.263826632710275	0.529	0.571	1
USP36	0.14309769206	-0.251766416222673	0.199	0.253	1
RGS16	0.153407090112852	0.36697010485841	0.314	0.242	1
LGALS3BP	0.156150438986313	0.256559041081286	0.374	0.308	1
SERPINB9	0.157895742955585	0.278465968658088	0.468	0.396	1
PLAAT3	0.165118823237952	-0.2527336533224	0.464	0.516	1
ATXN2L	0.172191133144819	-0.27182586170996	0.282	0.341	1
ITM2A	0.193311657518825	-0.311642631538941	0.551	0.604	1
ARID5B	0.244813587759577	-0.255661666559857	0.395	0.429	1
ITGB7	0.268113348788505	-0.259985862424044	0.347	0.396	1
BATF	0.286909340644773	-0.482830299074556	0.549	0.538	1
ENSMMUG00000065238	0.300643580723705	-0.501454944996873	0.327	0.253	1
CTSS	0.304651440115352	-0.25533675832986	0.48	0.473	1
PDCD4	0.306435623044491	0.260821945588061	0.408	0.374	1
ENSMMUG00000051343	0.332112024719832	-0.452550017379006	0.175	0.132	1
CTSZ	0.366768217599655	-0.256920034478281	0.309	0.319	1
TRAF1	0.373512103176095	-0.284762797627456	0.206	0.231	1
SCGB3A1	0.437428557478438	0.384108167275171	0.186	0.165	1
RNASET2	0.514112920746699	-0.294827232979781	0.473	0.451	1
FTL	0.528778905228226	-0.332024540795409	0.338	0.33	1
HBB	0.553662134426352	-0.315591499642262	0.143	0.11	1
VMAC	0.598997193231896	-0.370296629520569	0.182	0.154	1
CCL5	0.631585887733354	0.554103107526748	0.116	0.099	1
STMN1	0.640777948366495	-0.916117590704777	0.283	0.297	1
KLRB1	0.71928191842288	0.389975198011825	0.135	0.154	1
HMGB2	0.788462091759999	-0.336696748704959	0.458	0.429	1
ENSMMUG00000056515	0.808537970306379	-0.542757108961416	0.117	0.121	1
MT2A	0.883991358132281	-1.02869533150118	0.572	0.495	1
MT1E	0.925161387675874	-0.445507570870724	0.543	0.516	1
ENSMMUG00000064873	0.927883917980114	0.545299949273131	0.5	0.692	1
H1-3	0.928655654653018	-0.499122744443909	0.329	0.319	1
