# Supplementary material for: mRNA-1273 vaccination protects against SARS-CoV-2–elicited lung inflammation in nonhuman primates
Source: JCI Insight. 2022 Jul 8;7(13):e160039. doi: 10.1172/jci.insight.160039 (PMC9310526; doi:10.1172/jci.insight.160039)
Supplement: Supplemental data set 1 [file jciinsight-7-160039-s122.zip › DEG_analysis/Club.cell_markers_D2.csv]

	p_val	avg_log2FC	pct.1	pct.2	p_val_adj
RPLP1	1.89072560150081e-10	-1.80260830281136	0.956	1	3.38685676996841e-06
IFI6	2.12150764051706e-10	3.43740093917327	0.989	0.526	3.8002566364582e-06
ISG15	5.03723148154803e-09	4.3182730183908	0.9	0.211	9.02319275289698e-05
ENSMMUG00000050257	6.24351104350435e-09	2.22022891133774	0.922	0.368	0.000111840013322293
EEF1A1	1.09706653073252e-08	-1.69052781232723	0.956	1	0.000196517527650116
RPL5	4.15943304324502e-08	-1.48073675397925	0.933	0.947	0.00074507924103648
FXYD5	5.25305663526908e-08	-1.83123421899553	0.089	0.579	0.000940980035075749
ENSMMUG00000020073	8.86901615073128e-08	-1.45399875229326	0.911	1	0.00158870686308049
ENSMMUG00000061959	9.09724713472165e-08	2.07273635933449	0.989	0.737	0.00162958987924269
IFI27	1.71628688383603e-07	3.66618785507437	0.778	0.053	0.00307438469501549
MSLN	2.30325292755426e-07	2.35374412187613	0.9	0.316	0.00412581696912794
ENSMMUG00000006463	2.79068533293871e-07	-1.31383441184634	0.556	0.895	0.00499895463689312
CREB3L1	4.73478895735192e-07	1.69457601204166	0.833	0.211	0.00848142745930449
VIM	4.96829888466793e-07	-4.02571962416519	0.2	0.737	0.00889971379210566
RPL39	6.31182758219864e-07	-1.09889947592097	0.9	1	0.0113063767479924
CPA3	7.55275281786444e-07	-4.07552123464473	0	0.263	0.0135292461226406
MS4A2	7.55275281786444e-07	-2.28992613636612	0	0.263	0.0135292461226406
ENSMMUG00000015103	7.55275281786444e-07	-3.56639878617459	0	0.263	0.0135292461226406
TPSD1	7.55275281786444e-07	-4.44253320399834	0	0.263	0.0135292461226406
TGFB1I1	7.55275281786444e-07	-0.742796042129575	0	0.263	0.0135292461226406
MX1	7.60484896147101e-07	2.54878221331077	0.811	0.158	0.013622565944683
MX2	7.70310425265236e-07	2.13233589238242	0.767	0.053	0.0137985706477762
ALOX5AP	8.15813935544208e-07	-3.13100085461251	0.044	0.421	0.0146136750274034
TGM2	1.01095450256729e-06	1.67512609923619	0.844	0.316	0.0181092280044879
RPS7	1.22045475721305e-06	-1.31654859084842	0.967	1	0.0218620060659574
HERC6	1.28588980881958e-06	1.72238135169428	0.7	0.053	0.0230341441453852
RPS21	1.31674559952748e-06	-1.07514589579729	0.911	1	0.0235868639243358
OAZ1	1.70966290297831e-06	-1.62647432689936	0.8	0.947	0.0306251915810505
PPIA	1.72594896819832e-06	-1.48073774512943	0.8	1	0.0309169238673365
OAS2	1.84899473172465e-06	1.80785678709081	0.722	0.053	0.0331210426293837
RPL36AL	1.92815461540678e-06	-1.14025040622121	0.722	0.947	0.0345390336257817
ENSMMUG00000014786	2.04678497438119e-06	-1.41520290628584	0.733	0.895	0.0366640592460902
ENSMMUG00000015563	2.13043081313514e-06	-1.05147108035486	0.944	1	0.0381624071556898
RPS4Y1	2.72404785078579e-06	-1.33239593383251	0.833	1	0.0487958691511259
RPS13	2.84883066345673e-06	-1.24867758235779	0.922	0.947	0.0510311036745004
ENSMMUG00000030923	2.99479736850263e-06	-1.0764076145504	0.222	0.684	0.0536458052619875
ENSMMUG00000013257	3.00709654016454e-06	1.723892527142	0.722	0.053	0.0538661203239675
IRF7	3.46716472340528e-06	1.6219090707687	0.644	0	0.0621073216903588
S100A4	3.5044638758402e-06	-3.28884633646971	0.078	0.474	0.0627754614079255
STAT1	3.53182783603205e-06	1.57714443027596	0.9	0.368	0.0632656320268421
ENSMMUG00000005593	3.53840660480868e-06	-1.4694328034346	0.956	0.947	0.0633834775119378
ENSMMUG00000004941	3.72996684675177e-06	-1.26223137564322	0.056	0.421	0.0668148961258645
RPS4X	3.74631698980589e-06	-1.62412826497862	0.944	0.947	0.0671077762383929
FAU	3.97532160958805e-06	-1.29841601238049	0.978	0.947	0.0712099359925508
RPL32	4.43372959674461e-06	-1.33628770641314	0.911	0.947	0.0794213982664862
CD37	4.6781187891926e-06	-1.43169439599885	0.1	0.526	0.083799141870807
TMC5	4.72579190256152e-06	1.45263511372501	0.633	0	0.0846531103505846
RPLP2	4.81016461247008e-06	-0.904643467948369	0.944	1	0.0861644787031765
CEACAM5	5.67368499538786e-06	2.04759891203133	0.8	0.158	0.101632719322383
CD52	5.86540556296593e-06	-1.61326533216119	0.022	0.316	0.105067009849409
PARP14	7.96386518522659e-06	1.4045128410884	0.644	0.053	0.142656717062964
FCER1A	1.07564976966981e-05	-2.10443948907159	0	0.211	0.192681143240954
HDC	1.07564976966981e-05	-1.04305529342354	0	0.211	0.192681143240954
CST7	1.07564976966981e-05	-1.40342658102207	0	0.211	0.192681143240954
PMP22	1.07564976966981e-05	-1.21364982587305	0	0.211	0.192681143240954
CD300C	1.07564976966981e-05	-1.11297519235507	0	0.211	0.192681143240954
SIGLEC6	1.07564976966981e-05	-1.13407796275517	0	0.211	0.192681143240954
DLC1	1.07564976966981e-05	-0.343902436803551	0	0.211	0.192681143240954
RNF213	1.16777667511085e-05	1.71376217412884	0.856	0.368	0.209183835812607
RPL8	1.31812297207463e-05	-1.0916093269923	0.967	1	0.236115367987729
RPL10	1.3660477965093e-05	-1.13162122785546	0.944	1	0.244700141788711
ATP5MC1	1.43967263681086e-05	-0.955573178074843	0.578	0.895	0.257888559431929
EIF4E2	1.52355012469912e-05	-0.992813218999495	0.311	0.737	0.272913533837353
ENSMMUG00000063637	1.57950699070845e-05	-1.21058388756459	0.944	1	0.282937087245605
NIN	1.58454702135236e-05	-0.662280818488393	0.044	0.368	0.283839907934848
IFI44	1.60652623970673e-05	1.34022567046164	0.7	0.105	0.287777045318667
PI3	1.66047483549596e-05	2.84598401479071	0.711	0.158	0.297440857282391
RPSA	1.82608405446223e-05	-0.970735709214125	0.978	1	0.327106436675819
RPS8	1.89282625161824e-05	-1.08158952707362	0.978	1	0.339061966452375
RPS23	1.96197492211705e-05	-1.26029803601583	0.989	1	0.351448567798827
RPL35A	1.99430848572145e-05	-1.0303491622648	0.944	0.947	0.357240479047283
FTH1	2.18347474205444e-05	-1.55340568598656	0.967	1	0.391125830544211
RPL15	2.2625891213529e-05	-0.992978696228892	0.978	0.947	0.405297589307945
MRPS34	2.34618498667922e-05	-0.772873019761074	0.222	0.684	0.420272116663849
RPL24	2.51662862439667e-05	-0.879209416553028	0.967	1	0.450803685488175
RPL12	2.60369739226563e-05	-0.957999885824737	0.933	1	0.466400313876542
ATP1A1	2.87795624831912e-05	1.13340271008854	0.956	0.684	0.515528302761405
DHRS9	2.9292523423606e-05	1.32810681143373	0.744	0.211	0.524716972087055
NOP10	3.12254148675378e-05	-1.13158210112222	0.456	0.789	0.559340856522204
CD44	3.26615377106371e-05	-1.53583618822446	0.567	0.842	0.585066125010642
DDX60	3.33035540921475e-05	1.61958313033609	0.744	0.158	0.596566564452639
DBI	3.38038841343593e-05	-0.853553145903143	0.667	0.895	0.605528976498778
TYROBP	3.59943118949763e-05	-1.76452521807813	0.1	0.474	0.64476610897471
ENSMMUG00000009018	3.69402199698122e-05	-1.12011007980536	0.311	0.684	0.661710160319245
SLPI	3.9882469424102e-05	1.96235723297153	0.944	0.632	0.71441467479394
ATP12A	4.19671655403309e-05	2.87583432582774	0.678	0.158	0.751757836323948
RPS3A	4.32198164001875e-05	-1.10185314427329	0.967	0.947	0.774196571176558
LGALS3BP	4.35258202222705e-05	1.35284629269271	0.9	0.632	0.779678017641531
RPL18	4.55243526790649e-05	-1.09249216784183	0.978	1	0.81547772954009
ENSMMUG00000032231	4.72975106314719e-05	1.21695202531307	0.8	0.316	0.847240307941556
PLAAT4	5.14110036992182e-05	1.76591794949851	0.778	0.368	0.920925309264096
EEF1B2	5.25646701727944e-05	-1.30707409184314	0.844	0.895	0.941590936805267
ENSMMUG00000001200	6.34590468193853e-05	-0.949738653761763	0.333	0.737	1
ENSMMUG00000003073	6.82943250431497e-05	-0.887924957131982	0.922	1	1
AGRN	6.87994443201076e-05	1.17013816287409	0.678	0.158	1
S100A10	7.07216720033834e-05	-1.41936644699303	0.856	0.947	1
FERMT3	7.59881658758177e-05	-0.719644781121203	0.022	0.263	1
RPS24	7.80865448938614e-05	-1.02238968767012	0.922	1	1
RPS26	7.8250937331021e-05	-0.996524837909051	0.978	1	1
ENSMMUG00000052609	8.08943754011476e-05	-0.951824651948742	0.967	1	1
FCER1G	8.21259760141149e-05	-2.31231759777752	0.089	0.421	1
RPL6	8.36443144238015e-05	-0.869757120612525	0.989	1	1
RPL38	8.45157047597825e-05	-0.640419471777943	0.9	0.947	1
RPS6	8.62864771762942e-05	-1.02205148975026	0.933	0.947	1
ENSMMUG00000022724	8.81848947132088e-05	1.40693014917086	0.622	0.053	1
NPM1	9.63016054172791e-05	-1.17866963585744	0.789	0.895	1
PLSCR1	9.64587768970782e-05	1.12322781763187	0.644	0.105	1
PIGR	0.00010677374766455	1.85654341275967	0.8	0.316	1
IFIT1	0.000106859029813849	1.73989628330459	0.611	0.105	1
AQP5	0.000107865878653033	1.65290872687321	0.844	0.368	1
RGS1	0.000121078329306824	-0.898420728005084	0.022	0.263	1
FCGR1A	0.000125055946310964	-1.16319023571742	0.044	0.316	1
GSN	0.000126532874678279	1.32051117014127	0.933	0.632	1
AGR2	0.000127193303338832	2.11786973999732	0.933	0.737	1
MTERF3	0.000138982397306124	-0.51016302746663	0.067	0.368	1
ALDH3A1	0.000140095980368073	1.63237430069966	0.889	0.526	1
RPS14	0.000141230341283246	-0.751611449160136	0.956	1	1
ISOC1	0.000149246293665397	-0.741089223820868	0.122	0.474	1
RHEX	0.000150313007122438	-0.979589914696785	0	0.158	1
GATA2	0.000150313007122438	-0.492417205050509	0	0.158	1
PRDM8	0.000150313007122438	-0.614547407139844	0	0.158	1
HPGDS	0.000150313007122438	-0.602482435490044	0	0.158	1
OTULINL	0.000150313007122438	-0.445894638685843	0	0.158	1
PLCB2	0.000150313007122438	-0.58195472581899	0	0.158	1
SLC18A2	0.000150313007122438	-0.747066211119572	0	0.158	1
ENSMMUG00000031468	0.000150313007122438	-0.384688732865109	0	0.158	1
PTGS1	0.000150313007122438	-0.559103763699805	0	0.158	1
CYRIA	0.000150313007122438	-0.453771480837228	0	0.158	1
ENSMMUG00000047001	0.000150313007122438	-0.571706469349994	0	0.158	1
CYB561	0.000150725642778209	1.22387577613156	0.667	0.211	1
HSPD1	0.000153225423783094	-1.06534275676046	0.7	0.895	1
RHOV	0.000154972672896146	1.15442964933278	0.556	0.053	1
CLIC5	0.000164708444434084	-0.990872469286838	0.011	0.211	1
ENSMMUG00000059894	0.000164708444434084	-0.587836610741872	0.011	0.211	1
HSDL1	0.000164708444434084	-0.400979150982782	0.011	0.211	1
CRIP1	0.000169963345095778	-1.34579252911196	0.833	0.947	1
VTCN1	0.00017222254352953	0.892682407768042	0.489	0	1
RHOA	0.000177461945667815	-1.17726935399868	0.833	0.895	1
FADS1	0.000183803360240032	-0.884316157833698	0.044	0.316	1
TMED10	0.000184571257895135	0.882536426674542	0.767	0.316	1
ENSMMUG00000001458	0.000187025011152867	-1.05817706502181	0.833	0.947	1
NCL	0.000189132138534264	-0.926654988265054	0.833	0.895	1
CAPG	0.000193709701182987	-1.35645044736582	0.644	0.895	1
PNPLA2	0.000194006293831604	0.967968527158593	0.622	0.158	1
MAMU-DRA	0.00019758944415567	-1.74970150961115	0.478	0.789	1
ENSMMUG00000064873	0.000202913987155521	1.54288519337359	0.844	0.632	1
GABARAP	0.000211217912577288	-0.950559703484747	0.867	0.947	1
PCTP	0.000214181199924543	-0.268399046190943	0.011	0.211	1
ACTB	0.00022067201732973	-1.03399750783602	0.989	1	1
ENSMMUG00000042415	0.000227444535772279	0.870049344457759	0.911	0.474	1
GCN1	0.000227710696306331	-0.963506049746701	1	1	1
HNRNPH2	0.000227805581828465	-1.18930820299605	0.856	0.947	1
UBE2L6	0.000232236247334882	1.1664627361791	0.756	0.263	1
CNIH1	0.000237919068292766	-1.13055612033479	0.289	0.684	1
DHX58	0.000241934549453473	1.0526278140417	0.533	0.053	1
ENSMMUG00000012140	0.000242424794763871	-0.88040926687884	0.989	1	1
NFE2L1	0.000246747049504102	1.06442050852348	0.667	0.211	1
NSA2	0.000249189863026718	-0.979272473972809	0.733	0.895	1
CXCL17	0.000264736957161515	0.852890644801448	0.956	0.684	1
GLUL	0.000266002239963948	0.917767626515963	0.967	0.895	1
ANXA3	0.000276604983779806	-1.13952190428676	0.189	0.526	1
PRRC2B	0.000280704266318074	0.94758981347598	0.467	0	1
UQCC2	0.000285453672108409	1.05531965463328	0.822	0.526	1
UBA52	0.000292059950628184	-0.821080089245286	0.967	1	1
HP	0.000300257214239414	3.11539725962358	0.689	0.211	1
OAS1	0.00031240063602036	1.21611078735599	0.589	0.105	1
CLIC1	0.000343841111220065	-0.987467974144109	0.689	0.895	1
ANXA5	0.000364335708608703	-0.883734295068474	0.711	0.895	1
STARD10	0.000371539691520584	0.952440375032894	0.789	0.368	1
SERBP1	0.000378681620953861	-0.923262458687271	0.622	0.789	1
SERPINF1	0.00039072070861226	1.40561177799187	0.578	0.105	1
STAT2	0.000403601181696895	1.05498064956196	0.578	0.105	1
RPS12	0.000408336964558273	-0.865773763213339	0.933	1	1
NR2F6	0.000432824382929712	0.96453293098499	0.489	0.053	1
TALDO1	0.000449509976019942	-0.893854316842934	0.744	0.947	1
VOPP1	0.000450483067960889	0.756982365152457	0.444	0	1
SLC4A11	0.000450483067960889	0.977578887972748	0.444	0	1
ACTR8	0.000453890136920665	-0.477603050284429	0.033	0.263	1
APOC1	0.000483871747398062	-2.23635313276693	0.178	0.526	1
RPL7A	0.000504040097353589	-0.87067686050119	0.944	1	1
RPL19	0.000504328154759816	-0.74195228654594	0.978	1	1
SERPINB11	0.000514612216686876	1.07396465386063	0.867	0.368	1
RPL10A	0.000518713176964678	-0.96417163058479	0.933	0.947	1
RETN	0.000522146767339524	-1.05059639077198	0.078	0.368	1
APOE	0.000522397542970643	-2.4407139068904	0.144	0.474	1
SRGN	0.00053066968411537	-2.84331847411265	0.111	0.421	1
SLFN13	0.000533748155449305	1.08191672054951	0.5	0.053	1
ENSMMUG00000001764	0.000550266189090357	1.13438719209873	0.656	0.211	1
OAS3	0.000562043396552865	1.02314643252069	0.544	0.105	1
RPS18	0.000584596373215965	-1.00571519295474	0.944	1	1
MT1X	0.000594303124279095	1.51039952367996	0.6	0.105	1
SPATS2L	0.000597971174466156	1.0399483057076	0.633	0.211	1
IFIT3	0.00060305053343498	1.08412021622977	0.633	0.158	1
MDK	0.000603857938345108	1.16640872812757	0.844	0.368	1
GPX4	0.000620678309811784	-1.28082668989095	0.7	0.842	1
HSH2D	0.000632638750570896	0.929985312347645	0.6	0.105	1
SLC43A2	0.000638519140213615	0.787637519913044	0.478	0.053	1
SEC61A1	0.000648096278421396	0.956557919854448	0.7	0.263	1
ENSMMUG00000000249	0.000655651383426557	1.03155481933625	0.744	0.368	1
BST2	0.000657796531847399	1.11903116082984	0.844	0.526	1
RPS28	0.000677380088783811	-0.768562528442699	0.978	1	1
CDK5RAP3	0.000716467658307336	0.71864181517175	0.5	0.053	1
PAPSS2	0.000736697411070171	0.837649370251678	0.911	0.421	1
C20H16orf89	0.000761379372070352	1.5198856882411	0.867	0.421	1
SYTL1	0.000784418333068805	0.836018896550134	0.489	0.053	1
CCT6A	0.000789396368057568	-0.883127589079443	0.611	0.789	1
DUSP1	0.000791793494689886	-1.746834733711	0.4	0.684	1
ENSMMUG00000057000	0.000795801550261189	-0.611748345167036	0.089	0.368	1
RPS5	0.000828996755086794	-0.83546037035067	0.956	0.895	1
FAM3D	0.00084800051985291	0.96194877692571	0.744	0.263	1
EIF5B	0.000851174977373651	0.918645142425007	0.689	0.263	1
RPL22	0.00085201927171891	-0.947599762416015	0.911	1	1
IFI16	0.000854904291586524	0.576657448244918	0.756	0.316	1
CYP27A1	0.000861288649082356	-0.876175361907531	0.344	0.632	1
ISG20	0.000865870654382907	1.12150697141675	0.822	0.526	1
ERBB2	0.000881101240973618	1.08131059919806	0.656	0.263	1
LTC4S	0.000886657551052427	-1.96520153160196	0.022	0.211	1
RGS10	0.000886657551052427	-0.763284411805401	0.022	0.211	1
KCTD12	0.000886657551052427	-0.515307830335204	0.022	0.211	1
PRKCB	0.000886657551052427	-0.842303692123364	0.022	0.211	1
DEGS2	0.000895960183273883	0.943441890700131	0.833	0.421	1
SLC11A2	0.000908551226067628	1.01816860697183	0.6	0.211	1
PFDN5	0.000916396124823558	-0.905624687467521	0.856	0.895	1
ERN2	0.000921300556143307	0.870890312545419	0.489	0.053	1
DPH2	0.000948016923506325	-0.735867955123523	0.578	0.895	1
ALOX5	0.000953112667184601	-1.00967106127874	0.022	0.211	1
IL10RA	0.000953112667184601	-0.692676825699445	0.022	0.211	1
CSTB	0.000963630568854907	-1.0937870351292	0.689	0.842	1
MRPL33	0.000966430440927014	-0.976462637365346	0.433	0.684	1
VMO1	0.00101122403341681	1.62963773430787	0.956	0.789	1
MUC5B	0.00101257025967904	2.45116132894345	0.533	0.105	1
SLFN5	0.00101424590879514	1.01919494896224	0.744	0.316	1
BCL6	0.00102017145832561	0.808297239649812	0.511	0.105	1
PLA2G1B	0.00102415614942741	-2.39143148159354	0.022	0.211	1
NME2	0.0010324677062168	-0.717254912038563	0.878	0.895	1
S100A9	0.00105028611925982	1.87792280842548	0.578	0.158	1
PABPC1	0.00105653503507933	-0.772204341852121	0.856	0.895	1
FGL2	0.00107001953754519	-0.948841351667025	0.044	0.263	1
OSTF1	0.0010726826573224	-0.934668951961691	0.356	0.632	1
XBP1	0.00109636000363772	0.846105422010957	0.711	0.263	1
GJA1	0.0011000737922743	-0.584890032490457	0.022	0.211	1
RPL13A	0.00110264842966116	-0.679804341643337	0.944	1	1
MPEG1	0.00113510385547843	-1.08032263097198	0.044	0.263	1
FOS	0.00114047476240762	-1.44434388157748	0.289	0.632	1
ENSMMUG00000020549	0.00116401126447448	-0.732367706165532	0.089	0.368	1
ATP6V1FNB	0.00117970713696251	-1.17196049088567	0.356	0.632	1
LIN9	0.00118116688159629	-0.320200044263521	0.022	0.211	1
ABCF1	0.00119644218545484	0.937128559415569	0.544	0.158	1
STAP2	0.00119644218545484	0.871075734667719	0.544	0.158	1
MANBA	0.00120383109396921	-0.720938228594848	0.044	0.263	1
CPT1B	0.00120383109396921	-0.704010371735492	0.044	0.263	1
NR2F2	0.00121432385749944	0.980691874154843	0.444	0.053	1
AZGP1	0.00122908131087747	1.00023622670988	0.5	0.053	1
NUDT3	0.00123396940563058	-0.78539101772508	0.956	1	1
SFTA2	0.00126775287250444	-1.67353281891398	0.022	0.211	1
PLA1A	0.0012709309386761	1.14953729553149	0.656	0.211	1
SOCS5	0.00127638483711861	-0.454121395347973	0.044	0.263	1
ATP1B1	0.00129541947572231	0.509505203257285	0.933	0.684	1
MYH14	0.00131205524271809	0.916723010432474	0.744	0.316	1
CYSTM1	0.00131610002922303	-0.997709262679116	0.511	0.737	1
PFN1	0.00133295599005118	-1.2434545872228	0.778	1	1
TSC22D3	0.00133920674895328	-0.995176356960134	0.244	0.579	1
MS4A7	0.00135295668811405	-1.08082520830143	0.044	0.263	1
EIF2AK2	0.0013745741009875	0.998079767809411	0.533	0.105	1
ENSMMUG00000011278	0.00137895800924677	0.724069569159911	0.389	0	1
WIPF1	0.0014337465491346	-0.643205950081758	0.044	0.263	1
SLC35B2	0.00147060783292378	0.721662085397472	0.444	0.053	1
BPIFB1	0.00148952952389296	2.85115401711757	0.456	0.053	1
PARM1	0.00149181244977256	0.791734908853072	0.522	0.105	1
RBBP8	0.00151108340669237	-0.697191843586953	0.1	0.368	1
PSMB10	0.00151875388506082	0.769443130587378	0.689	0.263	1
NCF1	0.00151896290720793	-0.715770371182617	0.044	0.263	1
NUDT21	0.0015254189659419	-0.877020259437158	0.367	0.684	1
HINT1	0.00153107334549096	-1.00848583389171	0.8	0.895	1
RPS27L	0.00155723394542021	-1.09913953868613	0.644	0.842	1
CST3	0.00158299048753803	-1.02671230606118	0.956	1	1
MGRN1	0.00159252845160902	0.752698268894657	0.433	0.053	1
CRACR2B	0.00161031752193938	0.75375303261399	0.589	0.158	1
TAGLN2	0.00162391970878899	-1.08084537752323	0.933	0.895	1
SLC29A1	0.00167156785703999	-0.692343194568709	0.944	1	1
JUP	0.00167181523620595	0.751248234931124	0.756	0.368	1
IRF9	0.00168326749859049	0.747739565338238	0.733	0.316	1
ENSMMUG00000005959	0.0016898730001806	0.860132377037745	0.556	0.158	1
BEND5	0.00170703256911129	0.94529574928093	0.378	0	1
ENSMMUG00000061756	0.00170703256911129	1.04880408810606	0.378	0	1
LCN2	0.00171067346320607	1.74680544911499	0.833	0.421	1
TF	0.00174129862620395	1.1581795131488	0.456	0.053	1
ENSMMUG00000056012	0.00176523729861063	-0.769586161775943	0.533	0.737	1
ENSMMUG00000028699	0.00178919436347318	1.16135402619326	0.778	0.421	1
WARS1.1	0.00188602901199112	1.19791803400158	0.789	0.421	1
C18H18orf32	0.00191283877677081	-0.886939194331553	0.933	0.947	1
RPL37A	0.0019145128561747	-0.718579841116066	0.944	1	1
ZNFX1	0.0019228548052813	0.866093257580107	0.511	0.158	1
SYTL3	0.00192342935169973	-0.728015882542068	0.011	0.158	1
FN1	0.00192342935169973	-0.677957666050431	0.011	0.158	1
DOCK10	0.00192342935169973	-0.589321087874081	0.011	0.158	1
LAX1	0.00192342935169973	-0.639502928402893	0.011	0.158	1
TCIM	0.00192342935169973	-0.282619867132954	0.011	0.158	1
APOL2	0.0019366752855156	1.5225890795268	0.467	0.105	1
GBP3	0.00197077503291542	1.38334638255189	0.589	0.158	1
HIST1H2AC	0.00198840490892268	0.710805778327748	0.6	0.158	1
TAPBPL	0.00200401820995547	0.785255860926253	0.533	0.158	1
ENSMMUG00000047184	0.0020068634777207	1.22695128071395	0.578	0.158	1
TREM1	0.00201937737694656	-0.637446716828619	0.044	0.263	1
LGALS3	0.00204056433521234	-1.98122379589395	0.711	0.842	1
RPL3	0.0020482707859372	-0.738536066109806	0.967	0.947	1
NDRG2	0.00205778482085451	0.881330304679747	0.633	0.211	1
C2H3orf52	0.00208893812182142	-0.323212012042758	0.011	0.158	1
ZNF546	0.00208893812182142	-0.331705857108956	0.011	0.158	1
GCSAML	0.00210521398960784	-0.30748574875049	0	0.105	1
NSUN3	0.00210521398960784	-0.281211268659238	0	0.105	1
ENSMMUG00000064107	0.00210521398960784	-0.411510924199024	0	0.105	1
SAMSN1	0.00210521398960784	-0.421326244965691	0	0.105	1
VCAN	0.00210521398960784	-0.472116770931605	0	0.105	1
MCTP1	0.00210521398960784	-0.433134915053774	0	0.105	1
FBXL17	0.00210521398960784	-0.268357401944168	0	0.105	1
ATP8B4	0.00210521398960784	-0.547638527139139	0	0.105	1
CDKN3	0.00210521398960784	-0.253643508128879	0	0.105	1
TMEM273	0.00210521398960784	-0.457341193416129	0	0.105	1
PLXNC1	0.00210521398960784	-0.30748574875049	0	0.105	1
PELI3	0.00210521398960784	-0.254482328208608	0	0.105	1
ENSMMUG00000037684	0.00210521398960784	-0.37009763023888	0	0.105	1
PIK3R6	0.00210521398960784	-0.37009763023888	0	0.105	1
IKZF3	0.00210521398960784	-0.418216475718445	0	0.105	1
GNAL	0.00210521398960784	-0.276391600539695	0	0.105	1
ENSMMUG00000055885	0.00210521398960784	-0.540892663952521	0	0.105	1
RRAD	0.00210521398960784	-0.280973888296335	0	0.105	1
MYBPHL	0.00210521398960784	-0.341717862180348	0	0.105	1
ENSMMUG00000063334	0.00210521398960784	-1.20181768155586	0	0.105	1
CCND1	0.00211028632317946	0.832867590897716	0.767	0.421	1
DPP3	0.00211164109470192	0.674424657607497	0.433	0.053	1
ENSMMUG00000062350	0.0021327872394025	-0.487280719087393	0.989	1	1
RAB3D	0.00213860037198267	0.573732009422979	0.444	0.053	1
RPS27A	0.00214607214131446	-0.912084053613997	0.533	0.684	1
FBXW5	0.00217538966678321	0.622968662252425	0.467	0.053	1
ENSMMUG00000018240	0.00218198577290048	-0.580542483595532	0.911	0.895	1
BCCIP	0.0022086335767995	-0.753784592940793	0.467	0.737	1
RPL4	0.00223046209600678	-0.783568883638559	0.856	1	1
EIF3M	0.00224965372615684	-0.864824159128929	0.467	0.684	1
RACK1	0.0023073518212845	-0.95511682162335	0.922	1	1
MTUS1	0.00232080491782657	0.747455849188655	0.711	0.316	1
COX19	0.0023371792649309	0.77545886418885	0.578	0.211	1
TNKS1BP1	0.00237202761134967	0.747124341692519	0.6	0.211	1
RPS9	0.0024361526964595	-0.724723624984772	0.978	1	1
ORC3	0.00245977003364799	-0.254061234609332	0.011	0.158	1
CLASP1	0.00245977003364799	-0.26495873174539	0.011	0.158	1
ABCA1	0.00245977003364799	-0.409741310887839	0.011	0.158	1
COPA	0.00252521490266757	0.743031596063834	0.533	0.158	1
OASL	0.00253802743837887	0.82856756878975	0.522	0.105	1
ENSMMUG00000018687	0.00254791958669944	-1.05190231705031	0.667	0.737	1
KCTD17	0.00259063253210204	0.729968047593732	0.356	0	1
ARFRP1	0.00259063253210204	0.596637420840551	0.356	0	1
C5AR1	0.00264193900374556	-0.713022030990899	0.056	0.263	1
DDX60L	0.00266873192897693	0.803819605936348	0.456	0.053	1
PLEKHJ1	0.00269212866674728	0.66361711961659	0.489	0.105	1
P4HB	0.00270640668190945	0.896368313737072	0.822	0.579	1
RNF145	0.00271461253670523	0.544533340275596	0.689	0.263	1
SIL1	0.00272786916433727	0.563190528439954	0.444	0.053	1
DEDD	0.00278391538351904	-0.560606691891504	0.056	0.263	1
EIF4B	0.00285727179648412	-0.696746835565499	0.456	0.737	1
DNASE1L1	0.0029328281549969	-0.318303748834564	0.056	0.263	1
SCGB3A1	0.0029855566403082	2.51848080619364	0.844	0.421	1
ENSMMUG00000000983	0.00298994589025156	-0.635711752768608	0.911	0.842	1
COX4I1	0.00300235393539943	-0.572160069768001	0.933	1	1
PSMG2	0.00300728119886056	-0.838650481912539	0.2	0.474	1
FBLN2	0.00304537463382059	0.74328621559964	0.433	0.053	1
RPS3	0.00308301237916763	-0.395898648855085	0.956	1	1
DDX58	0.0031000448819846	0.816999234406541	0.422	0.053	1
PLA2G4C	0.00328737424930099	1.0842213512193	0.4	0.053	1
ARL2	0.00332456898910419	-0.797114247384613	0.5	0.789	1
PML	0.00337266128909206	0.814474885420935	0.567	0.211	1
TAF7	0.00338921030061544	-0.696567568939559	0.289	0.579	1
ECE1	0.00340768096774832	0.744597318266571	0.656	0.263	1
RPS16	0.00341822315624442	-0.785794122927618	0.956	1	1
IFI44L	0.00344743035720456	0.789861155653261	0.411	0.053	1
RBM23	0.00346779083079849	-0.665928442996939	0.178	0.474	1
RPL7	0.00348017420898446	-0.787868654667589	0.878	0.895	1
TPT1	0.00350781514912441	-0.601634404919383	0.989	1	1
DHX30	0.00352120812825861	0.681289169780163	0.511	0.158	1
ZBTB33	0.00355008936622907	-0.453117361482345	0.111	0.368	1
DDT	0.00355766211329712	0.833025353665221	0.778	0.526	1
LYPD2	0.00355996449341308	1.05442111484214	0.633	0.211	1
NSMCE2	0.00357408637643518	-0.357348699581027	0.033	0.211	1
STXBP1	0.00357408637643518	-0.574392716924137	0.033	0.211	1
ENSMMUG00000058755	0.0035944082698153	-0.849188823832339	0.933	0.947	1
PHF20L1	0.00360538225717318	-0.631072963525429	0.156	0.421	1
ENSMMUG00000053613	0.00362559899817287	0.859645285175274	0.5	0.105	1
MVP	0.00371378097094023	0.721345546394589	0.822	0.421	1
HPGD	0.00383500888433508	-3.29280980598932	0.178	0.421	1
C1R	0.003863064039009	1.00434098110602	0.5	0.158	1
CFH	0.00386532527472336	0.796616996730521	0.567	0.211	1
HSDL2	0.00387717079707774	-0.688073361480678	0.156	0.421	1
TNK2	0.00388303320928363	0.580587924356792	0.333	0	1
ANO1	0.00388303320928363	0.586085200953276	0.333	0	1
LIMK2	0.00392831070688625	0.717308219975895	0.733	0.368	1
INF2	0.00402876575485924	-0.357657066610055	0.033	0.211	1
ENSMMUG00000049151	0.00409896850904594	-1.03350285813107	0.878	0.842	1
ENSMMUG00000006075	0.00415215759797789	-0.835953586428365	0.167	0.421	1
CLCA1	0.0041975544890922	1.22690309525543	0.833	0.421	1
ENSMMUG00000001645	0.00420382870505941	-0.743509121011323	0.878	0.842	1
PPP1R15A	0.00421517425626699	-1.08228253122323	0.2	0.474	1
ST6GALNAC4	0.00427525932502459	-0.313879865140061	0.033	0.211	1
ZMYM5	0.00427525932502459	-0.496045162128234	0.033	0.211	1
MALT1	0.00427525932502459	-0.254672586510364	0.033	0.211	1
THUMPD1	0.00432088330980807	-0.611614435163493	0.244	0.526	1
ENSMMUG00000016894	0.00433296094095613	-0.986028159420852	0.844	0.842	1
IGFLR1	0.0043599901792779	-0.547429151459938	0.089	0.316	1
NBEAL1	0.00441097485312796	-0.481900747506655	0.122	0.368	1
TEX26	0.00441207052028541	-0.371131824722387	0.056	0.263	1
ENSMMUG00000006499	0.00445833187859077	-0.83838080245409	0.411	0.632	1
SOAT1	0.00447320143377179	0.754805106628355	0.489	0.158	1
ACSS2	0.00451814926284393	0.789182142049032	0.467	0.158	1
S100P	0.00453044870119521	0.926591638158992	0.822	0.579	1
MMP7	0.00453535214154615	-1.31256476419208	0.033	0.211	1
ENSMMUG00000009425	0.00454074294710378	-1.59163780969177	0.589	0.737	1
ENSMMUG00000061128	0.00455074299007621	-0.952967139065278	0.556	0.737	1
AKR1B10	0.0045732485506039	1.20720665690167	0.622	0.316	1
VILL	0.00457698948857968	0.67366623181372	0.622	0.263	1
HNRNPA1L2	0.00463822374243559	-0.451295205103629	0.056	0.263	1
STAM2	0.00463992696790874	-0.788203602985953	0.156	0.421	1
PRPF31	0.00464050060388489	0.753059979581565	0.722	0.421	1
ENSMMUG00000057247	0.00467021863342625	1.73838474073771	0.656	0.263	1
NOL12	0.00469784418032592	-0.532920248566835	0.111	0.368	1
UGDH	0.00470936738710166	0.543904091230753	0.522	0.105	1
ALDH1A1	0.00472915045414925	0.710760506145449	0.944	0.684	1
PPARD	0.00473276142099367	0.671512448759041	0.322	0	1
TEDC1	0.00473276142099367	0.653327559290902	0.322	0	1
SLC15A3	0.00473276142099367	0.681960210203406	0.322	0	1
SELENOO	0.00473276142099367	0.609413318361839	0.322	0	1
ENSMMUG00000002309	0.00475185903427852	-0.320289206469653	0.089	0.316	1
TST	0.00476981647468302	0.645854910915058	0.711	0.263	1
SH3GLB2	0.00492054406362817	0.713424994641023	0.389	0.053	1
NADK	0.00493378090545333	0.644831978276503	0.778	0.368	1
VAMP8	0.00498207445633146	-0.496963262647849	0.8	0.895	1
BTF3	0.00508044835437767	-0.692557912844085	0.878	0.895	1
CYBB	0.00509897431401936	-0.595418211979763	0.033	0.211	1
ELF3	0.00511112825480496	0.747096556218417	0.922	0.526	1
ATP2C2	0.0051180936371857	0.777871528487436	0.433	0.105	1
ENSMMUG00000000729	0.00512707991210184	0.831780233704108	0.844	0.737	1
PITX1	0.00514998443224684	0.694263402486706	0.4	0.053	1
XAF1	0.00516813670714848	0.395921290830257	0.489	0.105	1
STK16	0.00517128381810487	-0.53600784278467	0.222	0.526	1
CCL18	0.00518357559302683	-0.792348552120553	0.078	0.316	1
PLA2G4B	0.00527141863731049	0.561887030834955	0.422	0.053	1
ATP13A2	0.00535526730289368	0.577659114777135	0.467	0.105	1
IFIT2	0.00535683983853677	1.500237054547	0.444	0.105	1
CNBP	0.00542399970022837	-0.649671989709871	0.711	0.789	1
WFDC2	0.00549755987082794	0.984199135207602	0.944	0.789	1
ENSMMUG00000058389	0.00552481813630315	-0.838759263369652	0.5	0.632	1
PYURF	0.00566576063129206	-0.638279456096565	0.333	0.632	1
ENSMMUG00000062821	0.0057072399638824	0.690387491762702	0.667	0.263	1
RPS15	0.00571696386083908	-0.500533232772981	0.989	0.947	1
GFM1	0.00575190546185896	0.437403287314774	0.311	0	1
PHF12	0.00575190546185896	0.516453008096979	0.311	0	1
ZBTB7C	0.00575190546185896	0.592762698851486	0.311	0	1
CNN2	0.00576766897903516	-0.667924842380044	0.122	0.368	1
RPL9	0.00578108672188071	-0.72115398801441	0.933	0.947	1
HERC5	0.0057850275675053	0.995574196786148	0.422	0.105	1
SNX17	0.00588199890577649	0.700166123175503	0.489	0.158	1
HMGA1	0.00592517585690755	-0.544791308923444	0.4	0.684	1
KCNH7	0.00592517585690755	0.742357705070225	0.511	0.158	1
MAMU-E	0.00593047371682155	0.717975779914718	1	0.947	1
PADI2	0.00597681040907948	0.831228906968435	0.544	0.211	1
GPSM3	0.00600664770571779	-1.08308399139909	0.1	0.316	1
HOPX	0.00609258187809821	-1.36225054597113	0.067	0.263	1
CD164	0.00613399460492829	0.71497551659522	0.8	0.526	1
GALNT12	0.00615932588885748	0.745129033127009	0.444	0.105	1
PSEN1	0.00617836492705894	0.597327493610114	0.367	0.053	1
LDHA	0.00620771800993668	-0.883915679557213	0.556	0.684	1
PIBF1	0.00622464719687297	0.801666667190583	0.589	0.263	1
CD74	0.0062401144925466	-0.808975260109335	0.767	0.947	1
ENSMMUG00000003130	0.00634243135406411	0.676658718993866	0.578	0.211	1
IVD	0.00636356543648319	0.569727245300454	0.367	0.053	1
LAMP1	0.00639365562079822	-0.650846119156655	0.578	0.789	1
RPL28	0.00645645062311331	-0.510581835209336	0.989	0.947	1
ANXA4	0.00650352587075951	-0.828885234226228	0.556	0.737	1
DHPS	0.00659104202635202	-0.798683722489178	0.222	0.474	1
DSP	0.00666300553401952	0.617427817224681	0.511	0.105	1
GDI2	0.00666836174476057	-1.07898550210651	0.567	0.684	1
MAMU-DOB	0.00668187980911732	0.57786749517525	0.4	0.053	1
DNAAF6	0.00668389206466393	-0.663606472514854	0.067	0.263	1
MARS1	0.00674902467103456	0.601332070075297	0.367	0.053	1
PSME2	0.00675263571864355	0.813649509064501	0.878	0.684	1
ENSMMUG00000031911	0.00675459977244448	0.626778969860447	0.944	0.737	1
ENSMMUG00000052035	0.00685580695537683	-0.768989258589403	0.411	0.632	1
TRPM4	0.00697104644623962	0.600486103917734	0.3	0	1
RAN	0.00697445310164512	-0.520878072237214	0.756	0.789	1
SEPTIN10	0.00699847742769467	-0.609438937508756	0.067	0.263	1
WDR54	0.00707803057291039	0.613806127294336	0.378	0.053	1
ATF7	0.00708219803832837	-0.540849938782206	0.2	0.474	1
ECHS1	0.00717477123601085	0.658623171527699	0.733	0.368	1
GNG5	0.00724236588500576	-0.595209351792679	0.878	0.947	1
CLTC	0.00724743958489828	0.634788684407551	0.767	0.368	1
ARRDC3	0.00729626288058718	0.517615280263029	0.478	0.105	1
ALOX15	0.00731477423619037	1.44358982687921	0.556	0.211	1
PPIL3	0.00732629704142318	-0.328390523970625	0.067	0.263	1
EIF3K	0.00738978841472382	-0.66361367849936	0.789	0.842	1
LAGE3	0.00743527212073524	-0.828551736945656	0.5	0.684	1
SLC25A6	0.00743544100348401	-1.14380885052535	0.678	0.737	1
EEF1G	0.00751098882295777	-0.708506227980609	0.8	0.842	1
ENSMMUG00000032580	0.00753716242240536	-0.623799251086499	0.5	0.737	1
STK38	0.00770450269460294	0.577447255840466	0.589	0.211	1
ENSMMUG00000060287	0.0077271269403393	-0.664556252622288	0.967	1	1
IFI35	0.00789572303938083	0.769396157206195	0.556	0.211	1
MAMU-DMB	0.00792612251986598	-0.990944108379249	0.222	0.474	1
COX7B	0.00802042390976707	0.734497408129087	0.911	0.632	1
MRPL53	0.0080370923363075	-0.672771394646533	0.578	0.737	1
TPD52	0.0080782904791989	0.647323615258027	0.422	0.105	1
RWDD1	0.00821820938345801	-0.930448504981779	0.5	0.684	1
RAB32	0.00826660089633372	-0.530992048067112	0.044	0.211	1
RNASE6	0.00826660089633372	-1.30458837487693	0.044	0.211	1
UBA7	0.00831737107114124	0.630811215552451	0.444	0.105	1
AHNAK	0.00832951174532067	-0.666993703825231	0.556	0.737	1
CD151	0.00836578624965236	-0.985622831504458	0.556	0.684	1
NFKBIA	0.00841569289962519	-0.289632610851164	0.389	0.632	1
ENSMMUG00000028695	0.00842576866604764	4.21959689702684	0.289	0	1
SLC30A2	0.00842576866604764	0.520597364966886	0.289	0	1
MEIS1	0.00842576866604764	0.522990540743007	0.289	0	1
ENSMMUG00000060590	0.00842576866604764	2.23767402447361	0.289	0	1
JPT2	0.00842576866604764	0.442316049777486	0.289	0	1
CHCHD10	0.0084331000126002	0.847340269869874	0.767	0.632	1
ENSMMUG00000051239	0.00848503885251481	-0.506075628678734	0.933	0.947	1
EIF3H	0.00854685415806859	-0.752253319693115	0.611	0.737	1
SLC30A5	0.00860438103760551	-0.490001247801925	0.1	0.316	1
EMP3	0.00867375719831739	-1.72412219037854	0.189	0.421	1
HEATR5B	0.00877966052918621	-0.431354060873928	0.067	0.263	1
WBP1L	0.00883085992760601	0.353286884735723	0.489	0.105	1
ENSMMUG00000059725	0.00901037490599632	0.537912294918002	0.389	0.053	1
ENSMMUG00000014173	0.00902772039931383	-0.386588565805075	0.022	0.158	1
CD69	0.00902772039931383	-0.847179140706646	0.022	0.158	1
ITGA5	0.00902772039931383	-0.509073287735737	0.022	0.158	1
ENSMMUG00000047203	0.00902772039931383	-0.272739274083227	0.022	0.158	1
ENSMMUG00000018491	0.00902772039931383	-0.443725385877519	0.022	0.158	1
ANKRD24	0.00902772039931383	-0.393002092182484	0.022	0.158	1
SELENOM	0.0090720542234951	0.769430079222835	0.611	0.263	1
LAPTM5	0.00918107784539985	-0.718447770821816	0.067	0.263	1
SGSM3	0.00943454206033332	0.684554566637251	0.456	0.158	1
NECTIN2	0.00950575580922328	0.585425012046762	0.422	0.105	1
UGP2	0.0095185277487535	0.354298942942956	0.6	0.158	1
DPYSL2	0.0096263806012848	-0.583930359624458	0.022	0.158	1
BIN2	0.0096263806012848	-0.502806551715867	0.022	0.158	1
TUBB6	0.0096538871632506	-0.538333427635711	0.044	0.211	1
GAPDH	0.00965566508002252	-0.501877933798692	0.967	0.947	1
GPBAR1	0.00976739107115298	-0.592946132437313	0.489	0.737	1
LAMB3	0.00988887778040722	-1.00070530303204	0.078	0.263	1
ZFP36L1	0.00993576467896395	0.624203103651456	0.922	0.684	1
KRT19	0.00997002725166835	0.737128244913555	0.956	0.684	1
LYST	0.0100333778296696	-0.528511187642223	0.067	0.263	1
EBNA1BP2	0.0101574217474365	0.488679052024295	0.278	0	1
GMPPB	0.0101574217474365	0.562373864978405	0.278	0	1
CYP3A5	0.0101574217474365	0.559971396824163	0.278	0	1
OAZ2	0.0101574217474365	0.50393039988804	0.278	0	1
COPS7A	0.0101574217474365	-0.589459627758054	0.189	0.421	1
NKAPD1	0.0101574217474365	0.438628775268418	0.278	0	1
TYK2	0.0101574217474365	0.53655911691213	0.278	0	1
LIG1	0.0101574217474365	0.544780487313273	0.278	0	1
HBEGF	0.0101604412739635	-0.624477032331895	0.044	0.211	1
HSF2	0.0101604412739635	-0.464731706684795	0.044	0.211	1
CCDC88A	0.0101604412739635	-0.805588520154792	0.044	0.211	1
TRIM38	0.0102267781019746	0.440227935868273	0.667	0.316	1
PDLIM3	0.010260182610117	-0.396074779324241	0.022	0.158	1
RTN1	0.010260182610117	-0.261951010813871	0.022	0.158	1
ANO9	0.010260182610117	-0.308029279479297	0.022	0.158	1
TINF2	0.010273833218521	-0.847102571574431	0.589	0.737	1
DSTN	0.0102975663559928	-0.795816424556389	0.822	0.895	1
SCNN1A	0.0103301869377492	0.789519055717931	0.767	0.421	1
TIMM8A	0.010446135952543	-0.546498691329022	0.1	0.316	1
CMTR1	0.0104701838222592	0.656361132405163	0.456	0.158	1
ENSMMUG00000065261	0.0104853961637567	-0.294336903543414	0.067	0.263	1
TSTA3	0.0105074753829982	0.566351228569588	0.6	0.211	1
SREBF1	0.0106627250319444	0.609224659745264	0.456	0.105	1
TMEM54	0.0106692791939554	0.504688591059907	0.367	0.053	1
GALC	0.0106905254416098	-0.916513515048544	0.044	0.211	1
SLC16A11	0.0107339734453898	0.64113859776477	0.578	0.211	1
RASSF4	0.0107810915553897	-0.456730441771863	0.111	0.316	1
AHCYL1	0.0108151155331989	0.373496383558368	0.378	0.053	1
BLVRB	0.0111735637435576	0.752921892500162	0.8	0.579	1
RPL13	0.011214223113307	-0.535475691200589	0.978	1	1
RABEP2	0.0112256910838869	-0.43948557020819	0.078	0.263	1
TTC4	0.0112450595914372	-0.420531330105744	0.044	0.211	1
LRPPRC	0.0113333172443072	0.584199295066004	0.533	0.211	1
SLC25A28	0.0114275537439252	0.431480893891024	0.378	0.053	1
SLC22A5	0.0114441191996956	-0.327135287237932	0.067	0.263	1
ENSMMUG00000062648	0.0114521391030782	0.545462488328493	0.422	0.105	1
ATP2A3	0.0115239310528087	0.766000372633187	0.456	0.105	1
ENSMMUG00000050016	0.0115312334451105	0.835222357823042	0.344	0.053	1
NDUFB2	0.0116656858842875	-0.52707932485496	0.878	0.895	1
SAFB	0.011702029909981	0.552917100383652	0.4	0.105	1
PUM1	0.0117573157593972	0.457235413028727	0.422	0.105	1
CLEC4A	0.0118249904707999	-0.572215001591323	0.044	0.211	1
SFTPD	0.0118249904707999	-1.32750685471561	0.044	0.211	1
TTC39A	0.0118979062823382	0.52843702814338	0.411	0.105	1
ENSMMUG00000030317	0.0119497546234912	0.439736275534934	0.333	0.053	1
HNRNPA1	0.0119716586077268	-0.649899312962911	0.811	0.789	1
NANS	0.0120609390682373	0.692055017481928	0.656	0.368	1
GCLM	0.0122140017380056	0.439140532596467	0.267	0	1
RHBDL2	0.0122140017380056	0.394301123782182	0.267	0	1
SDSL	0.0122140017380056	0.411214267801405	0.267	0	1
ZER1	0.0122140017380056	0.432387917661462	0.267	0	1
CENPM	0.0122140017380056	0.38792828130163	0.267	0	1
ATF5	0.0122140017380056	0.362818776274999	0.267	0	1
ENSMMUG00000062894	0.0122140017380056	2.77205600805569	0.267	0	1
NPM3	0.0122330404996879	-0.696418910943846	0.189	0.421	1
GALE	0.0122773479953013	0.719284648614945	0.589	0.316	1
GNE	0.0122940337318975	0.547946806093248	0.333	0.053	1
CTSD	0.012309481439195	-1.7331736351268	0.756	0.842	1
ENSMMUG00000031981	0.0123293023089015	-0.434636850209821	0.144	0.368	1
PDIA4	0.0123959688634366	0.98036085050297	0.656	0.421	1
TSEN34	0.012444281289549	0.580986345398795	0.389	0.105	1
CAP1	0.0124915455500621	-1.11201306169343	0.622	0.737	1
ENSMMUG00000006803	0.0124942177646912	0.602082280926562	0.489	0.158	1
CD46	0.0126470713362182	-0.591778586141556	0.244	0.474	1
CIR1	0.0126540181718389	0.481420314035714	0.5	0.158	1
SSR1	0.0126784230570325	0.562606862380533	0.556	0.263	1
HSD17B12	0.0127165659072963	-0.738675199163348	0.322	0.579	1
ENSMMUG00000001354	0.0127206269704616	-0.304955092360807	0.078	0.263	1
RAB2A	0.0127881658522414	0.599852483375588	0.733	0.421	1
TMEM258	0.013018641875042	-0.48308992882378	0.856	0.895	1
GSTK1	0.0130213663106087	-0.583196955545624	0.578	0.684	1
ENSMMUG00000011711	0.0131898110374867	0.562460865713354	0.878	0.579	1
ENSMMUG00000040413	0.0132130847358998	1.93920947819864	0.378	0.105	1
PSMB7	0.0132598980146689	-0.730321488556957	0.711	0.737	1
WBP11	0.0133021413362822	-0.411872868085677	0.256	0.526	1
SERPINA3	0.0133299534189016	2.41275127321428	0.433	0.158	1
ACAD10	0.0134021928312868	-0.583887139282865	0.789	0.895	1
NIBAN1	0.0134862377386602	0.595636691101442	0.356	0.053	1
RDH5	0.0134863969230391	-0.535004809897059	0.856	0.947	1
IL6ST	0.013650086053475	0.687221990332538	0.567	0.263	1
RRM2	0.0137270400044665	-0.863235849505751	0.044	0.211	1
MYL6	0.0137370675408115	-0.712485122906907	0.978	1	1
NAA50	0.0137775961165064	0.403478043543459	0.456	0.105	1
KRCC1	0.0137775961165064	0.35829470280827	0.456	0.105	1
TBPL1	0.0138126851841808	-0.519281584441003	0.078	0.263	1
RFXANK	0.0141505776247657	0.516183055993254	0.333	0.053	1
ITGB4	0.0142453302967889	0.540649537935813	0.356	0.053	1
EIF3L	0.0143697997740151	-0.682350160704548	0.567	0.684	1
NSG1	0.0143891415146942	-0.709410554896812	0.078	0.263	1
IFNAR2	0.0143891415146942	-0.466666822110736	0.078	0.263	1
NAPSA	0.0144185727149959	-0.720046395478762	0.044	0.211	1
SEC16A	0.0144698283719248	0.566540141715341	0.422	0.105	1
ENSMMUG00000062077	0.0145214718160262	1.86288448526625	0.989	0.947	1
RASSF6	0.0146511739702807	0.43396361708531	0.256	0	1
GPR137	0.0146511739702807	0.449356170142516	0.256	0	1
SELENOI	0.0146511739702807	0.53117754467566	0.256	0	1
CMPK2	0.0146511739702807	0.49805678404999	0.256	0	1
RELCH	0.0146511739702807	0.375129999270601	0.256	0	1
ILVBL	0.0146511739702807	0.42274931700705	0.256	0	1
FAM234A	0.0146639083215129	0.522668999589864	0.578	0.263	1
TREX1	0.0148162413338228	0.504061653467836	0.344	0.053	1
FCN3	0.0148516262737939	-0.898605767605418	0.311	0.579	1
TPR	0.0148975551947357	-0.621866737425242	0.589	0.737	1
PXN	0.0150418710932741	0.435261311696746	0.356	0.053	1
SCAP	0.0151751658200447	0.625416158927752	0.367	0.105	1
SPINT2	0.0152775350350645	0.479088057087873	0.956	0.579	1
GFPT1	0.0153089509503806	0.686923104894394	0.511	0.211	1
PCSK7	0.0153695154420392	0.643581883149499	0.389	0.105	1
POLE3	0.0154880625785062	-0.719976113451602	0.2	0.421	1
C3	0.0155134177141816	1.71179249870312	0.711	0.474	1
ENSMMUG00000017266	0.0155167105612684	0.556164113927965	0.533	0.211	1
CFD	0.0155222652961627	-1.50820335650718	0.111	0.316	1
SSBP2	0.0155312327541004	-0.562526991007697	0.144	0.368	1
GPT2	0.0155450239642523	0.47863081554542	0.589	0.211	1
NPC2	0.0156435128495095	-0.940102652589247	0.678	0.737	1
PEBP1	0.0156515359566181	-0.747799529050172	0.456	0.684	1
ENSMMUG00000065104	0.0156929685235734	-0.61029011738489	0.467	0.684	1
RUSC1	0.0156948564759566	0.598092320787476	0.456	0.158	1
SCGB1A1	0.0156952805711103	1.43528282745512	0.722	0.316	1
ATG101	0.0157747438495201	0.457333253907221	0.389	0.105	1
MORC3	0.0158096544065593	-0.570152953882196	0.244	0.474	1
GTF2A2	0.0159031536764483	-0.527613586746146	0.289	0.526	1
GPX1	0.0160225255488541	-1.06154869477349	0.333	0.526	1
GDI1	0.0160255092561203	0.52738568564833	0.4	0.105	1
MRPL51	0.0160275657073813	-0.78075731656329	0.522	0.684	1
SLCO1A2	0.0161252029124926	0.552374439173225	0.689	0.263	1
PTPRC	0.0162477719590917	-0.593464164041533	0.078	0.263	1
TFRC	0.0162477719590917	-0.422318651315372	0.078	0.263	1
TMEM150A	0.0162477719590917	-0.355956629360545	0.078	0.263	1
NPDC1	0.0163102453147312	0.36160265795337	0.356	0.053	1
MFSD6L	0.0163102453147312	0.358059569660329	0.356	0.053	1
BOLA2B	0.0163662961136489	0.524195747318877	0.522	0.211	1
GPAT4	0.0164663549033643	0.533511978546251	0.311	0.053	1
TCEA3	0.0165912656463092	0.460129783194293	0.433	0.105	1
CDC42	0.0166074425416543	-0.529259056436474	0.844	0.947	1
RAB7A	0.0167781332143124	-0.590800490006822	0.522	0.684	1
GMFG	0.0168179864049417	-1.15761033936768	0.122	0.316	1
PLXNB1	0.0168687686628743	0.543680138644095	0.4	0.105	1
HBP1	0.0169338927142815	0.439063055033785	0.311	0.053	1
ARHGDIB	0.0174061701073481	-1.37178137877634	0.122	0.316	1
ABHD6	0.0175334665961747	0.363868160085953	0.244	0	1
BRAT1	0.0175334665961747	0.409770115649041	0.244	0	1
MAP3K4	0.0175334665961747	0.486111520976676	0.244	0	1
SPDEF	0.0175334665961747	0.437055465829363	0.244	0	1
ENSMMUG00000049684	0.0175334665961747	0.403318525627594	0.244	0	1
HIRA	0.0175334665961747	0.481511394118492	0.244	0	1
AKAP14	0.0176011444834658	-0.33589545884654	0.078	0.263	1
SRSF6	0.0177229483961659	0.681850724751509	0.711	0.474	1
SLC25A39	0.0177708743019979	0.605229191638053	0.367	0.105	1
GOLPH3L	0.0177933683440373	0.481810531376287	0.322	0.053	1
MAGED1	0.0178878788614088	0.672101227722339	0.444	0.158	1
ADAR	0.0179321502152307	0.559300004335326	0.633	0.316	1
PRDX5	0.0179464132856	0.601127794410861	0.9	0.737	1
TWF2	0.0180123146269267	-0.624435613602031	0.122	0.316	1
CD47	0.0180375150510922	-0.478593668728916	0.467	0.684	1
ENSMMUG00000012419	0.0181644168617876	-0.660388141241705	0.733	0.842	1
SMC3	0.0182066711969999	0.442924402323062	0.4	0.105	1
SEC24C	0.0182877087238245	0.413863089042633	0.322	0.053	1
MARCKSL1	0.0184071178953354	0.536506638362672	0.311	0.053	1
C20H16orf58	0.0184091687915424	0.489745998498575	0.389	0.105	1
MRPS18A	0.0184206373014519	0.53604033224831	0.544	0.263	1
IDH3G	0.0184206373014519	0.336308367353825	0.556	0.211	1
ENSMMUG00000028777	0.018518690611906	-0.357911543987619	0.111	0.316	1
S100A16	0.018696463626431	0.517605954365655	0.733	0.421	1
PSMG1	0.0187186725965808	-0.451765944938402	0.278	0.526	1
ENSMMUG00000000700	0.0187824673197599	0.484617781932764	0.444	0.158	1
PM20D2	0.0188198479939774	-0.648880126691738	0.278	0.474	1
MUC20	0.019101957904506	0.593427680487198	0.678	0.368	1
KPNB1	0.0191755664598829	0.614888936077255	0.633	0.316	1
HDLBP	0.0192735957682513	0.605945984271088	0.811	0.526	1
ENSMMUG00000061824	0.0194616516059303	-0.616886259484451	0.944	0.895	1
ENSMMUG00000001210	0.0195737189358021	-0.457417123006308	0.633	0.789	1
LCP1	0.0195837445594546	-1.14733044736698	0.089	0.263	1
CORO1A	0.019816389311737	-0.617055616460644	0.078	0.263	1
H1-2	0.0198522192643337	-0.418728502944306	0.111	0.316	1
TM4SF1	0.0200193921175096	-0.791678167443798	0.056	0.211	1
CD36	0.0200193921175096	-0.889364436743231	0.056	0.211	1
RETSAT	0.0200208882402247	0.383731731915375	0.456	0.158	1
NAP1L1	0.0200657820275442	-0.864510978110087	0.389	0.579	1
APLP2	0.0202421219294562	0.560088182595241	0.933	0.684	1
DHRS7	0.0204541255222897	-1.10219148975501	0.5	0.632	1
CHST4	0.0206493819866095	0.549059088184823	0.3	0.053	1
ENSMMUG00000017466	0.020653700556163	-0.544283524305493	0.878	0.895	1
PSMB9	0.0206731293670965	0.796702573308921	0.711	0.368	1
SLC9A3R1	0.0208068112422289	0.530575280563175	0.678	0.316	1
WDR83OS	0.0208981751577666	-0.698280930397909	0.811	0.737	1
EIF4G3	0.0209356717901928	0.375037710701294	0.233	0	1
CYP2C76	0.0209356717901928	0.368062094310474	0.233	0	1
LRFN4	0.0209356717901928	0.454800884327878	0.233	0	1
MEN1	0.0209356717901928	0.432012982499146	0.233	0	1
ARSA	0.0209356717901928	0.500224424946416	0.233	0	1
ENSMMUG00000029122	0.0209356717901928	1.11663400688541	0.233	0	1
ND1	0.0209356717901928	0.915153134230846	0.233	0	1
AP3B1	0.0211124552954169	0.567002680381266	0.311	0.053	1
MRLN	0.0211190644671206	-0.76137982143841	0.089	0.263	1
USP47	0.0211636228347116	0.521604295360333	0.4	0.105	1
MSN	0.021328415288954	-0.605422385344059	0.122	0.316	1
MOV10	0.0213556142644959	0.326808468094759	0.444	0.105	1
PGAP4	0.0213676960013252	-0.304958577056545	0.144	0.368	1
BSDC1	0.0214230167921223	0.582664478582827	0.356	0.105	1
CIAO2A	0.0214898372389082	-0.488104769749766	0.333	0.579	1
SLC15A2	0.02164489960442	0.445354240453075	0.378	0.105	1
ENSMMUG00000013429	0.0216567841545559	-0.834225877659321	0.978	1	1
DENND2B	0.0216932803738403	0.44890942432611	0.311	0.053	1
KIAA2013	0.0217516600816511	0.373859414361619	0.433	0.105	1
HM13	0.0217711624592908	0.562899957252839	0.622	0.316	1
UBR4	0.0218174256588959	0.525338928841018	0.3	0.053	1
WRAP53	0.0218174256588959	0.500389385494238	0.3	0.053	1
CD53	0.0218758375977679	-0.48363155491009	0.056	0.211	1
BAIAP2L1	0.0219589269669428	0.617065830731248	0.489	0.211	1
LRRC26	0.0219823658595606	0.619354782518648	0.533	0.211	1
CHMP5	0.0220209724284554	0.266468956394602	0.733	0.368	1
BPTF	0.0221288236229178	0.519320367743124	0.556	0.263	1
ATP5F1D	0.0224245967559322	0.443707889779942	0.833	0.579	1
FCGR2B	0.0224429879276872	-0.376535747673308	0.011	0.105	1
ZNF621	0.0224429879276872	-0.263784730901885	0.011	0.105	1
GRB10	0.0224429879276872	-0.294061339458768	0.011	0.105	1
KCNMB1	0.0224429879276872	-0.258554049275247	0.011	0.105	1
PACRG	0.0224429879276872	-0.56280484886106	0.011	0.105	1
AGER	0.0224429879276872	-0.305471591738472	0.011	0.105	1
ATP10A	0.0224429879276872	-0.274633089514626	0.011	0.105	1
SPC25	0.0224429879276872	-0.368600865443354	0.011	0.105	1
THNSL2	0.0224429879276872	-0.252790597678759	0.011	0.105	1
DHX33	0.0224429879276872	-0.363465046835983	0.011	0.105	1
CCL5	0.0224429879276872	-0.595355868581217	0.011	0.105	1
PKMYT1	0.0224429879276872	-0.43646865624305	0.011	0.105	1
MMP2	0.0224429879276872	-0.366287694898631	0.011	0.105	1
ARL8B	0.0225160498615633	-0.605659354604529	0.3	0.526	1
HNRNPDL	0.0226103351377238	-0.574593901359779	0.856	0.842	1
NUMA1	0.0226297961769605	0.640162390271324	0.556	0.263	1
ZNF410	0.022668758762847	-0.683971835717728	0.133	0.316	1
ICAM1	0.0227968684339524	-1.18694076211244	0.122	0.316	1
TIMM44	0.0228085265213346	-0.842419086790085	0.211	0.421	1
ND4L	0.0228323739299064	-0.688054402119656	0.678	0.947	1
ST14	0.0230624764750846	0.53076089903228	0.478	0.211	1
PSAP	0.0233668090806883	-1.10093982258387	0.789	0.947	1
CTSA	0.0236392889898821	-0.707374397551126	0.456	0.684	1
HES1	0.023650247908308	0.390671783111175	0.333	0.053	1
ILF3	0.0238756417501955	0.440930970991572	0.622	0.263	1
VAMP4	0.0238803103148144	-0.347334879880708	0.056	0.211	1
MYCBP2	0.0239240925116101	0.482512599989096	0.378	0.105	1
TSC2	0.0239240925116101	0.487461173747461	0.378	0.105	1
XPNPEP1	0.0241578488405908	0.467789643633183	0.311	0.053	1
MCM10	0.0241582417640802	-0.352918390885901	0.011	0.105	1
APAF1	0.0241582417640802	-0.268430037520209	0.011	0.105	1
NLK	0.0241582417640802	-0.350320255601345	0.011	0.105	1
PLCG2	0.0241582417640802	-0.258178062762856	0.011	0.105	1
CDH13	0.0241582417640802	-0.25540191984416	0.011	0.105	1
SH3BGRL	0.0241718912216393	-0.988815379182921	0.467	0.632	1
RNASE4	0.024193864976288	0.60930966997963	0.811	0.579	1
CDC42SE1	0.0242498932975893	0.363846325403769	0.389	0.105	1
TM9SF2	0.0242524876199075	0.505234211038563	0.778	0.368	1
RASSF7	0.0242782440160085	0.548361379577063	0.622	0.316	1
CAMTA2	0.0244313757161574	0.432596605340608	0.289	0.053	1
SNUPN	0.0245067861025198	-0.404701977412273	0.089	0.263	1
CALR	0.024510538899585	0.649171181374233	0.911	0.947	1
C4H6orf62	0.0247294837322956	0.688087006794772	0.567	0.263	1
SF1	0.0249137186281289	0.624735566925348	0.733	0.474	1
APBB1IP	0.0249409738214446	-0.596270291338292	0.056	0.211	1
STK40	0.0249445026067043	0.405153413023597	0.222	0	1
ST6GAL1	0.0249445026067043	0.34956798057509	0.222	0	1
HMGCS1	0.0249445026067043	0.495777399388596	0.222	0	1
TMEM161B	0.0249445026067043	0.395111664892133	0.222	0	1
LNPEP	0.0249445026067043	0.350154361610196	0.222	0	1
CASP8AP2	0.0249445026067043	0.356691521338468	0.222	0	1
SNAPC5	0.0249445026067043	0.340444372879081	0.222	0	1
POC1B	0.0249445026067043	0.29190567616729	0.222	0	1
RND3	0.0249445026067043	0.40087442780375	0.222	0	1
ENSMMUG00000051635	0.0249445026067043	0.316708572976306	0.222	0	1
RFK	0.0249445026067043	0.400128694037924	0.222	0	1
TTC32	0.0249445026067043	0.386302330077897	0.222	0	1
SLC13A2	0.0249445026067043	0.503297356091994	0.222	0	1
LRG1	0.0249445026067043	0.43502093934815	0.222	0	1
MEIS3	0.0249445026067043	0.497023476375731	0.222	0	1
RNASEH2B	0.025151349180207	-0.591960921942521	0.2	0.421	1
MTIF3	0.0252244653206867	0.407020856778996	0.322	0.053	1
ST3GAL5	0.0254239200663221	-0.451198222851925	0.089	0.263	1
CIAO1	0.0254787051203419	0.385914796524636	0.311	0.053	1
HSD17B10	0.0255280938545307	-0.705537312669129	0.5	0.632	1
TAGLN	0.0255497575571313	-0.641429448226177	0.033	0.158	1
ESAM	0.0255497575571313	-0.398361631470556	0.033	0.158	1
ESRP1	0.0255914562382302	0.716099769728425	0.356	0.105	1
ENSMMUG00000059728	0.0256081511518384	0.567968084364831	0.444	0.158	1
ENSMMUG00000058325	0.0256389234382305	0.784208130001015	0.744	0.474	1
SPCS1	0.0257095471815635	-0.518688709952304	0.656	0.842	1
NOXA1	0.025767434421979	0.445346245589835	0.378	0.105	1
SEC22B	0.0258008009971761	0.508402999850876	0.289	0.053	1
ENSMMUG00000063291	0.0261533550167645	-0.546836799877746	0.211	0.421	1
SLC33A1	0.0263698677155412	0.471175092621443	0.3	0.053	1
MYC	0.0263706045778963	-0.50702762911761	0.089	0.263	1
RRM1	0.0263706045778963	-0.41672491879172	0.089	0.263	1
MORN5	0.0263706045778963	-0.629878870105694	0.089	0.263	1
RPS6KB2	0.0265100652774013	0.507585856784134	0.289	0.053	1
SLC16A3	0.0265263385904868	0.641978406950125	0.467	0.211	1
ZGPAT	0.0265787834362903	0.342603996173045	0.322	0.053	1
MT1E	0.0265830010611186	0.912171838354796	0.9	0.895	1
AP1M2	0.0268292806432172	0.432890839584678	0.444	0.158	1
EFL1	0.026857907348119	-0.365677729485981	0.122	0.316	1
GSS	0.0269044217599753	0.397341533419026	0.356	0.105	1
NCF2	0.0269128419234315	-0.430479860238195	0.033	0.158	1
SMTN	0.0269128419234315	-0.277637219504612	0.033	0.158	1
ND3	0.0270122959947278	0.643337343710898	0.878	0.789	1
ENSMMUG00000039765	0.0270247232126023	0.411225029085186	0.4	0.105	1
BAX	0.0270830000577612	-0.555418774347148	0.222	0.421	1
SFTPB	0.0271851920556014	-0.965571611979824	0.056	0.211	1
FABP4	0.027347595036649	-1.4503523198853	0.089	0.263	1
NDUFS4	0.0274530455972775	-0.479149537091301	0.411	0.632	1
C1S	0.0275857037683624	0.621355947086579	0.489	0.211	1
ACSS1	0.0275882603130946	0.538372694767199	0.4	0.158	1
NT5C2	0.027713972041321	0.507821707889399	0.522	0.211	1
ELOA	0.0277293663625012	-0.695165164650924	0.911	0.947	1
ACO2	0.0279066269885715	0.435622786208624	0.511	0.211	1
BTG2	0.0279181669787447	-0.683144011920514	0.322	0.526	1
GABRP	0.0279181669787447	0.381348620531482	0.411	0.105	1
RGS12	0.0283382589926083	-0.320428058096033	0.033	0.158	1
ENSMMUG00000029973	0.0283382589926083	-0.311117157097801	0.033	0.158	1
ANKRD44	0.0283382589926083	-0.4458449522563	0.033	0.158	1
FADS3	0.0283382589926083	-0.26566966411514	0.033	0.158	1
RFFL	0.0283382589926083	-0.345717798169783	0.033	0.158	1
ENSMMUG00000051226	0.0283382589926083	-0.390974675186915	0.033	0.158	1
ZNF331	0.0283382589926083	-0.366710777066443	0.033	0.158	1
PRELID1	0.0285322752958794	-0.634871693777665	0.422	0.632	1
HERC2	0.0285593251107499	0.442309219174623	0.3	0.053	1
DENND6B	0.0285593251107499	0.468871904988571	0.3	0.053	1
ATP5MPL	0.0285722636191116	-0.576117851297614	0.9	0.947	1
CIAO2B	0.0288029864576698	-0.700566460907914	0.489	0.632	1
PRSS36	0.0288198704969738	0.57409744706653	0.556	0.211	1
MYL12B	0.0288937724333376	-0.776843193628842	0.933	0.895	1
NUS1	0.0290572805346958	0.370055340945585	0.311	0.053	1
PARK7	0.0291306042638513	-0.417433653590131	0.744	0.895	1
HDAC10	0.0291934289689181	0.576555725115189	0.344	0.105	1
STMP1	0.0293231310559437	-0.431707549739683	0.222	0.421	1
SLC25A29	0.0293231310559437	0.430527223606958	0.3	0.053	1
ITGA2	0.0293955742196033	-0.500127348939634	0.089	0.263	1
DTWD1	0.0293955742196033	-0.358782911718124	0.089	0.263	1
UTP14A	0.0293955742196033	-0.4272352305976	0.089	0.263	1
LSM5	0.029460472362548	-0.37906025572282	0.322	0.579	1
TCTEX1D4	0.0296015821849821	-0.278466033209794	0.056	0.211	1
METTL18	0.0296605685733146	0.348336845897038	0.211	0	1
NUP210	0.0296605685733146	0.297135365041235	0.211	0	1
CXCL6	0.0296605685733146	0.828667191789551	0.211	0	1
SEMA3E	0.0296605685733146	0.391680664966463	0.211	0	1
ERMARD	0.0296605685733146	0.316102283671231	0.211	0	1
H2BC5	0.0296605685733146	0.380074410955395	0.211	0	1
STXBP6	0.0296605685733146	0.310211936578046	0.211	0	1
DUSP16	0.0296605685733146	0.263735344519711	0.211	0	1
SMARCD1	0.0296605685733146	0.320994769842743	0.211	0	1
PLCB3	0.0296605685733146	0.321324648555021	0.211	0	1
LARGE2	0.0296605685733146	0.477150194569708	0.211	0	1
PSMD5	0.0296605685733146	0.323941887057467	0.211	0	1
PLCB4	0.0296605685733146	0.376532129912363	0.211	0	1
NCOA5	0.0296605685733146	0.383871183338207	0.211	0	1
NOS2	0.0296605685733146	0.480724000474329	0.211	0	1
DUS1L	0.0296605685733146	0.404982955468127	0.211	0	1
HAGHL	0.0296605685733146	0.293048736149806	0.211	0	1
ZNF768	0.0296605685733146	0.341984308496241	0.211	0	1
BCAR1	0.0296605685733146	0.320094555879345	0.211	0	1
CDK10	0.0296605685733146	0.40315578055291	0.211	0	1
CELF4	0.0296605685733146	0.407193089677327	0.211	0	1
ZNF44	0.0296605685733146	0.337128149763944	0.211	0	1
ENSMMUG00000028672	0.0296605685733146	1.26129058005309	0.211	0	1
ARHGEF6	0.0298282506234091	-0.434497393553488	0.033	0.158	1
BRF2	0.0298282506234091	-0.273960582613114	0.033	0.158	1
BCAT1	0.0298282506234091	-0.271653623183794	0.033	0.158	1
UBE2V1	0.0300696992582847	-0.717105628514587	0.578	0.684	1
IDO1	0.0301044470151187	0.961128321974595	0.3	0.053	1
LURAP1L	0.0301044470151187	0.396090048585127	0.3	0.053	1
VRK3	0.0301044470151187	0.356086856806126	0.3	0.053	1
ENSMMUG00000059843	0.0301621962932846	0.532835391063032	0.589	0.316	1
LAMB2	0.0301629637216537	0.420106498049237	0.389	0.105	1
TFAM	0.0301737416185115	-0.611425512118202	0.133	0.316	1
SEC11C	0.0301823968926768	0.526427327711868	0.633	0.316	1
BLMH	0.0304446773540386	0.459067557162342	0.278	0.053	1
ZDHHC24	0.0305522765173827	0.360620611283573	0.378	0.105	1
CYB5A	0.0307510098697308	0.432245255034561	0.844	0.632	1
PHAX	0.0308987142775185	0.355838987337579	0.367	0.105	1
CPNE1	0.0309294881074335	-0.380361379426442	0.433	0.632	1
TM9SF4	0.0309704717723337	0.477867634265414	0.478	0.211	1
SERPING1	0.0310817982668965	0.594553474821051	0.756	0.474	1
LONP1	0.0311291846556147	0.404422704807664	0.289	0.053	1
PAICS	0.0312740104477659	-0.515345749358453	0.2	0.421	1
ALDH18A1	0.0312740104477659	0.440626747063737	0.278	0.053	1
TMEM38B	0.0312945815943245	0.469486176109717	0.378	0.105	1
TIRAP	0.0313851063140619	-0.331496577909022	0.033	0.158	1
ENSMMUG00000029987	0.0315741347013164	-0.294003981115036	0.089	0.263	1
MKRN1	0.0318190910934473	0.41488110379405	0.433	0.158	1
TJP3	0.0318190910934473	0.744917792340338	0.433	0.158	1
POLR1D	0.0318403890730569	-0.810935127112579	0.389	0.526	1
EFCAB1	0.0319298840883468	-0.503249983329273	0.067	0.211	1
CHD4	0.0319980850146446	0.300637975240726	0.622	0.316	1
ALDH16A1	0.0321226532100758	0.384135055558611	0.278	0.053	1
NECAP2	0.0322238907674894	0.365705483499409	0.311	0.053	1
CCDC97	0.0322238907674894	0.324982597736241	0.311	0.053	1
IRF1	0.0322296120162036	0.617305576446236	0.444	0.158	1
SNRPA	0.0323864992680904	-0.603440217496233	0.211	0.421	1
CAPN5	0.0323917353285491	0.502152617468108	0.389	0.105	1
ARF4	0.0325024783169541	0.57729123511889	0.689	0.421	1
TMEM219	0.0325455423817206	-0.673661592509138	0.433	0.579	1
TRMT112	0.032571535259967	-0.568675526226214	0.711	0.737	1
ND5	0.0325866744405143	-0.694286596180358	0.5	0.684	1
TAF1	0.0326440142172187	-0.669776402735951	0.1	0.263	1
TRIM28	0.0326707225678263	0.52354184175153	0.611	0.368	1
FDX1	0.0326725392153676	-0.517455438628653	0.167	0.368	1
JPT1	0.0327739063702635	-0.5141609585531	0.878	0.842	1
RING1	0.0329252507905037	0.354137442574054	0.467	0.158	1
CAMP	0.0330111624832281	-0.493349437899193	0.033	0.158	1
TLE3	0.0330111624832281	-0.560159641784769	0.033	0.158	1
SLC6A6	0.0331309412221754	0.639431559144348	0.544	0.316	1
MYO9A	0.0332263722728709	-0.565249243484254	0.067	0.211	1
RAP1B	0.0333001949895688	-0.647038306530266	0.344	0.579	1
C1GALT1C1	0.0334485453077266	0.289960071925008	0.4	0.105	1
CNPPD1	0.0334779502929452	-0.589894082909869	0.244	0.421	1
SMCO4	0.033480825803728	-0.572306662993442	0.144	0.316	1
ST3GAL4	0.0334812493081015	0.530507647727061	0.5	0.211	1
ENSMMUG00000010266	0.0334838851670754	0.67322062711457	0.844	0.737	1
PVR	0.0335838017200606	-0.307338917477675	0.122	0.316	1
FAM111A	0.0336659431129741	0.389837048623013	0.467	0.158	1
PLEKHS1	0.0337169264965059	0.692863537806287	0.444	0.158	1
QDPR	0.0338140745238224	-0.39368140128167	0.244	0.474	1
ACOX1	0.0338792729394516	0.347496348440454	0.278	0.053	1
VDAC3	0.0339865969985563	-0.789016431372626	0.433	0.579	1
TRAF4	0.0340900806946057	0.57328995316926	0.444	0.211	1
CLTA	0.0341197654846003	-0.605792382240798	0.722	0.842	1
ADD3	0.0342176602351224	0.405746832190667	0.556	0.211	1
TAPBP	0.0344279902235281	0.449911431067544	0.811	0.526	1
LMO4	0.0344601477485255	0.424167416207869	0.522	0.211	1
CHP2	0.0345787202773434	0.480482752229282	0.289	0.053	1
MPP1	0.0347088016403673	-0.277986879023315	0.033	0.158	1
ENSMMUG00000043332	0.0347088016403673	-0.498819182475112	0.033	0.158	1
PDIA5	0.0348636908012902	0.486848270134133	0.4	0.158	1
RPS29	0.0349411842203997	-0.57966499807076	0.922	0.947	1
BRD4	0.0349413459587632	0.466967899235844	0.533	0.263	1
NFIC	0.0349649319082083	0.504613024920291	0.5	0.211	1
DENND6A	0.0351009964587679	-0.267129136144757	0.089	0.263	1
SLC39A7	0.0351411823279886	0.63929353107923	0.589	0.368	1
ZBTB4	0.0351779183226827	0.300810470256481	0.3	0.053	1
USP21	0.0352007541461809	0.320455075858251	0.2	0	1
MSTO1	0.0352007541461809	0.402941925389521	0.2	0	1
ZNF326	0.0352007541461809	0.279761291735032	0.2	0	1
STAG1	0.0352007541461809	0.331378310839946	0.2	0	1
PURA	0.0352007541461809	0.39886405135038	0.2	0	1
HEY1	0.0352007541461809	0.285326089449259	0.2	0	1
FZD6	0.0352007541461809	0.309889473804513	0.2	0	1
POLL	0.0352007541461809	0.322366573987783	0.2	0	1
CCDC85B	0.0352007541461809	0.336701859705212	0.2	0	1
TMEM8B	0.0352007541461809	0.388408504257494	0.2	0	1
GLIS3	0.0352007541461809	0.30183892810095	0.2	0	1
SLC2A4RG	0.0352007541461809	0.328804621714399	0.2	0	1
RHOT1	0.0352007541461809	0.265649532325553	0.2	0	1
SNX11	0.0352007541461809	0.379588982785592	0.2	0	1
FAAP100	0.0352007541461809	0.350245571041447	0.2	0	1
TIMM21	0.0352007541461809	0.36461393206684	0.2	0	1
IZUMO4	0.0352007541461809	0.400063938307576	0.2	0	1
PARP9	0.0352126679251603	0.497360993195464	0.356	0.105	1
CDH26	0.0352126679251603	0.485867314732314	0.356	0.105	1
HSPA8	0.035272107644665	-0.591486359795099	0.911	0.947	1
YWHAH	0.0357322531617217	-0.798300180248653	0.567	0.684	1
STAU1	0.0357322531617217	0.481370077583155	0.633	0.368	1
MT2A	0.0358682034220642	0.734908756763522	0.922	0.684	1
INTS6L	0.0359549072299865	-0.67401095683969	0.067	0.211	1
ENSMMUG00000049722	0.0359614470547509	-0.587515709678583	0.267	0.474	1
KDM1B	0.0360908046464104	0.299220352941238	0.3	0.053	1
UPP1	0.0361516962895505	-0.546323467250087	0.1	0.263	1
TENT2	0.0361516962895505	-0.549956335691712	0.1	0.263	1
ATP5MC2	0.0362422476510306	-0.457247057365517	0.833	0.789	1
TUFM	0.0363972559988806	-0.555138949311768	0.711	0.842	1
RBFA	0.0364375422906845	-0.692110954993168	0.378	0.526	1
DNAJC25	0.0364673885859122	-0.680600011198265	0.567	0.684	1
SFTPC	0.0364804514423104	-0.753448000675961	0.033	0.158	1
SPINT1	0.0365551319493258	0.504093801534616	0.722	0.421	1
ENSMMUG00000017890	0.036565901466831	0.558103746283276	0.767	0.526	1
ENSMMUG00000016665	0.0365766382433129	-0.446555448395942	0.733	0.789	1
SLC39A3	0.0366986590082133	0.532370064474397	0.389	0.158	1
TAOK2	0.0368166600753533	0.411142002581382	0.267	0.053	1
MAP2K2	0.0369282892640843	0.38543954310852	0.589	0.263	1
SMNDC1	0.0370576260930933	-0.536858416121914	0.233	0.421	1
RNF10	0.0372261489055118	0.417987842543616	0.544	0.263	1
TUBGCP6	0.0374030591432655	-0.520034258076845	0.133	0.316	1
CLDN7	0.0375255863289556	0.250449161253933	0.489	0.211	1
GLG1	0.0375711598047692	0.57537642226996	0.333	0.105	1
GATAD2A	0.0376346640139669	-0.384423321108997	0.089	0.263	1
WDR61	0.0376941706739156	0.296553776557727	0.444	0.158	1
CTTN	0.0379382069635517	0.467698412570182	0.589	0.316	1
RRAGA	0.0380433168107297	-0.523934503200117	0.344	0.526	1
VPS37B	0.0381905436013752	0.373654434599193	0.344	0.105	1
ENSMMUG00000001858	0.03842246784337	-0.549720732622406	0.744	0.737	1
TRIM14	0.038535789154052	0.359917406746586	0.444	0.158	1
ENSMMUG00000057308	0.0385474963979106	-0.431850400592966	0.133	0.316	1
RELL1	0.0386337025060035	-0.470403620267655	0.2	0.421	1
ABI1	0.0386382583301581	-0.493030701751972	0.322	0.526	1
CNP	0.0387345198768706	0.312885605695185	0.356	0.105	1
SAMHD1	0.0387953993871378	0.512633194491734	0.533	0.211	1
STX5	0.0388190370647887	0.495554306083745	0.267	0.053	1
PLEKHB2	0.0391145212686932	0.471742832879602	0.344	0.105	1
STT3B	0.0392059606145532	0.399206005683873	0.367	0.105	1
SERINC5	0.0392059606145532	0.394638822619876	0.367	0.105	1
ENSMMUG00000031944	0.0393452299582246	0.374680334829013	0.289	0.053	1
PSMC5	0.0395749602403762	0.513355569340826	0.722	0.421	1
AMDHD1	0.0396388484093562	0.494624173016476	0.533	0.263	1
IL20RB	0.0396497321228178	0.468689797117018	0.278	0.053	1
UBXN1	0.0397053453102002	-0.973235827492201	0.633	0.737	1
ADSS2	0.0397597069367703	0.393438180892465	0.678	0.368	1
AKAP17A	0.0398544447059615	0.428288595532455	0.267	0.053	1
RDX	0.0398544447059615	-0.692716092174854	0.2	0.368	1
TPP1	0.0399453182230536	-0.545316014624063	0.233	0.421	1
PLXNB2	0.040268152903462	0.460649982207007	0.733	0.421	1
RNF123	0.0404047753131881	-0.378963016300741	0.067	0.211	1
ARL11	0.0404047753131881	-0.266747739318567	0.067	0.211	1
GLTP	0.0405569035973546	0.607715764077356	0.456	0.211	1
PARN	0.0409131911368692	0.338150910415196	0.267	0.053	1
ENSMMUG00000040343	0.0410195200102523	0.394490075631013	0.344	0.105	1
STOM	0.0410547312432109	0.482489428246637	0.578	0.263	1
C9orf16	0.0411361962325623	-0.612548532056097	0.322	0.474	1
MIDN	0.0413008054233808	0.552040716615359	0.544	0.263	1
GOLIM4	0.0413243765254215	-0.492788221906892	0.1	0.263	1
NENF	0.0417011139558702	0.341707428169457	0.189	0	1
DVL3	0.0417011139558702	0.292370135417781	0.189	0	1
LRIG1	0.0417011139558702	0.390396153151961	0.189	0	1
RIOX2	0.0417011139558702	0.293306636450549	0.189	0	1
TFF1	0.0417011139558702	0.649235824977329	0.189	0	1
TRIM56	0.0417011139558702	0.305030266040093	0.189	0	1
VPS18	0.0417011139558702	0.334672779398152	0.189	0	1
KDM6A	0.0417011139558702	0.378344711523927	0.189	0	1
MSMB	0.0417011139558702	0.675757963111864	0.189	0	1
HERC4	0.0417011139558702	0.304871923716847	0.189	0	1
EIF2B1	0.0417011139558702	0.368832526543542	0.189	0	1
FOSL2	0.0417011139558702	0.258033253951203	0.189	0	1
EPN2	0.0417011139558702	0.347154939465793	0.189	0	1
KCNJ16	0.0417011139558702	0.272499370433689	0.189	0	1
ATP2A1	0.0417011139558702	0.277420089468258	0.189	0	1
NLRC5	0.0417011139558702	0.338959681904272	0.189	0	1
SH3GL1	0.0417011139558702	0.303578484333655	0.189	0	1
FBXW9	0.0417011139558702	0.35737344150143	0.189	0	1
SLC5A8	0.0417011139558702	0.697811787269878	0.189	0	1
PGLYRP1	0.0417011139558702	0.364585121818473	0.189	0	1
GP2	0.0417011139558702	0.379832495584735	0.189	0	1
FAM171A1	0.0417499372113603	0.390898578672466	0.278	0.053	1
PDLIM2	0.0419882437107969	-0.403070347626115	0.067	0.211	1
RAD21	0.0421699176285867	-0.577788917215872	0.456	0.579	1
MTRF1L	0.042464589876657	0.306270720795333	0.289	0.053	1
ENSMMUG00000008346	0.0427113744022878	-0.385493361108586	0.1	0.263	1
ENSMMUG00000052293	0.0428343967809535	0.740502830093976	0.878	0.632	1
NT5DC1	0.0428348776316632	0.402772078059946	0.278	0.053	1
RSL24D1	0.0429238479009653	-0.568889372067052	0.433	0.579	1
IDH1	0.042969132878567	0.31612113360886	0.844	0.632	1
D2HGDH	0.0429799445103574	0.426481992386414	0.422	0.158	1
SPR	0.0430240704783542	0.362568801435852	0.367	0.105	1
GIPC1	0.0430240704783542	0.391942835375446	0.367	0.105	1
RTN4	0.0430333300196408	-0.516323012729413	0.478	0.579	1
ARHGAP5	0.0430931449022364	0.46430174072435	0.467	0.211	1
CMAS	0.043373097126631	0.490477105570095	0.411	0.158	1
BEX4	0.0436239155523851	-0.713035190451033	0.067	0.211	1
MAP3K20	0.0436392106103927	-0.592733392423041	0.144	0.316	1
FOSB	0.0436492661916333	-1.02899746950854	0.156	0.316	1
UBN1	0.0439435584023534	0.338409811171288	0.278	0.053	1
ENSMMUG00000059064	0.0440262671694221	0.430355166262516	0.367	0.105	1
TNIP2	0.044090686439629	-0.607047928701212	0.233	0.421	1
C19orf33	0.0441185035328382	0.567005786807524	0.833	0.474	1
NDST1	0.0441375319695387	-0.481516753205432	0.1	0.263	1
KIAA0513	0.044233466912814	0.405058325821969	0.267	0.053	1
ATL3	0.0444167149498071	-0.597012952892664	0.344	0.526	1
MUC15	0.0444370134837875	0.522136636092538	0.433	0.158	1
GABARAPL2	0.0445542493110995	-0.733455740344658	0.578	0.632	1
LTA4H	0.0446285640036054	-0.701924664130771	0.422	0.579	1
POLR2H	0.0450060669373676	0.359731152422008	0.389	0.158	1
DLGAP4	0.045015351223267	0.455856379846798	0.311	0.105	1
ENSMMUG00000002288	0.0450660127713079	0.288024245509336	0.344	0.105	1
POF1B	0.0450763695995019	0.302508426337579	0.278	0.053	1
SDC2	0.0453130820911442	-0.324068572869693	0.067	0.211	1
AGPAT2	0.0453130820911442	-0.26815587827902	0.067	0.211	1
ENSMMUG00000015095	0.0453895884309723	0.362397592283807	0.267	0.053	1
SREK1	0.0454107592609301	0.506448679758507	0.422	0.211	1
ECI1	0.0454107592609301	0.479450082734965	0.433	0.158	1
ISOC2	0.0457470551440326	0.463800350981472	0.544	0.263	1
ENSMMUG00000006971	0.0457785546374114	0.700739061084379	0.622	0.368	1
ENSMMUG00000063763	0.0458093796159981	0.860916453199658	0.711	0.474	1
RAB27B	0.0460568330118256	-0.373506145686463	0.133	0.316	1
SETDB1	0.0462201083056208	-0.674144327834998	0.144	0.316	1
DNAJC8	0.0463952718244865	-0.734454791930119	0.344	0.526	1
NDUFS3	0.0464267677225886	0.377131325967451	0.589	0.316	1
EXOSC7	0.046571074631362	0.380265392234829	0.267	0.053	1
ZFAND1	0.0467898065045555	0.396108112470877	0.256	0.053	1
USP39	0.0467898065045555	0.383399462810608	0.256	0.053	1
UFC1	0.0468453779715154	-0.81277206932963	0.544	0.632	1
CACUL1	0.0469469591433566	0.257904192042787	0.289	0.053	1
CELF2	0.0471106494485818	-0.443349895276779	0.1	0.263	1
STAT3	0.0472518127295058	0.524665046287688	0.444	0.211	1
YARS1	0.047433043180801	-0.563233671500764	0.233	0.421	1
ZMYM2	0.0475580233816375	-0.609548613143194	0.144	0.316	1
COX1	0.0476048344526085	0.503718794246934	0.967	0.947	1
RIBC1	0.0476426798705564	-0.430155424539428	0.111	0.263	1
BCKDK	0.0476904914115278	-0.469276114395966	0.289	0.474	1
IGFBP3	0.0477783399855978	0.815946926076643	0.267	0.053	1
ATP2B4	0.0480209531215468	0.398033436706481	0.256	0.053	1
C5H4orf19	0.0480209531215468	0.408791538627072	0.256	0.053	1
AP1G2	0.0483173475868601	0.349843906917113	0.344	0.105	1
TUBB	0.0483822405204769	-1.20089958396277	0.7	0.737	1
ENSMMUG00000021075	0.0485608320887742	0.302769990495672	0.733	0.526	1
PPID	0.0487274796985402	-0.386454755185171	0.211	0.421	1
CD14	0.0488253857611103	-0.580951922120783	0.156	0.316	1
CASP1	0.0488901253045288	0.315647290628163	0.622	0.316	1
GPR160	0.0490118018782862	0.33759947293111	0.267	0.053	1
ENSMMUG00000009289	0.0490118018782862	0.450079016579236	0.267	0.053	1
SLURP2	0.0492792061695535	0.439429062119144	0.256	0.053	1
MMAB	0.0492792061695535	0.292522355838003	0.256	0.053	1
ZNF672	0.0493204417272945	0.266291870606014	0.178	0	1
JMJD4	0.0493204417272945	0.274950999040876	0.178	0	1
ARHGEF2	0.0493204417272945	0.280252442500322	0.178	0	1
C1H1orf52	0.0493204417272945	0.321088183475316	0.178	0	1
ENSMMUG00000023397	0.0493204417272945	0.293182289935227	0.178	0	1
MIB2	0.0493204417272945	0.334929138379234	0.178	0	1
AP4M1	0.0493204417272945	0.290208968612229	0.178	0	1
SNX18	0.0493204417272945	0.305618389518181	0.178	0	1
TBC1D31	0.0493204417272945	0.312928098104045	0.178	0	1
ENSMMUG00000059569	0.0493204417272945	0.332943773445354	0.178	0	1
PIK3AP1	0.0493204417272945	0.359835795851859	0.178	0	1
DOCK1	0.0493204417272945	0.258592337408081	0.178	0	1
PPP2R5B	0.0493204417272945	0.340663972003817	0.178	0	1
ZDHHC5	0.0493204417272945	0.348890384561582	0.178	0	1
ENSMMUG00000009406	0.0493204417272945	0.280865671682211	0.178	0	1
IFT52	0.0493204417272945	0.309574046542872	0.178	0	1
SLC46A3	0.0493204417272945	0.312225751698277	0.178	0	1
LDHD	0.0493204417272945	0.306116017203339	0.178	0	1
PWWP3A	0.0493204417272945	0.330969381435066	0.178	0	1
CCDC159	0.0493204417272945	0.278700324400743	0.178	0	1
PLPPR2	0.0493204417272945	0.291443516523757	0.178	0	1
LIPE	0.0493204417272945	0.292919395134433	0.178	0	1
VWA1	0.0493204417272945	0.291079866777983	0.178	0	1
FBXL5	0.0494439986393965	0.304926325524739	0.344	0.105	1
EIF2S2	0.0497508391398264	-0.257394068983739	0.778	0.842	1
TXNDC12	0.0497776452607823	0.453134517663241	0.3	0.105	1
TIAL1	0.0498916613185696	0.425213410128427	0.4	0.158	1
GPRC5C	0.0498916613185696	0.577317499077708	0.4	0.158	1
DTX3L	0.0503626971420321	0.352186521254619	0.489	0.211	1
PDIA6	0.0504384424666605	0.56931206317359	0.733	0.526	1
AIP	0.050590599941862	-0.575061264631574	0.311	0.474	1
NCSTN	0.0505926063020172	0.316460485318993	0.344	0.105	1
ENSMMUG00000022127	0.0509651176366365	0.599257639567458	0.789	0.579	1
ACBD3	0.0511162347270689	0.312374136525936	0.278	0.053	1
RPS6KA3	0.0511162347270689	0.275661711154717	0.278	0.053	1
ATP13A1	0.0514059222049624	0.502878005446504	0.478	0.263	1
FAAH2	0.0515589988662554	0.393598984747658	0.267	0.053	1
CASP4	0.0515731880177798	-0.613899958292188	0.256	0.421	1
GET3	0.0515731880177798	0.392617154208209	0.322	0.105	1
MED11	0.0518787976339973	-0.346410131623308	0.189	0.368	1
PTK2B	0.0518849965271505	-0.420009099879294	0.1	0.263	1
EIF4EBP3	0.0520750073088566	0.434408584240534	0.5	0.211	1
GTF2B	0.0524021782147666	-0.574441691417535	0.211	0.368	1
PPIG	0.05246717490426	0.418694259418685	0.489	0.211	1
PI4KB	0.0527887621222743	0.37591016551355	0.322	0.105	1
TMEM175	0.0527887621222743	0.376412187721269	0.322	0.105	1
DNAJB2	0.0527887621222743	0.460201972346041	0.322	0.105	1
MED16	0.0528735825102684	0.339897729313412	0.267	0.053	1
ZNF581	0.0528735825102684	0.355661714412965	0.267	0.053	1
UAP1	0.0530140499262074	0.310509047199533	0.589	0.263	1
EYA2	0.0532014710558771	0.283459622671045	0.444	0.158	1
BMPR1B	0.0534290244404194	0.474754336309304	0.244	0.053	1
MLLT3	0.0535637861060946	-0.255394609840505	0.1	0.263	1
LAMTOR3	0.0536708018963888	0.363183976998647	0.389	0.158	1
C3AR1	0.0540213392316612	-0.495439043706069	0.044	0.158	1
PXMP2	0.0540213392316612	-0.606881837401036	0.044	0.158	1
MTMR2	0.0540213392316612	-0.250165259468206	0.044	0.158	1
TMEM25	0.0540213392316612	-0.35207399391739	0.044	0.158	1
SLC30A7	0.0540281894536982	0.389501050069413	0.322	0.105	1
GPX3	0.0540281894536982	0.49421185523516	0.322	0.105	1
ESRRA	0.0540281894536982	0.408418790763666	0.322	0.105	1
SLC1A5	0.054173326703131	0.266833997013213	0.344	0.105	1
SLITRK6	0.0542160596031526	0.42450960353136	0.267	0.053	1
TGIF1	0.0542160596031526	0.364930088095861	0.267	0.053	1
TMEM259	0.054286506677593	0.368307328271625	0.578	0.263	1
TEX261	0.0547590054345448	0.462634658454162	0.3	0.105	1
SLC39A11	0.0547712594613902	0.388781694007054	0.333	0.105	1
SCNN1B	0.0548459254648313	0.398478498808933	0.389	0.158	1
ISYNA1	0.0550552915334362	-0.599732318264819	0.211	0.368	1
SAMM50	0.0550602023878168	0.307391629336924	0.411	0.158	1
SLC44A2	0.0553316291002667	0.312771909733141	0.5	0.211	1
COTL1	0.055541532755561	-0.80396207782294	0.167	0.316	1
MLF2	0.0555900542488457	0.365397811061714	0.744	0.421	1
VMP1	0.0556242633110591	0.680269932592593	0.689	0.474	1
SKIL	0.0556384423814827	-0.487384828944808	0.111	0.263	1
ENSMMUG00000049154	0.0556384423814827	-0.690226890429468	0.111	0.263	1
ANAPC11	0.0557663027515903	-0.690119105879174	0.622	0.684	1
KIAA0319L	0.0559578880088411	0.346008868885434	0.356	0.105	1
B4GALT4	0.0559925948540359	0.320170703907348	0.256	0.053	1
PATZ1	0.0559925948540359	0.363468942544493	0.256	0.053	1
RPS17	0.0561056357780338	-0.610456888973146	0.878	0.947	1
CHTOP	0.0561492524086401	0.307126933460618	0.478	0.211	1
OGFOD3	0.0562564677230469	0.412601689750172	0.244	0.053	1
ACTG1	0.0562630785910619	-0.738268460654978	0.967	0.947	1
ENSMMUG00000041688	0.0564081898977329	-0.344643028364986	0.044	0.158	1
RASGRP2	0.0564081898977329	-0.487469186887303	0.044	0.158	1
ATP6V1H	0.0565799688634432	0.36830355641964	0.322	0.105	1
COPB2	0.0566906769531193	0.398388776892653	0.6	0.316	1
ENSMMUG00000041188	0.0567171433064182	-0.31082527878703	0.922	0.895	1
NUDC	0.0568140353310716	-0.306727254751492	0.556	0.789	1
GFRA3	0.0569864188991283	0.475433755980709	0.267	0.053	1
DELE1	0.0572605860162935	-0.534220736119121	0.322	0.474	1
RPN1	0.0572948143342298	-0.629055161591316	0.622	0.737	1
DDX18	0.0573955777412713	0.296130840120328	0.667	0.316	1
MLKL	0.0574228408787762	0.392725343059545	0.256	0.053	1
KRTCAP3	0.0574448990622198	0.4809482780623	0.4	0.211	1
SLC39A6	0.0577162580931429	0.353859707919448	0.244	0.053	1
SRI	0.0578733711724227	-0.524894184877057	0.678	0.684	1
SHISA5	0.0580349917763915	0.478091759182975	0.8	0.526	1
PKP4	0.0580390395795247	0.381155949070508	0.422	0.158	1
MYO5C	0.0581298137681235	-0.372836443976066	0.078	0.211	1
RC3H1	0.0582447328898226	0.40645906634329	0.167	0	1
COQ8A	0.0582447328898226	0.331036175220925	0.167	0	1
THBS3	0.0582447328898226	0.304650093924149	0.167	0	1
RNF207	0.0582447328898226	0.362546731310909	0.167	0	1
RBMS3	0.0582447328898226	0.253593924443028	0.167	0	1
LIMD1	0.0582447328898226	0.283393014252077	0.167	0	1
PARP12	0.0582447328898226	0.293745280696725	0.167	0	1
ENSMMUG00000059497	0.0582447328898226	0.25269818416575	0.167	0	1
ARMC2	0.0582447328898226	0.255083616223046	0.167	0	1
HFE	0.0582447328898226	0.315529948366306	0.167	0	1
ENSMMUG00000057696	0.0582447328898226	0.251424295391367	0.167	0	1
EPC1	0.0582447328898226	0.304640712077281	0.167	0	1
CAMK2G	0.0582447328898226	0.250334528413348	0.167	0	1
CRADD	0.0582447328898226	0.287487594815258	0.167	0	1
TRPV4	0.0582447328898226	0.338738087252452	0.167	0	1
SFSWAP	0.0582447328898226	0.294152130628613	0.167	0	1
PLEKHA3	0.0582447328898226	0.266274199303543	0.167	0	1
ACKR3	0.0582447328898226	0.342113197393306	0.167	0	1
CSTF3	0.0582447328898226	0.267763078787081	0.167	0	1
TMEM126B	0.0582447328898226	0.271614510362036	0.167	0	1
TMEM250	0.0582447328898226	0.312715844531595	0.167	0	1
DCUN1D2	0.0582447328898226	0.321028016956912	0.167	0	1
BORCS6	0.0582447328898226	0.327213992657613	0.167	0	1
SOX9	0.0582447328898226	0.275740388293411	0.167	0	1
AXIN1	0.0582447328898226	0.278520439537596	0.167	0	1
ENSMMUG00000064158	0.0582447328898226	0.281504370143022	0.167	0	1
USB1	0.0582447328898226	0.330489504872075	0.167	0	1
KRI1	0.0582447328898226	0.29186351385212	0.167	0	1
LRP3	0.0582447328898226	0.298042004948773	0.167	0	1
LYPD3	0.0582447328898226	0.259275739726693	0.167	0	1
CCDC61	0.0582447328898226	0.277811557804257	0.167	0	1
TRAPPC2L	0.0582461790235089	-0.628883938704905	0.433	0.579	1
PSMB3	0.0583740452175507	0.390877467738361	0.689	0.421	1
CHMP2A	0.0583740452175507	0.43644074476918	0.689	0.421	1
TBC1D22A	0.0583755139728854	0.446412321533952	0.311	0.105	1
MRPL47	0.0585006872265378	0.516271026881745	0.389	0.158	1
ANXA6	0.0586365885584295	-0.723935881837172	0.267	0.421	1
GSTA1	0.0587268171696826	0.26021893281879	0.933	0.684	1
CISH	0.0588821878148183	-0.377982107052334	0.044	0.158	1
ENSMMUG00000052195	0.0588821878148183	-0.28466333311263	0.044	0.158	1
WDR91	0.0588821878148183	-0.422001154384558	0.044	0.158	1
BEX1	0.0588821878148183	-0.649384162919795	0.044	0.158	1
DOCK11	0.0588821878148183	-0.44313282842118	0.044	0.158	1
FKBP7	0.0588821878148183	-0.362594759522448	0.044	0.158	1
PLAUR	0.0588821878148183	-0.472098485918328	0.044	0.158	1
ZNF703	0.0588833360330131	0.359337218463918	0.256	0.053	1
ACER3	0.0591219055555797	-0.38079031443588	0.156	0.316	1
PER1	0.0592261141370062	0.535903914510475	0.478	0.263	1
TMEM179B	0.0593756962416405	0.419062889979136	0.7	0.421	1
PTPA	0.0594072492610893	0.430168964882794	0.522	0.263	1
RPS4Y2	0.0594072492610893	-0.549640064614288	0.467	0.526	1
RAB25	0.0597630138955684	0.445338898084838	0.389	0.158	1
P4HA1	0.06013472761408	-0.538743213471547	0.167	0.316	1
KDM2B	0.0601847524600387	-0.334035236718512	0.078	0.211	1
EPRS1	0.0603664500294351	0.42997166740534	0.456	0.211	1
GGA3	0.0605108204876754	0.43146252162395	0.4	0.158	1
ZBTB7B	0.0605951128540688	0.373724859519051	0.322	0.105	1
DNPEP	0.0606100490756604	0.336037854553183	0.344	0.105	1
ALKBH5	0.0608605257252683	0.370336127443446	0.478	0.211	1
ENSMMUG00000054067	0.0611279957544742	0.362112041118458	0.311	0.105	1
RPAP2	0.0611282167233446	-0.349952980766716	0.144	0.316	1
SNX6	0.0612548560444737	-0.708994893778299	0.4	0.526	1
MRPS2	0.0613372878961237	0.315754371283869	0.333	0.105	1
CCNDBP1	0.0613619979896944	-0.474552045170178	0.2	0.368	1
H1-3	0.0614456090164026	-0.602333364809893	0.044	0.158	1
MYO5A	0.0614456090164026	-0.782467956600896	0.044	0.158	1
GPR65	0.0614456090164026	-0.870483546202833	0.044	0.158	1
SDC4	0.0615454388268274	0.421064080960339	0.567	0.316	1
B4GALT1	0.0618013046654775	0.291373669089467	0.5	0.263	1
NME6	0.0618969111338557	0.374558950237531	0.256	0.053	1
MRPL44	0.0619706358275795	0.281645694221274	0.344	0.105	1
TCIRG1	0.0619706358275795	0.314875585478028	0.344	0.105	1
PRDX4	0.0619848752042231	-0.413360439650331	0.256	0.421	1
FNBP4	0.0619848752042231	0.354122132211623	0.322	0.105	1
KDM5C	0.0622856711826094	0.314729657778466	0.244	0.053	1
UBE2N	0.0622936034846914	-0.500714811080613	0.456	0.632	1
BCS1L	0.062299558767937	-0.330222374591169	0.078	0.211	1
MOB3A	0.062299558767937	-0.403754732127773	0.078	0.211	1
RBM14	0.0624030245712315	0.421457437361674	0.644	0.368	1
MOCS2	0.0625093352953212	0.445402322266642	0.233	0.053	1
ZSCAN18	0.0625440434016049	0.498349614179518	0.311	0.105	1
NFE2L2	0.0626717602231948	0.468395245683978	0.733	0.474	1
ZC3H10	0.0626895433565198	-0.507623362170539	0.922	0.947	1
STAT6	0.0627680460072198	0.450649395191134	0.544	0.263	1
GAS7	0.0628135497989321	-0.374987570372038	0.111	0.263	1
TXNL4A	0.0628168234370306	-0.310139287184228	0.144	0.316	1
MUC1	0.0629942635191644	0.5134179009253	0.667	0.421	1
CTNNBL1	0.0630052989364808	0.356757556320926	0.3	0.105	1
ARL4A	0.0630297396129424	0.392409216042325	0.511	0.263	1
IARS2	0.0634009104742028	-0.638248916717148	0.256	0.421	1
PPP3CA	0.0637250322135797	-0.486605580531535	0.344	0.526	1
RSAD2	0.0637844221192627	0.860179138622713	0.4	0.211	1
CHST9	0.0637844221192627	0.409440569607084	0.411	0.158	1
MFSD14B	0.0638737714915381	0.292194390674402	0.244	0.053	1
RAB5B	0.063987112205712	0.329811294601785	0.311	0.105	1
DNAJC9	0.0640562446499774	-0.539161433728896	0.156	0.316	1
COG5	0.0641302736114017	0.353903569667485	0.233	0.053	1
PSMD9	0.0641401857942389	0.378255979021006	0.333	0.105	1
MAOA	0.0642681522078026	0.545051176714457	0.511	0.263	1
ENSMMUG00000041517	0.0644754687705768	-0.269870196620285	0.078	0.211	1
TNFRSF12A	0.0644754687705768	-1.05124559203428	0.078	0.211	1
H2AC20	0.0647097977111057	0.503707042060869	0.433	0.211	1
RPS6KB1	0.0647222170164093	-0.602284834185178	0.111	0.263	1
UPF3A	0.0648435700762272	-0.477206640081951	0.256	0.421	1
NOP56	0.0650058880971103	0.38965584666383	0.356	0.158	1
MCCC1	0.0650370153871289	0.300421211977439	0.256	0.053	1
CUEDC1	0.0650370153871289	0.311667671056452	0.256	0.053	1
ENSMMUG00000058384	0.0650408886021659	0.43455183358249	0.467	0.211	1
FBXO34	0.0651192732035951	0.295597277438634	0.411	0.158	1
SARS1	0.0652962343121013	0.541543711162716	0.678	0.421	1
HSP90B1	0.0653857999295029	0.475116337427103	0.911	0.737	1
NOP58	0.0653967153044245	0.435038715323533	0.478	0.263	1
FUBP1	0.0654575663079759	0.393974005532382	0.311	0.105	1
C11H12orf57	0.0657735244246671	0.558005736309908	0.9	0.632	1
SHC1	0.0657857610609633	0.375219467715016	0.233	0.053	1
TMA7	0.0658204254788642	-0.344924512225569	0.8	0.842	1
RRP15	0.0660121796067509	-0.551206920002719	0.2	0.368	1
OMA1	0.0660727212748056	0.411153331435468	0.878	0.579	1
ANP32B	0.0663129745319788	-0.68925803222712	0.556	0.632	1
BICDL2	0.0666556789678607	0.283267890191839	0.256	0.053	1
PIGC	0.0666784888591703	-0.373592215330484	0.111	0.263	1
ENSMMUG00000032031	0.0667137253201121	-0.340468474454604	0.078	0.211	1
AIF1	0.0668499133254725	-0.709004710445203	0.044	0.158	1
PTN	0.067150344942591	0.499458935270481	0.244	0.053	1
TC2N	0.0674536124894946	0.521636006949458	0.367	0.158	1
PGAP6	0.0674536124894946	0.412005205348918	0.367	0.158	1
POGZ	0.0674986316444085	0.402923698852222	0.3	0.105	1
SPTAN1	0.0675551183734768	-0.712256232659293	0.489	0.579	1
B3GNT7	0.0676040435295252	0.473685465062921	0.422	0.211	1
ENSMMUG00000018157	0.0676253342295459	-0.545939402890326	0.2	0.368	1
MGST3	0.0677237822905063	-1.21296019830383	0.633	0.632	1
MRPL23	0.0683039107813856	-0.583081424049501	0.756	0.737	1
MAK16	0.0684874874340529	-0.632751794525979	0.167	0.316	1
KLHL12	0.0686928557321363	0.298211952589712	0.156	0	1
CDK18	0.0686928557321363	0.262250804498368	0.156	0	1
GBP7	0.0686928557321363	0.314006332057691	0.156	0	1
VPS13D	0.0686928557321363	0.285776546904075	0.156	0	1
THAP3	0.0686928557321363	0.29280025445297	0.156	0	1
IFT122	0.0686928557321363	0.289231684524763	0.156	0	1
LARP1B	0.0686928557321363	0.303634364416168	0.156	0	1
USP25	0.0686928557321363	0.321697242822588	0.156	0	1
MAFK	0.0686928557321363	0.302212846772344	0.156	0	1
CHN2	0.0686928557321363	0.334390983801551	0.156	0	1
DSE	0.0686928557321363	0.465664114656575	0.156	0	1
TUBGCP4	0.0686928557321363	0.271891286284818	0.156	0	1
MAGIX	0.0686928557321363	0.318931870368938	0.156	0	1
PITRM1	0.0686928557321363	0.267684415443441	0.156	0	1
INO80D	0.0686928557321363	0.26004961076833	0.156	0	1
ENSMMUG00000043846	0.0686928557321363	0.553262703868644	0.156	0	1
CYB561A3	0.0686928557321363	0.356753812169548	0.156	0	1
USP20	0.0686928557321363	0.361544621588562	0.156	0	1
ABHD17B	0.0686928557321363	0.308161645160138	0.156	0	1
LZTR1	0.0686928557321363	0.311625463336112	0.156	0	1
C10H20orf96	0.0686928557321363	0.277385955513974	0.156	0	1
ENSMMUG00000007004	0.0686928557321363	0.316474775249056	0.156	0	1
ENSMMUG00000003233	0.0686928557321363	0.261653476537865	0.156	0	1
ATG4D	0.0686928557321363	0.296438492150976	0.156	0	1
CBLC	0.0686928557321363	0.284213655866277	0.156	0	1
DMPK	0.0686928557321363	0.268547059284843	0.156	0	1
OXCT1	0.0688398007204282	0.257489260964428	0.244	0.053	1
TACC1	0.0690155773541117	-0.527423037854168	0.078	0.211	1
RAC2	0.0690155773541117	-0.766453937985957	0.078	0.211	1
ENSMMUG00000056722	0.0690155773541117	-0.389763079071193	0.078	0.211	1
GTF3A	0.069053767669324	-0.603992867937991	0.233	0.421	1
ND2	0.0691800161495689	0.599132679165586	0.956	0.895	1
B2M	0.0692019283140569	0.496844478262261	1	1	1
RNF220	0.0692024529712348	0.320910270416043	0.233	0.053	1
CCDC174	0.0692024529712348	0.291392978220267	0.233	0.053	1
SRSF2	0.0697023340731134	-0.439937261644975	0.578	0.684	1
UCKL1	0.0698424397521606	-0.435561198389608	0.311	0.474	1
CSRP2	0.0700368994955124	0.39979794267058	0.311	0.105	1
CKAP4	0.0700368994955124	0.403720290386425	0.311	0.105	1
SNRPD3	0.0701234275551093	-0.619587417926667	0.633	0.684	1
LRP10	0.070135127693294	0.341547497539537	0.433	0.211	1
LPCAT1	0.0702675515220445	-0.709421565078768	0.167	0.316	1
ENSMMUG00000051893	0.0702797790214523	-0.688623535225549	0.122	0.263	1
ENSMMUG00000054038	0.0703561486454751	0.28223170348659	0.944	0.789	1
SLC12A2	0.070373712068008	0.326828215897094	0.544	0.263	1
ACVR1	0.0705640269071147	0.379849710055538	0.244	0.053	1
PSMD4	0.070706667036891	-0.664483554860621	0.411	0.579	1
DOCK8	0.070809782815983	-0.257874988302648	0.1	0.263	1
TMOD3	0.0709226021995065	-0.617165615076439	0.656	0.737	1
ATP5PO	0.070934530031601	-0.315782361847573	0.811	0.895	1
TENT5A	0.0716124497168115	0.319257645193023	0.333	0.105	1
ACIN1	0.0718735880564123	0.251447774617927	0.578	0.316	1
ZDHHC16	0.0723235185131108	0.317926237263317	0.244	0.053	1
SNIP1	0.0728412544607571	-0.276542649808082	0.111	0.263	1
ENSMMUG00000019944	0.0728412544607571	-0.368390811175451	0.111	0.263	1
EIF2A	0.0731893681538889	0.271882231993313	0.333	0.105	1
SCARB2	0.0732646588713789	0.332639242932808	0.533	0.263	1
CNPY3	0.0734237919636604	-0.707938695794274	0.211	0.368	1
PHF11	0.0734913859335361	0.528127896042854	0.478	0.263	1
LDLRAP1	0.0738965886666876	0.433836936228808	0.3	0.105	1
IGBP1	0.0740859159919852	-0.609845801891209	0.378	0.526	1
POGK	0.0741187717412694	0.278827356956228	0.244	0.053	1
WDR6	0.0744445602328482	0.355063334741222	0.433	0.211	1
TUT7	0.0748759155589534	0.449556552654713	0.311	0.105	1
ENSMMUG00000007870	0.0751034392850312	0.396339547560141	0.767	0.421	1
ERGIC2	0.0754418981827421	0.360042526225794	0.356	0.158	1
KCNA3	0.0754505417635881	-0.29528573932171	0.022	0.105	1
FGR	0.0754505417635881	-0.2591106866226	0.022	0.105	1
INKA1	0.0754505417635881	-0.659868766181584	0.022	0.105	1
GPR141	0.0754505417635881	-0.380515947405396	0.022	0.105	1
CSF1R	0.0754505417635881	-0.665626103512752	0.022	0.105	1
RAB44	0.0754505417635881	-0.418549875417775	0.022	0.105	1
PCLAF	0.0754505417635881	-1.44386350063519	0.022	0.105	1
ENSMMUG00000053994	0.0754505417635881	-0.33553830643688	0.022	0.105	1
STAC3	0.0754505417635881	-0.409539116932007	0.022	0.105	1
UBASH3B	0.0754505417635881	-0.290832694481492	0.022	0.105	1
ADAMTS13	0.0754505417635881	-0.405370572697285	0.022	0.105	1
HCK	0.0754505417635881	-0.351560587464979	0.022	0.105	1
MYL9	0.0754505417635881	-0.670913108635604	0.022	0.105	1
EVI2B	0.0754505417635881	-0.435504527199256	0.022	0.105	1
HNF1B	0.0754505417635881	-0.333983556841567	0.022	0.105	1
ARHGAP45	0.0754505417635881	-0.489470526586063	0.022	0.105	1
LILRA5	0.0754505417635881	-0.468271081038779	0.022	0.105	1
SVOPL	0.0754505417635881	-0.367436439365461	0.022	0.105	1
DAP	0.075455167320601	0.552124516572113	0.678	0.421	1
CD63	0.0757386463629854	-0.877065138269407	0.856	0.842	1
PTPRA	0.0758874615089387	0.417350658678233	0.378	0.158	1
CCAR2	0.0761531257714064	0.377799277056798	0.289	0.105	1
ST3GAL1	0.0761844844868305	-0.504749245176298	0.2	0.368	1
SCAPER	0.0763152718598901	-0.25804892742421	0.078	0.211	1
YIF1A	0.0763651648192141	0.307607055682399	0.489	0.211	1
ENSMMUG00000013256	0.0764128617129494	0.641837017561941	0.8	0.632	1
TCERG1	0.0764732807560127	0.358823897326631	0.233	0.053	1
EXOSC10	0.0767989591136848	0.30565849091855	0.222	0.053	1
CIPC	0.0767989591136848	0.403631683552927	0.222	0.053	1
PPP1R37	0.0767989591136848	0.431124274170088	0.222	0.053	1
SDAD1	0.0769252508545925	-0.459286697450088	0.211	0.368	1
NARS1	0.0769666959519534	0.34815559676061	0.656	0.421	1
UBE2A	0.0770160046369006	-0.717957912456223	0.278	0.421	1
TOMM20	0.0772797733329778	-0.527204056916506	0.678	0.684	1
LARP1	0.0773858466037965	0.372307616102169	0.322	0.105	1
MAGT1	0.0774636278375924	0.328244798250783	0.378	0.158	1
SLC35A3	0.0775715182371373	0.277147332335066	0.467	0.211	1
VAMP5	0.0777607297570642	-0.53366654947464	0.356	0.526	1
CCDC181	0.0778185528484412	0.342272567691887	0.244	0.053	1
GSR	0.0778185528484412	0.27403757059932	0.244	0.053	1
CCS	0.0778185528484412	0.266969427941707	0.244	0.053	1
ARIH2	0.0778912469025272	-0.287410512480395	0.222	0.421	1
YKT6	0.0778912469025272	0.44201122813018	0.289	0.105	1
MED31	0.0778912469025272	-0.48164169768635	0.233	0.368	1
ENSMMUG00000000451	0.0779981474487437	-0.333332326176283	0.2	0.368	1
POLDIP2	0.0780166495412256	0.426439247254664	0.411	0.211	1
CEBPZOS	0.0781037030172322	-0.456115904947906	0.3	0.474	1
COX3	0.0782072050266245	0.501585554561662	0.989	1	1
ENSMMUG00000002926	0.0783267739018478	0.380617062039259	0.389	0.158	1
PHYH	0.0787133771158397	-0.545349446781785	0.122	0.263	1
ZMAT1	0.0787534111763655	0.376644550008821	0.222	0.053	1
BTAF1	0.0787534111763655	0.287743464356801	0.222	0.053	1
UBTD1	0.0787534111763655	0.261192094199744	0.222	0.053	1
TDRD7	0.0787534111763655	0.315211353334825	0.222	0.053	1
PSMB8	0.0787737328518303	0.510178636925766	0.867	0.632	1
PPP1CA	0.0790500001135661	-0.432575384991692	0.6	0.684	1
LTBR	0.0791309661416685	0.499137843231052	0.511	0.316	1
TRPC4AP	0.0791343818520834	0.489905088041767	0.344	0.158	1
BUD23	0.0791989857669791	-0.659273669219003	0.511	0.579	1
POR	0.0792749714565655	0.334207194782385	0.6	0.316	1
CTSH	0.079276456106219	-0.818474063560296	0.222	0.368	1
SMIM14	0.0792917077427674	0.336012251327838	0.7	0.421	1
IFT57	0.0794625341765767	-0.321746788675217	0.111	0.263	1
CD9	0.0794845428166314	-0.397652054405601	0.9	1	1
PTPN7	0.0795684394543693	-0.560029154861327	0.022	0.105	1
PLD1	0.0795684394543693	-0.250323814368003	0.022	0.105	1
DOCK2	0.0795684394543693	-0.284804596569028	0.022	0.105	1
NRM	0.0795684394543693	-0.326725021373264	0.022	0.105	1
PZP	0.0795684394543693	-0.320171381204732	0.022	0.105	1
DHDH	0.0795684394543693	-0.255333280090925	0.022	0.105	1
NFX1	0.0796615361946058	0.347130310623519	0.289	0.105	1
EPHA2	0.0797312816532009	0.257666457434513	0.367	0.158	1
ENSMMUG00000051745	0.0797834557753476	0.414297652675199	0.333	0.105	1
ENSMMUG00000064232	0.0798157515161736	-0.30420063387856	0.144	0.316	1
CCT2	0.0800217963692088	0.389945293203203	0.789	0.579	1
PET100	0.0800217963692088	0.390639570781787	0.789	0.579	1
POP5	0.0801822166169412	0.482790236477566	0.278	0.105	1
MARF1	0.0801822166169412	0.352937626334318	0.278	0.105	1
TRIM22	0.0804973188093216	0.396564196326963	0.589	0.316	1
SS18	0.0805616257682182	-0.437308112683277	0.211	0.368	1
FLAD1	0.0807481409868722	0.356739366629091	0.222	0.053	1
FUT2	0.0807481409868722	0.298480575299526	0.222	0.053	1
NGRN	0.0807560407596647	0.405472308618495	0.511	0.263	1
SKAP2	0.080812556892149	0.332798185997918	0.322	0.105	1
RBBP5	0.0809238919706135	0.265125972561698	0.144	0	1
TEKT2	0.0809238919706135	0.400485140842502	0.144	0	1
EYA3	0.0809238919706135	0.314349772351893	0.144	0	1
KIF1B	0.0809238919706135	0.310827886207082	0.144	0	1
ARAP3	0.0809238919706135	0.252694469798198	0.144	0	1
BTN3A3	0.0809238919706135	0.282365469986675	0.144	0	1
CA12	0.0809238919706135	0.289164230609503	0.144	0	1
PEX11A	0.0809238919706135	0.259532232757648	0.144	0	1
TMEM67	0.0809238919706135	0.294370395207129	0.144	0	1
ANO7	0.0809238919706135	0.303584660656652	0.144	0	1
SLC39A13	0.0809238919706135	0.256121793084384	0.144	0	1
ENTPD2	0.0809238919706135	0.278056001480035	0.144	0	1
CDK5RAP2	0.0809238919706135	0.315123379724974	0.144	0	1
SPAG9	0.0809238919706135	0.256825671560682	0.144	0	1
RAB31	0.0809457136982774	-0.445965479072325	0.122	0.263	1
KIT	0.0814643939354742	-0.899129830361234	0.233	0.368	1
CAVIN2	0.0815228165656278	-0.360819031189509	0.078	0.211	1
NBR1	0.0816672909032288	0.336871896512055	0.444	0.211	1
DENND2D	0.0817491578475281	0.293949627112303	0.311	0.105	1
RSL1D1	0.0819233450644054	-0.415667302978202	0.467	0.579	1
ZBED1	0.0819523700867755	0.383022461812709	0.644	0.368	1
C4BPA	0.0821235814060008	0.312632918756849	0.522	0.263	1
RNF5	0.0821615753460519	-0.55144645872487	0.389	0.579	1
SIGMAR1	0.0823256573086235	0.279155168480937	0.233	0.053	1
SLMAP	0.0823527340471645	0.292111579724496	0.378	0.158	1
SEPTIN9	0.0823876299547515	0.295329115787907	0.478	0.263	1
ENSMMUG00000006206	0.0824180458897776	0.459895887829264	0.711	0.474	1
MFN2	0.0825823554745445	0.293745972489695	0.3	0.105	1
IFIT5	0.0827837045002196	0.510964588311661	0.222	0.053	1
NAGK	0.0828819042618007	0.341052364461516	0.567	0.316	1
MAP7	0.0830691347775883	0.374490980935117	0.367	0.158	1
ANKFY1	0.0830691347775883	0.388646358027812	0.367	0.158	1
PSMD7	0.0832566437594448	0.258317634554227	0.444	0.211	1
DRAM1	0.0834151909533415	0.325826463104035	0.644	0.368	1
PITPNB	0.0835451632566632	-0.264560191481582	0.244	0.421	1
ACTR10	0.0837034810200347	-0.393118534148612	0.289	0.474	1
TMEM167A	0.0837396668405827	-0.438960695687004	0.389	0.579	1
SLC52A2	0.0838169727120507	-0.421469337935441	0.167	0.316	1
PDE4A	0.0838169727120507	-0.585224703124716	0.167	0.316	1
CLDN8	0.0838672112301087	-0.332970691226051	0.022	0.105	1
PGC	0.0838672112301087	0.510235813470434	0.022	0.105	1
BCL2L11	0.0838672112301087	-0.311799006084933	0.022	0.105	1
ARHGAP25	0.0838672112301087	-0.342208599276362	0.022	0.105	1
FBXW11	0.0839870280068239	0.257575013706239	0.4	0.158	1
CSNK1E	0.0840369782233924	0.337940490140335	0.378	0.158	1
QSOX1	0.0841392683514691	0.648498710370808	0.633	0.474	1
HACD4	0.0841418956397833	-0.778663987885842	0.089	0.211	1
METTL1	0.0842413457388055	-0.500750020608852	0.133	0.263	1
LETM1	0.0843553011251334	0.270854916667318	0.233	0.053	1
ZRSR2	0.0843553011251334	0.30684555658925	0.233	0.053	1
TSSC4	0.0848606579443473	0.338058081869273	0.222	0.053	1
HPCAL1	0.0851364652988727	-0.587168655840176	0.156	0.316	1
ARPC3	0.0852285558937825	-0.462106962541736	0.833	0.842	1
PFKP	0.0855645493337067	-0.943562786799722	0.122	0.263	1
PDIA3	0.0856300439713042	0.416126079407315	0.656	0.368	1
ENSMMUG00000047481	0.0858323984809117	-0.515949942903662	0.811	0.895	1
ZKSCAN1	0.086085535460602	0.530613533504705	0.411	0.211	1
ENSMMUG00000045402	0.0864252480651257	0.253969459711177	0.233	0.053	1
LIMD2	0.0865193155016679	0.475715570609106	0.367	0.158	1
EXOC6	0.0865650639255835	-0.267253433835727	0.111	0.263	1
KCNJ2	0.0869795575987416	0.374571352735399	0.222	0.053	1
BRK1	0.0871648951149279	-0.461262896780998	0.589	0.632	1
FOXRED1	0.0872330129350592	0.353676394929241	0.311	0.105	1
TMCO1	0.0872806474772884	0.452460061636678	0.689	0.474	1
MECP2	0.087734723325331	0.438958997789222	0.278	0.105	1
EEF2	0.0878752958623229	-0.628469154743602	0.889	0.842	1
GLIPR2	0.0879526039614781	-0.52599942047763	0.122	0.263	1
FRYL	0.0880549110507204	-0.472381993155188	0.167	0.316	1
ENSMMUG00000001522	0.0883074441093675	0.41563588265315	0.544	0.316	1
DPCD	0.0883544083063565	0.307763342977223	0.389	0.158	1
RETREG2	0.0885360244692969	0.268320591125142	0.233	0.053	1
MED25	0.0887895464769798	0.352776757640932	0.478	0.263	1
ATP6V1D	0.0892739369687903	0.298439947441251	0.456	0.211	1
RAB14	0.0896935172903832	-0.364452129940979	0.689	0.737	1
DNAJC2	0.0897098777971609	0.253087645040261	0.278	0.105	1
NCLN	0.0897098777971609	0.353600528901953	0.278	0.105	1
RORC	0.0897886701351283	0.420967460058774	0.4	0.211	1
GADD45GIP1	0.0899300956621349	-0.460470974500866	0.611	0.737	1
SLC44A4	0.0900843034694825	0.32315074205101	0.367	0.158	1
SGPP2	0.0900843034694825	0.337673776918687	0.367	0.158	1
RARG	0.0901116624773139	0.256444056976477	0.3	0.105	1
DPH3	0.0902656223097121	-0.47476397832533	0.211	0.368	1
THEM6	0.0906881563582957	0.257749087108565	0.233	0.053	1
UBAP1	0.0910511284744941	0.312018204952866	0.311	0.105	1
DHX37	0.0913454195540954	0.350198118791564	0.222	0.053	1
MAP1LC3B	0.0915517880822291	-0.693242797082642	0.344	0.474	1
ENSMMUG00000063577	0.09177018253207	0.294376692533445	0.211	0.053	1
PLTP	0.09177018253207	-0.321034536631163	0.156	0.316	1
PGAM1	0.0919182899853235	-0.373183456193798	0.322	0.474	1
ARMCX1	0.0920335222427408	0.361218385131146	0.333	0.158	1
SYNCRIP	0.0921036109770403	0.476405337930627	0.467	0.263	1
ENSMMUG00000064120	0.0921918098935809	0.73883754299569	0.722	0.421	1
SIAH1	0.092366145173435	-0.44408114693549	0.089	0.211	1
ELOF1	0.0924639697908113	-0.320360230140196	0.167	0.316	1
UBE2V2	0.0924793456118046	-0.471899626024783	0.267	0.421	1
SELENOH	0.0926794857841639	-0.41928327980521	0.333	0.474	1
MFSD4A	0.0928821692196294	0.301059762655892	0.233	0.053	1
SPATA6	0.0928898734165452	-0.275617079081786	0.122	0.263	1
ARL6IP4	0.0931854906995764	-0.427385561246752	0.478	0.632	1
ANG	0.0933316498818041	0.43912933042554	0.656	0.421	1
NUDT2	0.0935934926163223	0.321765838465714	0.222	0.053	1
ENSMMUG00000050845	0.0937394003820618	-0.473036846056884	0.133	0.263	1
SLC18B1	0.0937665757130459	0.280294471535498	0.367	0.158	1
COMMD6	0.0937749217970388	-0.463273210419374	0.656	0.737	1
NUP133	0.0940715560712826	0.30013079092431	0.211	0.053	1
DCAF11	0.0943912357644387	0.25862066453553	0.422	0.211	1
HMG20B	0.0947362741007782	0.288937212538152	0.378	0.158	1
GNPTAB	0.0950299595209931	-0.861623812053897	0.233	0.368	1
PUM3	0.0950299595209931	0.30193680652419	0.289	0.105	1
PPP1R18	0.0950413944300508	-0.532481392152643	0.056	0.158	1
SPA17	0.0950413944300508	-0.632064487194987	0.056	0.158	1
MAPK8IP1	0.0951614608707319	0.411804776130797	0.4	0.211	1
COPS4	0.0952468387548519	-0.34920995027061	0.089	0.211	1
TMA16	0.0952468387548519	0.27697905700619	0.133	0	1
VNN1	0.0952468387548519	0.848176407417026	0.133	0	1
ZFC3H1	0.0952468387548519	0.29710554606206	0.133	0	1
MSI2	0.0952468387548519	0.251497949617506	0.133	0	1
CD7	0.0952468387548519	0.280006502756587	0.133	0	1
NOXO1	0.0952468387548519	0.288324466143737	0.133	0	1
KRT4	0.0952468387548519	0.555535167891025	0.133	0	1
KLK11	0.0952468387548519	0.311052020750244	0.133	0	1
NAF1	0.0958857329374702	0.264928465381967	0.222	0.053	1
SEC23IP	0.0958857329374702	0.260409470406021	0.222	0.053	1
RBM10	0.0961135732539278	0.331453873701689	0.3	0.105	1
UPF2	0.0963905991642354	0.404346707194218	0.322	0.158	1
KPNA6	0.0964189766186922	0.369688606741316	0.211	0.053	1
PDHX	0.0964189766186922	0.299377040140652	0.211	0.053	1
PAK4	0.0964189766186922	0.397551401334199	0.211	0.053	1
TLN1	0.0965877009593297	-0.724869471920875	0.378	0.474	1
H2AZ2	0.0966939870336725	-0.522189013684765	0.667	0.737	1
NELFB	0.0970290515842549	0.290774204638735	0.311	0.105	1
CREB1	0.0970485887020471	-0.398414915087979	0.167	0.316	1
STMN1	0.0973979358378596	-1.58213601547319	0.178	0.316	1
COQ2	0.0973979358378596	0.264843805523168	0.233	0.053	1
SSR2	0.0977709285915323	-0.430455328353505	0.633	0.684	1
NDUFB7	0.0980853411096623	0.426585123889969	0.789	0.737	1
RBM18	0.0982226935778277	0.361227815179809	0.222	0.053	1
RAB4A	0.0982325066797548	-0.625877315778898	0.333	0.474	1
RSU1	0.0983952702822813	-0.552874771107413	0.267	0.421	1
FCHO2	0.0985920308127711	-0.427305442495119	0.056	0.158	1
TYMS	0.0985920308127711	-0.495508294054109	0.056	0.158	1
ZNF43	0.0985920308127711	-0.450996612373699	0.056	0.158	1
LAP3	0.0986766952721731	0.427594027144931	0.556	0.316	1
LRRFIP2	0.0988007030386388	-0.253280762989577	0.133	0.263	1
VAV2	0.0988130302983192	0.285239025403678	0.211	0.053	1
PCED1A	0.0988130302983192	0.391945596527248	0.211	0.053	1
SUB1	0.0992675978858697	-0.269518149450522	0.678	0.789	1
HTT	0.0994081164814298	-0.391765420153944	0.167	0.316	1
ORC4	0.0994081164814298	-0.421186329257657	0.167	0.316	1
SLC38A5	0.0999019614309965	0.426383100774035	0.422	0.211	1
ZFR	0.100049238539448	-0.500015513018249	0.411	0.526	1
OPLAH	0.100289627260942	0.38755108198036	0.3	0.105	1
MAN2A1	0.100604926228182	0.393166737886944	0.222	0.053	1
ENSMMUG00000055457	0.100710306339801	-0.27639622624627	0.122	0.263	1
SLC35A2	0.100888828612906	0.321402934453802	0.267	0.105	1
PSME4	0.10125430169126	0.341925068883422	0.211	0.053	1
RHBDF2	0.10125430169126	0.261453956586783	0.211	0.053	1
DDX50	0.101372313053157	-0.540799556107041	0.233	0.368	1
CLDN3	0.101497791390161	0.267731272622293	0.589	0.368	1
CRIP2	0.101497791390161	-0.708252048462706	0.544	0.579	1
SERTAD3	0.101913176096767	0.378412678789751	0.333	0.158	1
ENSMMUG00000043282	0.101920809591948	-0.314586852427851	0.256	0.421	1
ANKRA2	0.102107013357054	-0.555352217571366	0.189	0.316	1
PSMG4	0.102444145364232	0.496177148930595	0.433	0.263	1
SAMD9L	0.102504427054196	0.532017599360606	0.322	0.158	1
REEP5	0.102599045990495	-0.369422251593443	0.633	0.737	1
ARRDC1	0.102767563292452	0.427910220388376	0.456	0.263	1
WTAP	0.1029459037395	-0.639670002440203	0.278	0.421	1
CORO2A	0.103032980958208	0.250650488184255	0.222	0.053	1
ANXA1	0.103228617353097	0.40286186158213	0.989	0.947	1
ATP6V1C1	0.104264362993776	-0.324581861565926	0.167	0.316	1
VAT1	0.104310174036595	-0.905026646719535	0.144	0.263	1
NR2C1	0.1043224975837	-0.520416204142254	0.089	0.211	1
GLYR1	0.10446146275951	0.404339306211431	0.356	0.158	1
ZYX	0.104476836249306	-0.675518041523971	0.189	0.316	1
PTPN13	0.104557231302588	0.395550433118202	0.278	0.105	1
EIF3B	0.104609073641523	-0.312102472346567	0.233	0.421	1
RARRES1	0.104795299853869	0.811775435396219	0.656	0.526	1
THUMPD3	0.105483216253953	0.268973055122614	0.311	0.105	1
NKIRAS2	0.105507405960862	0.291122777688547	0.222	0.053	1
SAMD4B	0.105541768987729	0.359447115621485	0.367	0.158	1
FBXO44	0.106010616921199	-0.375717933429034	0.056	0.158	1
DENND4A	0.106010616921199	-0.329572854015294	0.056	0.158	1
MAP7D3	0.106010616921199	-0.308882361526097	0.056	0.158	1
ITPR2	0.106010616921199	-0.250367922662108	0.056	0.158	1
GMEB2	0.106010616921199	-0.356662852782456	0.056	0.158	1
PSD4	0.106094084253947	0.370991015933538	0.333	0.158	1
CDK2AP2	0.106265977328104	0.262204021616323	0.5	0.263	1
INTS5	0.106265977328104	0.296859100918569	0.5	0.263	1
HAUS2	0.106280826551527	0.333199355065415	0.211	0.053	1
MFSD1	0.106571002480179	0.398808974269996	0.456	0.263	1
TSNAX	0.106748960218585	-0.534720587268436	0.267	0.421	1
IER3	0.106782806297091	0.335547519838241	0.2	0.053	1
RIF1	0.106782806297091	0.303719786684236	0.2	0.053	1
ENSMMUG00000058216	0.106799097271506	-0.283213690978035	0.133	0.263	1
SLC12A7	0.107000481021933	0.259443688672446	0.433	0.211	1
EXPH5	0.107000481021933	0.330745915203424	0.433	0.211	1
TOMM22	0.10716028162452	-0.379247348245463	0.278	0.421	1
RNF181	0.107238056669186	0.296478930242309	0.7	0.526	1
KAT6B	0.107343146963758	0.28336269979622	0.389	0.158	1
ZNF483	0.107436019797453	-0.381625041782035	0.289	0.421	1
ENSMMUG00000013446	0.107495967915481	-0.816802327187465	0.089	0.211	1
ENSMMUG00000018686	0.107726432360944	0.371686808850525	0.267	0.105	1
ENSMMUG00000010783	0.108074885817747	-0.466976733769127	0.333	0.474	1
TUSC3	0.108246561425329	0.263118849869821	0.444	0.211	1
VPS4B	0.108514123448189	0.386704243713354	0.467	0.211	1
SLC38A10	0.108532125674861	0.321574240053765	0.467	0.263	1
SPRYD3	0.108641862018609	0.311702642859383	0.356	0.158	1
CHD2	0.10886723893793	0.453601101357096	0.211	0.053	1
BMS1	0.10886723893793	0.323898326471858	0.211	0.053	1
VPS29	0.108950832093313	-0.499448484391592	0.567	0.632	1
BZW2	0.109318129763835	-0.399949352226587	0.278	0.421	1
ENSMMUG00000044284	0.109407612141542	-0.361946004656717	0.322	0.474	1
ARID2	0.109576451226016	-0.563856167202599	0.133	0.263	1
PIP	0.109717795214418	0.351528595739804	0.367	0.158	1
TBCB	0.109717795214418	-0.711214515156834	0.311	0.421	1
MTDH	0.109823056970769	-0.359162012664023	0.578	0.684	1
SH3TC1	0.109882431761035	-0.35017524878001	0.056	0.158	1
ITGB2	0.109882431761035	-0.373427500251855	0.056	0.158	1
GNB5	0.109882431761035	-0.478637864547446	0.056	0.158	1
MOSPD2	0.109882431761035	-0.269660092048718	0.056	0.158	1
STX2	0.109882431761035	-0.292370056396687	0.056	0.158	1
RPH3AL	0.109882431761035	-0.597149474868692	0.056	0.158	1
RNASEL	0.110085481810995	0.329239227935765	0.267	0.105	1
TSG101	0.110089297367915	-0.314592809944392	0.433	0.579	1
HIGD2A	0.110135301983975	-0.34147069995073	0.511	0.632	1
HMGB1	0.110682081145943	-0.558552900534588	0.867	0.895	1
CFAP43	0.11074541301146	-0.456026270794787	0.089	0.211	1
ZBTB7A	0.111000433919378	0.262108875332194	0.433	0.211	1
DUSP4	0.111363744812658	0.273433017123274	0.3	0.105	1
PREB	0.111490190093649	0.302488700718162	0.278	0.105	1
IP6K1	0.111503186296995	-0.31527490340871	0.156	0.316	1
UQCRB	0.111757082736078	0.432265236097769	0.678	0.474	1
SLC7A8	0.112033741897443	0.254548333695285	0.122	0	1
SLC6A8	0.112033741897443	0.26890325655843	0.122	0	1
PGAP1	0.112033741897443	0.256353082437245	0.122	0	1
DNAJB13	0.112033741897443	0.272833305094308	0.122	0	1
ADSL	0.112033741897443	0.287081769928078	0.122	0	1
APOBEC3A	0.112033741897443	0.474311314784413	0.122	0	1
C4H6orf15	0.112033741897443	0.385999367255755	0.122	0	1
ENSMMUG00000000672	0.112033741897443	0.296071720573907	0.122	0	1
RSRC1	0.112136815219466	0.298899216802938	0.2	0.053	1
DPP8	0.112136815219466	0.366514692822455	0.2	0.053	1
BAIAP2	0.11230527525637	0.352571183950888	0.411	0.211	1
TMEM208	0.11230527525637	0.283384317007348	0.411	0.211	1
RABL6	0.112403136034951	0.434665648149091	0.467	0.316	1
MS4A8	0.112455771485905	-0.668188021122785	0.144	0.263	1
ENSMMUG00000022334	0.112455771485905	-0.290713381730426	0.144	0.263	1
ENSMMUG00000015274	0.11248516201731	0.369240031535778	0.267	0.105	1
ZNRF1	0.112687315185348	0.379263636614015	0.289	0.105	1
ENSMMUG00000005880	0.113087932355288	-0.497392161133319	0.722	0.789	1
ZCCHC7	0.113214350907415	0.268229866163437	0.222	0.053	1
PTRHD1	0.113346972347913	-0.479739855620153	0.356	0.474	1
H2AFY	0.113611150248208	0.368208531033669	0.678	0.474	1
SMIM1	0.114071932948848	-0.575647992268285	0.089	0.211	1
RILPL2	0.114189241230509	-0.275908106938484	0.156	0.316	1
PSMD11	0.114247613753477	0.322436901932345	0.489	0.263	1
ECPAS	0.114863143059039	0.383148597581568	0.333	0.158	1
WDTC1	0.114892079660196	0.32922453867117	0.2	0.053	1
EPSTI1	0.114892079660196	0.393683052364653	0.2	0.053	1
GRB7	0.114892079660196	0.435388882505023	0.2	0.053	1
TMEM59L	0.114895709650597	0.37502874211655	0.544	0.316	1
MPV17L2	0.11490105575019	-0.277010253806835	0.122	0.263	1
ZNF146	0.115090161485281	-0.37554734049129	0.222	0.368	1
RPN2	0.115138344096274	0.536259850577745	0.722	0.579	1
POLB	0.115302211570334	-0.355317513570161	0.133	0.263	1
ANXA11	0.115489359007995	0.359725184203223	0.689	0.421	1
ATP6	0.115577168286069	0.366868700332237	0.944	0.947	1
H2AFZ	0.115595361484648	-0.808569920916069	0.711	0.684	1
LYN	0.115856440173155	0.303252317582362	0.422	0.211	1
MORF4L2	0.115965988078563	0.303873239603312	0.667	0.421	1
USP5	0.116201917976914	0.301056780514279	0.344	0.158	1
RAB5C	0.116201917976914	0.452501103531165	0.344	0.158	1
C13H2orf49	0.116310264612293	0.260897312097154	0.278	0.105	1
SMARCA4	0.116428494241544	0.342108827560653	0.533	0.316	1
GOLGA2	0.116517778059168	0.32293761184517	0.411	0.211	1
RAB6A	0.116568303987564	-0.392518799122622	0.4	0.526	1
AUP1	0.116729239639174	-0.498002170077344	0.456	0.526	1
CD82	0.116871149863657	0.36443343264331	0.544	0.316	1
IKBKE	0.116925973061878	0.294746463758131	0.211	0.053	1
AMT	0.116925973061878	0.297310968372851	0.211	0.053	1
FAM160B2	0.116925973061878	0.257248429346318	0.211	0.053	1
RBPMS	0.116925973061878	0.267869146200777	0.211	0.053	1
CAAP1	0.116925973061878	0.300565710304323	0.211	0.053	1
SUN2	0.116925973061878	0.273162951981251	0.211	0.053	1
PCGF5	0.116987793112759	-0.754946215150121	0.189	0.316	1
CHIT1	0.117960672124936	-1.18274141754465	0.056	0.158	1
TRIO	0.117960672124936	-0.312852652287836	0.056	0.158	1
PDE3A	0.117960672124936	-0.30414056536533	0.056	0.158	1
SLC25A11	0.117970442397041	0.335533438155226	0.322	0.158	1
HMOX2	0.117984274227169	0.312253726015588	0.422	0.211	1
C2H3orf38	0.118252010175011	-0.451046266106891	0.133	0.263	1
TIMM17B	0.118460830180272	-0.57812617497879	0.311	0.421	1
USO1	0.118653481952508	0.451547368534623	0.456	0.263	1
ADAM28	0.118780939870079	0.320399355076526	0.278	0.105	1
TRIB2	0.118780939870079	0.314872150493839	0.278	0.105	1
KMT2C	0.119396392764322	0.41895171583138	0.511	0.316	1
PSMD2	0.119411742334166	0.395693152738992	0.622	0.368	1
ENSMMUG00000050829	0.119598371620898	0.287894639504724	0.878	0.684	1
BRCC3	0.119674140580704	-0.587473515854812	0.244	0.368	1
UNC5B	0.119713947532665	0.272201271268629	0.211	0.053	1
PTS	0.119713947532665	0.338093562160824	0.211	0.053	1
APOBEC3H	0.119713947532665	0.392042158950214	0.211	0.053	1
DNTTIP1	0.119940177616967	0.256309897812692	0.289	0.105	1
ENSMMUG00000064692	0.12046431911318	-0.413455909970724	0.778	0.842	1
SLC25A24	0.120521459476972	-0.608225671564689	0.322	0.421	1
LENG1	0.120627074891977	-0.56349702138184	0.278	0.421	1
ARID5B	0.120729786225283	-0.429983486396711	0.3	0.474	1
GPD1L	0.120740104842392	0.430464188700774	0.444	0.263	1
GRAMD2B	0.120740104842392	0.443364080769586	0.444	0.263	1
USP10	0.120790775394297	0.318151813323196	0.344	0.158	1
TUT4	0.120822193053796	-0.507955872948084	0.3	0.421	1
PYGB	0.120853417876213	0.329307200333634	0.411	0.211	1
PCMTD1	0.120901963763862	0.344581846953034	0.544	0.316	1
IFRD1	0.120960558742376	-0.470796151736961	0.089	0.211	1
ZNF664	0.121280011346716	0.27231330383249	0.556	0.316	1
PIN1	0.121956814137895	-0.379062600410958	0.356	0.474	1
ENSMMUG00000044585	0.122169865880872	0.308285628648934	0.944	0.895	1
EARS2	0.122170877001321	-0.30966168406606	0.056	0.158	1
LAIR1	0.122170877001321	-0.324341283497253	0.056	0.158	1
ENSMMUG00000057690	0.122170877001321	-0.263420265409471	0.056	0.158	1
VPS9D1	0.122553726495452	0.269658649481379	0.211	0.053	1
ZC3H11A	0.122911473251657	0.377989678697746	0.456	0.263	1
KRT23	0.123381187476824	0.287022689391538	0.3	0.105	1
PAM	0.12340519935496	0.457555654284245	0.6	0.474	1
RPS19BP1	0.123711204314168	0.356555520630298	0.433	0.211	1
PRRC2C	0.12371664893926	0.46809330807897	0.756	0.526	1
DNAJB1	0.123908919503398	0.412088912473874	0.567	0.368	1
ATP6AP2	0.123923776078032	-0.427637367089159	0.411	0.526	1
HSPA4	0.123985168436039	-0.407418701047175	0.389	0.526	1
PLPP5	0.124087113189447	0.364877598860407	0.189	0.053	1
NUCKS1	0.124160705921626	0.307494591497624	0.656	0.368	1
GALNT2	0.124192610721586	0.395328598651051	0.333	0.158	1
CMTM3	0.124524823137418	-0.342867349624487	0.089	0.211	1
XPO6	0.125084760288171	0.328371957247821	0.456	0.263	1
FUT8	0.125107676159036	0.308916941786346	0.267	0.105	1
RNF20	0.125107676159036	0.336037753079196	0.267	0.105	1
EFCAB10	0.125398407239705	-0.713225779278421	0.1	0.211	1
ESYT1	0.125520241863467	-0.593378359501256	0.289	0.421	1
RPL27	0.126077842940176	-0.406851349793349	0.933	0.947	1
GHITM	0.126190701255935	-0.37960312166956	0.578	0.737	1
EIF1AY	0.126479420312854	-0.372078358426411	0.433	0.579	1
HS2ST1	0.126497626265455	-0.256235133416328	0.056	0.158	1
DNAJB9	0.127116953695349	0.428896391290666	0.244	0.105	1
OTUD4	0.127177285723991	-0.76349091691049	0.244	0.368	1
PTPRK	0.127197314501829	0.280530946141406	0.467	0.263	1
IMPDH2	0.127223330034214	-0.646051843803089	0.389	0.474	1
DCUN1D5	0.127553624851074	-0.408757055866461	0.233	0.368	1
MED21	0.127819715890134	-0.761864347663821	0.189	0.316	1
DYNLL1	0.127876228595993	-0.585424653153841	0.722	0.842	1
PAN2	0.127938474860558	0.302190490667118	0.344	0.158	1
TAX1BP3	0.128550701189668	-0.408971104933402	0.556	0.632	1
BACH1	0.128935522325981	-0.45119273406074	0.1	0.211	1
PITPNM1	0.12911345512229	0.251980553789392	0.356	0.158	1
PECR	0.129428729634223	0.424947149663675	0.378	0.211	1
PRPF8	0.129655123693009	0.352339127985896	0.544	0.368	1
CDCP1	0.129902467310343	0.322046681548534	0.411	0.211	1
CYP4V2	0.130244541045361	0.258208074256646	0.189	0.053	1
HERPUD2	0.130244541045361	-0.420466777522268	0.144	0.263	1
SEC24A	0.130244541045361	0.365436176392911	0.189	0.053	1
MED7	0.130244541045361	0.272659165151104	0.189	0.053	1
KHNYN	0.130244541045361	0.295880007572319	0.189	0.053	1
NCOA2	0.130244541045361	0.339842291749569	0.189	0.053	1
OTX1	0.130244541045361	0.327430004990528	0.189	0.053	1
YPEL3	0.13063376222664	0.360322488936947	0.4	0.211	1
ATP6V1A	0.130645974790553	-0.478548083512587	0.189	0.316	1
STARD3	0.130997075604385	-0.595803468890087	0.267	0.368	1
KARS1	0.131470245560533	0.475694935075558	0.467	0.316	1
NIBAN2	0.131688962251125	0.297428515701581	0.6	0.368	1
C1H1orf158	0.131737970506574	0.296704290455391	0.111	0	1
IL17RC	0.131737970506574	0.262001747822224	0.111	0	1
CATIP	0.131737970506574	0.257640886379456	0.111	0	1
CTXN1	0.131737970506574	0.314661610866879	0.111	0	1
SYMPK	0.131737970506574	0.324022842355275	0.111	0	1
FOXA3	0.131737970506574	0.28421839356425	0.111	0	1
CUX1	0.13178459866961	-0.417182871227322	0.4	0.526	1
MRPL35	0.131818533720054	0.392353600143669	0.378	0.211	1
LAS1L	0.132557151549974	0.269863031989082	0.2	0.053	1
AIFM2	0.132557151549974	0.300527783017424	0.2	0.053	1
PPP2R2D	0.132557151549974	0.281111952147866	0.2	0.053	1
TXNDC9	0.132557151549974	0.362618667069129	0.2	0.053	1
NUP85	0.132699787131635	0.339373924580654	0.244	0.105	1
ENSMMUG00000012019	0.132771265875786	-0.541104846702208	0.567	0.632	1
PPP6R1	0.132797611054647	0.327376831542438	0.433	0.211	1
C4H6orf136	0.133195309143089	0.273081294743762	0.267	0.105	1
ACP6	0.133410890293931	-0.533124284834795	0.144	0.263	1
DOP1A	0.133410890293931	0.256606917801256	0.189	0.053	1
CPSF2	0.133410890293931	0.306608942572197	0.189	0.053	1
RERG	0.133410890293931	0.299436419377587	0.189	0.053	1
ACP2	0.133410890293931	0.320954760974911	0.189	0.053	1
NAPRT	0.133671561209699	0.399818918337973	0.389	0.211	1
PNPO	0.134045980427171	0.320461890212907	0.356	0.158	1
NSL1	0.134105411970016	-0.335378876000798	0.178	0.316	1
COPZ1	0.134118526572951	0.439696406911563	0.667	0.421	1
YBX1	0.134709289133573	-0.767210670288188	0.322	0.421	1
METAP2	0.134951439268397	-0.375355670163526	0.556	0.632	1
SLC25A3	0.135042716128303	-0.691499984549241	0.711	0.632	1
MFSD5	0.135383631610026	-0.429518607960804	0.278	0.421	1
ACAA1	0.135410822994473	0.322606956958261	0.344	0.158	1
HIPK3	0.135561490410618	-0.515426865636641	0.2	0.316	1
NIP7	0.135695743794587	0.264230373215376	0.2	0.053	1
AHSA1	0.13572926578641	0.373777450720924	0.489	0.263	1
LIMS1	0.135819818631408	-0.466449965223997	0.356	0.474	1
ENSMMUG00000056183	0.135856168791762	-0.530709409532292	0.222	0.368	1
TIA1	0.136127670244604	0.368295808226302	0.422	0.211	1
ENSMMUG00000065139	0.136264169047245	0.269608406830875	0.678	0.368	1
PPDPF	0.136292792657727	0.345790248836775	0.978	0.789	1
TMSB10	0.13632457116345	-0.575629361643576	0.989	1	1
FMO2	0.136425708005751	0.474978512302904	0.756	0.579	1
ERI3	0.136636483798857	-0.369517307090837	0.144	0.263	1
ARFGAP1	0.136636483798857	0.250986855595464	0.189	0.053	1
KCTD20	0.136673701223181	0.37331152056065	0.333	0.158	1
PTOV1	0.136700572628045	0.308708537656251	0.378	0.211	1
ITM2C	0.137121601196158	-1.08700749809784	0.544	0.632	1
CTSL	0.137650654170515	0.397824792039941	0.489	0.316	1
NIPA2	0.137824534856391	-0.327313151848926	0.267	0.421	1
CAVIN1	0.137843012218202	-0.918999878817702	0.344	0.474	1
EHHADH	0.138470628709924	0.323077173176885	0.244	0.105	1
GTF3C1	0.138470628709924	0.302152962549627	0.244	0.105	1
TRIM72	0.138472502343416	-0.496595690369139	0.5	0.579	1
SSR4	0.138880976875748	0.366318741135446	0.878	0.737	1
TKT	0.139174083006535	-0.707328964098236	0.656	0.684	1
C13H2orf68	0.139921928744448	0.334182916119808	0.189	0.053	1
SMYD2	0.140012780443235	-0.634893760418252	0.1	0.211	1
CD48	0.140012780443235	-0.659584233185614	0.1	0.211	1
MMUT	0.140012780443235	-0.396020565331311	0.1	0.211	1
MLX	0.14020957734162	0.354949725469715	0.256	0.105	1
SNRPD1	0.140415105597525	-0.454878781860146	0.3	0.421	1
CERS5	0.140665096634512	0.306804972157716	0.5	0.316	1
VAMP3	0.141071459739876	-0.360479281139051	0.233	0.368	1
KLF6	0.141929010485296	-1.10551981142118	0.289	0.368	1
HMGB2	0.142144749001832	-0.942702807967666	0.156	0.263	1
MISP	0.142817026587671	0.263735710034269	0.4	0.211	1
RBBP6	0.142906881943286	0.317416282940612	0.278	0.105	1
SVIL	0.143148771529924	0.355832555914888	0.256	0.105	1
TMEM14A	0.143215916654311	-0.473746898377106	0.289	0.421	1
LSM8	0.143564708947402	0.290791690263555	0.456	0.263	1
RUNX1	0.14359937646249	0.456705975939919	0.389	0.211	1
NDUFS6	0.143712939479651	-0.709571078495359	0.589	0.579	1
TSPAN4	0.143863578401183	-0.402488763120162	0.1	0.211	1
ZNF518B	0.144026237113542	-0.307625392869736	0.133	0.263	1
BRD2	0.144225583783008	0.310936549424266	0.711	0.474	1
CCT8	0.145112508846184	0.447185317016846	0.656	0.474	1
VPS26A	0.145675968158191	-0.610066057562536	0.3	0.421	1
RALBP1	0.145872491375032	0.524985286610411	0.567	0.368	1
ALDH6A1	0.145892926558919	0.317418012555337	0.344	0.158	1
ZSWIM8	0.146135011783622	0.268344550965158	0.256	0.105	1
GMPPA	0.146135011783622	0.341325844406991	0.256	0.105	1
ACTN1	0.146179266729069	0.337456415373295	0.433	0.263	1
KIF3B	0.146674765459681	-0.486075581031206	0.144	0.263	1
SUZ12	0.146777157518684	-0.328416633451808	0.233	0.368	1
TNRC6B	0.146992813170033	0.391361001386074	0.411	0.211	1
GSDMD	0.147486904970716	0.392608491660169	0.244	0.105	1
SGTA	0.147566314132888	0.262077517018654	0.267	0.105	1
UCP2	0.148145218055836	0.337715021586904	0.633	0.421	1
H2AFJ	0.148176888979578	-0.396581672678759	0.733	0.789	1
TUBA1A	0.148231626955378	-0.565538825260339	0.944	0.947	1
SNRNP70	0.148307548267043	0.374638212427926	0.622	0.421	1
RNASEH2C	0.148415430984951	-0.617125638048007	0.467	0.526	1
C15H9orf78	0.148605635540368	-0.454978405415391	0.489	0.579	1
MTMR3	0.149543748862222	-0.322840782261462	0.178	0.316	1
SCGB3A2	0.149942984164611	1.85197127881079	0.056	0.158	1
[truncated: 1,278 more rows]
