# Supplementary material for: mRNA-1273 vaccination protects against SARS-CoV-2–elicited lung inflammation in nonhuman primates
Source: JCI Insight. 2022 Jul 8;7(13):e160039. doi: 10.1172/jci.insight.160039 (PMC9310526; doi:10.1172/jci.insight.160039)
Supplement: Supplemental data set 1 [file jciinsight-7-160039-s122.zip › DEG_analysis/Mast.cell_markers_D7.csv]

	p_val	avg_log2FC	pct.1	pct.2	p_val_adj
ENSMMUG00000052293	2.21876369765965e-11	2.31552051253365	1	0.78	3.97447141161774e-07
ENSMMUG00000058325	3.12437289593727e-11	2.40886095411123	1	0.56	5.59668916849243e-07
RPS23	1.85337586049971e-07	-0.664831460837872	1	1	0.00331995217891313
NFKBIA	3.4188926264449e-07	-2.68357776019635	0.917	0.94	0.00612426236175076
ENSMMUG00000063637	5.91169433411191e-07	-0.652096246060817	1	1	0.0105896180606947
CEP85	9.29217153528934e-07	1.05467778547204	1	0.82	0.0166450668711638
ENSMMUG00000009425	9.49030531288352e-07	1.36579937716811	0.958	0.82	0.0169999839069682
RPS3A	1.34882131663016e-06	-0.654563545505552	1	1	0.024161436244796
TNFAIP3	2.2421184922781e-06	-2.47949799469404	0.083	0.66	0.0401630685521776
RPL32	2.68100576117181e-06	-0.558082204787358	1	1	0.0480248561998706
ENSMMUG00000064120	3.28247297214159e-06	2.14537874272257	0.958	0.66	0.0587989383499723
PFN1	4.00215657176225e-06	1.13753892117603	0.958	0.74	0.0716906306699772
RACK1	4.68497836534217e-06	-0.737247688952343	1	1	0.0839220174583742
CD2	4.9704981410551e-06	0.82943367588044	0.375	0	0.08903653320072
ENSMMUG00000064692	5.37597859711096e-06	0.816691958976702	0.958	0.98	0.0962999046100486
RPL18	1.17547016075313e-05	-0.529355638145949	1	1	0.210561969895707
ENSMMUG00000013526	1.92331833013339e-05	0.795423042599511	0.333	0	0.344524012476794
BST2	2.83401884484321e-05	0.981938333885231	1	0.9	0.507657795676765
ENSMMUG00000064873	2.98547179040597e-05	-1.24936752442615	0.292	0.84	0.534787561815421
CCL2	3.79783662085332e-05	1.84507850617428	0.375	0.02	0.680306473893456
CSRNP1	3.9214590040379e-05	-1.59131486227347	0.208	0.66	0.702450951393309
SELENOH	5.19085102142191e-05	0.921438022038734	0.875	0.66	0.929837143467307
MCM5	7.23713939580835e-05	0.49489719119825	0.292	0	1
ENSMMUG00000004441	7.65828946749239e-05	0.563951573949145	1	1	1
MAMU-A	8.84724550309818e-05	0.895476218222321	1	1	1
RPS5	9.2808963936908e-05	-0.621775142729059	1	1	1
ENSMMUG00000022489	0.000112244835741727	0.608961400570188	1	1	1
PER1	0.000123221522585489	-1.09679111805108	0.417	0.82	1
ENSMMUG00000051745	0.000144798005106845	1.01790406710406	0.833	0.44	1
RPL19	0.000148723509787545	-0.421287412403878	1	1	1
TP53BP2	0.00016830234417064	-1.06958502445568	0.042	0.48	1
HBB	0.00017390258724719	-1.58149542165636	0.125	0.56	1
APOL2	0.000196054411119124	0.694002117448323	0.458	0.08	1
RPL10A	0.000214907927091906	-0.614686851602975	1	1	1
TKT	0.00021623557920235	-0.829732409529225	0.667	0.9	1
RPS18	0.000246206232822772	0.53818179625255	1	1	1
RBMXL1	0.000265551624738237	0.549715533200307	0.25	0	1
TRIM41	0.000265551624738237	0.489515462272896	0.25	0	1
IFI27	0.000298829164582814	1.60411692765854	0.375	0.06	1
ENSMMUG00000014786	0.000367688363988441	0.791924072004272	1	1	1
HAGH	0.000378575880452562	0.710658057455558	0.625	0.24	1
IFI30	0.000379225617151028	1.02648058725243	0.75	0.44	1
MAMU-E	0.000401406813812784	0.526534523780306	1	1	1
ENSMMUG00000045208	0.000428019335547289	1.15017355229616	0.958	0.74	1
SNX3	0.000445831488910627	0.758910841320952	0.917	0.58	1
ENSMMUG00000061125	0.000452263837550226	-1.08051676822876	0.542	0.92	1
BCL10	0.000519874913883392	0.474826917787208	0.292	0.02	1
RPL9	0.000520700404432794	-0.500462138835799	1	1	1
COX3	0.000520700404432794	-0.544494445702311	1	1	1
RPS20	0.000543487316890925	-0.897712861032069	1	0.96	1
APOO	0.000562917540488368	0.4411635782142	0.292	0.02	1
ENSMMUG00000029987	0.000565757461419553	0.548430638405397	0.458	0.1	1
TIPARP	0.000568465906253134	-1.09486900099056	0.083	0.48	1
ENSMMUG00000049722	0.000584935728010651	0.561141017283199	0.417	0.08	1
H4C8	0.000609260467469812	0.428293468622176	0.292	0.02	1
PLXNC1	0.000609539627518779	-0.836970374061839	0.208	0.62	1
LMNA	0.000672150692187402	-0.804356890429146	0.958	0.96	1
ENSMMUG00000054038	0.000796479491234025	1.61556686569175	0.875	0.74	1
RSRP1	0.000838991206842417	0.819749698151756	0.792	0.4	1
ENSMMUG00000003986	0.000869253360350958	0.657805747305575	0.458	0.12	1
EGR1	0.000922176278555562	1.15206597547643	0.458	0.14	1
RGS13	0.000927799220948044	0.856426961396689	0.583	0.2	1
RPS9	0.000938920121605586	-0.449102562553198	1	1	1
DOLPP1	0.000953659937034105	0.4291392560969	0.208	0	1
NDUFAF7	0.000953659937034105	0.416791855739581	0.208	0	1
TUBD1	0.000953659937034105	0.460552008918599	0.208	0	1
LRRC25	0.000953659937034105	0.407970993877425	0.208	0	1
PAK4	0.000953659937034105	0.357218170694942	0.208	0	1
S100A11	0.000956672193558984	0.987041314862333	0.75	0.42	1
PCBP1	0.000961963390235645	0.81500238663829	0.875	0.58	1
TPSD1	0.000973629954511762	-1.08055557767525	0.75	0.98	1
PFDN5	0.000978383709526314	-0.487958189152737	1	1	1
SERBP1	0.00100613554459635	0.711055759095358	0.958	0.62	1
RABL6	0.00101575343352776	0.700787128473215	0.5	0.14	1
TUT7	0.0010318507955714	0.587169772847286	0.375	0.08	1
EIF3L	0.00105106527099688	-0.736368037924128	0.75	0.94	1
NDUFB4	0.00107432754348621	0.683512449399016	0.958	0.68	1
DNPEP	0.00109975631363674	0.638798252951111	0.417	0.1	1
RPS4X	0.00110617818408072	-0.38479855091489	1	1	1
GNAI3	0.00111744075827966	0.740961319982358	0.542	0.2	1
CCNG2	0.00114838676428368	0.505263442323048	0.458	0.12	1
ENSMMUG00000003073	0.00115209555081476	-0.41139495690941	1	1	1
IFI6	0.00116825187473107	1.44848516849369	0.875	0.54	1
TSC22D1	0.00120281738551712	0.548442222593428	0.75	0.44	1
SLC25A6	0.00124925934222863	-0.548366069172043	0.958	1	1
EIF2B5	0.00130738371971966	0.630377126824095	0.417	0.1	1
DDX52	0.00131788179514108	0.718482402199752	0.375	0.08	1
VEZF1	0.00140753253391301	0.646549615423297	0.625	0.24	1
ENSMMUG00000030923	0.00145665545689401	0.865484133707668	0.625	0.3	1
ENSMMUG00000042305	0.00148684937965803	0.605315914511025	0.375	0.08	1
CEP19	0.00151180742331801	0.505453416503896	0.25	0.02	1
G3BP2	0.00154920004346547	-0.527245706647241	0.25	0.68	1
IFI27L2	0.00155848764938103	0.812717915601225	0.875	0.7	1
SH3BP2	0.0015634964311289	0.578610333117328	0.333	0.06	1
PSMB8	0.00159284409578027	0.802869153575145	0.917	0.76	1
EIF3H	0.00164743665426812	-0.501007671456857	0.833	0.96	1
GNG5	0.00171792715037798	0.449684412342114	1	0.94	1
PSMB10	0.00175220543827843	1.02318621368817	0.708	0.38	1
FCGR1A	0.0017524619513396	0.827991325674205	0.958	0.98	1
C9H10orf88	0.00176645046532976	0.371915379254718	0.25	0.02	1
HBA	0.00181967980073196	-1.05094819783677	0.083	0.46	1
TMSB10	0.00185876152284887	0.530845886339727	1	1	1
RPS4Y1	0.00185876152284887	-0.515067700581527	0.958	1	1
ZBTB48	0.00190804870924435	0.411076334454254	0.25	0.02	1
ADCY4	0.00190804870924435	0.513661666921808	0.25	0.02	1
ENSMMUG00000006463	0.00197064961265648	0.686266716707234	0.958	0.98	1
ZRANB2	0.00197371330903157	0.714409817377966	0.583	0.24	1
LILRA6	0.00200028199396661	0.586894502352639	0.375	0.08	1
PAAF1	0.0020600036176232	0.371689406550198	0.25	0.02	1
SENP5	0.00206094078790959	0.446113982328341	0.292	0.04	1
SLC35B3	0.00206094078790959	0.414375111950258	0.292	0.04	1
UNC93B1	0.00206094078790959	0.456023451116931	0.292	0.04	1
PGAP3	0.00206094078790959	0.43799650632565	0.292	0.04	1
CFAP36	0.00208439236388433	-0.753741331372018	0.542	0.8	1
MFSD5	0.00214532738479262	0.460359907222045	0.333	0.06	1
CEP57L1	0.00220622467016631	0.522201172876845	0.292	0.04	1
RELL1	0.00221615455115335	-0.832329858890106	0.375	0.7	1
SLX1A	0.00222298838100431	0.276259015423178	0.25	0.02	1
SNRPB2	0.00224593797274892	0.618241613972799	0.75	0.34	1
RPL10	0.00225674431101018	-0.393345739726679	1	1	1
CD99L2	0.00228323189472182	0.453340240515553	0.333	0.06	1
ENSMMUG00000045123	0.00234706617571146	0.682654759321611	0.875	0.6	1
NIN	0.00261365407108071	-0.740745962712233	0.125	0.52	1
ATP8	0.0026297754901071	-0.611946389167429	0.958	1	1
RANBP1	0.00268503109385725	0.548291365570659	0.708	0.3	1
DUSP10	0.00274697642087598	-0.670527310640942	0.208	0.58	1
STK17A	0.00275041814561122	-0.862036740612992	0.167	0.54	1
GNB2	0.0027634977985121	0.649807053993833	0.75	0.48	1
UQCRQ	0.00280300550482631	0.497339934098242	1	0.8	1
ENSMMUG00000017466	0.00282874134863872	0.753032477778492	0.917	0.74	1
ENSMMUG00000050829	0.00282953399772609	0.98155769809324	1	0.88	1
CASP6	0.00283266072705387	0.704686795449077	0.458	0.16	1
PPHLN1	0.00292233230457828	0.500836923092543	0.458	0.14	1
SLC25A43	0.00316250935029643	0.796763862138527	0.958	0.88	1
PET100	0.00322720752213596	0.620138323590772	0.75	0.46	1
CCND3	0.00332507691035108	0.655538222658895	0.833	0.5	1
ENSMMUG00000020050	0.00333169011470155	-0.754766325409739	0.083	0.42	1
ATM	0.00335158556372415	0.456611702227112	0.375	0.08	1
SAP30	0.00336996178057681	0.256868219669833	0.167	0	1
SLCO3A1	0.00336996178057681	0.429180538289162	0.167	0	1
PIR	0.00336996178057681	0.280788665108596	0.167	0	1
ACADS	0.00336996178057681	0.271241338699819	0.167	0	1
LSP1	0.00336996178057681	0.457107160909006	0.167	0	1
DTNB	0.00336996178057681	0.354628132753336	0.167	0	1
PPP1R13L	0.00336996178057681	0.292765784815235	0.167	0	1
SLC35F1	0.00336996178057681	0.287554945145062	0.167	0	1
IRF9	0.00337418315596796	0.754147012576826	0.667	0.32	1
TRPC4AP	0.00345811132158989	0.724382947425512	0.458	0.18	1
FBXO8	0.00361025711550412	0.56253848661517	0.417	0.12	1
PPT1	0.00374492313669138	0.509967254981042	0.583	0.22	1
ENSMMUG00000018157	0.00379037640531941	0.685796864924459	0.458	0.16	1
OAZ1	0.00382158951134757	0.420098799375021	1	1	1
MOB2	0.00388128020171688	0.655517992681596	0.333	0.08	1
ATOX1	0.00401482765352965	0.576409660824472	0.958	0.86	1
KLHL9	0.00407288112085228	0.456078237608387	0.375	0.1	1
EEF1B2	0.00411211252167068	-0.425094717920405	1	1	1
ENSMMUG00000005593	0.00411211252167068	-0.433441957629863	1	1	1
EEF2	0.00411211252167068	-0.486582629298196	1	0.98	1
DENND4A	0.00417208700918675	-0.838728530860112	0.083	0.4	1
RPLP1	0.0044225388186214	0.422270703715961	1	1	1
WASHC3	0.00443499852300527	0.492212972363113	0.667	0.34	1
RAMAC	0.0046496619107772	0.615493468564424	0.542	0.24	1
ANXA3	0.00465161365450696	-0.578522513446742	0	0.28	1
PCYT2	0.00465161365450696	-0.556415831838796	0	0.28	1
PTK2	0.00486731539111516	0.576524603473657	0.333	0.08	1
DLST	0.00499957278994995	0.451979918964767	0.458	0.14	1
ATXN7L1	0.00502834936592204	0.364051396661947	0.208	0.02	1
ST7	0.00502834936592204	0.423399765360161	0.208	0.02	1
RELA	0.00503362744347592	0.529992331716417	0.375	0.1	1
NXPE3	0.00504983113399392	-0.650583552465614	0.625	0.9	1
CPEB4	0.00514849026440979	-0.66820891871919	0.583	0.78	1
PYURF	0.005303711806041	0.549408673917121	0.833	0.42	1
NTPCR	0.00542219820863061	0.444655857143134	0.208	0.02	1
SLC25A40	0.00542219820863061	0.308358555587538	0.208	0.02	1
CYREN	0.00542219820863061	0.29492791836567	0.208	0.02	1
FOXJ2	0.00542219820863061	0.39934368650819	0.208	0.02	1
CKAP4	0.00542219820863061	0.374326597468123	0.208	0.02	1
PLAAT3	0.00555790456211205	-0.704455778529593	0.375	0.7	1
ANTKMT	0.00579338640203361	0.461326511032773	0.292	0.06	1
FLT3LG	0.00579338640203361	0.405809873411736	0.292	0.06	1
TRAPPC13	0.00584368850280919	0.331428852524127	0.208	0.02	1
PPRC1	0.00584368850280919	0.275476990281981	0.208	0.02	1
SLC25A39	0.00587948801431683	0.525999887953006	0.625	0.3	1
PCSK7	0.00591101416062336	0.462547480084438	0.25	0.04	1
CLTA	0.00596137767095662	0.449114853972676	0.958	0.86	1
SLC25A38	0.00607473347687295	0.435303858894138	0.333	0.08	1
HSP90AA1	0.00609894593121436	0.600448705618606	1	0.98	1
CHRAC1	0.00614727433296086	0.404139780373678	0.292	0.06	1
ZCCHC8	0.00614727433296086	0.374119425339293	0.292	0.06	1
RSL24D1	0.00615910708407611	-0.757284710272148	0.583	0.78	1
NENF	0.0062944918994027	0.314568780139431	0.208	0.02	1
ENSMMUG00000063577	0.0062944918994027	0.387990145307641	0.208	0.02	1
BRI3BP	0.0062944918994027	0.274670494526405	0.208	0.02	1
ENSMMUG00000052792	0.00629640160362465	0.616748935039518	0.708	0.38	1
NDUFB3	0.00630716575564922	0.570992573004862	0.667	0.34	1
VTA1	0.00630935139251362	0.490552162232367	0.25	0.04	1
SRFBP1	0.00652051260824952	0.479044663994918	0.292	0.06	1
RGS1	0.0067350788233586	-1.0369413751115	0.417	0.7	1
RPL35A	0.00677363837136017	-0.261537219370589	1	1	1
JUN	0.00677431484367151	0.888410144586226	0.875	0.82	1
NPL	0.00677636022194041	0.300393460478548	0.208	0.02	1
PPM1B	0.00677636022194041	0.341315604287818	0.208	0.02	1
ENSMMUG00000052275	0.00678572671718294	-0.607746664759524	0	0.26	1
HCFC1R1	0.00683766633459133	0.39366426704431	0.75	0.42	1
NAA35	0.00687229418019987	0.437666140098748	0.417	0.14	1
EVPL	0.00691401069182098	0.37541246406749	0.292	0.06	1
MED8	0.0069154635876135	0.521846657093708	0.667	0.4	1
NAA20	0.00701858696600638	0.585001681107006	0.667	0.28	1
GBE1	0.00717926710385044	0.411576640347445	0.25	0.04	1
C1H1orf35	0.0071986249969167	0.505469823117795	0.458	0.18	1
UBA52	0.00725995498819056	-0.32317072288964	1	1	1
C1H1orf52	0.0073287117032945	0.423135715824179	0.292	0.06	1
NCK1	0.0073287117032945	0.56814711352423	0.292	0.06	1
RRM1	0.0073287117032945	0.428847455887665	0.292	0.06	1
ENSMMUG00000012479	0.00743559099740098	0.484432011603499	0.417	0.16	1
ASRGL1	0.00758910107852795	0.365340499489516	0.417	0.12	1
RBIS	0.00763004276579278	0.595909779048544	0.708	0.44	1
ARMC8	0.00765337709692166	0.352625092033781	0.25	0.04	1
ZDHHC5	0.00765337709692166	0.32826615760419	0.25	0.04	1
RPL13A	0.00777737613044565	-0.382945169907913	1	1	1
MMP25	0.00790923104051363	0.590328888479152	0.583	0.28	1
EIF4B	0.00791515669589218	-0.732521639521834	0.667	0.92	1
HMGXB4	0.00794334781683359	0.678078284999747	0.417	0.18	1
JMJD4	0.00795999645875904	0.494743303576358	0.333	0.08	1
MRPL17	0.00802024291006461	0.595613855398858	0.667	0.4	1
KRBOX4	0.00815536117726436	0.335805901265725	0.25	0.04	1
FN3KRP	0.00815536117726436	0.468641657180261	0.25	0.04	1
COX6B1	0.00843723474944503	0.552562507003158	0.958	0.76	1
MAP2K2	0.00850711528021264	0.548188547049491	0.625	0.34	1
KLF6	0.0085075544009019	-0.707342092600672	0.792	0.88	1
PTAFR	0.00851854853030161	0.625961655729251	0.542	0.28	1
ENSMMUG00000060377	0.00861555811882047	0.4712639233856	1	1	1
DCPS	0.00872994322378614	0.569020271529488	0.375	0.12	1
ENSMMUG00000014947	0.00883917750148894	0.605458602676597	0.708	0.36	1
P2RY14	0.00924858511646488	0.344546285290999	0.25	0.04	1
PDCD5	0.0094230705815123	0.442144275463926	0.625	0.26	1
ENSMMUG00000057000	0.00958004674779076	-0.592641639308115	0.167	0.46	1
LAMTOR4	0.0097430007044816	-0.533323146621584	0.5	0.74	1
MITD1	0.0097479626707888	0.583742174325448	0.417	0.16	1
GOLT1B	0.00975571562452976	0.358707101398745	0.292	0.06	1
STYXL1	0.00982878050191083	-0.493897885210948	0	0.24	1
UBL3	0.00984277704323607	0.313505931971028	0.25	0.04	1
SDHC	0.0099484800254855	0.559208643027907	0.417	0.14	1
SNRPD1	0.00995923136055489	0.398792410211504	0.583	0.26	1
PFDN2	0.0100780741062813	0.485547695013241	0.792	0.48	1
PARP9	0.0103010228678898	0.486299408910458	0.292	0.08	1
YY1	0.0103010228678898	0.604151395107961	0.292	0.08	1
TMEM50A	0.0104879580575874	0.407561870305696	0.75	0.48	1
HSPA8	0.0105378555046409	0.399628695266019	1	1	1
RPS19BP1	0.0105966766946704	0.439152446780853	0.667	0.38	1
BIRC3	0.0106515947199798	1.21389551451683	0.625	0.36	1
ENSMMUG00000002075	0.0108417821541082	0.63425093425042	0.458	0.2	1
PAFAH1B2	0.0108685001186638	0.560171863576394	0.292	0.08	1
SNU13	0.0109709831178084	0.575264226897157	0.833	0.6	1
TRIM24	0.0112719646786882	-0.565469156108234	0.083	0.34	1
LPXN	0.0113825322638524	0.643066581432771	0.625	0.4	1
SIGLEC6	0.0114995385354601	-0.535513731381803	0.792	0.88	1
ETF1	0.0115015950024825	-0.535302054270162	0.125	0.4	1
NOS1AP	0.0118215069295681	0.300522654151822	0.125	0	1
XYLB	0.0118215069295681	0.255146708714823	0.125	0	1
RAB33B	0.0118215069295681	0.270563396901138	0.125	0	1
LTB	0.0118215069295681	1.65198911874606	0.125	0	1
EOLA2	0.0118215069295681	0.262297499436279	0.125	0	1
ABCD1	0.0118215069295681	0.295916687271612	0.125	0	1
ENSMMUG00000037648	0.0118215069295681	0.256179806312022	0.125	0	1
ENSMMUG00000054976	0.0118215069295681	0.289455781174259	0.125	0	1
TEX10	0.0118215069295681	0.260718576281476	0.125	0	1
XPNPEP3	0.0118215069295681	0.272028293821685	0.125	0	1
CYTH4	0.0118215069295681	0.322604816508863	0.125	0	1
ENSMMUG00000054772	0.0118215069295681	0.255146708714823	0.125	0	1
TXNRD2	0.0118215069295681	0.293552066883131	0.125	0	1
ATP12A	0.0118215069295681	0.398097214091701	0.125	0	1
GRAP	0.0118215069295681	0.279034174556732	0.125	0	1
ATXN1L	0.0118215069295681	0.355742946137087	0.125	0	1
ENSMMUG00000042620	0.0118215069295681	0.350553098346233	0.125	0	1
JUND	0.0118215069295681	0.35233383514092	0.125	0	1
UPF1	0.0118215069295681	0.250221368370484	0.125	0	1
CA11	0.0118215069295681	0.351449125579132	0.125	0	1
CZIB	0.0119315010888708	0.574144126560895	0.75	0.62	1
PRKAG2	0.0119709475115704	0.668014938748283	0.5	0.22	1
ZFP36	0.0120608880790761	-0.839783760342355	0.667	0.86	1
SCGB1A1	0.0124572022339489	-0.797545098394172	0.125	0.4	1
PODXL	0.0125003186916627	0.700976091081006	0.667	0.36	1
CD9	0.012725480618542	-0.847352647122976	0.542	0.76	1
UBE2D2	0.0127411789707735	0.440207258851786	0.292	0.08	1
RPL37A	0.0128326658324191	0.462143981203141	1	1	1
SRP72	0.0130062339638991	-0.382548005159572	0.042	0.32	1
ENSMMUG00000064596	0.0131729703281906	0.422337200821435	0.5	0.2	1
SNX5	0.0131817013050993	0.574648736387767	0.625	0.38	1
ASL	0.0132391729906332	0.457830348785161	0.417	0.16	1
PLAAT4	0.0134260240003441	0.697551794949112	0.292	0.08	1
ITGB7	0.013506189962425	-0.566041525940458	0.167	0.46	1
ENSMMUG00000053735	0.0135344840596522	0.536088572937966	0.375	0.14	1
SRM	0.0137206602212383	0.507362063472446	0.542	0.26	1
DDA1	0.013969939144329	-0.5324459953911	0.042	0.28	1
PGD	0.0140907463483741	0.669874643293242	0.833	0.68	1
DHX40	0.014143199245141	0.365952513930662	0.292	0.08	1
PPP1R15A	0.0142475197962957	-0.71795117472133	0.792	0.9	1
IFNAR2	0.0143561574136119	0.468897105571029	0.708	0.44	1
RNF149	0.0144435751738586	0.336490250284928	0.333	0.1	1
PLEKHJ1	0.0144435751738586	0.455978289549383	0.333	0.1	1
DPM2	0.014551257683534	0.711629485263611	0.542	0.28	1
LUC7L3	0.0145521341230182	0.615225281225984	0.458	0.22	1
TINF2	0.0145875704110499	0.481575997547787	0.875	0.7	1
TNFRSF14	0.0148177668167225	0.499552279541558	0.5	0.24	1
TAX1BP1	0.0151327203921833	-0.667163627381973	0.417	0.66	1
PTPRB	0.0151457035092266	-0.591888060098103	0.083	0.34	1
LGALS3BP	0.0151560516523896	0.436740691254617	0.333	0.1	1
NOP14	0.0153390425649596	-0.563181705241823	0.333	0.6	1
BLVRB	0.0153460922777148	0.610863873360739	0.542	0.3	1
SGTA	0.0154658810127454	-0.473924750992442	0.042	0.3	1
PRDX1	0.0155590637106157	0.664754673100099	1	1	1
RPS13	0.0155590637106157	-0.339719920211357	1	1	1
RPS15	0.0155590637106157	-0.321266313119294	1	1	1
ENSMMUG00000013429	0.0155590637106157	-0.320708407856701	1	1	1
ENSMMUG00000011459	0.015679635029585	0.386020519066135	0.292	0.08	1
EIF2B1	0.0158992976648864	0.408661942424796	0.333	0.1	1
PGM1	0.0159467860817154	0.395479849491445	0.25	0.06	1
NPRL2	0.0159467860817154	0.574749145232523	0.25	0.06	1
STX1A	0.0159467860817154	0.391999406362912	0.25	0.06	1
ENSMMUG00000060530	0.0159467860817154	0.823584780095956	0.25	0.06	1
TPM4	0.0159972481127117	0.633189748920323	0.792	0.56	1
PAQR5	0.0160089998575872	0.429704797460805	0.375	0.12	1
NEK9	0.0160089998575872	0.365247877046369	0.375	0.12	1
COX4I1	0.0160599355152109	-0.306672875414031	1	1	1
ZNF445	0.0164307493600935	0.500833085700572	0.208	0.04	1
MCOLN1	0.0164307493600935	0.389487108889408	0.208	0.04	1
RASGEF1B	0.0164490207681456	-0.822109564265672	0.083	0.34	1
MAMU-DOB	0.0164490207681456	0.569767203955795	0.417	0.18	1
CCDC28A	0.016674407088348	0.474210358465807	0.333	0.1	1
MEF2A	0.0167445833705119	-0.593845505572809	0.042	0.28	1
ENSMMUG00000011644	0.0167445833705119	-0.42982993878619	0.042	0.28	1
MANF	0.0167681961994209	0.446661563259256	0.542	0.24	1
ARMCX1	0.0168578937148746	0.462725097679768	0.25	0.06	1
NDUFB11	0.017464282658684	0.474299828882767	0.875	0.84	1
FIG4	0.017479518084646	0.475273057623576	0.208	0.04	1
PEX3	0.0175461631759889	0.25491700890093	0.167	0.02	1
METTL1	0.0175461631759889	0.273553355685977	0.167	0.02	1
ENSMMUG00000006075	0.0176179209635698	0.577540403293441	0.458	0.2	1
MRPS6	0.0176179209635698	0.52736948239669	0.458	0.2	1
SAE1	0.0176358149159558	0.499247573407906	0.375	0.14	1
RPS7	0.0176485824960237	-0.287579182905707	1	1	1
STARD3NL	0.0177930889855844	0.415133519615927	0.417	0.16	1
CD4	0.0177930889855844	0.498745754826553	0.417	0.16	1
ADGRE2	0.0177930889855844	0.557026509613851	0.417	0.16	1
PSMB2	0.0178717929871615	0.467075699319884	0.667	0.38	1
NPM1	0.0182079177111174	-0.480323378306709	1	0.98	1
PUS1	0.0182595390430276	0.354303362558651	0.292	0.08	1
MPHOSPH6	0.0182595390430276	0.311646201150107	0.292	0.08	1
RHBDD2	0.018305244730678	0.325028724024464	0.375	0.12	1
EML2	0.0183225434841215	0.414580774424963	0.458	0.2	1
SLC4A2	0.018361648195675	0.456497150977331	0.375	0.16	1
IST1	0.0184647020667088	0.493602215616377	0.542	0.26	1
LRATD1	0.0184845446102566	0.780685022214613	0.583	0.42	1
NMI	0.018566638278661	0.637831219401562	0.542	0.32	1
ZNF629	0.0185865232208146	0.403000286337893	0.208	0.04	1
PAXX	0.0185979536795998	-0.631094845807769	0.167	0.4	1
RPL27A	0.0187519954370829	-0.518903266435828	0.917	0.92	1
ABHD6	0.0188180841378862	0.470684368308682	0.25	0.06	1
SGPL1	0.0188180841378862	0.409183620989876	0.25	0.06	1
MSH6	0.0188180841378862	0.478146542475629	0.25	0.06	1
IKBKE	0.0188481031111527	0.277305798822279	0.167	0.02	1
DUSP23	0.0188481031111527	0.312117203934143	0.167	0.02	1
ZNF501	0.0188481031111527	0.276638254425891	0.167	0.02	1
LARP1B	0.0188481031111527	0.337841346202664	0.167	0.02	1
ICA1	0.0188481031111527	0.308119370470144	0.167	0.02	1
SLFN5	0.0188481031111527	0.397235447801094	0.167	0.02	1
KLHDC4	0.0193241672241943	-0.496838386886304	0.083	0.32	1
DERL1	0.01938700789009	0.407839562228798	0.583	0.28	1
CHCHD7	0.019754394428462	0.493880205167932	0.208	0.04	1
TERF2IP	0.0198575288097245	0.468511438629156	0.458	0.22	1
STX18	0.0198709073427873	0.331825106957073	0.25	0.06	1
IFRD2	0.0199703413371509	0.303972872043359	0.417	0.14	1
RUVBL2	0.0199703413371509	0.342502379758292	0.417	0.14	1
DAD1	0.0200104535822832	0.319085741965511	0.875	0.7	1
SP110	0.0200145385378901	-0.476088227320391	0.333	0.6	1
SNRNP40	0.0201469520370767	0.467523572638325	0.417	0.18	1
RECK	0.0201793969078886	0.4686958688595	0.292	0.08	1
ENSMMUG00000028777	0.0201793969078886	0.314392338550403	0.292	0.08	1
MFSD4A	0.0202304336093175	-0.444235648642586	0	0.2	1
TRH	0.0202304336093175	-0.751965495781215	0	0.2	1
REST	0.0202304336093175	-0.403564194952625	0	0.2	1
DXO	0.0202304336093175	-0.469517246812481	0	0.2	1
ENSMMUG00000052202	0.0202337601129154	0.338949346092274	0.167	0.02	1
HELQ	0.0202337601129154	0.328605798452654	0.167	0.02	1
ACTN1	0.0202337601129154	0.277503697144909	0.167	0.02	1
ZSWIM8	0.0202337601129154	0.251112062093033	0.167	0.02	1
GGA1	0.0202337601129154	0.266081081580502	0.167	0.02	1
ZNF343	0.0202337601129154	0.317322884304051	0.167	0.02	1
TMEM134	0.0202391421094285	0.373368324635172	0.5	0.2	1
TAOK3	0.0205618839902079	0.552974244706138	0.667	0.4	1
ENSMMUG00000056126	0.0205864991829249	0.433819835577695	0.458	0.2	1
IK	0.0206786728149213	0.468559621758598	0.75	0.4	1
PLEC	0.0207421627510187	-0.599978440889121	0.417	0.68	1
RNF187	0.0209747946690577	0.417786643559388	0.25	0.06	1
AP3D1	0.0209747946690577	0.606354377431619	0.25	0.06	1
INTS3	0.0209858412862247	0.327722229082771	0.208	0.04	1
RNF220	0.0209858412862247	0.334394446669019	0.208	0.04	1
ENSMMUG00000060134	0.0209858412862247	0.30021407447864	0.208	0.04	1
ENSMMUG00000022130	0.0209858412862247	0.462942359102898	0.208	0.04	1
ENSMMUG00000059073	0.0209858412862247	0.410334476342928	0.208	0.04	1
LRRC27	0.0212037418433598	0.413170442920942	0.292	0.08	1
TSC2	0.0212037418433598	0.394793726499187	0.292	0.08	1
ANAPC13	0.0214963404316226	0.40452960583353	0.625	0.34	1
VPS37B	0.0215635566458588	-0.482754060178507	0.042	0.26	1
HCST	0.0216463098174491	0.782173927534132	0.708	0.46	1
FAM114A2	0.0217074792251182	0.375700526279104	0.167	0.02	1
LAS1L	0.0217074792251182	0.264420372152275	0.167	0.02	1
TMEM199	0.0217074792251182	0.275787776549985	0.167	0.02	1
CIAPIN1	0.0217074792251182	0.254635324017505	0.167	0.02	1
EXOC4	0.0218478892414386	0.597242739641987	0.375	0.14	1
PDIA4	0.0218478892414386	0.460082654284363	0.375	0.14	1
SAT1	0.0218615424040608	0.666881614935749	0.583	0.36	1
CCNL1	0.0219248309321285	-0.671973868503985	0.583	0.8	1
MED29	0.0220491264308032	0.366038140631603	0.333	0.12	1
ENSMMUG00000046665	0.0221317441656195	0.29127826176736	0.25	0.06	1
TMEM70	0.0222730884014375	0.32371758244076	0.292	0.08	1
PHYKPL	0.0222836533469059	0.280787096091314	0.208	0.04	1
LYRM2	0.0222836533469059	0.286523086453639	0.208	0.04	1
CEP162	0.0222836533469059	0.377370666417747	0.208	0.04	1
MDM2	0.0222836533469059	0.273528242991938	0.208	0.04	1
NLRC5	0.0222836533469059	0.353205561590206	0.208	0.04	1
IL27RA	0.0222836533469059	0.283367275758816	0.208	0.04	1
GPBP1L1	0.0223166978899263	0.499557848831056	0.292	0.1	1
LEPROTL1	0.0223675047778127	-0.571119458212656	0.167	0.4	1
LENG1	0.0224833840233277	0.297557745560575	0.542	0.24	1
ZC3H10	0.0225760625231336	0.257467632528797	1	1	1
SEPTIN8	0.0225959244395347	0.673810332621062	0.583	0.32	1
MCUR1	0.022697912762658	-0.439560425294359	0.083	0.34	1
PTGS1	0.0227537365498281	0.513508453456831	0.875	0.86	1
CD69	0.0231346102411242	-0.668026900176402	0.625	0.84	1
ENSMMUG00000015563	0.0232691433186645	-0.250150859250767	1	1	1
PLXNA1	0.0233438049807867	0.330586692855653	0.25	0.06	1
S100A2	0.0236507000260539	0.356189382335656	0.208	0.04	1
WDR20	0.0236507000260539	0.27015862836269	0.208	0.04	1
PARG	0.0236507000260539	0.310676824901474	0.208	0.04	1
BCL3	0.0236507000260539	0.262729375761406	0.208	0.04	1
TMEM143	0.0236507000260539	0.319600322839864	0.208	0.04	1
SMARCA5	0.023672039706963	-0.515881333448722	0.25	0.54	1
PIGP	0.0237634649991688	0.426568719139737	0.375	0.14	1
DSE	0.0240877417316303	0.373930226269556	0.333	0.12	1
TMEM126A	0.024152902180447	0.438278042778416	0.5	0.26	1
USP11	0.0243284355239586	0.491419640212378	0.542	0.3	1
MAT2A	0.0244997375254518	0.754763921516323	0.542	0.32	1
MTCH1	0.0245531762663899	0.298461741271039	0.292	0.08	1
DUSP4	0.0245942452894307	-0.467026323438933	0.208	0.5	1
G2E3	0.0246130772045975	0.318317449785393	0.25	0.06	1
ACVR1B	0.0246130772045975	0.294539554701406	0.25	0.06	1
ENSMMUG00000048888	0.0246130772045975	0.304305089571935	0.25	0.06	1
CFAP298	0.0246283375369444	0.506065480797126	0.417	0.16	1
SAFB	0.0247991855563787	-0.542723421396831	0.125	0.34	1
ARL4C	0.0249034194751649	-0.847566289242008	0.125	0.36	1
CLK2	0.0250899303149883	0.346612503249311	0.208	0.04	1
TNFAIP8L1	0.0250899303149883	0.273114752795996	0.208	0.04	1
ENSMMUG00000056354	0.0251669769521588	0.320840094126744	0.333	0.12	1
NEK6	0.0253287155771011	0.315451655423028	0.917	0.7	1
ENSMMUG00000002324	0.0256453048500597	0.659935272832513	0.792	0.6	1
JPT2	0.0256838328151213	0.357476688586133	0.292	0.1	1
TYROBP	0.0257258429847456	0.404573351520685	1	0.72	1
LRRC59	0.0258551556815693	-0.600852797357382	0.125	0.36	1
PLD3	0.0258623048524442	0.742642686721543	0.875	0.74	1
CTSL	0.0259417116173843	0.303771158329996	0.25	0.06	1
ZC3H11A	0.0260537598684446	0.430135800789696	0.542	0.3	1
ENSMMUG00000022428	0.0261672336523714	0.410313026710268	1	0.86	1
DCXR	0.0261745482976369	0.355438103603289	0.792	0.42	1
BTN2A2	0.0262177665350036	0.347022049393001	0.583	0.3	1
CAPG	0.026229387834857	0.356103115006811	1	0.98	1
CCDC93	0.0262878197414981	0.402414310367472	0.333	0.12	1
RGS19	0.0264526197385115	0.410791848507619	0.708	0.48	1
FBXW9	0.0266043723096266	0.334368522142275	0.208	0.04	1
ND5	0.0266069880228546	-0.596162832374485	0.75	0.86	1
RRP7A	0.0266081368748969	0.461245210766086	0.375	0.16	1
ATG12	0.0267837908764347	0.402248704202413	0.75	0.64	1
CNOT7	0.0268381831244867	-0.499045947799468	0.125	0.36	1
NMT1	0.0268584184439996	0.454351280511285	0.5	0.26	1
MIB1	0.0273319093406687	0.270613925873353	0.25	0.06	1
PIN1	0.0273982125491606	0.396684209619291	0.625	0.4	1
MAN2B2	0.0274515419034968	0.343585370657539	0.333	0.12	1
MKLN1	0.0274515419034968	0.440542459479347	0.333	0.12	1
NMB	0.0275747398919011	0.571765090469719	0.417	0.18	1
ENSMMUG00000050257	0.0278705045406615	0.599896315198601	0.708	0.54	1
ZNF483	0.0281028776290753	0.463192723114793	0.583	0.34	1
CDKN2B	0.0281653214652122	0.827828992943155	0.292	0.1	1
TCF19	0.0281971325465833	0.296632805602966	0.208	0.04	1
HHIPL1	0.0287859213865316	-0.315014100691739	0	0.18	1
BAG5	0.0287859213865316	-0.305589455152235	0	0.18	1
NR4A3	0.0287859213865316	-0.576047098954369	0	0.18	1
MPIG6B	0.0287859213865316	-0.370986470151983	0	0.18	1
JOSD2	0.0288243774886429	-0.457413214090325	0.083	0.3	1
RBM25	0.0288283073300977	0.292774277830532	0.417	0.16	1
ARIH2	0.0289013839396123	0.428403020763401	0.458	0.2	1
TMF1	0.0289013839396123	-0.507690568553511	0.125	0.36	1
AP2B1	0.0292013830252671	0.387580369760016	0.375	0.14	1
WBP2	0.0292876644730395	0.342005305795729	0.708	0.44	1
WSB1	0.0293481955939533	0.532124470295928	0.667	0.44	1
SLC9A3R1	0.0295856655109649	0.59364022324292	0.5	0.3	1
CUL5	0.0297532844078392	0.589530392317589	0.5	0.28	1
NUDT9	0.0297648908364537	0.399442436264633	0.417	0.18	1
NFIC	0.0299908861637963	0.498273332168821	0.375	0.16	1
ENSMMUG00000062848	0.0299908861637963	-0.499640562082976	0.083	0.3	1
ENSMMUG00000060858	0.0303815944364213	0.407170522442536	1	0.96	1
GPX1	0.0304089676760072	0.388169514040339	0.375	0.14	1
ACSL3	0.0305570040637914	-0.409493854534639	0.042	0.26	1
FGL2	0.0307428030130281	-0.539667819572493	0.5	0.7	1
HS3ST1	0.0308482507882371	-0.320368439859658	0.292	0.68	1
SDCCAG8	0.0310996942786236	-0.524860534679152	0.125	0.36	1
MPLKIP	0.0312130568561023	0.530144297391002	0.333	0.12	1
B2M	0.0312781084383302	0.466292986058511	1	1	1
TPT1	0.0312781084383302	-0.395163202334986	1	1	1
CAPN7	0.0315491909325583	-0.446595741376604	0.042	0.24	1
GTPBP4	0.0315491909325583	-0.402073766852063	0.042	0.24	1
CELF2	0.0315692941348068	-0.510720010817667	0.417	0.64	1
ERP44	0.0320103299290129	-0.549387290322073	0.25	0.46	1
DDX39A	0.0320907636849758	0.541789003486857	0.458	0.22	1
RPL31	0.0321972509629214	0.583117987941959	0.667	0.44	1
TMX1	0.0323961537422818	-0.257723634350877	0.25	0.52	1
VWA5A	0.0326621529345114	-0.461007720107065	0.958	0.98	1
DUSP1	0.0326640983181628	-0.806452217163878	0.667	0.9	1
PTP4A1	0.0327067280335434	-0.470882845028918	0.25	0.54	1
LSS	0.0333592307693147	0.440033934542946	0.25	0.08	1
CCDC97	0.0333592307693147	0.370282529625457	0.25	0.08	1
STAT1	0.0334614616848431	0.786583670795045	0.625	0.38	1
PSMB3	0.0334695442230307	0.434921792600519	0.708	0.46	1
NDUFS7	0.0335972305411054	0.533357967479204	0.833	0.54	1
TBC1D14	0.0336308716232327	-0.356191958304428	0.083	0.32	1
FKBP1A	0.0336854028090895	-0.48916154626622	0.583	0.76	1
SLC25A26	0.0337368825549683	-0.440234584963389	0.083	0.3	1
GBA	0.0337530519668979	0.348661515584962	0.292	0.1	1
RILPL2	0.0337757650456003	-0.645337474452112	0.458	0.6	1
ANKRD24	0.0338343384316038	-0.632115034762627	0.208	0.44	1
PSMD14	0.0342217141567061	0.384005755493725	0.5	0.24	1
ENSMMUG00000019238	0.0342633184807353	0.318318617171243	0.708	0.4	1
SLC12A7	0.0342767982764041	0.575160689331328	0.375	0.18	1
FUOM	0.0345845547193633	0.633321276805768	0.792	0.58	1
BPHL	0.0346775462468322	-0.367363038328727	0.042	0.26	1
STIP1	0.0352801017185574	0.736948803418831	0.667	0.44	1
DDHD2	0.035289746521368	0.357990519926782	0.292	0.1	1
SEC61B	0.035477716312137	0.299693756899444	0.958	0.86	1
NF2	0.035677652584816	0.358274430304328	0.375	0.14	1
SPIDR	0.0359186109786111	-0.41434635655475	0.042	0.24	1
UBAP1	0.0359186109786111	-0.452861190994492	0.042	0.24	1
ANAPC16	0.0359368434705328	-0.369537861233196	0.292	0.52	1
ENSMMUG00000055627	0.0364558791630008	0.41807554838787	0.542	0.34	1
ISYNA1	0.036646581497272	0.364205401917664	0.5	0.24	1
HERC3	0.0367194041056462	0.356102139709691	0.25	0.08	1
PML	0.0367194041056462	0.491564909001869	0.25	0.08	1
MGME1	0.0368857542617948	0.431370312672234	0.292	0.1	1
HINT2	0.0369376590062599	-0.411744664808972	0.375	0.64	1
ENSMMUG00000001645	0.037138844579252	-0.286773668493643	1	1	1
TRABD	0.0376442668910275	0.35908040557828	0.542	0.32	1
MRPL24	0.037656793387373	0.455482791351913	0.5	0.28	1
MRPL38	0.0378759774582838	0.339738019829891	0.375	0.16	1
LAX1	0.0379129346541569	-0.552562416506487	0.167	0.4	1
APOC1	0.0383790870092954	2.09317174460942	0.375	0.18	1
CEP85L	0.0385049190255588	0.517517837763056	0.25	0.08	1
ENSMMUG00000056023	0.0385049190255588	0.372508903603568	0.25	0.08	1
HNRNPM	0.0385172367803156	-0.550086045352648	0.458	0.64	1
SOD1	0.0389939989522675	0.66479622410866	0.875	0.66	1
DPP3	0.0390713721530865	0.50005147581021	0.333	0.14	1
FBXO6	0.0391099163803604	-0.418525292164211	0.042	0.24	1
GADD45A	0.039216317417931	-0.546430649788708	0.167	0.4	1
NFYC	0.0394047940811953	0.374137474570946	0.417	0.2	1
POGZ	0.0402627476904882	0.38886273519517	0.292	0.1	1
ENSMMUG00000010630	0.0402627476904882	0.33236451316279	0.292	0.1	1
DNAJA3	0.0403636938480224	0.293037783824276	0.25	0.08	1
RPL23	0.0403981907978107	-0.357287240270064	1	0.94	1
HPGD	0.0404041195882237	0.531309192493696	0.958	1	1
ND4L	0.0404041195882237	-0.310277923997814	0.958	1	1
EXOC7	0.0405197027114431	0.296782879248378	0.5	0.22	1
BTBD7	0.0405821273449254	-0.324637222213554	0.083	0.32	1
CISD2	0.0406636789673719	0.406422817167232	0.625	0.36	1
TMCC2	0.0407795942121986	-0.384591409346168	0	0.16	1
ETS2	0.0407795942121986	-0.305934063075685	0	0.16	1
SMAD5	0.0407795942121986	-0.3765145409441	0	0.16	1
VEGFA	0.0407795942121986	-0.305893366242253	0	0.16	1
UBE3A	0.0407795942121986	-0.336500626447312	0	0.16	1
AGO2	0.0407795942121986	-0.282764612051971	0	0.16	1
ZRANB1	0.0407795942121986	-0.339232369742453	0	0.16	1
USP20	0.0407795942121986	-0.314946965123327	0	0.16	1
PNPT1	0.0407795942121986	-0.336557683457553	0	0.16	1
SETDB2	0.0407795942121986	-0.293591306550425	0	0.16	1
URI1	0.0407795942121986	-0.307533169314834	0	0.16	1
PSMB9	0.0409242722190464	0.385986065248971	0.875	0.58	1
RAB14	0.0411506730940424	0.56453422118684	0.75	0.58	1
SNAP29	0.0413844332411578	0.447660422252494	0.417	0.22	1
HSP90B1	0.0414185713665041	0.415410872530497	1	0.84	1
LSM4	0.041507747003261	-0.449850544802005	0.583	0.72	1
GMFG	0.0415392515555907	0.35173302660951	1	0.94	1
MICOS13	0.0416910974598778	0.527773358477788	0.875	0.82	1
PIK3R6	0.0417333361843005	0.446919676319348	0.75	0.56	1
ENSMMUG00000047277	0.0419180322229061	0.360665330681749	0.458	0.24	1
ATP5PO	0.0421108063850684	-0.434666059471541	0.958	0.94	1
ARL4A	0.0424393287257822	-0.416064800530238	0.083	0.3	1
CTSH	0.0424393287257822	-0.4207430632686	0.083	0.3	1
FAAP100	0.0424393287257822	0.313842497223175	0.375	0.16	1
PNRC2	0.0428529352653846	0.261360446257431	0.458	0.2	1
IL2RA	0.0435762605082315	0.549531387985398	0.625	0.34	1
SNRPA1	0.0435978549911397	0.400793629651619	0.917	0.68	1
C16H17orf49	0.043822098464331	0.255854087612658	0.958	0.88	1
EIF3G	0.043822098464331	-0.416220331027617	0.917	0.9	1
CC2D1B	0.043898372393494	-0.399408191008858	0.042	0.22	1
ENSMMUG00000064126	0.043898372393494	-0.483889997032592	0.042	0.22	1
RPS6	0.0439096326490081	-0.328529586985944	0.958	1	1
SERTAD3	0.0439980595062243	0.402997310204495	0.333	0.14	1
ENSMMUG00000037977	0.0440482267650178	0.405521058092191	0.208	0.06	1
TRAF2	0.0440482267650178	0.502570206135306	0.208	0.06	1
DPCD	0.0440602886017666	-0.387307735011951	0.083	0.3	1
NR4A1	0.0440602886017666	-0.696632490083826	0.083	0.3	1
ZCCHC7	0.0443101590645188	0.289242970756062	0.25	0.08	1
ATP13A1	0.0443101590645188	0.285592399672652	0.25	0.08	1
ENSMMUG00000052747	0.044664736094993	0.474007192798064	0.792	0.6	1
STX7	0.0448374585118915	0.549897529475533	0.458	0.24	1
COX7A2	0.0451178794641919	0.31710759025196	1	0.92	1
CSTB	0.0451337886741634	0.459720125426863	1	1	1
GPR107	0.0452552264070581	0.357363028670271	0.333	0.12	1
TVP23B	0.0457527101777456	0.38833791523943	0.333	0.14	1
TMEM11	0.0457527101777456	0.283985997991466	0.333	0.14	1
CMTR1	0.0457899998736065	0.524996666750461	0.5	0.28	1
GRPEL2	0.0458177638265273	-0.411251901569503	0.042	0.22	1
SPARC	0.0458177638265273	-0.387930954329423	0.042	0.22	1
MOB4	0.0461227359026054	0.483584500152062	0.458	0.28	1
SESN1	0.046208354594418	-0.513809020234482	0.125	0.34	1
ISG15	0.0463480234922111	0.991594976430452	0.208	0.06	1
ZNF143	0.0463480234922111	0.405246348670071	0.208	0.06	1
ABCA7	0.0463480234922111	0.376406150657777	0.208	0.06	1
PIAS4	0.0463480234922111	0.339690317443718	0.208	0.06	1
CHCHD3	0.0463603379968042	0.415988661645002	0.458	0.24	1
DOCK11	0.0463603379968042	0.280615688905774	0.458	0.24	1
ESF1	0.0463603379968042	0.437260685570941	0.458	0.24	1
RBM39	0.0467546600256173	-0.465773510075929	0.792	0.9	1
ENSMMUG00000015208	0.0468972861660227	0.315028932706527	0.792	0.64	1
HSF1	0.0472309778286374	-0.546071694126234	0.417	0.58	1
ENSMMUG00000006499	0.0474106520304279	0.296748258623088	0.875	0.66	1
ENSMMUG00000002309	0.0474593193100164	0.35103454461487	0.375	0.16	1
KIAA0232	0.0475252448264538	-0.430686448244069	0.125	0.36	1
AKAP9	0.0475499102168642	-0.506487008905183	0.25	0.48	1
CORO1B	0.0476367711362721	-0.497699464054945	0.375	0.62	1
SLMAP	0.0478073718999673	-0.414975000265084	0.042	0.22	1
CTDSPL2	0.0478073718999673	-0.464430262272329	0.042	0.22	1
ENSMMUG00000038088	0.0478204836421487	-0.444477055263161	0.167	0.36	1
ENSMMUG00000058919	0.0480522024192401	-0.415069937757387	0.25	0.5	1
DARS1	0.0482105262766116	0.365658458942355	0.625	0.38	1
PARK7	0.0482111402888025	0.43968147546615	0.792	0.64	1
GPAA1	0.0484058237455117	0.45173180294857	0.542	0.32	1
SLC25A30	0.0484456438420897	0.476165252531517	0.583	0.36	1
ACBD5	0.0485774064744567	0.330037191342782	0.25	0.08	1
TOLLIP	0.0485774064744567	0.321562597682337	0.25	0.08	1
UFM1	0.0485774064744567	0.316285479468276	0.25	0.08	1
NFKBIE	0.0487480876233917	0.372956142458639	0.208	0.06	1
REEP3	0.0487480876233917	0.503242978417618	0.208	0.06	1
PPP5C	0.0487480876233917	0.478852103861101	0.208	0.06	1
COTL1	0.0489356852278328	0.25186781481005	0.875	0.72	1
WDR46	0.0490282618901843	0.452464356095371	0.625	0.4	1
R3HDM4	0.049447178658222	0.323282949554105	0.5	0.24	1
ADRB2	0.0495268902618125	0.468602644807391	0.583	0.34	1
CCNH	0.0495914671928059	-0.644357468860789	0.208	0.42	1
CAMK1D	0.0495986698737943	0.380254523182136	0.375	0.18	1
TNFRSF12A	0.0495986698737943	0.647070327351772	0.375	0.18	1
ATP8B4	0.0498690978660939	-0.361299279714856	0.042	0.22	1
ENSMMUG00000010266	0.0501131486076234	0.432688512641415	0.708	0.58	1
SRPK2	0.0501630014935834	0.399472025049691	0.292	0.12	1
LBH	0.0502566537282789	0.640438449018239	0.458	0.26	1
CD44	0.0503219124581692	-0.372383846047802	0.958	1	1
ENSMMUG00000018474	0.050382697830909	0.395685187164361	0.5	0.28	1
ESD	0.0508018928190971	0.570213010698611	0.458	0.28	1
ANKRD49	0.0508372774805794	0.322572113179046	0.25	0.08	1
PROS1	0.0508723648158621	0.513208512568534	0.417	0.22	1
ZNRD1	0.0508723648158621	0.480606297381821	0.417	0.22	1
ACP6	0.0511304637944549	-0.465586324390068	0.167	0.36	1
ERLEC1	0.0511353335300125	-0.424171330718183	0.292	0.54	1
PSMD13	0.0512230425974042	0.427085900883226	0.625	0.42	1
PANK4	0.051251641590329	0.391809751868544	0.208	0.06	1
PEX2	0.051251641590329	0.278417602935065	0.208	0.06	1
LZTR1	0.051251641590329	0.288302089706964	0.208	0.06	1
JMJD6	0.051251641590329	0.276481238854572	0.208	0.06	1
NUBP1	0.051251641590329	0.264280288359342	0.208	0.06	1
ITK	0.051385061558122	-0.350861332267394	0.083	0.28	1
LAMP2	0.0514066047666601	0.377622595221658	0.375	0.18	1
CKLF	0.0514979637707112	0.416433569751766	0.75	0.58	1
RPL13	0.0516943435824625	-0.25480748224769	1	1	1
PTPN7	0.0519089471226462	0.492806103389201	0.458	0.26	1
HADHA	0.051973769745324	-0.573867259555042	0.333	0.54	1
GADD45GIP1	0.051973769745324	0.543510979435964	0.625	0.4	1
C4H6orf136	0.0519872963819251	0.318771873213031	0.458	0.22	1
APMAP	0.0519872963819251	0.368148406671637	0.458	0.22	1
TOPBP1	0.0520048643664041	0.306194493495283	0.292	0.1	1
TUBGCP4	0.0522386454863911	0.32868074016267	0.292	0.12	1
USP15	0.0528941618927059	0.325119493226545	0.458	0.24	1
ZNF609	0.0529694562379634	0.31146949740142	0.375	0.16	1
CD83	0.0530586042198171	0.588578646829237	0.542	0.32	1
RPL3	0.0530979572855834	-0.307882999582929	1	0.98	1
GPN2	0.0531845477616041	0.303519170812595	0.25	0.08	1
GFM1	0.0531845477616041	0.378823590974479	0.25	0.08	1
NOP16	0.0531845477616041	0.328341970924659	0.25	0.08	1
CTU2	0.0531845477616041	0.25675290848461	0.25	0.08	1
C18H18orf25	0.0531845477616041	0.346872733785409	0.25	0.08	1
RALBP1	0.0531845477616041	0.255823865559578	0.25	0.08	1
ENSMMUG00000028889	0.0532693780075209	0.340186251284591	0.375	0.18	1
ATF7	0.0533717565174058	0.320716880573224	0.333	0.14	1
TOE1	0.0538619497730515	0.306325473306013	0.208	0.06	1
MRPL3	0.0542166143031281	-0.337866321392506	0.042	0.22	1
DDX6	0.0542166143031281	-0.331077009006758	0.042	0.22	1
ENSMMUG00000054067	0.0543856321633065	0.423555956084641	0.292	0.12	1
HSBP1	0.0545200059155555	0.361794925776046	0.833	0.74	1
FAM32A	0.0546428164490306	0.347034330827304	0.458	0.24	1
STAT3	0.0546902714967212	-0.438925243601657	0.25	0.46	1
CLNS1A	0.055039817322144	-0.36324952129759	0.333	0.56	1
BCL2A1	0.0555100909642611	0.323422675968678	0.167	0.04	1
AAR2	0.0555100909642611	0.372395171308402	0.167	0.04	1
DCAF15	0.0555100909642611	0.32427493961777	0.167	0.04	1
YIPF6	0.0556216770869147	0.253538058100842	0.25	0.08	1
GLTP	0.0556216770869147	0.302558739905411	0.25	0.08	1
NDFIP1	0.0557147934875957	0.258520572884919	0.833	0.72	1
FGFR1OP2	0.055841695903427	0.435098013091229	0.417	0.2	1
OSTC	0.0559204359360345	-0.392191467234323	0.458	0.68	1
PSMD7	0.0564535907330462	0.376767389675485	0.417	0.24	1
SNRPD2	0.0564677568282882	-0.346120751379558	0.708	0.84	1
CTDSP2	0.0565063096435293	-0.341152990758674	0.042	0.22	1
QRSL1	0.0565823157101993	0.260900666351994	0.208	0.06	1
PPP2R2D	0.0565823157101993	0.298526180985279	0.208	0.06	1
NR4A2	0.0566685476537089	-0.504832156894135	0.292	0.56	1
ANAPC5	0.057562196343908	0.323843881983255	0.333	0.14	1
COPRS	0.057562196343908	-0.399284621583183	0.083	0.26	1
SPG7	0.057562196343908	0.370925929017262	0.333	0.14	1
CUBN	0.057562196343908	0.400076848560519	0.333	0.14	1
ZBTB21	0.0575781238259437	-0.383216673450011	0	0.14	1
ZNF184	0.0575781238259437	-0.356714492709803	0	0.14	1
ZNF592	0.0575781238259437	-0.294111173410879	0	0.14	1
DNAAF2	0.0575781238259437	-0.36269731136935	0	0.14	1
SLC39A9	0.0575781238259437	-0.262385015499737	0	0.14	1
ANGEL1	0.0575781238259437	-0.297622251583454	0	0.14	1
BCOR	0.0575781238259437	-0.267723433420018	0	0.14	1
SFTPC	0.0575781238259437	-0.658532441128019	0	0.14	1
NRP1	0.0575781238259437	-0.362944517213147	0	0.14	1
DTYMK	0.0575781238259437	-0.272325998010452	0	0.14	1
CCDC153	0.0575781238259437	-0.323488292372924	0	0.14	1
TSGA10	0.0575781238259437	-0.266804285381455	0	0.14	1
FANCL	0.0575781238259437	-0.331021232887241	0	0.14	1
EPAS1	0.0575781238259437	-0.315009389838738	0	0.14	1
MAFF	0.0575781238259437	-0.39159140251113	0	0.14	1
TRMT6	0.0575781238259437	-0.274177002471586	0	0.14	1
USH1C	0.0575781238259437	-0.359564014491078	0	0.14	1
BMPER	0.0575781238259437	-0.270516953087233	0	0.14	1
SYT4	0.0575781238259437	-0.647184092701804	0	0.14	1
ENSMMUG00000011291	0.0578388690943183	0.465937624338626	0.542	0.34	1
MSN	0.0579847830854444	0.420174462725471	0.833	0.78	1
REEP5	0.0581072605754334	0.389875191264365	0.958	0.86	1
SIPA1	0.058151150250537	0.276074114177106	0.25	0.08	1
ADA	0.058151150250537	0.318466922250132	0.25	0.08	1
RNF167	0.0581921820735664	-0.358625901282961	0.208	0.46	1
TCEAL4	0.0583274084754705	-0.394798086765528	0.167	0.36	1
NDUFA6	0.0583676556107343	0.321965034274714	0.708	0.48	1
USP21	0.0586952677770689	0.266657351127171	0.167	0.04	1
CTSO	0.0586952677770689	0.319997180079792	0.167	0.04	1
RXRB	0.0586952677770689	0.318015510253752	0.167	0.04	1
NOP2	0.0586952677770689	0.32927150777839	0.167	0.04	1
TMEM117	0.0586952677770689	0.351620190402515	0.167	0.04	1
ZNF701	0.0586952677770689	0.285363515511139	0.167	0.04	1
RAB6B	0.0589007657450034	0.349999103942895	0.292	0.12	1
RCAN3	0.0593238841451277	0.299488361258735	0.125	0.02	1
TIGD2	0.0593238841451277	0.263565207908799	0.125	0.02	1
SLC10A7	0.0593238841451277	0.262168684783588	0.125	0.02	1
NDUFAF2	0.0593238841451277	0.253358892518775	0.125	0.02	1
TDP1	0.0593238841451277	0.255519428768375	0.125	0.02	1
EPSTI1	0.0593238841451277	0.377009469193642	0.125	0.02	1
TMEM106A	0.0593238841451277	0.262208040102451	0.125	0.02	1
ZBTB14	0.0593238841451277	0.260551592769712	0.125	0.02	1
PRAM1	0.0593238841451277	0.305180189327282	0.125	0.02	1
TOMM40	0.0593238841451277	0.285950583240263	0.125	0.02	1
R3HCC1L	0.0594160791170706	0.298856917934831	0.208	0.06	1
NR1H3	0.0594160791170706	0.263924827698062	0.208	0.06	1
STAT6	0.0599167142747738	0.279341547614857	0.5	0.24	1
ENSMMUG00000062288	0.0601803080024267	0.462600247459203	0.417	0.26	1
RGCC	0.0601803080024267	-0.656564762361152	0.167	0.38	1
IAH1	0.0602526066452877	0.328308285090618	0.417	0.24	1
GRPEL1	0.060866565488337	-0.478061163206526	0.208	0.38	1
KEAP1	0.0611385283992392	0.303904454039174	0.375	0.16	1
CPSF7	0.0612725164109422	0.328774043761405	0.292	0.12	1
SDHAF4	0.0612932330671365	0.478195668701776	0.375	0.18	1
CDK5RAP3	0.0612932330671365	0.441847380619034	0.375	0.18	1
SNRNP35	0.0613274720815201	0.411692840834905	0.292	0.1	1
FUCA2	0.0613573422869619	-0.471777712299565	0.208	0.4	1
DNAJB1	0.0616595995896917	0.260564408225341	0.667	0.5	1
SRSF2	0.0616849245344967	0.401426092711751	0.583	0.4	1
MAP7D3	0.061751608744487	0.389188294068959	0.333	0.16	1
TSPAN3	0.0617663415480249	0.350915218589412	0.417	0.2	1
GGNBP2	0.0620226311514076	0.313861842864835	0.333	0.14	1
TMEM184C	0.0620307591417275	0.271269566442707	0.167	0.04	1
OTUD6B	0.0620307591417275	0.305438452679837	0.167	0.04	1
CHRNB1	0.0620307591417275	0.282419821445938	0.167	0.04	1
DUSP6	0.0622301903217888	-0.550604129884666	0.167	0.36	1
SMAP2	0.0623666127101928	0.262305926795738	0.208	0.06	1
ENSMMUG00000057835	0.0623666127101928	0.295147223881734	0.208	0.06	1
TXN2	0.0627256560488707	-0.417725949592346	0.25	0.44	1
CBX3	0.0631318051216395	0.303164130233479	0.708	0.68	1
NUP133	0.0633779798781407	-0.303618817770766	0.042	0.2	1
CHST11	0.0633779798781407	-0.388346735932596	0.042	0.2	1
UTP18	0.0633779798781407	-0.323293480203932	0.042	0.2	1
C1H1orf50	0.0634079647647813	0.292584988747896	0.125	0.02	1
GIMAP4	0.0634079647647813	0.303958479118661	0.125	0.02	1
MCM9	0.0634079647647813	0.26858834045004	0.125	0.02	1
LLGL1	0.0634079647647813	0.262471598539087	0.125	0.02	1
ARRB1	0.0634485605639431	0.319840503163804	0.375	0.18	1
MOSPD3	0.0637228149616634	0.335399402945299	0.292	0.12	1
MAN1A2	0.0638629467286424	-0.360525247228515	0.042	0.22	1
SCARA3	0.0638629467286424	-0.320653515172145	0.042	0.22	1
CBFA2T3	0.0638629467286424	-0.339208723390562	0.042	0.22	1
SGK1	0.0640200670466094	-0.6416062551953	0.083	0.28	1
TRIAP1	0.0640200670466094	0.356008214547138	0.333	0.16	1
BCKDK	0.0642611702542424	-0.423860361681284	0.167	0.36	1
SEPTIN2	0.064815209192005	-0.349851408275884	0.417	0.68	1
ENSMMUG00000038373	0.0648622740884855	0.414108995305495	0.75	0.56	1
SLC25A10	0.0649346590236516	0.296419567630298	0.583	0.36	1
ENSMMUG00000011798	0.0653780787646153	-0.353755511506159	0.625	0.78	1
SERF2	0.0654373188377422	0.263150376258309	0.208	0.06	1
UBIAD1	0.0655215810441556	0.286358580868422	0.167	0.04	1
AAGAB	0.0655215810441556	0.254797788758648	0.167	0.04	1
MAK16	0.0655215810441556	0.323546132096416	0.167	0.04	1
ENSMMUG00000015217	0.0655215810441556	0.25130172170931	0.167	0.04	1
APTX	0.0655215810441556	0.273522916660448	0.167	0.04	1
SPAST	0.0655215810441556	0.270021095009643	0.167	0.04	1
ENSMMUG00000056722	0.0655215810441556	0.262906713740069	0.167	0.04	1
PTGS2	0.0656421852558162	-0.896167440441215	0.417	0.6	1
ENSMMUG00000048621	0.0656661307655101	0.358745796699326	0.375	0.18	1
TNFRSF10A	0.065998147664923	0.268298967491883	0.417	0.2	1
FAM76A	0.0660812834143946	-0.338881738984213	0.042	0.2	1
EIF4G3	0.0660812834143946	0.464207870918491	0.25	0.1	1
ABCC5	0.0660812834143946	-0.366388509955246	0.042	0.2	1
OXER1	0.0662534956294689	0.330607207380697	0.292	0.12	1
RBCK1	0.0662958942254475	0.327323766189017	0.417	0.22	1
BAG1	0.0663188151275896	0.263480914334241	0.25	0.08	1
NSMCE1	0.0663932245022476	-0.503163153557909	0.5	0.72	1
UBE2G1	0.0664843790113467	-0.305720731424962	0.042	0.22	1
C1GALT1	0.066765326356811	-0.366527464323235	0.083	0.26	1
GNB5	0.0673210469148715	-0.320759061168814	0.25	0.46	1
UBE2F	0.0674077456681235	0.396298118770656	0.625	0.46	1
GFER	0.067655134072853	0.485625204559379	0.375	0.2	1
APBB1IP	0.0677083296494455	-0.338663390615437	0.5	0.76	1
GGACT	0.0677216383751582	0.257308547064985	0.125	0.02	1
ARGLU1	0.0679161602485954	-0.288625710681696	0.875	0.9	1
ENSMMUG00000006971	0.0686316259156544	0.272637587223666	0.208	0.06	1
NNT	0.0688664033019529	0.260014977799756	0.292	0.12	1
HAX1	0.0688780605072356	-0.451031387445919	0.333	0.56	1
TIAL1	0.0688780605072356	0.282354607790653	0.667	0.4	1
PHF19	0.0688788939568822	0.350300896206285	0.25	0.1	1
SLC29A1	0.0689643333390541	0.375044368110051	1	1	1
NR3C1	0.0690562968404955	-0.422392577209509	0.542	0.7	1
ENSMMUG00000045555	0.0691727939699344	0.257145181262093	0.167	0.04	1
MUS81	0.0692463955636801	-0.350648166510224	0.083	0.26	1
PLA2G15	0.0692463955636801	0.290056154206538	0.333	0.14	1
RASAL3	0.0692463955636801	-0.397615726033722	0.083	0.26	1
SH3BGRL	0.0695087222957461	-0.428254508951843	0.792	0.9	1
HMGN3	0.0699866888578471	-0.529283896911782	0.75	0.86	1
ENSMMUG00000050336	0.0704660529316674	0.303209824509091	0.417	0.2	1
CXCL16	0.0706125921880449	0.62676743913063	0.292	0.14	1
RPL27	0.0707456999215868	-0.298427215936523	0.958	1	1
STMN1	0.0712414742131278	-0.492818228545287	0.083	0.28	1
PIGS	0.0712414742131278	0.340528782979934	0.333	0.16	1
SF3A2	0.0717672180614728	0.274384378801986	0.625	0.42	1
SATB1	0.0717730937420643	-0.355715025391906	0.042	0.2	1
ENSMMUG00000063657	0.0717730937420643	0.352504445272075	0.25	0.1	1
STN1	0.0723010204848284	-0.356165879232108	0.125	0.32	1
SERINC3	0.0729007385018004	0.276573567364527	0.625	0.36	1
RNF11	0.072911904941965	0.40273685827021	0.625	0.4	1
SPAG5	0.0729894957254295	0.399062707967669	0.167	0.04	1
ENSMMUG00000061630	0.0729894957254295	0.369816762568848	0.167	0.04	1
ENSMMUG00000017267	0.0729894957254295	0.316488822271049	0.167	0.04	1
CUX1	0.0729942962489614	-0.445467159245437	0.167	0.34	1
PTPN6	0.0739743029042459	0.409597022699406	0.75	0.52	1
ODF2	0.0744357914393091	-0.36830417615991	0.083	0.26	1
PLEKHA5	0.0746488960325608	-0.526559999500745	0.083	0.24	1
DYNLT1	0.0748464948174032	0.288349838826273	0.708	0.52	1
KIF16B	0.0751010901489728	0.51686924318545	0.625	0.46	1
SEC14L2	0.0751791174414828	0.317690332142721	0.417	0.2	1
CDC42	0.0762738097916275	-0.333959409871033	0.875	0.96	1
LMO4	0.0763481917459864	0.405926447543291	0.792	0.6	1
ACTR3	0.0763481917459864	0.393348498640075	0.792	0.6	1
EPRS1	0.0764316364738819	0.280959249882968	0.458	0.22	1
NDUFAB1	0.0768882719309475	0.400442658777344	0.792	0.54	1
TUBB6	0.0769930927651	-0.577611303612806	0.25	0.44	1
NGDN	0.0771472614614943	-0.326055500718731	0.083	0.26	1
P2RX4	0.0771472614614943	0.348316317500567	0.333	0.14	1
POLR1E	0.0771472614614943	0.303760375405032	0.333	0.14	1
IMMT	0.0771472614614943	0.341139141677742	0.333	0.14	1
KDM6B	0.0771472614614943	-0.401079690973419	0.083	0.26	1
PRKCA	0.0771472614614943	-0.336445917679128	0.083	0.26	1
CSNK1G3	0.0772049487056879	-0.366789458567709	0.125	0.32	1
GNA13	0.0772049487056879	-0.317053306203768	0.125	0.32	1
KATNA1	0.0772170681770097	0.282874679509406	0.292	0.12	1
ARAP1	0.0772170681770097	0.307106233187189	0.292	0.12	1
RAB4A	0.0776255646572068	0.436066624347728	0.417	0.24	1
BORCS6	0.0776255646572068	-0.433268343042376	0.167	0.36	1
PSMC2	0.0778357126283343	0.311900944709385	0.458	0.26	1
HAT1	0.0778604398822396	0.291638392089981	0.25	0.1	1
DERL3	0.0778604398822396	0.354666965868884	0.25	0.1	1
C18H18orf32	0.0782522285262371	-0.336251426306204	1	1	1
AP1M1	0.0783224846026818	0.378306354621502	0.75	0.62	1
PCMT1	0.0787639981935854	0.384516686749121	0.708	0.6	1
GBP3	0.0791174043352879	0.517444823938886	0.333	0.16	1
PRRC2B	0.0791174043352879	0.342937151697278	0.333	0.16	1
MAMU-DRB1	0.0791861399370901	1.04745187054505	0.583	0.38	1
PPIG	0.0792320661260675	0.382019308938921	0.5	0.32	1
SHKBP1	0.0797566931141008	0.354076453353226	0.375	0.2	1
MRPS18C	0.0802365938993478	-0.393736934809871	0.167	0.34	1
TGFB1	0.0806080308083484	0.409048752715287	0.5	0.3	1
STK40	0.0810581942897901	-0.302712859166434	0.042	0.2	1
UTP23	0.0810581942897901	-0.304364065268554	0.042	0.2	1
CHD1L	0.0811398975415099	-0.274033060594249	0	0.12	1
PLCL2	0.0811398975415099	-0.264891645065588	0	0.12	1
LRRC61	0.0811398975415099	-0.274102470828439	0	0.12	1
FAM151B	0.0811398975415099	-0.260076317842731	0	0.12	1
MAP3K7	0.0811398975415099	-0.251017995381373	0	0.12	1
TSPAN6	0.0811398975415099	-0.29725141979682	0	0.12	1
SUPV3L1	0.0811398975415099	-0.262486661267211	0	0.12	1
ERICH2	0.0811398975415099	-0.321965073603236	0	0.12	1
PIP5K1B	0.0811398975415099	-0.267918878833408	0	0.12	1
ENSMMUG00000019944	0.0811398975415099	-0.257165322760467	0	0.12	1
SRR	0.0811398975415099	-0.254764934761942	0	0.12	1
SNRPA	0.0811398975415099	-0.262238246213761	0	0.12	1
SRP14	0.0812067163265823	0.380830648962155	0.958	0.94	1
PSENEN	0.0812197595271037	0.499187189703265	0.667	0.48	1
TSPAN2	0.0817428063848232	-0.394749716722349	0.792	0.88	1
SLC39A4	0.0818949801463271	0.418639589958433	0.333	0.16	1
STAMBPL1	0.0820426081499182	0.425236447148289	0.208	0.08	1
EIF3E	0.0822256236850148	-0.338312815524686	0.708	0.86	1
ND6	0.0822600631717797	0.353670320660687	0.542	0.32	1
OCIAD1	0.0823630525435647	0.472716443593086	0.542	0.38	1
DDIT4	0.0825540450574331	-0.31343223151264	0.167	0.36	1
RNF114	0.0827283441785506	0.274933407568811	0.417	0.2	1
PITPNB	0.0827766243799026	-0.500555057248346	0.167	0.34	1
PPP6R3	0.082811634671964	-0.335429175554082	0.083	0.26	1
MED25	0.0828276523246149	-0.453447480666754	0.25	0.48	1
UBL7	0.0830384525473732	-0.455606141474928	0.125	0.3	1
CORO1A	0.0830986732717134	0.388497051734785	0.792	0.74	1
PSMD11	0.0832365429063489	0.329491174731871	0.583	0.34	1
RGS2	0.0832516821423316	-0.669246566522091	0.75	0.84	1
ITM2A	0.0837918529833271	-0.383868257086699	0.792	0.88	1
HPGDS	0.0839365484543545	0.707731156066874	0.667	0.52	1
ENSMMUG00000007657	0.0841688181500135	0.290719271590897	0.917	0.9	1
CAB39	0.0842574291094746	0.331524689949279	0.5	0.28	1
TENT5A	0.0843617496422284	0.29780418830854	0.25	0.1	1
EFL1	0.0843617496422284	0.325075905977999	0.25	0.1	1
TMEM216	0.0843617496422284	0.278404248551998	0.25	0.1	1
CHD1	0.0845985567128578	-0.46227834804551	0.25	0.46	1
FKBP3	0.0845985567128578	0.387838424039345	0.542	0.32	1
ZNF514	0.0847347557626379	0.302299432779945	0.625	0.38	1
IFIT3	0.0848023534575933	0.457285948550813	0.292	0.14	1
CD164	0.0849989108712836	-0.269459944842383	0.542	0.68	1
UTRN	0.0851117626258019	-0.404599693193821	0.167	0.36	1
ENSMMUG00000015103	0.0853385893860979	-0.350497093491219	0.958	0.98	1
NUDT22	0.0853814348997343	0.311242417174864	0.417	0.22	1
CCDC107	0.0854815681707909	-0.370614752163931	0.208	0.42	1
C4H6orf89	0.0857677007318966	-0.309930267846889	0.083	0.26	1
TNPO1	0.0857997402640614	0.262448353773472	0.375	0.18	1
EMC6	0.0862371480172484	-0.410331738311709	0.417	0.58	1
RCSD1	0.0863413739356933	0.434723618450284	0.542	0.34	1
WDFY1	0.0867271622749569	0.426491658294077	0.375	0.22	1
AKR1B1	0.0869721549767205	0.52475178458072	0.542	0.38	1
ST3GAL3	0.0876873304030979	0.393352569949648	0.333	0.16	1
AP1B1	0.087773418549117	0.332368919471314	0.25	0.1	1
STX3.1	0.0878212762438511	0.252399041507437	0.5	0.3	1
KCNQ1	0.0878255656734552	0.362498727094114	0.375	0.2	1
CLEC12A	0.087900167685181	0.464353859088185	0.292	0.14	1
FCRL5	0.0879729666075931	0.37049379046761	0.458	0.3	1
ANP32B	0.0880040506002259	-0.432729160809299	0.625	0.86	1
GSTP1	0.0885337720142296	0.261415940290655	1	1	1
ATN1	0.088634760246151	-0.344680013554779	0.125	0.3	1
SNX15	0.088634760246151	0.313204966975588	0.375	0.18	1
LXN	0.0887645381144632	0.472727944987886	0.875	0.72	1
GPATCH2L	0.0894552895900528	0.290469662110621	0.208	0.08	1
OARD1	0.0896156690759274	0.350132860418007	0.292	0.12	1
ORMDL2	0.0903382932080771	0.387418322416257	0.5	0.3	1
ENSMMUG00000057308	0.0903467664561155	0.328821839224548	0.583	0.34	1
GOLGA5	0.0903789226732467	0.497498661334455	0.583	0.42	1
PRPF4B	0.0905638385498877	0.535824388115624	0.583	0.36	1
RASSF1	0.0906571058662247	0.512762323121038	0.375	0.2	1
CKAP5	0.0906571058662247	0.345865967174812	0.375	0.2	1
COA1	0.0907050400209457	0.259894715817471	0.333	0.16	1
TENT2	0.0907050400209457	0.292049666503321	0.333	0.16	1
CST3	0.0907153429446622	0.329219888407597	1	1	1
PELI1	0.090789752447759	0.38735774298625	0.417	0.22	1
FERMT2	0.0909270712127989	-0.352405644932845	0.042	0.18	1
CUL4B	0.0909270712127989	-0.432021737537825	0.042	0.18	1
SECISBP2	0.0910886080385628	0.345300834647799	0.292	0.14	1
CYBA	0.0911343028738964	0.471018817442485	0.875	0.82	1
SLC33A1	0.091295512809191	0.314005075304767	0.25	0.1	1
FRG1	0.091295512809191	0.26325199665833	0.25	0.1	1
PXN	0.091295512809191	0.328736919131167	0.25	0.1	1
UBR3	0.091295512809191	-0.259024355061751	0.042	0.2	1
CYB561	0.091295512809191	0.300496056926539	0.25	0.1	1
MYADM	0.091295512809191	-0.319782547070597	0.042	0.2	1
GABARAPL2	0.0913746728415803	0.383626018863081	0.792	0.58	1
PDHB	0.0915447965355873	0.260036875420372	0.375	0.18	1
SIRT2	0.0915447965355873	0.329366249651115	0.375	0.18	1
ENSMMUG00000062821	0.0920027267107973	0.483486866467881	0.583	0.46	1
ANXA5	0.0922476650582982	0.283351827352179	0.917	0.8	1
NIT2	0.092464261044686	-0.383491268870843	0.25	0.48	1
BRD9	0.0924966746027636	0.322890137787306	0.458	0.24	1
FAM172A	0.0927173489156334	-0.458954192923459	0.083	0.24	1
CCDC22	0.0927173489156334	-0.39991677234024	0.083	0.24	1
YPEL5	0.0929941034137297	-0.578946349287122	0.333	0.52	1
MSMO1	0.0930779110793361	0.312687033402068	0.583	0.38	1
CASP9	0.0933589256456425	0.436300547189512	0.208	0.08	1
MRFAP1L1	0.0933589256456425	0.321307380863894	0.208	0.08	1
AFDN	0.0935616203514396	-0.31896029903036	0.125	0.32	1
TSR2	0.0935954355428008	0.375800891929907	0.417	0.22	1
MRPS31	0.0935954355428008	0.290872771466289	0.417	0.22	1
SF3B4	0.0937297183160297	0.339490849132193	0.542	0.34	1
SF3B6	0.0939265836476216	-0.378174405056822	0.625	0.64	1
PGLS	0.0942407072443535	-0.312988981105528	0.458	0.64	1
RBM14	0.0944094450464335	-0.292712595038526	0.333	0.58	1
NUDT1	0.0945311313876692	-0.31235297955848	0.125	0.3	1
TTC31	0.0945311313876692	0.293080615594444	0.375	0.18	1
PTPN12	0.0947026771259249	-0.28182269935709	0.042	0.18	1
CEP120	0.0947026771259249	-0.273698810069155	0.042	0.18	1
RABEPK	0.0947026771259249	-0.311851359382799	0.042	0.18	1
SLPI	0.0947026771259249	-0.310337258405375	0.042	0.18	1
SLC39A3	0.0947854409179728	0.574299290123912	0.792	0.64	1
DIP2B	0.0949303409309494	0.276244058813651	0.25	0.1	1
PRKACA	0.0949303409309494	0.250007904206108	0.25	0.1	1
SURF2	0.095990037970131	0.369199256528435	0.417	0.24	1
MAP4K4	0.095990037970131	-0.339937422923049	0.167	0.36	1
HNRNPAB	0.0964702493718606	-0.345344276309829	0.167	0.34	1
VASP	0.0966572442612594	0.477171313243888	0.625	0.58	1
JUNB	0.096814254821735	-0.307642726426274	0.292	0.5	1
CD8A	0.0973980757643381	0.326657025363271	0.208	0.08	1
PSME1	0.097470817559411	0.290673919764181	0.958	0.92	1
PSMC4	0.097609600037479	0.29607192921226	0.583	0.32	1
COQ4	0.0985296781524234	0.356973939300871	0.458	0.3	1
TECR	0.0985296781524234	-0.363353082862802	0.208	0.42	1
SERINC2	0.0986028914719998	-0.295404060702818	0.042	0.18	1
CPLANE1	0.0986028914719998	-0.387887937820893	0.042	0.18	1
ATG4B	0.0986028914719998	-0.300855218184916	0.042	0.18	1
ATRAID	0.0986139660060428	-0.335443754919417	0.208	0.4	1
ENSMMUG00000038348	0.0986802055776596	0.275597713057571	0.25	0.1	1
NUP50	0.0986802055776596	0.349941623825503	0.25	0.1	1
NXF1	0.099156491393012	0.366121143397911	0.333	0.2	1
CAPZB	0.099353965406674	0.462030866565888	0.875	0.74	1
POMP	0.0993741617524261	0.387378105250693	0.625	0.44	1
RARS2	0.0994674396233839	-0.343790304499462	0.083	0.24	1
CD84	0.0995943965878192	0.358684642960068	0.375	0.2	1
PVRIG	0.0995943965878192	0.426515653786498	0.375	0.2	1
COMMD1	0.0995943965878192	0.313850935374306	0.375	0.2	1
KDSR	0.0995943965878192	0.359751705305692	0.375	0.2	1
ZC3H12A	0.100578426149368	-0.320724421754129	0.292	0.48	1
ENSMMUG00000018860	0.101214809822608	0.410803257139426	0.292	0.14	1
ENSMMUG00000055794	0.101575715868849	0.321251064225586	0.208	0.08	1
PSMB6	0.101933488549865	0.267702892005618	0.625	0.44	1
MRPL52	0.102574740410435	0.364542704661687	0.75	0.56	1
FCN3	0.102630305872852	-0.323490798332433	0.042	0.18	1
MARCHF7	0.102725061731753	-0.270210009780771	0.125	0.32	1
SETD5	0.102740142710998	0.421411157850224	0.5	0.28	1
CERT1	0.102741759504317	-0.449567962219613	0.167	0.32	1
TMEM14A	0.104360244197271	-0.441220970295337	0.292	0.46	1
DDX5	0.104583547158881	-0.350710614176906	0.875	0.92	1
CRTAP	0.10485748895023	-0.359433105446056	0.167	0.36	1
MGAT1	0.105520283320036	0.283638635492461	0.417	0.22	1
TIMM17B	0.105683080184649	0.289141970527503	0.667	0.46	1
GLE1	0.105894807405144	0.350863470018729	0.208	0.08	1
ELMO2	0.105894807405144	0.251354438941364	0.208	0.08	1
TIMM44	0.105894807405144	0.286893052876194	0.208	0.08	1
ENSMMUG00000056624	0.105894807405144	0.305048177312009	0.208	0.08	1
SF3A3	0.105933506119853	0.334929768256021	0.375	0.2	1
RARRES1	0.106126677938136	0.375841686950034	0.75	0.58	1
C15H9orf72	0.106603948520974	-0.369450478785347	0.083	0.24	1
CRAT	0.106787498871846	-0.299601833324267	0.042	0.18	1
SLC20A1	0.106787498871846	-0.312633288959688	0.042	0.18	1
NPC2	0.107003270593061	-0.342298216292297	0.833	0.92	1
GRHPR	0.10729057245763	0.335676663495144	0.458	0.28	1
ENSMMUG00000041595	0.107343559278248	0.349289794273984	0.25	0.12	1
QARS1	0.107963101945883	-0.363009523331649	0.5	0.74	1
CYRIB	0.108148323169175	0.260687354103877	0.542	0.32	1
RIT1	0.108450040372622	0.307065354044922	0.292	0.14	1
UNC50	0.108682407472206	0.265010323973072	0.417	0.22	1
SIN3A	0.108824770411649	-0.410882860784808	0.125	0.26	1
SUB1	0.108912146887628	0.324886193262789	0.792	0.66	1
ENSMMUG00000017231	0.109014735620053	0.366893276432215	0.667	0.5	1
DYNLL2	0.109220918487787	0.334298324403837	0.375	0.2	1
ECHS1	0.109274166525993	0.332430498573347	0.667	0.54	1
RPS3	0.109762788881101	-0.312731252007329	0.958	1	1
IKZF3	0.110318051097158	-0.451058667456734	0.208	0.38	1
MARCHF8	0.110358293112904	0.300464396956172	0.208	0.08	1
CCDC117	0.110358293112904	0.296365644900863	0.208	0.08	1
CMAS	0.110532051640241	0.328453195204645	0.667	0.52	1
ENSMMUG00000002728	0.111077032542793	-0.274127267755633	0.042	0.18	1
TXLNA	0.111326934677014	0.301295137171611	0.25	0.12	1
PHIP	0.111345419852417	-0.463886824295075	0.5	0.7	1
MAPKAPK3	0.111476527289671	-0.314483537105808	0.25	0.48	1
KCNE3	0.111919032614362	0.47685080202849	0.375	0.24	1
ARNT	0.112218050676252	0.360544676266703	0.292	0.14	1
PUM3	0.112218050676252	0.278943207348628	0.292	0.14	1
FCER1A	0.112351197690464	0.285954767684673	0.958	1	1
RPL12	0.112351197690464	-0.274133264455794	1	1	1
SNRNP27	0.112588480671286	0.268586016973809	0.375	0.2	1
CHCHD1	0.11312137040348	0.330921785804256	0.458	0.3	1
KLF11	0.113233942512696	-0.473119677243472	0.208	0.36	1
MAP2K3	0.113233942512696	-0.405393508632011	0.208	0.36	1
ATP5F1A	0.11343864868753	-0.300007878538936	0.875	0.9	1
FAM122B	0.113988196069549	0.275590316625738	0.167	0.06	1
NFE2L2	0.114101939216785	0.340528455067846	0.375	0.22	1
ENSMMUG00000048231	0.114140385852303	-0.254573550134006	0.083	0.24	1
HSD17B8	0.11423392160694	0.250971157406912	0.333	0.16	1
ZNF248	0.114347620581857	-0.265624545886843	0	0.1	1
MARK2	0.114347620581857	-0.282605148647741	0	0.1	1
GNG4	0.114347620581857	-0.303036498334442	0	0.1	1
UTP11	0.114363210120548	0.336066938061333	0.417	0.24	1
KLRG1	0.114723702764033	0.3187872733107	0.667	0.44	1
RHOH	0.114779374234882	-0.413817667253315	0.375	0.54	1
AAK1	0.114969092684256	0.277087652052472	0.208	0.08	1
APOBEC3D	0.114969092684256	0.305184132412344	0.208	0.08	1
PIK3CD	0.115126806338663	-0.399769320513998	0.083	0.22	1
DTWD1	0.115126806338663	-0.324281601006242	0.083	0.22	1
SCN9A	0.115308655509731	-0.369129669718009	0.125	0.28	1
C20H16orf54	0.115308655509731	-0.532654900612441	0.125	0.28	1
ATF3	0.115501449014877	-0.442699890569861	0.042	0.18	1
SEPTIN6	0.116372504434985	0.34642089665601	0.292	0.16	1
SEC61A1	0.116474484889018	0.389211908876524	0.417	0.26	1
NDUFB9	0.117068528019138	-0.282479377995841	0.542	0.66	1
FIBP	0.117266408488505	0.406976359048119	0.667	0.5	1
NEDD9	0.117471308378045	-0.605689603200169	0.542	0.6	1
FCGR2B	0.118062751599009	-0.33662350228931	0.083	0.24	1
ENSMMUG00000000671	0.118250896607615	-0.256973347375689	0.792	0.86	1
TM9SF3	0.119197135173896	-0.364383866389412	0.083	0.22	1
PDRG1	0.119568741427811	0.261353927360487	0.375	0.2	1
ARID5B	0.119598270389191	-0.500595231669341	0.25	0.44	1
LRCH4	0.119730098316142	0.286297258292768	0.208	0.08	1
BCL2L13	0.119730098316142	0.264258347624104	0.208	0.08	1
C11H12orf45	0.119919760294485	0.288561174231458	0.458	0.26	1
ZNF394	0.120063266917541	-0.256386340036539	0.042	0.18	1
THAP5	0.120063266917541	-0.327562873069099	0.042	0.18	1
CASS4	0.120063266917541	-0.253400706167907	0.042	0.18	1
SBDS	0.12018861076098	-0.345772855537723	0.333	0.52	1
UBB	0.1202520259688	0.292447748561382	0.958	0.88	1
PCBD1	0.120919728120594	0.438117071341512	0.875	0.72	1
ENSMMUG00000065104	0.121632562626636	0.374690860436605	0.875	0.76	1
ATP6V0A1	0.121687546263669	-0.33234436631208	0.583	0.78	1
ZNF292	0.123173747866269	-0.353275128593797	0.208	0.36	1
CDK5	0.123183760264314	0.25253371186856	0.375	0.2	1
SUCLG1	0.123798214318532	0.336971829018919	0.542	0.36	1
CDK10	0.123979595733938	0.300856029469433	0.25	0.12	1
SMIM1	0.124534440017997	0.29109824842926	0.417	0.24	1
RAB11FIP1	0.124606614473269	0.335746976591415	0.375	0.22	1
ZNF708	0.124764977749654	-0.254525354811147	0.042	0.18	1
ICE2	0.124775020262747	0.278393698297576	0.167	0.06	1
CTSZ	0.124775020262747	0.303931356034938	0.167	0.06	1
DOHH	0.124775020262747	0.286305455590445	0.167	0.06	1
VPS35	0.125333117093063	-0.294780411568313	0.292	0.5	1
NCF4	0.125766509555344	0.553833172073824	0.625	0.5	1
PRELID1	0.125889251261388	-0.365551234193684	0.542	0.64	1
MRPL33	0.12614346709865	0.4384170883159	0.667	0.54	1
TRIR	0.126428498520332	-0.310468738630492	0.167	0.32	1
ISG20L2	0.126570728422065	0.288626422011813	0.333	0.18	1
ENSMMUG00000045959	0.126570728422065	0.377678135505208	0.333	0.18	1
NTRK1	0.126634353624219	0.456902058748071	0.417	0.26	1
SLC46A3	0.126689993030709	0.437141379833823	0.542	0.4	1
GPR141	0.126973497422666	-0.414537533103139	0.333	0.46	1
BLVRA	0.128211754183772	-0.416714850821022	0.625	0.74	1
CWC15	0.128211754183772	0.330113644606317	0.875	0.62	1
LIMK2	0.128437921826169	0.342500916875187	0.25	0.12	1
CNDP1	0.128437921826169	0.405628444351835	0.25	0.12	1
MLPH	0.12845565810819	0.392893107405672	0.625	0.48	1
ARHGAP18	0.12847773717406	0.272469691240031	0.542	0.34	1
PIGT	0.129256392878965	0.313353346031007	0.375	0.24	1
IL2RG	0.129364646633507	0.769047696580535	0.458	0.3	1
SLC2A1	0.129714131690033	-0.279196486273544	0.042	0.16	1
CMA1	0.129714131690033	-0.635364390277378	0.042	0.16	1
MOAP1	0.129714131690033	-0.286056889815559	0.042	0.16	1
RBM26	0.129714131690033	-0.293552896142248	0.042	0.16	1
ZNF768	0.129714131690033	-0.262596197062983	0.042	0.16	1
ZNF426	0.129714131690033	-0.310828374177734	0.042	0.16	1
ENSMMUG00000013289	0.129714131690033	-0.357799048465456	0.042	0.16	1
BNIP2	0.129831233229273	-0.353235213359266	0.292	0.44	1
UQCRB	0.130118192320287	0.267541454716926	0.5	0.36	1
MCTS1	0.130163937728768	0.335723257261437	0.458	0.26	1
C6H5orf24	0.130170184194503	-0.359957872131467	0.208	0.36	1
MAMU-F	0.130170184194503	0.449584553691421	0.417	0.26	1
TMEM154	0.130170184194503	0.286502578242412	0.417	0.26	1
PLAGL1	0.130458937739173	0.271762412377229	0.167	0.06	1
MPI	0.130458937739173	0.262554126988629	0.167	0.06	1
ABCD4	0.130458937739173	0.285988771989909	0.167	0.06	1
TLK2	0.130458937739173	0.270155626372453	0.167	0.06	1
CAMKK2	0.130509371192057	-0.315684587549951	0.125	0.28	1
GNAL	0.130509371192057	-0.27767552375101	0.125	0.28	1
TSPYL4	0.13173684329241	-0.313840481933872	0.125	0.26	1
MED19	0.13173684329241	-0.371079050199911	0.125	0.26	1
PIKFYVE	0.132018730506348	0.316263596150615	0.375	0.22	1
RNF213	0.132082380263347	0.585822868220825	0.542	0.44	1
ERAL1	0.132086738922375	-0.291709336812308	0.083	0.22	1
RBM34	0.132628257555014	0.27923209329309	0.292	0.14	1
NFATC3	0.132628257555014	0.267939984502128	0.292	0.14	1
ARRB2	0.133019873855051	0.486025900515071	0.25	0.12	1
EPS15	0.133113503054072	-0.466043992433357	0.375	0.48	1
TUBB2B	0.133398249139706	-0.41143156340144	0.333	0.48	1
XRCC5	0.13367402631311	-0.377546152405618	0.375	0.56	1
MYO5A	0.133782158813876	-0.386224594956381	0.208	0.36	1
ENDOD1	0.133782158813876	-0.426065971302821	0.208	0.36	1
PPIP5K2	0.134542447082769	-0.340169021787715	0.125	0.28	1
NUDT2	0.134542447082769	-0.295001579455426	0.125	0.28	1
GPATCH11	0.134542447082769	0.309529714929092	0.333	0.18	1
MED30	0.134575406947153	-0.336839820753689	0.25	0.4	1
FLAD1	0.134942764951713	-0.279910577275175	0.042	0.16	1
B3GAT3	0.134942764951713	-0.28717240254951	0.042	0.16	1
DGCR6L	0.134942764951713	-0.304348182980696	0.042	0.16	1
ENKD1	0.134942764951713	-0.290847927403918	0.042	0.16	1
WAS	0.13502957134408	0.31634089836873	0.625	0.5	1
NIBAN2	0.135058446987138	0.413432860545946	0.542	0.38	1
CCL5	0.135306295992131	-0.899251643273431	0.5	0.62	1
PANK3	0.135895068959867	-0.47973407327977	0.125	0.26	1
ENSMMUG00000030408	0.136095166360942	0.349461549069828	0.875	0.9	1
RUBCN	0.136341725225714	0.252891041554537	0.167	0.06	1
HPS3	0.136341725225714	0.344407030698729	0.167	0.06	1
SETD7	0.136341725225714	0.395754929573023	0.167	0.06	1
FOSL2	0.136615322924496	-0.362224503212838	0.083	0.22	1
SUPT5H	0.136778355335335	-0.262413661480614	0.125	0.3	1
FSCN1	0.137727355864688	0.311560254346921	0.25	0.12	1
ALDH7A1	0.137727355864688	0.271245736561398	0.25	0.12	1
ENSMMUG00000029820	0.137727355864688	0.285233764030966	0.25	0.12	1
RPL23A	0.137864589957346	0.250997827891487	1	1	1
ZNF493	0.138671206390731	0.332591001292394	0.333	0.18	1
SLC35C2	0.13881286127626	0.31302089405629	0.333	0.2	1
HACD4	0.140536108465278	-0.347158370805906	0.542	0.68	1
ENSMMUG00000013256	0.140619132749092	-0.362323147992537	0.167	0.34	1
SRGN	0.140955219144371	-0.389546537020885	1	1	1
MBD4	0.141147052546883	0.30510504845648	0.292	0.16	1
SMG9	0.141147052546883	0.337606023142617	0.292	0.16	1
INHBA	0.141262792889528	-0.43897147297409	0.083	0.22	1
SP3	0.141262792889528	-0.276288897165931	0.083	0.22	1
IL1RAP	0.1417589348797	-0.309456006679725	0.167	0.32	1
CCSER2	0.1417589348797	-0.45539210002362	0.167	0.32	1
TXNDC15	0.142060242560584	-0.397937080661336	0.292	0.46	1
DHX16	0.142562241698293	0.344668804104066	0.25	0.12	1
ENSMMUG00000041517	0.142562241698293	0.2785587320345	0.25	0.12	1
TMEM97	0.142562241698293	0.262095801270934	0.25	0.12	1
CINP	0.142951701789121	0.355107785177554	0.333	0.2	1
RAB31	0.142951701789121	0.391618116592671	0.333	0.2	1
P2RY11	0.142951701789121	0.302914527449855	0.333	0.2	1
ST13	0.143849326965641	-0.283360395200806	0.833	0.92	1
TIMP1	0.1439325120922	0.371350969226487	0.875	0.92	1
IMPDH2	0.144097353677761	-0.353358459518135	0.458	0.54	1
INTS6	0.144514719762166	-0.351450475134372	0.125	0.26	1
SNRPB	0.144975028090628	0.267819660717109	0.708	0.52	1
HNRNPH3	0.144980379685804	0.361530779020522	0.667	0.5	1
NRAS	0.145019421655263	0.319441308599298	0.208	0.1	1
IFRD1	0.145085088895935	-0.550730382045049	0.292	0.42	1
SPRED1	0.145886938869005	0.312534891805179	0.208	0.08	1
AEBP2	0.145886938869005	-0.311369716848558	0.042	0.16	1
DDX59	0.146030824520705	-0.283908571747222	0.083	0.22	1
PLEKHA2	0.146030824520705	-0.27679924883461	0.083	0.22	1
CWC22	0.146030824520705	-0.385310330201337	0.083	0.22	1
FNDC3A	0.146030824520705	-0.266685881943455	0.083	0.22	1
PSMD12	0.146693580064232	0.316340914963658	0.375	0.2	1
ENSMMUG00000041688	0.146921890846937	0.341001081632938	0.5	0.32	1
MTHFD2	0.147024477108845	-0.420266775313021	0.583	0.66	1
UBASH3B	0.14722068573472	-0.306868679652356	0.125	0.28	1
PBDC1	0.147283586500126	0.323603216450204	0.5	0.34	1
ENSMMUG00000050845	0.147283586500126	0.308720338965648	0.5	0.34	1
CYTH3	0.147526372331931	0.300685920625135	0.25	0.12	1
RPS2	0.148053239897863	0.486848173415865	0.875	0.82	1
TRPV2	0.148420797347766	-0.304363416258771	0.583	0.76	1
GLRX3	0.148611006791621	0.526734050246184	0.375	0.24	1
ANXA6	0.148661837823236	0.259766078479235	0.958	0.86	1
ZBTB20	0.148978750958736	-0.355358932116013	0.125	0.26	1
SERTAD2	0.148978750958736	-0.323103076600343	0.125	0.26	1
FKBP2	0.149733463955836	0.338786061063119	0.625	0.42	1
MTIF3	0.150082871548881	0.308052756501	0.458	0.32	1
ACAA1	0.150249854409703	0.422179759460159	0.292	0.16	1
ZFR	0.150980003730934	-0.296481005785564	0.292	0.44	1
PEX16	0.152041977311371	0.299311549950451	0.375	0.22	1
FBXL5	0.152055244783411	-0.399399539604434	0.25	0.38	1
AIMP1	0.15253903826379	0.346867548732852	0.458	0.34	1
ARHGEF3	0.152621553179231	0.257730402533496	0.25	0.12	1
ENSMMUG00000014173	0.152621553179231	-0.266648993776563	0.083	0.2	1
RTF1	0.152621553179231	0.277575564851734	0.25	0.12	1
ORMDL1	0.152621553179231	0.273234071593276	0.25	0.12	1
GPATCH8	0.152621553179231	-0.323092904309029	0.083	0.2	1
COX6C	0.153791459153203	0.285973295048817	0.958	0.92	1
SH2B3	0.15390035499018	0.286768233168967	0.542	0.4	1
RAN	0.154130873571137	0.292878474928729	0.958	0.74	1
ARMC10	0.154677088931649	0.510493647139792	0.417	0.28	1
PSMG4	0.154965937908362	0.289324870385771	0.292	0.16	1
MRPS2	0.155249627349204	0.288479386339924	0.375	0.2	1
RPS4Y2	0.155488262159627	-0.275126054009052	0.75	0.82	1
CENPF	0.155686947059387	0.363939013855247	0.125	0.04	1
SH3BP5	0.155686947059387	0.469504016834997	0.125	0.04	1
GNB4	0.155686947059387	0.259102192505274	0.125	0.04	1
MX2	0.155686947059387	0.319030628019846	0.125	0.04	1
C15orf48	0.155686947059387	0.270168888220579	0.125	0.04	1
ASF1B	0.155686947059387	0.254444169821485	0.125	0.04	1
ZNF841	0.155686947059387	0.308221656264946	0.125	0.04	1
ZHX1	0.155935120555685	-0.265179301720034	0.083	0.22	1
COPS2	0.155936984415084	0.408375419158342	0.333	0.2	1
OSBP	0.156048153568428	0.383386126840653	0.208	0.1	1
DDX17	0.156536123295809	0.258209256241697	0.958	0.8	1
ENSMMUG00000044585	0.157040624570279	0.427484778385569	0.958	0.88	1
THUMPD1	0.157103061114477	-0.341338009032036	0.208	0.36	1
ZNF414	0.157497935456025	-0.251648256771562	0.042	0.16	1
FAM91A1	0.157849551370701	0.263052323719901	0.25	0.12	1
PLIN2	0.158221568996349	-0.449640590891766	0.125	0.26	1
ZNF706	0.158581142909833	0.277133876558593	0.708	0.66	1
LDHB	0.158679004693347	-0.449301230785643	0.5	0.62	1
RAB27A	0.159793596985946	0.291960968373871	0.292	0.16	1
RETREG3	0.159793596985946	0.266994419902287	0.292	0.16	1
NUP85	0.159793596985946	0.255373133594141	0.292	0.16	1
SYTL3	0.15994629244894	-0.406186247533006	0.75	0.9	1
CRACR2A	0.160458659893236	0.254938434511019	0.333	0.2	1
CCT2	0.160524309787997	0.484602349259872	0.792	0.72	1
HEBP2	0.16055750188181	0.26643844404738	0.542	0.34	1
PM20D2	0.161208216778721	0.515337725817199	0.583	0.46	1
COPS5	0.161272784525786	0.329355274101067	0.417	0.26	1
TSPYL1	0.161351684499419	0.369319759014913	0.542	0.4	1
CLPTM1L	0.161795804921615	0.364012734679167	0.208	0.1	1
SEPTIN7	0.162079805197662	0.338910794100015	0.708	0.66	1
TMEM14B	0.162326045081225	0.304648450025503	0.958	0.94	1
ENSMMUG00000049151	0.16235403881877	-0.266852361163624	0.958	0.98	1
LDB2	0.16300281857572	-0.353719432573698	0.125	0.26	1
DNAJA1	0.163205845921636	0.298674978619177	1	0.76	1
MTMR14	0.163212093011434	0.25635159073431	0.25	0.12	1
ASPHD2	0.163212093011434	-0.404069154282625	0.083	0.2	1
PRPSAP2	0.163212093011434	-0.306243889880373	0.083	0.2	1
PRR14	0.163212093011434	0.320260686453879	0.25	0.12	1
ALG6	0.163562097150706	0.279718349698479	0.125	0.04	1
FANCC	0.163562097150706	0.252731940490815	0.125	0.04	1
PMM1	0.163562097150706	0.259085696542959	0.125	0.04	1
ENSMMUG00000059829	0.163562097150706	0.252556533342187	0.125	0.04	1
ZFP36L1	0.163719384695352	0.353491233470727	0.875	0.74	1
EIF3F	0.163725003701835	-0.384967984910352	0.833	0.9	1
ZFC3H1	0.164179340272802	-0.406784036447204	0.167	0.3	1
BORCS8	0.164179340272802	-0.335607179506282	0.167	0.3	1
ANKRD11	0.164261532789101	-0.378939830033589	0.292	0.42	1
RAB3GAP1	0.164734135630897	0.311549919320448	0.292	0.16	1
C1D	0.164987432263314	0.346891522998043	0.458	0.26	1
ENSMMUG00000047001	0.165482037950684	-0.731168006295831	0.917	0.72	1
SLC25A24	0.165525554354472	-0.332159365227128	0.208	0.36	1
XRN2	0.165784341120234	0.347103846137371	0.5	0.4	1
TSTA3	0.165842883544551	0.265521894758921	0.5	0.3	1
ENSMMUG00000002320	0.165853525793491	0.307697496665781	1	0.98	1
PAFAH2	0.165888525165069	0.398347935676379	0.667	0.54	1
BLMH	0.166211993568482	-0.337630131167556	0.292	0.48	1
PRKAR1A	0.166298628655557	-0.270696732489228	0.667	0.74	1
PRDX3	0.166458520918515	0.255281224685727	0.75	0.62	1
AMDHD1	0.167217378738012	0.323739632709764	0.458	0.3	1
MROH1	0.167701847715807	0.314837885690757	0.208	0.1	1
PIP4K2A	0.168362557600069	0.258495616587104	0.458	0.28	1
CARHSP1	0.168362557600069	0.253305933554075	0.458	0.28	1
FBXO27	0.168710860421128	0.275166680445894	0.25	0.12	1
PTPN11	0.169253446977862	-0.270039244494996	0.208	0.38	1
RPL4	0.16940945510312	-0.25259234737718	0.958	0.98	1
STK16	0.169862165000313	-0.361549792102523	0.208	0.36	1
KHDRBS1	0.169970851465648	0.304555115748521	0.458	0.32	1
MOB3A	0.169970851465648	-0.267225346260919	0.25	0.42	1
TIPRL	0.170352588479183	-0.267227284353387	0.125	0.28	1
ENSMMUG00000058389	0.171180187986484	0.289241372356711	0.917	0.96	1
AZI2	0.171733831214519	0.253525147257144	0.125	0.04	1
IFIT1	0.171733831214519	0.253629809142819	0.125	0.04	1
HPS5	0.171733831214519	0.261604022459406	0.125	0.04	1
TRAF5	0.17173578953939	-0.286967593524014	0.083	0.22	1
TCN2	0.171949537670144	-0.389330412784732	0.375	0.54	1
HSD17B12	0.172114376440672	-0.312083421580715	0.792	0.86	1
SFPQ	0.17249793816627	-0.417745859648459	0.292	0.46	1
CBX6	0.172890949909824	-0.385517379583624	0.125	0.26	1
KIFBP	0.173035017732437	-0.402263005257603	0.375	0.48	1
RARA	0.173490610328516	-0.354062703886349	0.167	0.3	1
FCRL6	0.173768355901152	0.258877104687663	0.208	0.1	1
TDP2	0.173768355901152	0.275749345967786	0.208	0.1	1
GNS	0.173768355901152	0.25051146858016	0.208	0.1	1
GMPPA	0.173768355901152	0.387091600740086	0.208	0.1	1
IRF7	0.173768355901152	0.562814471269873	0.208	0.1	1
EXOSC8	0.173768355901152	0.263437462052738	0.208	0.1	1
MRPS15	0.174175361088933	0.380293425959855	0.458	0.32	1
ARMC5	0.174347489360492	-0.3167100709371	0.083	0.2	1
ZNF521	0.174347489360492	-0.302715739166843	0.083	0.2	1
MRPS18A	0.174657555162419	0.297928568369433	0.5	0.34	1
MLEC	0.17466335895779	0.261809085773856	0.875	0.62	1
ENSMMUG00000049154	0.174958909588974	-0.398049061597732	0.125	0.24	1
FTL	0.174982822428073	0.813956349901076	0.583	0.48	1
PPDPF	0.175283706018101	0.37906786734373	0.708	0.6	1
ETFA	0.176992984309362	0.270330969221087	0.458	0.28	1
LMBRD1	0.177868384507905	-0.358045991432868	0.25	0.4	1
QDPR	0.1782916958491	-0.31898223602656	0.167	0.3	1
HP1BP3	0.178409119518047	-0.356502640391646	0.625	0.74	1
SLC25A36	0.178789996038059	-0.325072820988177	0.208	0.36	1
MAF1	0.178859670715979	-0.406019405100777	0.333	0.42	1
CCDC12	0.1795395472108	0.265603931347989	0.333	0.2	1
SRRM2	0.179720514254744	0.410030966214417	0.708	0.58	1
DNTTIP1	0.179997336981063	0.358340816896051	0.208	0.1	1
MID1IP1	0.180057902367307	0.317838636879293	0.458	0.3	1
PARN	0.180123566248232	-0.340383543564795	0.083	0.2	1
ENSMMUG00000050761	0.18020734992902	0.259790960739618	0.125	0.04	1
LAMTOR1	0.180268949849261	-0.317437924009981	0.5	0.72	1
NLRC3	0.180279713317991	0.335266519748194	0.417	0.28	1
ENSMMUG00000047632	0.180304266704539	0.487599625039679	0.75	0.68	1
GPR65	0.181068774709878	-0.506859125238755	0.667	0.74	1
HNRNPR	0.18116809336387	0.385596618380153	0.542	0.4	1
PHB	0.18116809336387	0.393892158446444	0.542	0.4	1
USP36	0.181427276366834	-0.34338153169101	0.167	0.32	1
MSRB2	0.182916532978013	0.290541163657655	0.25	0.14	1
RNASEH2B	0.183190961403434	-0.378217601929009	0.167	0.3	1
ENSMMUG00000017097	0.183220842972931	0.285650887094547	0.292	0.18	1
SNF8	0.183382712472508	-0.312216592468041	0.208	0.36	1
DUSP18	0.183851249253944	0.259748791655974	0.375	0.22	1
OPA1	0.18407307979811	0.263501897891061	0.375	0.24	1
MEF2D	0.184131865330279	-0.271846170446074	0.042	0.14	1
FAF1	0.184131865330279	-0.253337605980068	0.042	0.14	1
H1FX	0.184131865330279	-0.27521551550628	0.042	0.14	1
NRIP1	0.184131865330279	-0.310938452869566	0.042	0.14	1
MTA1	0.184131865330279	-0.269000926026204	0.042	0.14	1
L3MBTL2	0.184131865330279	-0.308656107875351	0.042	0.14	1
LRCH1	0.184131865330279	-0.276485652482211	0.042	0.14	1
PVR	0.184131865330279	-0.268397277783938	0.042	0.14	1
KIT	0.184206039470993	0.324953643264455	0.958	0.98	1
BZW1	0.185220747887886	-0.35642682214776	0.417	0.58	1
TRMT1L	0.18565003492664	0.270827431046089	0.292	0.16	1
ATE1	0.18565003492664	-0.293997784365605	0.125	0.24	1
GABARAPL1	0.18565003492664	-0.491057084267338	0.125	0.24	1
ADI1	0.18565003492664	-0.306060334442773	0.125	0.24	1
IQGAP2	0.185948777783817	-0.291692230702464	0.25	0.38	1
EDEM2	0.186390727916027	0.331067035197674	0.208	0.1	1
CEP250	0.186390727916027	0.337567882865776	0.208	0.1	1
NAMPT	0.187343263432086	-0.435664878759441	0.417	0.5	1
LYN	0.187488699687882	0.337175217995349	0.5	0.34	1
TLK1	0.188062260172751	-0.292398752699003	0.208	0.36	1
THUMPD3	0.188189284071819	-0.263960305775254	0.167	0.3	1
CFAP97	0.188189284071819	-0.306076457871586	0.167	0.3	1
RP2	0.188189284071819	-0.282547064939204	0.167	0.3	1
RBM22	0.188554173059759	-0.257600437892837	0.125	0.26	1
IER3	0.188771001126713	0.257822651227224	0.375	0.22	1
PRPF19	0.188771001126713	0.273363458433205	0.375	0.22	1
GSTT2B	0.188913231064549	0.288988890334061	0.375	0.24	1
NOB1	0.188913231064549	0.255740091151452	0.375	0.24	1
EIF3A	0.189177012101127	-0.286361301388839	0.583	0.7	1
PRKAB1	0.191173375673865	0.303578422145967	0.292	0.16	1
SMAD7	0.191173375673865	-0.28084170730103	0.125	0.24	1
TTC5	0.19130837567013	-0.251593734433241	0.042	0.14	1
ORC4	0.19130837567013	-0.262541131188681	0.042	0.14	1
MARF1	0.19130837567013	-0.265128057683311	0.042	0.14	1
CTSS	0.191487196366269	0.302642708309913	0.792	0.7	1
MBD3	0.191841810273675	0.280123411638076	0.958	0.9	1
CFDP1	0.191990128742325	0.298901371621012	0.833	0.64	1
MLLT10	0.192100146104319	-0.331673801001642	0.083	0.2	1
NRBF2	0.192100146104319	-0.290084887023013	0.083	0.2	1
NAA60	0.192100146104319	0.264018007363181	0.25	0.12	1
SYPL1	0.192824340680731	0.356604367253853	0.583	0.46	1
HMGCS1	0.192824340680731	0.755903764703975	0.542	0.48	1
POLR3C	0.192950391025643	0.283269902403025	0.208	0.1	1
MOV10	0.192950391025643	0.254451621560633	0.208	0.1	1
IPO4	0.192950391025643	0.254250640616697	0.208	0.1	1
ENSMMUG00000001200	0.193385768180888	0.40006447937591	0.917	0.84	1
PFDN6	0.193787159113975	0.26053929821565	0.375	0.22	1
NMS	0.193846581037281	0.466760144311125	0.375	0.24	1
MSTO1	0.194001141794946	0.342846127833368	0.292	0.18	1
USF1	0.194627916028808	0.343227569005815	0.25	0.14	1
GOLGA4	0.194815000161735	-0.378512671347325	0.333	0.48	1
ENSMMUG00000049089	0.194815000161735	-0.339742232245733	0.333	0.48	1
ARHGAP4	0.194815000161735	0.314739902585918	0.5	0.4	1
FAM174C	0.195641455615645	-0.330016416286902	0.5	0.56	1
SF3A1	0.195843578686435	-0.358520709493588	0.417	0.5	1
SEC11C	0.197140080887281	-0.437224691987708	0.417	0.48	1
PDIA3	0.197448730248165	-0.282633365569719	0.458	0.54	1
SCAMP1	0.1983035501083	-0.316513299801781	0.083	0.2	1
WDR61	0.19845460010327	0.351044717928904	0.375	0.26	1
B4GALT1	0.198486470315397	-0.341448265776586	0.167	0.3	1
SNRNP70	0.198486470315397	-0.304363636752	0.167	0.3	1
ENSMMUG00000009038	0.1986886011013	-0.262038496291596	0.042	0.14	1
TXNL1	0.198704894466048	-0.345727699931439	0.417	0.52	1
DKC1	0.198873864708827	0.253687042946773	0.375	0.24	1
ACTR1A	0.199562740352151	0.33134449056199	0.292	0.18	1
SHC1	0.199678109896685	0.313182774553422	0.208	0.1	1
PSD4	0.199678109896685	0.315341784906846	0.208	0.1	1
ZNF134	0.199678109896685	0.344578757931032	0.208	0.1	1
ENSMMUG00000041076	0.200036521456127	0.6312082178158	0.5	0.38	1
NRM	0.200257746129101	0.30677640672275	0.333	0.2	1
TAF1D	0.200257746129101	-0.362808725144279	0.167	0.28	1
LCK	0.200671259421557	0.54236494486918	0.417	0.32	1
TRNT1	0.200685856038138	0.317464621745559	0.25	0.14	1
WARS1.1	0.201148666383236	0.721573192893174	0.5	0.32	1
EHD4	0.201358827267745	-0.488428270706688	0.625	0.68	1
ENSMMUG00000054565	0.201582686679941	0.264575502681346	0.333	0.18	1
ENSMMUG00000022976	0.201727599757472	0.347978780558833	0.625	0.54	1
ACTG1	0.201975282100125	-0.261455576667024	1	1	1
PSME2	0.202398430794036	0.43947375707891	0.667	0.68	1
ZNF322	0.20245583089273	0.362959111054283	0.167	0.08	1
PDLIM2	0.202581061129585	0.308529529277913	0.292	0.16	1
HTRA2	0.202628747480127	0.311216409906069	0.417	0.26	1
STX3	0.203070866852489	0.27559925465751	0.667	0.56	1
YTHDF2	0.20378694589176	-0.276728879094793	0.167	0.3	1
NKPD1	0.20378694589176	-0.29840101150923	0.167	0.3	1
TARS1	0.203917362333668	0.396640708291177	0.417	0.28	1
KTN1	0.203949369883469	0.319785570330753	0.708	0.58	1
GPSM3	0.204167420912764	0.381913306012805	0.667	0.48	1
PSMA2	0.204223606586501	0.257795774089747	0.75	0.68	1
SYTL2	0.204594950746823	-0.324922794589425	0.292	0.48	1
HOOK3	0.204623189142031	0.499722389125258	0.542	0.44	1
CETN3	0.205239921205288	0.314175103333711	0.292	0.18	1
NIFK	0.205239921205288	0.305598888720033	0.292	0.18	1
ENSMMUG00000016898	0.205664746085619	0.412655762393227	0.625	0.56	1
DBI	0.205969959954047	-0.39103964549215	0.917	0.92	1
ENSMMUG00000039070	0.20657558530518	0.277651431385413	0.208	0.1	1
TLN1	0.20658945715364	-0.273675033883522	0.583	0.72	1
TCTN2	0.207568157675635	0.613708385525331	0.458	0.38	1
SDHD	0.207662363678565	0.288470926966335	0.417	0.26	1
ENSMMUG00000032410	0.207834448648596	0.312453604255889	0.792	0.7	1
ENSMMUG00000031981	0.20833124657918	0.330333518878285	0.583	0.48	1
ZFAND6	0.208467458238274	0.355851197315367	0.292	0.16	1
DPYSL2	0.208909074133133	-0.281966067526513	0.5	0.66	1
PHACTR2	0.209213042324862	0.262273699393851	0.375	0.24	1
GLO1	0.209213042324862	-0.390495239525007	0.208	0.32	1
POLRMT	0.210145903488925	0.259372487767896	0.167	0.08	1
SNRNP200	0.210398546014678	-0.426645658056705	0.333	0.42	1
ERH	0.210737062003043	0.307852362887303	0.625	0.5	1
ALCAM	0.211147389434272	-0.266810722649992	0.083	0.2	1
GTF3C5	0.211147389434272	-0.251285949638052	0.083	0.2	1
PRXL2C	0.211248658839703	-0.38770096173965	0.167	0.28	1
VDAC2	0.21208490356018	-0.296809191225947	0.875	0.9	1
ZNF428	0.212291911673059	-0.255013202519061	0.292	0.46	1
ENSMMUG00000062077	0.212366033287429	-0.534379173614276	0.958	0.98	1
ENSMMUG00000032231	0.212786066846968	0.358350693253473	0.375	0.28	1
COPB2	0.213069412615565	-0.356664705765328	0.292	0.42	1
DCAF12	0.213212285850423	0.262569945884607	0.25	0.14	1
PAF1	0.213212285850423	0.270176719284664	0.25	0.14	1
LEPROT	0.214476852027913	-0.272311081433966	0.125	0.24	1
SPTAN1	0.214476852027913	-0.388674948986164	0.125	0.24	1
ENSMMUG00000003272	0.214476852027913	0.268192474377059	0.292	0.16	1
APIP	0.214526272633619	-0.282665564221326	0.208	0.32	1
PCIF1	0.214526272633619	0.253383893357964	0.375	0.24	1
AHSA1	0.214682700888709	0.305154844552289	0.5	0.36	1
PRDX4	0.21469546176275	0.391807214012557	0.333	0.22	1
NASP	0.215562297830698	-0.40190470238026	0.292	0.4	1
C1H1orf198	0.218045202308391	0.311082615789212	0.167	0.08	1
CCDC58	0.218045202308391	0.255095476141044	0.167	0.08	1
ITPR2	0.218679418134381	-0.363330154624466	0.167	0.26	1
ATP1B3	0.219141981424795	-0.344818253016883	0.208	0.34	1
RABAC1	0.219201266746627	0.279728809122941	0.792	0.66	1
SERINC1	0.219760336182155	-0.253814595060782	0.417	0.58	1
RAB1A	0.21988716029815	0.292041237074561	0.583	0.4	1
TMEM127	0.219936107497979	-0.35081213143144	0.208	0.32	1
LRRFIP2	0.220304925197175	-0.329453676132443	0.167	0.3	1
PRPF31	0.22034013930268	0.284150610607855	0.375	0.22	1
SMYD2	0.220497919026728	-0.376406730379397	0.542	0.68	1
ZNF800	0.220610154321763	0.270962235451987	0.292	0.16	1
ZBTB16	0.220610154321763	-0.36416474398408	0.125	0.24	1
PLEKHF2	0.221971376798646	0.433273913051232	0.458	0.38	1
CD52	0.22238966380585	0.375006540806774	0.917	0.82	1
PDLIM5	0.222669249361278	0.274749847315966	0.333	0.2	1
RER1	0.222916286845682	0.413984896214664	0.708	0.64	1
IFT57	0.222973869270488	-0.256105151384754	0.125	0.26	1
PPP2R1A	0.223034104524505	-0.2673338874129	0.333	0.54	1
ENSMMUG00000055690	0.223144534587137	-0.707454872584807	1	0.98	1
SF1	0.224332292106152	-0.266416578133493	0.458	0.58	1
PLXNA2	0.225081773985652	0.325738630901147	0.5	0.34	1
PRCC	0.22601875136505	0.271094452435386	0.333	0.22	1
OGFOD3	0.226293517502972	0.293335840546608	0.25	0.14	1
INPP4B	0.22686822807178	0.313245269942778	0.292	0.16	1
MRPL23	0.227418999629438	-0.375172401955755	0.667	0.66	1
KCNAB2	0.228790792561263	-0.263077879510129	0.083	0.18	1
TM7SF3	0.228790792561263	-0.278688763344935	0.083	0.18	1
PHF5A	0.22879281834255	0.395394558706395	0.333	0.24	1
MIIP	0.229075228903578	-0.430199933999039	0.5	0.54	1
BMPR2	0.2300477714344	-0.301664912476483	0.208	0.34	1
CASP1	0.230410431392084	-0.556354740205231	0.292	0.36	1
RANBP2	0.230410431392084	-0.263971165134062	0.25	0.38	1
PI4KB	0.23064133136431	0.2795431587944	0.292	0.2	1
ZNF207	0.231047943300185	-0.332991690829078	0.208	0.32	1
FAM98C	0.231837565651903	-0.305768749878224	0.167	0.3	1
FGGY	0.231940272685606	-0.431705429409672	0.708	0.82	1
EML4	0.233408788974721	0.275735139576092	0.458	0.3	1
SEPTIN9	0.23358479700159	-0.295341948030101	0.458	0.52	1
SRSF4	0.233836636913054	-0.285963390609502	0.5	0.54	1
KRCC1	0.235268671553183	0.292399513469052	0.458	0.36	1
SASH3	0.235389992906668	0.391790873350866	0.292	0.18	1
TRIM25	0.236088238747598	0.36584555227277	0.208	0.12	1
TTC39C	0.236088238747598	0.293234002510004	0.208	0.12	1
PUF60	0.236207872382275	0.287400624278819	0.583	0.48	1
GSN	0.236793668304474	0.445772896736397	0.292	0.2	1
CMTM3	0.236793668304474	0.287288451867041	0.292	0.2	1
VPS41	0.236897088718823	-0.26053721118974	0.125	0.22	1
GCSAML	0.23729187429851	0.40301293888314	0.792	0.82	1
EIF5B	0.237599748351965	0.296118456242358	0.542	0.44	1
DAPK1	0.238465295829184	0.2628045658194	0.583	0.46	1
TNPO3	0.239761887165744	-0.263503268218166	0.125	0.24	1
SEC11A	0.240482731690207	0.268158422077016	0.5	0.34	1
TMEM219	0.240482731690207	0.267893920819911	0.5	0.34	1
USP1	0.240617939518195	-0.32858476525096	0.167	0.28	1
ATF4	0.240993426690774	-0.363522575816175	0.917	0.9	1
ADD1	0.241241362906928	-0.263525342683092	0.25	0.38	1
ABCC1	0.241408522076929	-0.328789393150918	0.292	0.4	1
ENSMMUG00000051440	0.24147337775719	0.360947976445455	0.417	0.32	1
MRPL53	0.24221762652012	-0.271678973419052	0.5	0.68	1
CASC4	0.242552942829253	-0.341087118526383	0.208	0.32	1
TFG	0.242601085755	0.264254860706086	0.542	0.44	1
TSPAN1	0.24354880193985	-0.417246790358234	0.083	0.18	1
MYB	0.24354880193985	0.326679844898182	0.208	0.12	1
SCYL2	0.24354880193985	-0.275643990417625	0.083	0.18	1
SLC1A4	0.24354880193985	0.393612291369138	0.208	0.12	1
INO80C	0.24354880193985	-0.310860879386926	0.083	0.18	1
AKAP17A	0.243662439220695	-0.260421116261026	0.125	0.22	1
UBE2R2	0.243662439220695	-0.273400360082785	0.125	0.22	1
TMCO3	0.243662439220695	-0.334815930893304	0.125	0.22	1
CST7	0.244260452616599	0.320169276582974	0.75	0.84	1
MRPL10	0.245777676824271	0.409021713159842	0.458	0.36	1
MPST	0.245882065614449	-0.321316037061611	0.5	0.56	1
PRRC2A	0.246161546506641	0.354366839263437	0.542	0.4	1
MRPL45	0.246821384704889	-0.306738908977676	0.167	0.28	1
MRPL40	0.248441183328801	0.263852771007683	0.583	0.46	1
FAM204A	0.248454110742861	-0.36517292599099	0.208	0.32	1
RALY	0.249050447614258	0.334457824926887	0.5	0.38	1
CTSC	0.249306151794763	0.457993374290926	0.792	0.84	1
ZMYM2	0.249444259192675	-0.331428402894256	0.167	0.26	1
ELOF1	0.249444259192675	-0.398950319470004	0.167	0.26	1
EIF3M	0.249580908083759	-0.265924137515152	0.833	0.84	1
ENSMMUG00000062573	0.249929638196829	0.29488502118331	0.333	0.22	1
ACE	0.250208279283412	-0.351621930360634	0.333	0.44	1
RAB11B	0.250318659805792	0.256603379023675	0.542	0.38	1
NBEAL1	0.251173473366472	-0.261764815207917	0.083	0.18	1
LYZ	0.251361548475788	0.689621944837536	0.5	0.42	1
ELL2	0.252425859960949	-0.345823951904983	0.25	0.38	1
INTS9	0.252556048433086	0.424801593957152	0.542	0.58	1
CLDND1	0.253004661689369	-0.25772351095564	0.208	0.34	1
NDUFS6	0.253033162018889	-0.324849134957436	0.458	0.6	1
ABCE1	0.253136012306977	-0.284327955150351	0.167	0.28	1
SIPA1L2	0.253163691139735	-0.26197852439418	0.125	0.24	1
RLF	0.253163691139735	-0.315318224007263	0.125	0.24	1
PTBP3	0.253537120063981	-0.255733903043186	0.458	0.52	1
SAT2	0.253582305183883	0.32980388669395	0.625	0.48	1
NARS1	0.254377986157682	-0.35306987103071	0.375	0.44	1
CERS2	0.254620694629965	-0.251315486005581	0.292	0.42	1
ENSMMUG00000015749	0.254620694629965	0.345209372347009	0.458	0.34	1
DHX38	0.254918638434574	0.260512229201109	0.292	0.18	1
AHNAK	0.255379451750449	-0.283877713932225	0.958	1	1
KMT2C	0.255600557255871	-0.354261287093378	0.333	0.44	1
WBP11	0.255857969504077	-0.277741059600059	0.417	0.52	1
PAM	0.255943639234079	-0.323254284554282	0.167	0.26	1
RCOR3	0.256173914227056	-0.256980914545325	0.167	0.3	1
PPP4R3B	0.257597589704401	-0.275089139203903	0.125	0.22	1
SCAMP2	0.258089732860511	0.325919735820781	0.625	0.52	1
KLHDC2	0.258151608836619	-0.31057840155502	0.292	0.36	1
ENSMMUG00000063299	0.258326768668804	0.323755683173414	0.458	0.38	1
ENSMMUG00000031426	0.258948541486836	0.30767583752619	0.875	0.8	1
NAA16	0.258963150560091	0.312456533947067	0.208	0.12	1
FAM104A	0.258963150560091	0.328068834214322	0.208	0.12	1
CEBPZOS	0.26018615931657	-0.317368427891036	0.292	0.42	1
ENSMMUG00000049324	0.260295503577869	-0.37505123343763	0.042	0.12	1
RSPH1	0.260295503577869	-0.257778722729537	0.042	0.12	1
CSTF3	0.260295503577869	-0.250725149572017	0.042	0.12	1
SUPT7L	0.260295503577869	-0.257827125350156	0.042	0.12	1
PANK2	0.260295503577869	-0.255356711432416	0.042	0.12	1
TYMS	0.260295503577869	-0.448674938838292	0.042	0.12	1
CEBPG	0.260555950292468	-0.349579816967916	0.208	0.32	1
IREB2	0.261752642293556	-0.287933849204143	0.208	0.3	1
IRF1	0.26202205980949	0.313813876168989	0.625	0.56	1
CTSB	0.262253637439018	0.419357318376926	0.833	0.74	1
AHNAK2	0.263344832918344	0.479986565605907	0.542	0.44	1
ENSMMUG00000006165	0.263679909996642	-0.320045027902613	0.25	0.36	1
NDUFB7	0.263784540656058	-0.296433323568347	0.667	0.72	1
NHP2	0.263789297050749	0.344721198069063	0.667	0.56	1
CYTIP	0.26393134427871	0.323441203086712	0.417	0.32	1
ITGAX	0.266100692267245	0.267269285155592	0.333	0.2	1
PSMD8	0.266351546572244	0.263780049730492	0.708	0.54	1
RAB32	0.26695669158854	0.264358397173049	0.75	0.56	1
NDUFS8	0.268521775434149	0.318824061818481	0.917	0.76	1
ENSMMUG00000008695	0.269091703674112	0.521941212503063	0.375	0.28	1
ERGIC1	0.26936238092093	0.435275092789751	0.417	0.34	1
C15H9orf152	0.269714542631574	0.377652784318235	0.958	0.84	1
TPPP3	0.269871688493271	-0.366512495631932	0.25	0.38	1
ZBTB24	0.270048144907666	-0.250892715601552	0.042	0.12	1
RAB22A	0.270048144907666	-0.268877577816043	0.042	0.12	1
ENSMMUG00000016401	0.271237951662298	0.328033701382678	0.375	0.26	1
DST	0.271358889696153	-0.258223065857963	0.625	0.74	1
EXTL3	0.272076139145008	-0.30786491225428	0.125	0.22	1
IFI35	0.272076139145008	-0.29532237031505	0.125	0.22	1
HNRNPH1	0.27210601616766	-0.301037720548966	0.583	0.64	1
ENSMMUG00000061959	0.273059605264006	0.969328123120788	0.333	0.26	1
ARL2	0.2741631600211	0.426062864401223	0.542	0.44	1
RAB34	0.274514489302392	-0.314209855368805	0.208	0.3	1
TMEM230	0.274646356031426	0.348602879933021	0.583	0.46	1
SLC25A46	0.275040626021774	-0.258356261336726	0.083	0.18	1
NCOR1	0.275728211199727	-0.288132556939263	0.5	0.6	1
BMS1	0.276143871503247	-0.288288908933965	0.167	0.26	1
SMAD2	0.276553072293845	0.284566841128398	0.25	0.14	1
ADCY3	0.277770262512935	0.364684438596706	0.333	0.24	1
CAMK2G	0.279462904790674	-0.2961749472732	0.208	0.32	1
DALRD3	0.279520488440544	-0.35090129155068	0.125	0.22	1
PSMA4	0.279684650320193	0.289180042110782	0.542	0.44	1
NAP1L4	0.279684650320193	0.353419051233305	0.542	0.44	1
ETV6	0.280048489957197	-0.286086296811896	0.042	0.12	1
MAGED2	0.281142848611406	0.315588982315175	0.417	0.34	1
FOXN2	0.281951645417806	-0.318709763385174	0.292	0.36	1
UBE2I	0.282084327613202	0.350556165844011	0.708	0.54	1
ENSMMUG00000048973	0.283112621297115	-0.255280927732025	0.167	0.26	1
DCAF6	0.283329724315397	0.432586202859361	0.208	0.12	1
CHPF2	0.283329724315397	0.261992906658043	0.208	0.12	1
PARVG	0.283329724315397	0.336340948513817	0.208	0.12	1
TNRC6C	0.283329724315397	0.254501332106507	0.208	0.12	1
NDUFC2	0.283848133379458	0.25209293699673	0.917	0.76	1
STK17B	0.285275297777682	-0.350269135398031	0.542	0.66	1
CYC1	0.285339999907433	-0.256523439893995	0.5	0.72	1
SMARCAL1	0.287102109299256	-0.254735348191699	0.125	0.22	1
CTNNA1	0.287694867808493	-0.278622546477314	0.208	0.3	1
LPCAT2	0.287694867808493	-0.320613939400347	0.208	0.3	1
TOP1	0.288359020759805	-0.284850725904636	0.417	0.52	1
NDUFA10	0.289015682759811	0.258050019322755	0.333	0.22	1
EIF3I	0.289897983379703	0.318821391127219	0.625	0.52	1
COMMD10	0.290199565795353	0.259738562861277	0.292	0.2	1
CREB3	0.290199565795353	-0.259815483982507	0.167	0.26	1
UCKL1	0.290199565795353	-0.278292466771984	0.167	0.26	1
SRP54	0.291055590695879	0.272241711903226	0.333	0.24	1
RBMS1	0.291055590695879	0.300700473488424	0.333	0.24	1
TSPAN31	0.29178642282732	0.328398077336206	0.208	0.12	1
FHOD1	0.291984682189717	0.275020358187709	0.5	0.4	1
DCTN4	0.292214434516992	0.260469825667279	0.25	0.14	1
INPP5D	0.292573697998283	0.339499298797259	0.333	0.26	1
MATR3	0.293380451231826	-0.281369147371769	0.583	0.64	1
CYRIA	0.294250399350085	-0.368819223627875	0.25	0.34	1
UBA6	0.294821328845902	-0.278979326689827	0.125	0.22	1
APC	0.294821328845902	-0.278703911627008	0.125	0.22	1
CDK5RAP2	0.294821328845902	-0.267011495715238	0.125	0.22	1
GPBP1	0.296033962018197	-0.282724969875435	0.458	0.58	1
TRAF7	0.296782390342599	-0.301260005168536	0.458	0.54	1
EPB41L1	0.296901264489575	-0.350890474336261	0.458	0.5	1
ING3	0.298536332606868	-0.25964367655662	0.083	0.16	1
BLM	0.298536332606868	-0.266147623980498	0.083	0.16	1
CYP27A1	0.299230288497484	-0.451047126764039	0.417	0.48	1
NCKAP1L	0.300294762217273	-0.388139387047433	0.625	0.64	1
NCSTN	0.300486132169018	-0.319389996390556	0.167	0.28	1
SVBP	0.300486132169018	0.260234635314569	0.333	0.2	1
SMNDC1	0.300778888833975	-0.332798892061846	0.25	0.34	1
DSTN	0.301184297797248	0.306270190410882	0.708	0.66	1
TPRA1	0.302678400872802	-0.350663969483198	0.125	0.22	1
LNPEP	0.302678400872802	-0.338295259899339	0.125	0.22	1
ENSMMUG00000039864	0.303418757503892	-0.26430363411655	0.292	0.38	1
ENPP4	0.304779101808257	0.287164336655348	0.292	0.18	1
BAP1	0.305593405718372	0.306037032465962	0.125	0.06	1
HNRNPDL	0.306034275310173	-0.253913916030256	0.833	0.86	1
UBE2J1	0.306658690444569	0.258407649979983	0.25	0.16	1
RRAD	0.307403178961441	-0.344801842010082	0.25	0.34	1
CCAR1	0.307659252641939	-0.352542459090578	0.083	0.16	1
NOC3L	0.307659252641939	-0.275156623160841	0.083	0.16	1
PES1	0.307659252641939	-0.292232250617452	0.083	0.16	1
POLR2E	0.308293809280111	0.334957848037999	0.542	0.5	1
RNF41	0.308460764597479	-0.29946051732751	0.125	0.2	1
DERL2	0.308460764597479	-0.293045274582015	0.125	0.2	1
HSPB1	0.30920405289074	1.00164860460424	0.208	0.12	1
PRKAG1	0.310673504300393	-0.250972169327145	0.125	0.22	1
AKIRIN1	0.312171646437077	-0.26325648737055	0.167	0.26	1
BMP2K	0.312171646437077	-0.266135087065387	0.167	0.26	1
UBL4A	0.31306198669187	0.335684096278255	0.417	0.32	1
RBM43	0.314048365164709	0.274382134573158	0.167	0.1	1
CTNNB1	0.314123343473286	0.348833555078103	0.375	0.28	1
BRD2	0.314200235894294	0.277122114893556	0.708	0.56	1
URGCP	0.315722058028758	-0.258363552857081	0.333	0.42	1
MYO9B	0.316964813120633	-0.285380470385515	0.083	0.16	1
CACYBP	0.317191822650601	0.353709467009341	0.792	0.74	1
C6H5orf34	0.317252891223474	0.284186888763713	0.125	0.06	1
CD300C	0.317485250901194	-0.349923554965274	0.417	0.52	1
TESC	0.319758768534383	0.413322019958857	0.542	0.4	1
ERO1A	0.322399817394405	0.306640314514926	0.208	0.14	1
CPT1A	0.322480160148876	-0.311993318594056	0.167	0.28	1
SRSF5	0.324244428554014	-0.440733161713399	0.542	0.56	1
TRAPPC5	0.325962338125239	0.346773389837422	0.5	0.42	1
TSC22D2	0.326453087374628	-0.278945380123961	0.083	0.16	1
PKIB	0.326453087374628	-0.381554967000807	0.083	0.16	1
CLK3	0.326453087374628	-0.279363332238924	0.083	0.16	1
NAA38	0.327636060689093	0.272241622712408	0.417	0.28	1
BEX1	0.327851404014897	0.366797627268588	0.375	0.28	1
ANTXR2	0.332243623681685	-0.276671453745603	0.375	0.48	1
PPIH	0.333896599960536	0.250516764526372	0.417	0.3	1
DOK7	0.334000982388305	0.367076912759293	0.167	0.1	1
ATP6V0A2	0.334859259280152	0.273075598110581	0.375	0.28	1
UBE2L6	0.335074450693731	0.463413927460275	0.458	0.36	1
ACSL4	0.335206209808289	-0.256325079222218	0.708	0.72	1
ALAS1	0.335260523059378	0.418808491992149	0.583	0.48	1
CAPN2	0.335293817028948	-0.273614018051105	0.542	0.58	1
PTGER4	0.336124010874377	-0.26208268595395	0.083	0.16	1
ADSL	0.336130006477952	0.262788120439866	0.25	0.18	1
ENSMMUG00000022769	0.336259401238324	-0.308874469726719	0.542	0.56	1
GSTK1	0.336259401238324	-0.267433108094425	0.583	0.54	1
TXNL4A	0.336593501947162	0.254104178026963	0.208	0.12	1
RAB6A	0.337095473249812	-0.289190372813019	0.542	0.54	1
HERC1	0.339574133674543	-0.406644231608143	0.208	0.28	1
TPRN	0.341435477625121	0.325853666044027	0.125	0.06	1
EMILIN2	0.341962906354969	-0.263160954194542	0.25	0.34	1
C7H15orf61	0.344628450110174	-0.265688186226153	0.208	0.3	1
KIF5B	0.345234603403159	0.27084748738963	0.417	0.34	1
COPE	0.347967250804133	0.299441270352367	0.667	0.64	1
SKIL	0.349162227598319	-0.261930439757392	0.25	0.34	1
PSMB7	0.34917668441452	-0.290714244927596	0.708	0.64	1
TRIB2	0.349325624009052	-0.383759235630506	0.25	0.32	1
TAF9	0.349796544848773	0.30941336414493	0.708	0.56	1
TMEM43	0.351112463259403	-0.254395833785359	0.375	0.46	1
RABGEF1	0.351641772862334	-0.319059326635489	0.125	0.2	1
ZNF32	0.351641772862334	-0.30200397796456	0.125	0.2	1
PNPLA6	0.354753191577262	0.266525274046052	0.167	0.1	1
LAT2	0.355311644976022	0.273920240186425	0.958	0.86	1
STAP1	0.358135958034876	-0.283882131741945	0.458	0.5	1
M6PR	0.358920408413668	0.410013026736945	0.75	0.58	1
KATNBL1	0.359915304584696	-0.262669265103128	0.208	0.3	1
COMMD3	0.360468442098054	-0.260424533720425	0.417	0.56	1
PSMB4	0.362986039848845	0.276248782567236	0.625	0.48	1
CAVIN2	0.363553938399905	0.267916361439431	0.708	0.68	1
ADSS2	0.36384722278389	-0.251543029809344	0.25	0.34	1
GNAQ	0.364203643926053	-0.272653595917882	0.333	0.4	1
MYO1G	0.364269834910766	-0.345997775094199	0.292	0.38	1
DPP8	0.365428116228644	0.260176793539244	0.167	0.1	1
OCRL	0.365428116228644	0.259655592273187	0.167	0.1	1
CCL4L1	0.366766646312971	0.261740002788626	0.125	0.06	1
BCAM	0.366766646312971	-0.25845112054425	0.042	0.1	1
TMED5	0.366780981934834	0.269559117443635	0.375	0.3	1
RPP21	0.369311692363194	0.251375576141088	0.375	0.32	1
GON7	0.369311692363194	-0.299772877024289	0.292	0.36	1
TMEM106C	0.369992048634266	-0.273495376801269	0.375	0.42	1
DHCR24	0.371655501937485	0.304430159183452	0.333	0.24	1
FBXO34	0.373497384939773	-0.33320047871719	0.167	0.24	1
LENG8	0.374199512189752	-0.358707542612476	0.292	0.34	1
APBB3	0.375033892703688	0.253825535594439	0.25	0.16	1
CD151	0.37543179585553	0.343835659899797	0.792	0.7	1
ENSMMUG00000059289	0.376019722143623	0.274308749734704	0.458	0.36	1
MAPRE1	0.37823000712926	0.300442371086135	0.708	0.66	1
ANKRD12	0.37828043208154	0.346970783648947	0.542	0.44	1
CRNKL1	0.379059018595673	-0.329552549743683	0.167	0.22	1
PHB2	0.379293424787868	-0.380575386827943	0.542	0.58	1
ENSMMUG00000010783	0.379701422392745	-0.307536909138447	0.583	0.6	1
MT1X	0.37986051794713	-0.29363484362515	0.042	0.1	1
PSMD4	0.380523814525192	0.261921500657536	0.417	0.34	1
ENSMMUG00000043332	0.383282865647095	0.264370879265707	1	0.92	1
EMP3	0.383282865647095	0.259689870808155	1	0.92	1
ESAM	0.387337686443803	-0.262511646243534	0.25	0.32	1
BTN3A3	0.387809255977074	0.257318073366541	0.208	0.14	1
U2SURP	0.392111035133276	-0.282227369123451	0.375	0.46	1
DYNLT3	0.394355661941245	-0.264264398395727	0.25	0.34	1
PLEK	0.394355661941245	-0.291250133145933	0.25	0.34	1
BTF3L4	0.397016623715303	-0.366757976168785	0.458	0.54	1
NUBP2	0.397135603069183	0.294887811423218	0.25	0.18	1
ARHGAP35	0.398467209703603	-0.259396606028922	0.125	0.2	1
DNAJC10	0.40272761873093	-0.322163516790259	0.417	0.48	1
CDC37	0.403965459103484	0.272180685434307	0.75	0.58	1
MAP1LC3B	0.405928807884122	0.359985222013337	0.542	0.44	1
HSPA4	0.406274042944021	0.251630365406136	0.542	0.42	1
IDI1	0.406365637097899	0.257235568104351	0.25	0.18	1
VPS28	0.409941349766023	0.265174277932294	0.875	0.74	1
DCK	0.410101107378768	-0.250994034860456	0.083	0.14	1
H2AFZ	0.410218793848638	-0.327650925282172	0.667	0.74	1
CTSA	0.410665915911542	0.32352419054187	0.708	0.6	1
ENSMMUG00000017890	0.412648720611733	0.404082934335181	0.417	0.32	1
REXO2	0.413053045155329	0.282694804154349	0.458	0.38	1
SMIM19	0.413466705119355	-0.257348883708988	0.375	0.44	1
ARF4	0.414570054166611	-0.271157285684178	0.5	0.66	1
RTP4	0.415722537496325	0.277396235687297	0.25	0.18	1
AATF	0.415722537496325	0.309172510828767	0.25	0.18	1
JOSD1	0.416232944772291	-0.308311307657857	0.208	0.26	1
HERPUD1	0.417555624142034	0.337033583900609	0.708	0.66	1
RELB	0.418074421877478	-0.267277279454935	0.167	0.24	1
PRDM8	0.419492818845217	-0.301755846173867	0.25	0.32	1
ENTPD3	0.419917352770169	0.486315725774353	0.458	0.36	1
GORASP1	0.421756832072594	0.311635344792749	0.167	0.1	1
ZNF664	0.425082390402022	-0.29030725237436	0.208	0.26	1
FLOT1	0.4270381155423	0.286975609714444	0.792	0.8	1
ZBTB4	0.428836662938698	-0.262172913137147	0.25	0.3	1
CRTC2	0.429777324892297	-0.257060951583851	0.208	0.28	1
MRPL47	0.43481357760094	0.279166990492148	0.25	0.18	1
CCL18	0.435049127321933	1.01405235126415	0.042	0.1	1
SMIM4	0.436747964371049	-0.268057496760205	0.167	0.24	1
MRPS22	0.437355378276736	0.260038496664394	0.333	0.26	1
CSNK1D	0.438615499307672	-0.250854793258154	0.208	0.28	1
PPP1R9B	0.43869037543704	-0.298869750104671	0.292	0.36	1
OXNAD1	0.443107297602266	0.346399980942278	0.292	0.22	1
GNB1	0.444545837971269	-0.287213615382064	0.167	0.22	1
ENSMMUG00000049718	0.445063730179529	0.272251423502564	0.375	0.3	1
LAPTM4A	0.445145190153824	0.425897492641361	0.625	0.64	1
TAPBP	0.447524628186039	0.272516952066008	0.708	0.64	1
LFNG	0.447557225886413	-0.302489789709216	0.208	0.28	1
EBAG9	0.449860589486212	0.258482873897726	0.208	0.14	1
ENSMMUG00000004941	0.451082984311402	0.403429761697208	0.458	0.42	1
FNBP1L	0.452281113484905	0.267674022557363	0.292	0.22	1
PDZD11	0.454050228787284	-0.260040318864664	0.417	0.48	1
AHCY	0.456413872847117	0.315673132643815	0.375	0.34	1
MALSU1	0.456601671974046	0.286190529506104	0.292	0.24	1
PIH1D1	0.456601671974046	-0.25883827502275	0.208	0.28	1
HSPH1	0.456957756641813	0.403079648197051	0.625	0.52	1
ERN1	0.459851535665379	0.512995815693937	0.125	0.08	1
TRAPPC1.1	0.459989830088647	0.309155793566726	0.5	0.48	1
NIT1	0.460723601877841	-0.250666005540077	0.125	0.18	1
REXO4	0.460723601877841	-0.260442061275284	0.125	0.18	1
IARS1	0.461816596401855	-0.278609261862331	0.25	0.32	1
ENSMMUG00000020629	0.463488052959742	-0.31546533455319	0.25	0.3	1
BLOC1S5	0.46668985911779	0.281511625549692	0.417	0.38	1
FNBP4	0.468787607295743	-0.287958785015288	0.333	0.36	1
TUBA8	0.471731740962596	-0.296872341515075	0.125	0.18	1
C15H9orf78	0.473878516336097	-0.280240864292196	0.625	0.64	1
RPS6KA5	0.475209961850969	0.309948035875919	0.5	0.48	1
FAM111A	0.48026584318139	0.435024610619544	0.375	0.32	1
TTC14	0.480756902232299	0.350912572377544	0.208	0.16	1
ASF1A	0.480756902232299	0.25212871254623	0.208	0.16	1
OSTM1	0.481217940329187	0.295248300325671	0.667	0.62	1
CD46	0.482985565461547	-0.302293733591337	0.833	0.78	1
DMAP1	0.484694146015072	-0.274090370634433	0.167	0.22	1
ZNF593	0.488831366873695	0.284591065856198	0.375	0.32	1
LIF	0.491070663266943	0.278351676479398	0.458	0.38	1
RAB27B	0.497337156536479	0.339777596525785	0.708	0.7	1
ATF6	0.499285534860785	0.425356206619893	0.458	0.38	1
FAM120A	0.499285534860785	-0.254725783970932	0.375	0.42	1
RPAIN	0.499725423442669	0.279934912636673	0.292	0.22	1
MAMU-DRA	0.502687818090414	1.1366178449757	0.125	0.2	1
BCCIP	0.50578514760386	0.257707949971597	0.458	0.44	1
RGS18	0.507510366955238	-0.260486529670353	0.333	0.38	1
DNAJC17	0.513848386215895	0.255880306574376	0.208	0.16	1
RMC1	0.515078592334258	0.298422175595477	0.167	0.12	1
CD74	0.515444911730827	1.82922262908511	0.458	0.4	1
ZNFX1	0.518271212701737	-0.254025620521904	0.25	0.3	1
DNAJB4	0.526484429400342	0.286305569888214	0.25	0.2	1
ADGRE5	0.527751040191791	-0.350185751002781	0.833	0.8	1
DCTN2	0.531305125427821	0.285352434569085	0.542	0.5	1
RAP1A	0.532217093486312	0.281326202581473	0.458	0.4	1
ENSMMUG00000023620	0.533577342597895	0.414015583618628	0.375	0.36	1
ENSMMUG00000013088	0.541241779547483	0.258079012569036	0.375	0.3	1
ATP6V1FNB	0.554113871007156	0.288362971368152	0.583	0.6	1
SPEN	0.556569863185779	-0.263139356142913	0.25	0.3	1
LYPLA2	0.559048893469914	0.280314724669951	0.333	0.3	1
LRIF1	0.559705516670999	-0.285184493152218	0.25	0.28	1
TM2D1	0.56280165631304	0.261256576896686	0.333	0.28	1
FOS	0.566561013899997	0.40769926662078	0.708	0.88	1
FAM162A	0.570941579335684	-0.257042529265379	0.625	0.66	1
MORC3	0.57345148582615	-0.328136617361084	0.333	0.4	1
GOLIM4	0.577266414456531	-0.257009504455915	0.375	0.4	1
MRPS9	0.579752786141538	-0.287247049947361	0.25	0.28	1
CWF19L2	0.582904579350985	-0.282198690795771	0.167	0.2	1
RPS27A	0.58312608303074	0.416362703680988	0.833	0.92	1
ENSMMUG00000006608	0.598537430618079	0.262776778636614	0.833	0.84	1
SEC61G	0.600706947253328	0.312788971333172	0.792	0.74	1
ENSMMUG00000044284	0.609682676695584	0.41028640164711	0.625	0.62	1
TXNIP	0.611313118417928	-0.280110568173892	0.875	0.94	1
UCP2	0.625916467516689	0.353969538206025	0.375	0.34	1
GTF2B	0.627082439595398	0.305432186453634	0.542	0.6	1
PAPSS1	0.655990878935179	-0.309253659507558	0.333	0.34	1
RNF144A	0.657930178646455	0.257764187954532	0.292	0.28	1
LCP1	0.664875023515173	0.254843183586544	0.958	0.88	1
CTNNBL1	0.669937821187177	0.290646795616619	0.417	0.38	1
RAD23A	0.6772608712512	0.280829006828138	0.708	0.68	1
ADAR	0.698838585103239	0.294057948708091	0.417	0.38	1
VARS1	0.699801059856888	0.259114006721974	0.125	0.1	1
MT2A	0.724590947979722	0.470765822327287	0.875	0.92	1
VMO1	0.725555171546233	-0.284894420480215	0.625	0.74	1
OAS1	0.736075420137213	0.251908366931453	0.208	0.2	1
ID2	0.741786715739889	0.30236595795934	0.167	0.2	1
GPS2	0.756221142056571	0.287572011565281	0.458	0.5	1
TMEM59	0.776921839243791	-0.254247195782892	0.792	0.58	1
PTPRCAP	0.786169388086638	0.650971036271828	0.167	0.22	1
BOLA2B	0.789971239267694	0.26312676584108	0.417	0.4	1
GADD45B	0.827115702442922	-0.326243049089292	0.667	0.64	1
FAM107B	0.830893372068559	0.559447430728452	0.125	0.12	1
APOE	0.89180589831783	2.71812712824341	0.125	0.14	1
ENSMMUG00000019371	0.90046259492604	0.358149246218203	0.083	0.1	1
LAMP1	0.90549273783354	0.290805422104532	0.5	0.46	1
CCDC69	0.966773930958457	0.278666140588795	0.292	0.34	1
DHRS9	0.989196032091384	0.253261162164296	0.375	0.34	1
SLC2A3	0.995302105690552	-0.25365893447873	0.708	0.64	1
