# Supplementary material for: mRNA-1273 vaccination protects against SARS-CoV-2–elicited lung inflammation in nonhuman primates
Source: JCI Insight. 2022 Jul 8;7(13):e160039. doi: 10.1172/jci.insight.160039 (PMC9310526; doi:10.1172/jci.insight.160039)
Supplement: Supplemental data set 1 [file jciinsight-7-160039-s122.zip › DEG_analysis/CD8.T.cell_markers_D2.csv]

	p_val	avg_log2FC	pct.1	pct.2	p_val_adj
IFI6	1.30238093034856e-95	3.84951800212892	0.994	0.425	2.33295496053337e-91
ISG15	6.61052734505727e-90	4.37875668643875	0.95	0.11	1.18414376332011e-85
MX1	2.84521972872508e-84	3.56687198696146	0.923	0.137	5.09664210006524e-80
MX2	9.34086057614087e-77	3.04642389811382	0.862	0.064	1.67322835500411e-72
RPLP1	1.71288002411167e-76	-1.66017792790641	0.975	1	3.06828198719124e-72
ISG20	3.15567668672459e-73	2.61072305747658	0.944	0.411	5.65276364892976e-69
RNF213	6.8959833673649e-72	2.26205937151373	0.952	0.466	1.23527750059608e-67
ENSMMUG00000061959	5.8359685254901e-68	1.33601218071616	1	0.991	1.04539704197104e-63
ENSMMUG00000005593	6.1307775475819e-68	-1.27812437166337	0.996	1	1.09820618209835e-63
IFI27	6.5517166691802e-68	3.60735099346493	0.824	0.082	1.17360900695025e-63
APOL2	3.46350082564255e-67	2.48536001598245	0.906	0.283	6.20416902897349e-63
IFIT3	5.48697224557223e-66	2.61295609259155	0.808	0.068	9.82881338349353e-62
IRF7	3.77215583309758e-64	2.49797235760213	0.785	0.068	6.75706274382769e-60
RPS18	5.09846833632221e-64	-1.48415187235668	0.944	1	9.13288633085397e-60
ENSMMUG00000050257	9.64905106942591e-61	1.93308779613311	0.925	0.452	1.72843451806626e-56
EEF1A1	3.64058166079709e-60	-0.986413041383378	1	1	6.52137392898583e-56
PLAAT4	1.52661198230535e-58	2.10516888047078	0.933	0.434	2.73462004390357e-54
ENSMMUG00000060858	3.90683035948295e-57	1.64999388408211	0.979	0.89	6.99830522294181e-53
STAT1	2.02876344700736e-56	1.87689287261883	0.883	0.338	3.63412396262429e-52
PSMB8	3.61837418563582e-56	1.28359401103167	0.985	0.813	6.48159367872944e-52
BST2	3.7591903605194e-56	1.46426835873053	0.985	0.74	6.73383769279841e-52
B2M	7.57419577866588e-56	0.712991850057672	1	1	1.35676568983242e-51
SP100	2.23789728200838e-55	1.62647784369067	0.927	0.461	4.0087454012616e-51
ENSMMUG00000014786	4.3416800078078e-55	-1.58369768852042	0.651	0.973	7.77725139798612e-51
ND4L	4.45674730991006e-55	-1.54593295638034	0.51	1	7.98337145624188e-51
ENSMMUG00000022489	5.89120580439507e-55	1.31046593478586	0.998	0.959	1.05529169574129e-50
GBP3	2.05755082163517e-54	2.08204299514993	0.866	0.342	3.68569078679508e-50
OAS2	2.88195653622405e-54	1.97074699043587	0.782	0.128	5.16244874333813e-50
ENSMMUG00000054038	3.7990849316739e-54	1.19629327142512	1	0.922	6.80530083810746e-50
ENSMMUG00000052293	1.37525404667994e-53	1.55950267988279	0.964	0.826	2.46349257381777e-49
ATP8	1.44127217163281e-53	-1.46955362765137	0.5	0.991	2.58175084104585e-49
ENSMMUG00000058325	5.27526749072457e-53	1.84086980881641	0.9	0.639	9.44958665613492e-49
ATP6	2.02262637750654e-52	-1.36849003124003	0.862	0.982	3.62313063002746e-48
IFIT1	1.43906072757578e-50	2.29812018980358	0.674	0.05	2.57778948130649e-46
ENSMMUG00000063583	3.84815306764314e-50	4.23272021660997	0.784	0.233	6.89319659006916e-46
PSMB9	1.78811218509982e-49	1.26227029130791	0.973	0.781	3.20304535716931e-45
ND4	2.51293251227622e-46	-1.53399064570579	0.676	0.954	4.50141600924039e-42
COX2	2.97721769665232e-46	-1.27862084034138	0.868	1	5.3330900600133e-42
UBE2L6	4.39685620686308e-46	1.47307765695665	0.875	0.42	7.87608852335383e-42
HERC6	1.72005089733586e-45	1.76434611871161	0.684	0.091	3.08112717239773e-41
PSME1	5.8907682236977e-45	1.05147027824829	0.992	0.868	1.05521331191097e-40
COX3	8.10908290920612e-45	-1.01204835387926	0.989	1	1.45258002152609e-40
IFIT2	1.61377053080824e-44	2.61335206684173	0.649	0.091	2.8907471518368e-40
ENSMMUG00000020073	1.7200371996757e-44	-0.955139323055381	0.973	1	3.08110263577908e-40
ENSMMUG00000064873	2.92535635139515e-44	2.16237222840799	0.807	0.511	5.24019083225413e-40
OASL	1.74383582964095e-43	1.85129691462518	0.722	0.16	3.12373312163584e-39
ENSMMUG00000050829	7.13986709344912e-43	1.00175520296665	0.998	0.968	1.27896439244954e-38
MAMU-E	8.34310510242125e-43	0.792210695335152	1	1	1.49450041699672e-38
GIMAP7	1.61481793753458e-41	1.43561496562677	0.906	0.516	2.8926233715057e-37
NKG7	2.03083190325645e-41	1.7536440239312	0.975	0.758	3.63782918830328e-37
ENSMMUG00000060377	1.46826680008042e-39	0.819497479832834	0.998	0.991	2.63010631898406e-35
DDX60	2.0080642657613e-39	1.56280665344495	0.634	0.078	3.59704551925821e-35
ND2	5.28807814578618e-39	-1.14532082134316	0.835	0.977	9.47253438254679e-35
CD38	8.34540615082982e-39	1.98368823696137	0.625	0.091	1.49491260379815e-34
ENSMMUG00000001210	4.81794945777898e-38	1.109823584832	0.975	0.731	8.63039286371949e-34
S100A4	4.30648935323281e-37	-1.42555117916328	0.678	0.945	7.71421437844593e-33
PSMB10	5.63282734644879e-36	1.32042137574347	0.822	0.342	1.00900836256937e-31
PSME2	8.00170625084308e-36	1.21523863560372	0.898	0.639	1.43334564071352e-31
FTH1	1.00448694149099e-35	-1.43891435972519	0.935	0.991	1.7993374582928e-31
PLAC8	1.20745485121146e-35	2.09898610381906	0.739	0.311	2.16291387497509e-31
RPL36AL	1.43228241426881e-35	-0.975228247173502	0.805	0.954	2.56564748867972e-31
ENSMMUG00000061125	3.38398620268894e-35	-1.99583467581369	0.383	0.721	6.06173448487669e-31
ENSMMUG00000017890	7.7933136415665e-35	1.37342186789498	0.774	0.333	1.39601627261381e-30
IFI44	3.16054624132639e-34	1.59166484261944	0.565	0.064	5.66148648208797e-30
ENSMMUG00000006283	2.00488003830071e-33	0.753210051373038	0.998	0.973	3.59134161260806e-29
RSAD2	2.4307671070245e-33	1.5430622515422	0.492	0.014	4.35423311881298e-29
OAS1	3.00396974654208e-33	1.72105755151374	0.531	0.046	5.38101100698083e-29
GIMAP4	1.56347950930318e-32	1.44941365325389	0.728	0.251	2.80066084501479e-28
ENSMMUG00000064139	2.33861512269833e-32	0.644395366658216	1	1	4.18916126928952e-28
C18H18orf32	1.62660675587028e-31	-0.742526410205912	0.975	0.986	2.91374068179043e-27
SHISA5	1.76345709320728e-31	1.00695271517655	0.91	0.621	3.15888069106219e-27
HERC5	8.75290528866877e-31	1.41824020612902	0.471	0.023	1.56790792435924e-26
ENSMMUG00000058581	5.05151912493977e-30	-1.81779995016083	0.284	0.68	9.04878620850461e-26
PPIA	7.38661619235513e-30	-0.672073985386243	0.971	1	1.32316455853657e-25
LYZ	1.75128332873067e-29	-2.79737528459816	0.125	0.484	3.13707382675524e-25
IFI35	3.04316176843225e-29	1.22854496854778	0.67	0.219	5.45121567579269e-25
GZMB	2.36162360302981e-28	3.33463837821274	0.699	0.329	4.2303763601073e-24
IFI44L	2.4691412326322e-28	1.32750904374035	0.448	0.027	4.42297269001406e-24
ENSMMUG00000062821	2.67739146116327e-28	1.15590208675687	0.739	0.301	4.79601132438176e-24
PFN1	3.91725918868588e-28	-0.947801073498641	0.839	0.973	7.01698638469302e-24
RPL23A	5.5503040477938e-28	0.71072211884906	0.994	0.973	9.94225964081304e-24
OAZ1	6.0975121890286e-28	-1.00691173000588	0.826	0.954	1.09224735842069e-23
TRIM22	6.38275714323978e-28	1.1023103284669	0.77	0.356	1.14334328706854e-23
ENSMMUG00000061756	7.38222374505551e-28	1.19049312127337	0.715	0.274	1.32237773945179e-23
COX4I1	1.83587649285645e-27	-0.742818377404108	0.937	0.977	3.28860556165377e-23
PML	2.26634566239402e-27	1.16097496041321	0.582	0.142	4.05970498504641e-23
IRF1	2.70220967339437e-27	1.18493130492448	0.831	0.479	4.84046818795134e-23
MAMU-A	4.02817303952166e-27	0.844412974996016	0.996	1	7.21566636569515e-23
DHX58	5.28960188419525e-27	1.27426403948974	0.546	0.114	9.47526385515896e-23
SLC38A5	8.79363759233418e-27	1.1627071002747	0.592	0.146	1.57520430191482e-22
APOL6	9.71217742412542e-27	1.25068317266822	0.628	0.201	1.73974234198359e-22
ENSMMUG00000028695	3.96750496588688e-26	1.73450757783324	0.385	0	7.10699164539316e-22
NAPA	4.56553142305031e-26	1.0897580677656	0.693	0.265	8.17823643811002e-22
ND5	4.75836155492102e-26	-1.15000790092853	0.32	0.703	8.52365305333003e-22
CD52	6.14378429718698e-26	-1.06636439961904	0.833	0.973	1.1005360811551e-21
SELL	7.01360256886695e-26	1.70034016117934	0.504	0.091	1.25634662816114e-21
GZMM	8.81467175318211e-26	1.45658247585014	0.741	0.365	1.57897215114751e-21
CD9	1.09193730149198e-25	-1.13557753230958	0.082	0.397	1.95598728816258e-21
ENSMMUG00000045208	8.52150376945868e-25	1.03574909318626	0.969	0.817	1.52645697022313e-20
KCNH7	1.82502538051399e-24	1.19361180996479	0.49	0.096	3.26916796411471e-20
SP140	3.10225541484531e-24	1.10978309137935	0.603	0.201	5.5570701246124e-20
HELZ2	3.25793542645058e-24	1.07917655998479	0.429	0.041	5.83593972940091e-20
ENSMMUG00000014947	4.19585878318602e-24	1.33853477819701	0.653	0.279	7.51604183832112e-20
STAT2	6.07412285529084e-24	1.06141471855659	0.485	0.082	1.08805762706825e-19
ENSMMUG00000053735	1.01229597233568e-23	-1.06661782170208	0.153	0.47	1.8133257752449e-19
RPS26	1.69459203256635e-23	-0.471947353243225	1	1	3.0355227079361e-19
FABP4	1.7614597183743e-23	-1.95441573957977	0.038	0.288	3.15530279352388e-19
COX1	2.59452934473675e-23	-0.628420394745863	0.994	1	4.64758041522694e-19
APOC1	2.85436299868333e-23	-2.2360941088721	0.123	0.429	5.11302043954145e-19
IFI16	4.00860699705633e-23	1.0145691956094	0.872	0.557	7.18061771382701e-19
DDX58	1.57145055929534e-22	1.28167868093907	0.439	0.068	2.81493938686574e-18
DRAP1	1.15173837234561e-21	0.94731181528422	0.753	0.393	2.06310894638269e-17
ENSMMUG00000016894	1.70441989166852e-21	-0.607657055013935	0.973	0.982	3.05312735194583e-17
FABP5	1.92737880310299e-21	-1.36643587548558	0.216	0.525	3.45251364999839e-17
IRF9	2.04069683146091e-21	0.921025286836586	0.648	0.256	3.65550023419593e-17
VMO1	2.05306925628788e-21	-0.846159479294958	0.245	0.571	3.67766295878848e-17
CAPG	4.02527828991015e-21	-1.26243141131254	0.308	0.607	7.21048100071605e-17
VIM	4.59599723684257e-21	-0.798668604162691	0.887	0.982	8.2328098503561e-17
EIF2AK2	6.6971320967605e-21	1.01363769818529	0.492	0.114	1.19965727249271e-16
BTG2	7.27296565104863e-21	-1.31940782978753	0.37	0.667	1.30280633707234e-16
EPSTI1	1.02194098468682e-20	1.04322151388734	0.494	0.123	1.8306028858695e-16
ENSMMUG00000050862	1.77197030181795e-20	2.91913987695564	0.397	0.064	3.1741304016465e-16
STRADA	2.08013833829415e-20	1.05956969368966	0.511	0.146	3.72615180538631e-16
XAF1	4.52053467849787e-20	0.983270746609859	0.433	0.078	8.09763376959323e-16
ENSMMUG00000003130	7.93228193844815e-20	1.03532409629912	0.527	0.164	1.42090966363422e-15
ENSMMUG00000058755	1.55114866661306e-19	-0.549006434108978	0.989	0.995	2.77857260650397e-15
LGALS3BP	1.80751353028665e-19	0.989876252972219	0.592	0.224	3.23779898680248e-15
ENSMMUG00000014173	2.85816696667838e-19	-0.628239215057898	0.011	0.187	5.11983448741098e-15
PRF1	3.52295152730102e-19	1.72476440652031	0.611	0.292	6.31066307085432e-15
CD7	4.51522235390457e-19	1.32145621645017	0.73	0.406	8.08811780254926e-15
LGALS3	5.55073751159767e-19	-1.66957364888463	0.354	0.607	9.9430361045249e-15
ENSMMUG00000002324	7.12675634125333e-19	-0.960909214375752	0.404	0.662	1.27661586340871e-14
TPT1	9.15780080193936e-19	-0.411696525702814	1	1	1.6404368576514e-14
ENSMMUG00000064773	1.04873504321914e-18	1.00335736926594	0.605	0.279	1.87859908291845e-14
ALDH1A1	1.27967374640717e-18	-0.977589496778577	0.08	0.333	2.29227958193916e-14
TENT5C	1.4651966230293e-18	1.06000019635146	0.567	0.192	2.62460671083239e-14
CEP85	1.99495470394499e-18	0.82202980656434	0.966	0.781	3.57356236117665e-14
ENSMMUG00000061824	2.12564887784681e-18	0.761958773922432	0.975	0.881	3.80767483488699e-14
CFD	2.39176508197287e-18	-2.10779892556553	0.036	0.242	4.284368791338e-14
ENSMMUG00000009425	2.77984637307451e-18	-0.895175135135356	0.895	0.986	4.97953880808837e-14
ENSMMUG00000051239	3.15664164728917e-18	-0.547066894732154	0.967	0.982	5.65449218278908e-14
CRIP1	3.18614974069883e-18	-0.771154566797085	0.929	0.982	5.70735003051382e-14
ENSMMUG00000013779	3.20494788185277e-18	2.25286462934456	0.441	0.11	5.74102314076287e-14
CYB5A	5.7729423460892e-18	-0.927924105536881	0.305	0.612	1.03410716245496e-13
ENSMMUG00000047632	7.67149588875325e-18	-0.971188841942421	0.356	0.621	1.37419505855237e-13
ENSMMUG00000020721	8.04453349671547e-18	-0.60743482833303	0.01	0.169	1.44101728526664e-13
ENSMMUG00000016603	1.01720057064302e-17	0.536759949120824	0.849	0.525	1.82211138219285e-13
GIMAP6	1.35208296486693e-17	0.819026578787213	0.755	0.402	2.42198621496614e-13
WARS1.1	1.5045614559376e-17	1.46677284791512	0.448	0.137	2.69512093602103e-13
PSMA2	1.60922936488841e-17	0.804849657948027	0.86	0.598	2.88261256132461e-13
ENSMMUG00000003272	1.62033279302437e-17	0.85201009465372	0.324	0.027	2.90250213214455e-13
S100A6	1.91029143638939e-17	-0.817003196771837	0.833	0.959	3.42190505000431e-13
CMPK2	1.96338020313396e-17	0.913963966373702	0.295	0.014	3.51700295787386e-13
ENSMMUG00000052792	2.18565186298265e-17	0.82705250325188	0.594	0.233	3.91515818216083e-13
ENSMMUG00000006206	2.63951152678625e-17	0.926298661379322	0.607	0.288	4.72815699793221e-13
ENSMMUG00000006463	2.83602538341934e-17	-0.746459194602603	0.761	0.936	5.08017226931907e-13
PSMF1	4.41720556637412e-17	0.84607115312076	0.485	0.16	7.91254033104596e-13
CASP1	4.50513262540687e-17	0.836010762567652	0.741	0.447	8.07004407189133e-13
SPACA9	5.48573399261634e-17	-0.76534002633304	0.036	0.233	9.82659530097366e-13
SP110	1.59158631234729e-16	0.88210791328961	0.54	0.219	2.8510085613077e-12
ENSMMUG00000064692	3.53454209413151e-16	0.495793138866239	0.937	0.836	6.33142525321777e-12
H1-2	3.56539979622785e-16	-1.06372599497866	0.075	0.297	6.38670065498294e-12
HOPX	3.72026253284459e-16	-0.973345667751613	0.439	0.689	6.66410627508451e-12
SCLT1	4.13808653890363e-16	0.678176861895166	0.807	0.516	7.41255441713807e-12
ENSMMUG00000054565	4.67668184181069e-16	0.922987632361269	0.489	0.174	8.37734018323549e-12
NT5C3A	4.81125731240068e-16	0.955154197090633	0.494	0.178	8.61840522370333e-12
OAS3	6.68772938261833e-16	0.864551007570333	0.391	0.087	1.19797296430842e-11
HSH2D	1.01055957575539e-15	0.819658277250967	0.339	0.055	1.81021536805064e-11
APOE	1.05162958027906e-15	-2.35163210479187	0.134	0.37	1.88378406715388e-11
CD69	1.07388585456919e-15	-1.34436869384753	0.603	0.785	1.92365173128978e-11
CTSW	1.39974257157974e-15	1.03745623034606	0.582	0.26	2.50735886847078e-11
CD164	2.22346136872431e-15	0.744513490121735	0.805	0.525	3.98288634979585e-11
RETN	2.63376140844755e-15	-2.05061780690841	0.067	0.274	4.71785681095209e-11
AHNAK	3.38806147581873e-15	-1.0029195637116	0.433	0.676	6.06903452163409e-11
ZC3H10	3.81085037408645e-15	0.397504777243814	0.998	0.995	6.82637627510105e-11
NDUFB4	4.36769306632392e-15	0.657871935627286	0.818	0.521	7.82384858970603e-11
ENSMMUG00000063316	4.53360893626851e-15	-1.05315591804945	0.226	0.479	8.12105368753778e-11
PGAM1	5.14710647330239e-15	0.777067244323539	0.586	0.274	9.22001182562657e-11
SAMHD1	5.89525907512011e-15	0.781632545854975	0.653	0.356	1.05601775812626e-10
CNP	5.96063424097662e-15	0.750204407580945	0.381	0.087	1.06772841158614e-10
ACAD10	7.04862845150156e-15	-1.53803483765693	0.121	0.342	1.26262081451747e-10
GPBAR1	7.48058121930992e-15	0.700486623325559	0.831	0.571	1.33999651381499e-10
LAP3	8.33720194373325e-15	0.937117357141501	0.586	0.288	1.49344298418094e-10
ENSMMUG00000053539	9.28455014568714e-15	-1.0873895822154	0.205	0.466	1.66314146759694e-10
CHIT1	9.8846272588657e-15	-1.07050140590184	0.031	0.201	1.77063328088061e-10
TMEM123	1.07542497704786e-14	0.741074383150077	0.759	0.484	1.92640876138583e-10
RPL18	1.14163138326803e-14	-0.344107187934383	1	1	2.04500429684803e-10
IL2RB	1.27891950616857e-14	0.895453527978362	0.716	0.416	2.29092851139975e-10
TNF	1.3094187586274e-14	-0.953316760416924	0.038	0.215	2.34556182232926e-10
DSE	2.32775518827659e-14	0.897832580747029	0.349	0.073	4.16970786875985e-10
NMI	3.58469143462203e-14	0.798147649509775	0.479	0.183	6.42125776683844e-10
ENSMMUG00000058167	3.60325185283405e-14	-0.45322305959327	0.002	0.114	6.45450504398164e-10
CLEC2B	4.33107584305866e-14	0.890968456548515	0.607	0.297	7.75825615767098e-10
SLFN5	4.41476786367207e-14	0.772578568429281	0.651	0.347	7.90817367419578e-10
KLF6	6.89511068865801e-14	-0.942240918787152	0.423	0.662	1.23512117765931e-09
ADAR	8.23335139795306e-14	0.764059387885943	0.613	0.311	1.47484023591533e-09
ENSMMUG00000001645	8.34959178845091e-14	-0.545817728528709	0.937	0.977	1.49566237706521e-09
CCL18	8.64474239518137e-14	-1.32393530858671	0.023	0.174	1.54853270524884e-09
FAU	9.30165217108619e-14	-0.341928138875079	1	1	1.66620495340667e-09
H1-4	1.05059781832995e-13	-1.05233650378673	0.174	0.411	1.88193587197444e-09
CHCHD2	1.16970895122673e-13	0.487378101641903	0.943	0.836	2.09529964433244e-09
MVP	1.18904199904244e-13	0.764296734170766	0.617	0.338	2.12993093288473e-09
AIF1	1.79811153835721e-13	-0.732918836869384	0.023	0.169	3.22095719865928e-09
PRDX1	2.28501647525068e-13	-0.782703157748118	0.536	0.735	4.09315001211655e-09
MOV10	2.46081428959308e-13	0.671237271477653	0.354	0.082	4.40805663694809e-09
ENSMMUG00000062894	3.18437023451673e-13	0.94510042707277	0.209	0	5.70416240108983e-09
PM20D2	3.31547849210216e-13	-0.847984402795998	0.312	0.543	5.93901662290260e-09
LAPTM5	3.41433964639011e-13	-0.717247522336018	0.615	0.808	6.11610660857861e-09
MRPS34	3.49022343276387e-13	-0.69340070944636	0.153	0.379	6.25203723510992e-09
FBXO6	4.06798470018177e-13	0.835657265434833	0.383	0.123	7.28698099343561e-09
ENSMMUG00000028672	4.23816575147289e-13	0.730243911840079	0.207	0	7.59182631061338e-09
CYP27A1	4.75384656940129e-13	-1.00397240800649	0.029	0.178	8.51556535976852e-09
GPX1	5.0694233239352e-13	-0.730119160079205	0.027	0.174	9.08085800016512e-09
ENSMMUG00000052747	7.34861054510195e-13	0.655629786910566	0.724	0.429	1.31635660694411e-08
LTB	7.49881919026454e-13	-0.851732910170333	0.49	0.731	1.34326348155209e-08
RPS12	8.51695916742284e-13	0.360115684257772	1	1	1.52564289566045e-08
ENSMMUG00000056654	8.95893449637735e-13	-0.728860116636038	0.167	0.384	1.60481393633608e-08
OLR1	9.96835430460851e-13	-0.472093633748174	0.013	0.142	1.78563130658452e-08
PLBD1	1.10205684888671e-12	-0.43244408122226	0.01	0.128	1.97411443341076e-08
MAMU-F	1.19542526824438e-12	0.900116940350486	0.552	0.288	2.14136528300616e-08
IFIT5	1.32937648200986e-12	0.668638917787401	0.272	0.041	2.38131209222426e-08
ANXA2	1.44482260897169e-12	-0.88389294328244	0.368	0.575	2.58811073945098e-08
ENSMMUG00000049295	1.47505687877148e-12	0.567610317956465	0.862	0.662	2.64226938694335e-08
ENSMMUG00000030923	1.59799578500507e-12	-0.798473999566836	0.257	0.479	2.86248984967958e-08
DTX3L	1.71848842868375e-12	0.808586987053858	0.454	0.192	3.07832832230121e-08
ZNFX1	1.81334031144273e-12	0.788243602679676	0.446	0.169	3.24823649988736e-08
ND3	1.93443283925026e-12	-0.732698545479297	0.354	0.603	3.46514954494899e-08
STK17A	1.97082914170821e-12	0.605503932175707	0.847	0.626	3.53034624154191e-08
PARP9	1.97120426410753e-12	0.656881642115186	0.316	0.073	3.53101819829583e-08
PAK2	2.13135160476855e-12	-0.786219873448833	0.519	0.685	3.81789012962191e-08
CCL4L1	2.23556348809402e-12	-0.500073515328976	0.377	0.644	4.00456487622281e-08
CXCL16	2.35628585054459e-12	-0.649777871069954	0.019	0.151	4.22081484408052e-08
XCL1	2.3694693552303e-12	1.44042766066068	0.389	0.123	4.24443045602404e-08
TSPO	2.42176712044172e-12	-0.954211719033055	0.289	0.484	4.33811144284725e-08
PRPF31	2.81115950313239e-12	0.719032707190163	0.559	0.283	5.03563001796104e-08
DUSP1	3.2035281677472e-12	-0.73176337117593	0.632	0.795	5.73848000688556e-08
RPS6	4.45891237257302e-12	-0.362376857891353	0.996	1	7.98724973299005e-08
PERP	5.29092501807002e-12	-0.979641241364343	0.071	0.247	9.47763398486883e-08
ENSMMUG00000039864	5.47039357505667e-12	-0.569106960198926	0.015	0.137	9.79911601099901e-08
PRR13	6.23318222800485e-12	0.544681174394013	0.862	0.648	1.11654993250251e-07
MRPL20	6.90168137074306e-12	0.68034603063513	0.538	0.265	1.2362981839412e-07
IL10RA	7.16354022010438e-12	0.733468625578132	0.511	0.233	1.2832049596273e-07
PARP14	7.51752856876193e-12	0.771486739578017	0.425	0.164	1.34661489252232e-07
CASP4	8.94593772681695e-12	0.728727652863793	0.387	0.142	1.60248582500472e-07
TMBIM6	9.69182253128341e-12	0.664574216878014	0.824	0.584	1.7360961700288e-07
RENBP	9.7166284581308e-12	-0.252111632390779	0.008	0.114	1.74053965570497e-07
RPL15	9.90580224089976e-12	-0.421519760693853	0.985	0.982	1.77442635541237e-07
PSMB6	1.01627910616975e-11	0.543631112255958	0.711	0.438	1.82046076288187e-07
LTB4R.1	1.06432679582756e-11	-0.280998600799669	0.004	0.1	1.90652858936591e-07
MAMU-DRA	1.2363594024636e-11	-1.78847747117426	0.247	0.461	2.21469059763305e-07
S100A8	1.32724570690775e-11	-0.510522875927095	0.004	0.1	2.37749523478386e-07
APOBEC3H	1.48916309756794e-11	0.617347921895762	0.745	0.466	2.66753785667345e-07
ZFP36	1.61128696063525e-11	-0.740906328753038	0.722	0.886	2.88629833258593e-07
KLRD1	1.81189696546672e-11	1.19183058197523	0.575	0.374	3.24565103424054e-07
MRC1	2.00055406214131e-11	-1.13902211892787	0.017	0.137	3.58359249151372e-07
GPNMB	2.17863457791661e-11	-0.820873773752032	0.015	0.132	3.90258811942202e-07
ENSMMUG00000062350	2.25287726072606e-11	0.300222956754869	1	1	4.03557903713859e-07
BUD23	2.57491589535675e-11	0.612131643758703	0.586	0.311	4.61244684335255e-07
TRAFD1	2.60063870545854e-11	0.643241464002368	0.337	0.1	4.65852411308788e-07
RPS21	2.90725108017364e-11	-0.345815446200215	1	1	5.20775885991504e-07
PPP1R15A	3.68871658952013e-11	-0.714256055637798	0.209	0.425	6.60759802680741e-07
PLXDC2	4.80198707977785e-11	-0.356408214965277	0.011	0.119	8.60179945600607e-07
HIF1A	5.06297810525216e-11	0.867181067235853	0.536	0.283	9.06931267993819e-07
CIR1	5.77295125137804e-11	0.66392515607864	0.446	0.187	1.03410875765935e-06
SAMD9L	6.02158087060654e-11	0.689860902416131	0.456	0.201	1.07864578135175e-06
MCEMP1	6.40288783462034e-11	-1.01383563753474	0.023	0.146	1.14694929781554e-06
LDHA	6.86868801864264e-11	0.691138049672941	0.772	0.525	1.23038808477946e-06
SGK1	7.17220854600325e-11	-0.457135442025108	0.025	0.151	1.28475771684556e-06
RAB13	7.33487479275129e-11	-0.46440227519338	0.015	0.128	1.31389612162554e-06
PVRIG	7.72929425628004e-11	0.700218303807978	0.517	0.247	1.38454848012744e-06
TAPBP	7.78817857119572e-11	0.630534148649482	0.628	0.356	1.39509642745829e-06
ENSMMUG00000018157	8.97341890074812e-11	-0.584956857265913	0.046	0.192	1.60740852769101e-06
STAC3	1.09097981331667e-10	-0.326687226270429	0.019	0.137	1.95427213959415e-06
ANXA5	1.14415202828034e-10	-0.869970707250479	0.328	0.516	2.04951952825857e-06
VPS13C	1.17089089678455e-10	-0.635414166145142	0.155	0.352	2.09741686341016e-06
MGST3	1.28556196140077e-10	-1.04087581034739	0.352	0.507	2.30282714145721e-06
IDH2	1.39207078351813e-10	0.648307778697168	0.603	0.356	2.49361639451603e-06
TAPBPL	1.44731884002748e-10	0.60317780867095	0.776	0.534	2.59258223814123e-06
CAMP	1.52349603553608e-10	-1.3759772385581	0.015	0.123	2.72903844845578e-06
ENSMMUG00000054052	1.56446295612534e-10	-0.454286718744237	0.011	0.114	2.80242249330732e-06
CHST12	1.57350267746912e-10	0.590607859219126	0.563	0.279	2.81861534615043e-06
CMA1	1.76203960737284e-10	0.821170338914824	0.184	0.009	3.15634154868697e-06
JAML	1.88343328827752e-10	-0.882864514125001	0.153	0.338	3.37379404929151e-06
ARID5A	1.88846226428528e-10	0.65070961205729	0.358	0.128	3.38280245401421e-06
TREM1	2.01191376613276e-10	-0.723350852772113	0.019	0.132	3.60394112927361e-06
C5AR1	2.54401590841782e-10	-0.457941536153284	0.017	0.128	4.55709569674883e-06
CD163	2.67871799893565e-10	-0.609824458658123	0.017	0.128	4.79838755149344e-06
ENSMMUG00000004941	3.41006765351714e-10	-0.723270512257862	0.159	0.347	6.10845418774526e-06
CD36	3.62060498761023e-10	-0.435717336965782	0.008	0.1	6.48558971430621e-06
FCN3	3.62199674751998e-10	-0.462399755226602	0.01	0.105	6.48808277383253e-06
S100A10	3.69674386639148e-10	-0.504051736166886	0.935	0.954	6.62197728786705e-06
ENSMMUG00000003073	3.78921569730106e-10	-0.350430844182013	0.989	0.995	6.7876220785754e-06
JUN	3.90546073139018e-10	-0.614676930344485	0.72	0.895	6.99585180813923e-06
FASLG	4.03892191413082e-10	0.689084894830924	0.301	0.082	7.23492082478253e-06
ATP6V1FNB	4.52547490869923e-10	-0.733284059181653	0.238	0.42	8.10648320395293e-06
DDX60L	5.38567448122282e-10	0.612741932916935	0.285	0.078	9.64735869821444e-06
CD14	5.75182402680493e-10	-1.02493996772924	0.023	0.137	1.03032423792157e-05
RESF1	5.95971787984576e-10	-0.741186560243226	0.375	0.562	1.06756426381677e-05
RPS15	6.77481761556956e-10	-0.278420629009458	1	0.991	1.21357307947698e-05
SHTN1	6.81304277495692e-10	-0.419771103168077	0.017	0.123	1.22042035227803e-05
HNRNPDL	7.33787897170286e-10	0.50045611849154	0.835	0.621	1.31443426020113e-05
RPS7	7.3450582689189e-10	-0.269490227629398	1	1	1.31572028771144e-05
RNF149	7.53643451250081e-10	-0.654224177606738	0.165	0.347	1.35000151422427e-05
SERPINB1	7.87080229498872e-10	0.779120882176741	0.492	0.279	1.40989681510133e-05
HNRNPA1	8.34721319905064e-10	0.413769218442259	0.941	0.863	1.49523630034594e-05
G0S2	8.41180915363579e-10	-0.36743061222296	0.013	0.114	1.50680737369078e-05
IL18BP	8.48735491006834e-10	0.488174295739968	0.192	0.018	1.52033988504054e-05
GMFG	9.88971071899586e-10	-0.443379372127627	0.887	0.922	1.77154388109373e-05
MAMU-DOB	1.08056818046609e-09	0.588718040677737	0.565	0.301	1.9356217816689e-05
PLSCR1	1.15778400870477e-09	0.648464145342357	0.37	0.146	2.07393849479285e-05
RBCK1	1.29914207376852e-09	0.527236675214433	0.471	0.219	2.32715319674156e-05
ENSMMUG00000018687	1.44035356848433e-09	-0.595668354680061	0.592	0.703	2.58010534722598e-05
RNF114	1.54799853428613e-09	0.645411243056307	0.423	0.201	2.77292977446674e-05
THAP6	1.552833465663e-09	-0.581373526072232	0.069	0.219	2.78159058704213e-05
CNBP	1.60892479507099e-09	0.4405773402966	0.906	0.726	2.88206698541066e-05
PROS1	1.7026288977596e-09	-0.255194130736193	0.01	0.1	3.04991914455677e-05
ENSMMUG00000032410	1.70301103786842e-09	-0.691332647939283	0.339	0.534	3.05060367213371e-05
ENSMMUG00000049154	1.70954026741924e-09	-0.465290285102103	0.013	0.11	3.06229948102808e-05
TAGLN2	1.7833898145049e-09	-0.513157069978284	0.801	0.89	3.19458617472263e-05
IL7R	1.798164925189e-09	-0.822196286138571	0.548	0.74	3.22105283049105e-05
CST3	2.01430462544761e-09	-1.60880928739939	0.094	0.251	3.60822387556431e-05
RPS5	2.04136273454975e-09	-0.288435588637924	1	0.995	3.65669306639897e-05
LDHB	2.18502093091556e-09	0.596373302199264	0.496	0.26	3.91402799354904e-05
JAKMIP2	2.22826396335069e-09	-0.440505068438988	0.054	0.196	3.99148923755009e-05
SH2D1B	2.37882967575394e-09	0.580444752606464	0.167	0.009	4.26119759817803e-05
NFKBIA	2.39760183072262e-09	-0.872051016754217	0.561	0.731	4.29482415937343e-05
ALOX5	2.40258270032211e-09	-0.360079650733951	0.013	0.11	4.303746391087e-05
ENSMMUG00000001200	2.440892877084e-09	-0.658472763472467	0.339	0.525	4.37237141072056e-05
RPL28	2.44419298815698e-09	0.275944190329721	1	1	4.3782828996856e-05
RRP7A	2.49364376983394e-09	0.5769186338125	0.305	0.1	4.46686408490355e-05
CMTR1	2.52652225782009e-09	0.560322729697011	0.36	0.137	4.52575932043312e-05
CASP12	2.94043098450141e-09	0.607484838953859	0.693	0.452	5.26719402253738e-05
GPRIN3	3.0438435398793e-09	-0.492404990936971	0.061	0.205	5.45243693298579e-05
SSR4	3.14112000942e-09	0.420933321622711	0.883	0.749	5.62668827287405e-05
ADSL	3.40199089412577e-09	0.483990412420643	0.397	0.164	6.0939862886475e-05
LTA4H	3.5822246446424e-09	-1.22450045704946	0.119	0.274	6.41683900594793e-05
MS4A1	4.21298382242292e-09	0.634935277905312	0.153	0.005	7.54671792110617e-05
EMB	4.45783687524678e-09	-0.592610122480637	0.146	0.329	7.98532319462955e-05
KCNA3	4.50574265202014e-09	-0.476367678926431	0.088	0.247	8.07113681256368e-05
SAMD3	4.50585920077114e-09	0.546846263274509	0.213	0.037	8.07134558634134e-05
PHF11	5.14143530480391e-09	0.628196106027141	0.45	0.215	9.20985306149525e-05
RPS14	5.69713859848065e-09	-0.288112950532799	0.998	0.995	0.000102052843714584
TCEAL9	7.35237964295033e-09	-0.363375714006801	0.019	0.119	0.000131703176544169
ENSMMUG00000031981	7.52951682637655e-09	-0.683119305812092	0.188	0.365	0.000134876234910883
IGSF6	7.69908135270875e-09	-0.42588563164171	0.021	0.123	0.000137913644271072
CCDC88A	7.75159312661814e-09	-0.346629592502786	0.023	0.128	0.000138854287677111
MS4A7	7.93039938747699e-09	-0.598363320355803	0.023	0.128	0.000142057244227875
SAMD9	7.98626086574012e-09	0.6401531112179	0.345	0.132	0.000143057890888003
LY86	8.51696779148337e-09	-0.311820646054732	0.013	0.105	0.000152564444048842
AQP3	8.75081718239284e-09	-0.479982386321474	0.033	0.146	0.000156753388188203
H2AC20	9.14540301026918e-09	-0.818718585209646	0.36	0.53	0.000163821604122952
ENSMMUG00000029987	9.6974283984335e-09	-0.511363631055918	0.098	0.256	0.000173710034901139
CTNNBL1	9.95604270736942e-09	0.52679012779926	0.37	0.155	0.000178342593017108
GSTA1	1.02289265330537e-08	-0.55887301679722	0.075	0.219	0.000183230760986591
ALDH3A1	1.04220026877963e-08	-0.69422496348946	0.084	0.233	0.000186689334146495
RBM8A	1.15749398751454e-08	0.568006912163341	0.642	0.429	0.00020734189798348
IFI30	1.18568916812689e-08	-1.02983769798436	0.182	0.347	0.00021239250068657
RTP4	1.18621565292719e-08	0.579623969450078	0.337	0.128	0.000212486809908848
GLRX	1.21854078994477e-08	0.603378584364305	0.515	0.292	0.000218277211702806
ENSMMUG00000051392	1.22904253870783e-08	0.487877369871606	0.728	0.479	0.000220158389958734
ARHGEF3	1.24300940946914e-08	0.594232148501403	0.372	0.16	0.000222660275518207
SLC9A3R1	1.31205324461273e-08	-0.652053278076995	0.291	0.466	0.000235028097707478
ENSMMUG00000050016	1.39420489231783e-08	0.55907727532044	0.192	0.032	0.000249743922360892
TYROBP	1.63297551656923e-08	0.931764801674696	0.469	0.247	0.000292514904283046
SARS1	1.83121916159275e-08	0.703976086324513	0.529	0.32	0.00032802628841611
LRP1	1.90719633052739e-08	-0.636592234361315	0.019	0.114	0.000341636078687372
PABPC1	1.92814334952466e-08	-0.489135683854004	0.86	0.872	0.000345388318200353
ZFP36L1	1.93558452738565e-08	-0.562923769591404	0.607	0.749	0.000346721256390591
CYTB	2.0029144775383e-08	-0.684742099117104	0.511	0.799	0.000358782070361436
TRIM21	2.19592546716883e-08	0.450160461354484	0.255	0.068	0.000393356128933952
FN1	2.33859369287256e-08	-1.40282379365606	0.017	0.11	0.000418912288204261
VASP	2.62034615822965e-08	0.487108719777624	0.515	0.279	0.000469382607323677
UBA52	2.62514788729978e-08	-0.256146827002438	1	0.995	0.00047024274105201
CHMP5	2.81510629367495e-08	0.512962785512155	0.55	0.324	0.000504269990385994
CSF1R	3.47936450289039e-08	-0.251745715525709	0.017	0.11	0.000623258563402756
ATP1B1	4.04182103258251e-08	-0.383987826558233	0.029	0.132	0.000724011401566506
NCF2	4.23526262926652e-08	-0.369222955756383	0.029	0.132	0.000758662594780511
SRGN	4.45030412881819e-08	0.439683967610796	0.966	0.918	0.000797182978595202
CORO1A	4.87046475173796e-08	0.314509165087564	0.985	0.922	0.000872446350978821
PSAP	4.89570617893044e-08	-1.73822620198796	0.322	0.447	0.000876967847831809
HACD4	5.18147341052013e-08	-0.491182715246948	0.077	0.215	0.00092815733202647
TRIM14	5.22305810148948e-08	0.549802325440809	0.282	0.1	0.00093560639771981
SOCS2	5.37698591457169e-08	-0.355067312735556	0.023	0.119	0.000963179486877227
HM13	5.76922530763642e-08	0.574381911110325	0.542	0.32	0.00103344132935691
PSMB3	6.50240964770244e-08	0.506449038540559	0.684	0.443	0.00116477664019294
SLFN12L	7.30031038737354e-08	0.439087870711066	0.247	0.068	0.00130770459969022
CLEC4A	7.35481763921068e-08	-0.344151475233711	0.023	0.119	0.00131746848371181
ENSMMUG00000050728	7.61697888217239e-08	0.41657624214491	0.14	0.009	0.00136442942716354
NCR1	8.24873506609896e-08	0.517227168126158	0.14	0.009	0.00147759591239031
ADA2	8.80132751354369e-08	-0.32853000123172	0.017	0.105	0.00157658179750108
MT2A	1.01340135326059e-07	0.443721504050002	0.588	0.374	0.0018153058440957
RHOA	1.03920979561691e-07	-0.586566921604978	0.91	0.877	0.00186153650688858
S100A11	1.04478713603465e-07	-0.585617525792777	0.243	0.411	0.00187152719677887
PSMB2	1.0856816761312e-07	0.511046879850019	0.464	0.256	0.00194478158645382
ITGAE	1.08953722782114e-07	-0.767809275666809	0.232	0.393	0.00195168803619601
ENSMMUG00000028889	1.09336960240444e-07	0.503157359484695	0.414	0.196	0.00195855296878708
ENSMMUG00000045123	1.160994427715e-07	0.387080582163601	0.831	0.621	0.00207968931836587
GLUL	1.17705767860917e-07	-0.495019071484094	0.082	0.219	0.0021084634196926
EIF6	1.21064085564776e-07	0.507145939322413	0.54	0.315	0.00216862096472184
TMEM14B	1.26844764492757e-07	-0.45386205327373	0.653	0.721	0.00227217026635875
EIF4A1	1.32242032922329e-07	0.47101540505555	0.83	0.644	0.00236885153573767
RPS27A	1.42588766660453e-07	-0.644213257829621	0.613	0.694	0.00255419257718869
PLTP	1.43165244338787e-07	-0.359584176031154	0.027	0.123	0.00256451902184069
ND6	1.53843533837729e-07	-0.89456373848116	0.157	0.306	0.00275579922163523
HYPK	1.54265044535965e-07	0.438888349877858	0.634	0.397	0.00276334974277275
SOD2	1.55453190692615e-07	-0.524502627122157	0.151	0.306	0.0027846330048768
APP	1.62456489801803e-07	-0.511711930056093	0.04	0.146	0.0029100831018197
C16H17orf49	1.62591698495424e-07	-0.533994256928919	0.502	0.63	0.00291250509514853
BTG1	1.64970660765902e-07	0.520546868530044	0.803	0.603	0.0029551194462996
SAR1A	1.68898141875877e-07	0.458989977892487	0.349	0.151	0.00302547241542258
SLAMF7	1.77477262057612e-07	0.536688446903568	0.297	0.119	0.003179150195238
RARRES1	1.80780919531504e-07	-0.36650787476296	0.023	0.114	0.00323832861156784
CCR6	1.84354594927145e-07	-0.617688153748734	0.123	0.269	0.00330234385892994
CYBB	1.93504811761352e-07	-0.500571761671647	0.034	0.137	0.0034662516930811
LGMN	1.98012988960098e-07	-0.300890380565945	0.021	0.11	0.00354700667124224
ALOX5AP	2.01803112585283e-07	-0.748251868706271	0.192	0.352	0.00361489915574017
RNASE4	2.04176404931905e-07	-0.385181687914249	0.063	0.187	0.00365741194154522
PARP6	2.07189546443123e-07	0.610306120037455	0.738	0.575	0.00371138634543566
RAC2	2.29568446680619e-07	0.358387479857794	0.943	0.863	0.00411225958538993
C14H11orf88	2.34755675316184e-07	-0.419329827046448	0.021	0.11	0.0042051784119388
DDIT4	2.53127160009547e-07	0.630718838893006	0.437	0.233	0.00453426681725102
TMEM229B	2.5618679208247e-07	0.395092538874368	0.14	0.014	0.00458907400657328
TMEM140	2.71386685288893e-07	0.399955017707661	0.18	0.037	0.00486134969357994
TMED10	2.73026922307793e-07	0.499429695289079	0.546	0.338	0.00489073125929949
RORA	2.77205207958476e-07	-0.551055810524581	0.119	0.26	0.00496557689016018
ENSMMUG00000032231	2.77609589865842e-07	0.497608063683068	0.395	0.201	0.00497282058326682
ENSMMUG00000064120	3.2843687131016e-07	0.780962850689195	0.956	0.913	0.0058832896757789
VAT1	3.36773226259807e-07	-0.475823393531715	0.056	0.169	0.00603261880199192
RAB8A	3.37626760891295e-07	0.47938361913313	0.443	0.237	0.00604790816784576
ENSMMUG00000062885	3.52425427209933e-07	0.484157939189395	0.178	0.041	0.00631299667761154
LMNA	3.60131894961851e-07	-0.48656131612659	0.14	0.297	0.00645104263445164
GZMA	3.61848089364634e-07	1.57266921998795	0.287	0.123	0.00648178482478868
SERPINB9	3.64888804441905e-07	0.46494567145941	0.456	0.242	0.00653625315396784
KIR2DL4	3.67150304011415e-07	0.626746858043942	0.188	0.041	0.00657676339575647
CBLB	3.79074274535489e-07	0.569515252138288	0.443	0.233	0.00679035747975422
RPS17	3.93651526955652e-07	0.296036629013148	0.975	0.886	0.00705147980235659
STX11	4.00714567943832e-07	0.495213406147678	0.201	0.055	0.00717800005557786
ENSMMUG00000057696	4.13268332854314e-07	0.439335897267912	0.207	0.055	0.00740287564641932
CREM	4.23046798356744e-07	0.464384615177301	0.364	0.164	0.00757803729896436
RHOF	4.36078647613973e-07	0.425602467757768	0.354	0.155	0.0078114768147091
RPLP2	4.56760773596326e-07	-0.255873355355235	1	1	0.00818195573743098
CTSH	4.64244861042401e-07	-0.427516636274538	0.057	0.174	0.00831601819585253
DHRS7	4.82361986467744e-07	-0.571704510411273	0.46	0.566	0.00864055026359669
KIR3DH	4.84721955052082e-07	0.764244292163599	0.159	0.027	0.00868282438084794
TSPAN1	4.85260590191305e-07	-0.59117508849537	0.052	0.16	0.00869247295209684
DPM2	4.86040959924788e-07	0.466415196075495	0.324	0.146	0.00870645171513272
ACTB	5.15857603880063e-07	0.283251135516211	1	1	0.00924055725830356
ENSMMUG00000012203	5.58585502576053e-07	-0.321003674829862	0.036	0.137	0.0100059421076448
GIMAP8	5.85027609778574e-07	0.447058727509467	0.5	0.274	0.0104795995739636
ENO3	5.87382031580664e-07	-0.285603040598733	0.019	0.1	0.0105217743317044
EVI2B	6.56538228972569e-07	-0.511461447716453	0.167	0.32	0.0117605692955856
ATP2B1	6.62314242691868e-07	-0.366984637942316	0.033	0.128	0.0118640350293394
ENSMMUG00000019371	7.02336517613717e-07	-0.69124380906576	0.027	0.114	0.0125809540400145
RAB5C	7.52807776558487e-07	0.499796426881001	0.205	0.059	0.0134850457014922
ENSMMUG00000032580	7.73758032959545e-07	-0.637021730725252	0.429	0.557	0.0138603276444043
CSTB	7.87224937253958e-07	-0.705036889214016	0.31	0.434	0.0141015603010302
TIGAR	8.00543687577631e-07	0.550106466879679	0.4	0.196	0.0143401390755781
EWSR1	9.17418156755592e-07	0.45273119330515	0.556	0.365	0.0164337114419629
EVL	9.69566989003619e-07	0.332232296122394	0.893	0.776	0.0173678534740218
NDUFB10	9.81485180339848e-07	-0.475970842183593	0.316	0.484	0.0175813440354277
CEP295	9.99672885495051e-07	-0.311541182098325	0.027	0.114	0.0179071403978729
ENSMMUG00000017437	1.01876186718044e-06	0.401267933374416	0.243	0.082	0.0182490813268032
TRIM25	1.05833447377259e-06	0.536142743223343	0.391	0.215	0.0189579454286884
SLA2	1.08460508741098e-06	0.439198708597392	0.395	0.192	0.0194285309307928
NUB1	1.09721773028203e-06	0.475571881199633	0.471	0.269	0.0196544612025421
HNRNPC	1.11127538490153e-06	0.438988323690941	0.705	0.489	0.019906275969741
RNF5	1.1219055949191e-06	0.454965745541883	0.483	0.288	0.0200966949217859
RGS9	1.28877064038202e-06	0.430684191603536	0.213	0.064	0.0230857484811631
ASAH1	1.31810451839717e-06	-0.80415998729219	0.082	0.196	0.0236112062380485
RAD23A	1.35343367165265e-06	0.379301487071364	0.54	0.329	0.0242440573603139
NRIP1	1.40807597345511e-06	-0.367905500018923	0.059	0.169	0.0252228649125014
HARS1	1.41946831902204e-06	0.442085230027802	0.257	0.1	0.0254269359986419
RBIS	1.49095488219839e-06	0.400225328867964	0.557	0.361	0.0267074748048197
LSM2	1.62406081390035e-06	0.4420968793179	0.504	0.301	0.029091801359397
C1QBP	1.73116619515189e-06	0.426767621708711	0.506	0.311	0.0310103800537558
EOMES	1.78002793383681e-06	0.514742373551166	0.249	0.096	0.0318856403788187
POLR2E	1.80741519676648e-06	0.42854124256374	0.542	0.329	0.032376228419678
GSDMD	1.82844002276994e-06	0.409381147654863	0.439	0.237	0.0327528461278779
ENSMMUG00000042951	1.84879843995933e-06	0.39862047423473	0.483	0.274	0.0331175264549914
SDHAF4	1.88751305880776e-06	-0.547426800990223	0.18	0.32	0.0338110214224235
TNFRSF25	1.98607991663959e-06	-0.576714718683073	0.086	0.205	0.0355766495467649
TMEM208	2.05016085475142e-06	0.437024236527174	0.349	0.169	0.0367245313911622
C9orf16	2.06240112035799e-06	-0.521738272631974	0.287	0.434	0.0369437912689727
PPP2R1A	2.08720249201313e-06	0.468849183840126	0.525	0.315	0.0373880582394313
ABRACL	2.14510107848653e-06	-0.487827523828228	0.697	0.763	0.0384251956189293
CCDC167	2.19317278201301e-06	-0.446704987741475	0.088	0.21	0.039286304044199
ENSMMUG00000019238	2.19739940826276e-06	0.435247534863693	0.506	0.297	0.0393620156002109
NBN	2.20181211714339e-06	0.432092246694952	0.259	0.105	0.0394410604543896
PSMA3	2.36037277769847e-06	0.387075207706969	0.521	0.324	0.0422813575669127
ERAP2	2.38590898692248e-06	0.459378759098867	0.243	0.091	0.0427387876827424
PSMD13	2.49277274054328e-06	0.409973939998433	0.515	0.315	0.0446530381013518
PSMD4	2.57901025215331e-06	0.407581183802288	0.523	0.333	0.0461978106468222
HSD17B10	2.61607973092234e-06	0.405643694748417	0.444	0.251	0.0468618362200118
KARS1	2.62187964429698e-06	0.40755401029614	0.381	0.196	0.0469657300682918
ENSMMUG00000002075	2.72527774314977e-06	-0.299313988332358	0.065	0.178	0.0488179002130419
MRPS18B	2.76983209435906e-06	0.453183754935216	0.46	0.265	0.0496160023062538
VAMP8	2.99533650513637e-06	-0.479469460995551	0.527	0.621	0.0536554628165077
ENSMMUG00000060950	3.00256764583423e-06	-0.40558359807314	0.086	0.205	0.0537849942398286
ZNF267	3.03528028938819e-06	0.383454116627595	0.249	0.096	0.0543709758238107
SMCHD1	3.07987889064822e-06	0.48789072796235	0.538	0.347	0.0551698705681815
ARRB2	3.18278153098157e-06	-0.526116763146138	0.439	0.562	0.0570131655644729
NCF1	3.33004492610913e-06	-0.276402797327555	0.056	0.16	0.0596510947613928
ENSMMUG00000002309	3.41366037480701e-06	-0.514380004870451	0.086	0.201	0.0611488982939179
SCGB1A1	3.45974394153225e-06	0.970844971377438	0.115	0.242	0.0619743932246672
ENSMMUG00000039070	3.75067613530255e-06	-0.369418305973264	0.148	0.301	0.0671858616116746
TRANK1	3.77906602835218e-06	0.458953388487128	0.243	0.096	0.0676944097658727
LIMD2	4.05079193468672e-06	0.405103615342637	0.716	0.507	0.0725618359260433
CD79A	4.15350355574262e-06	0.387180927422904	0.126	0.018	0.0744017091940176
PGK1	4.18260997400797e-06	0.427836653808958	0.774	0.63	0.0749230924644047
EIF4B	4.19073733956021e-06	-0.544227398781478	0.406	0.534	0.0750686779635421
SPATS2L	4.27561217456367e-06	0.602728679066484	0.257	0.114	0.076589040882959
RNASEH2B	4.37149094832779e-06	0.384566445250808	0.314	0.146	0.0783065173573957
TSC22D4	4.38640355376061e-06	0.455355377578273	0.345	0.178	0.0785736468585138
ENSMMUG00000062590	4.43996911009724e-06	0.404064993533676	0.216	0.078	0.0795331666691718
RNASET2	4.86625619208355e-06	-0.571124376586198	0.186	0.311	0.0871692471687927
SLC29A1	5.07056906339803e-06	0.378392447063131	0.992	0.945	0.090829103632649
ENSMMUG00000050761	5.5498803102518e-06	0.442902192061407	0.13	0.023	0.0994150059975405
ENSMMUG00000000729	5.58825854992691e-06	-0.319594675544484	0.046	0.142	0.100102475404841
ADIPOR1	5.66141673240489e-06	-0.364335175746403	0.134	0.269	0.101412957927569
ENSMMUG00000011604	5.76892474116892e-06	0.397283707513776	0.303	0.142	0.103338748888559
NSA2	5.793452113155e-06	-0.49380402939183	0.573	0.644	0.103778107702946
MICOS13	6.08355532180844e-06	0.359202506608449	0.646	0.443	0.108974726479555
CCDC107	6.49202811480799e-06	-0.497941777530113	0.236	0.384	0.116291699620555
ENSMMUG00000053817	6.49493152128089e-06	0.451907496271248	0.398	0.224	0.116343708340705
SHFL	7.00942318860363e-06	0.339635947690983	0.216	0.073	0.125559797577457
MECP2	7.20052502602905e-06	0.444561102168703	0.293	0.137	0.128983004791258
TKT	7.46158178662196e-06	-0.511181418576593	0.479	0.557	0.133659314543759
MED17	7.5788253149809e-06	0.304206064394675	0.203	0.068	0.135759497867253
GAS7	7.60763715776822e-06	-0.261937024964253	0.038	0.128	0.136275604407102
MRPL40	7.64877614337131e-06	0.372306734702217	0.439	0.256	0.13701252705621
OPTN	7.77481212408833e-06	0.43975032990391	0.452	0.274	0.139270209578794
PCYOX1	7.80478168884193e-06	-0.265933796233453	0.052	0.151	0.139807054392225
MLX	7.98967985813533e-06	0.359393420067557	0.278	0.123	0.143119135298778
ENSMMUG00000055457	7.99374540886533e-06	-0.36915105035597	0.086	0.201	0.143191961509005
SRM	8.58606652105325e-06	0.508859716895387	0.326	0.169	0.153802209591627
GABARAP	8.59410757473473e-06	-0.437101657059072	0.801	0.799	0.153946248986223
ENSMMUG00000057791	8.61768984762995e-06	0.743763328412166	0.395	0.224	0.154368678240595
TPI1	8.63737375681006e-06	-0.395128469537393	0.705	0.79	0.154721276105739
ENSMMUG00000028777	8.72054642655195e-06	-0.47299336336116	0.077	0.183	0.156211148138825
ENSMMUG00000049010	8.7813677855657e-06	0.351490727586911	0.33	0.164	0.157300641142838
ITGA1	8.86459632362751e-06	-0.511309285927484	0.113	0.233	0.15879151394514
RUNX3	9.21356991566732e-06	0.475303043891091	0.49	0.292	0.165042677899349
COPS3	9.62918030660638e-06	0.398639112378399	0.266	0.119	0.17248750683224
KLRF1	9.91014045148337e-06	0.348719151686755	0.163	0.041	0.177520345907422
IL23R	1.05824332673387e-05	-0.40177404740409	0.052	0.146	0.189563127117839
COPA	1.05840716203334e-05	0.332900622054676	0.316	0.151	0.189592474935032
TREML2	1.06042176544768e-05	0.313044132123577	0.103	0.009	0.189953350844643
CCND3	1.11499756172059e-05	0.383816887932642	0.678	0.502	0.19972951323101
HEXB	1.13369548417702e-05	-0.797517812471575	0.102	0.21	0.203078872080629
DNAJB12	1.14995401282238e-05	0.369699323470821	0.18	0.059	0.205991262316873
SAT1	1.16184362859846e-05	-0.508513876061613	0.109	0.224	0.208121049190843
TMEM222	1.17475242673263e-05	0.329361891545044	0.224	0.082	0.210433402200616
SNX17	1.25260070180521e-05	0.368260071758183	0.4	0.237	0.224378363714367
CTSD	1.25936387248802e-05	-0.988138942333415	0.41	0.507	0.225589850478778
CRTAP	1.31457936910605e-05	-0.340977242219366	0.056	0.151	0.235480602387966
SPRYD3	1.31601071641082e-05	0.345192248953035	0.264	0.119	0.235736999630669
PFDN5	1.31877406666473e-05	-0.269543537594365	0.95	0.986	0.236231998561654
C8H8orf33	1.3294522473197e-05	0.341980830267242	0.211	0.078	0.238144781062378
SCAMP2	1.33227086058665e-05	0.32726812414331	0.508	0.311	0.238649679256887
RPL37A	1.34818383889217e-05	-0.270222177388791	0.996	0.991	0.241500171060754
TGFBR3	1.35175883231924e-05	0.456474172096958	0.285	0.128	0.242140559633345
TRAT1	1.35773102149541e-05	-0.3539413966837	0.036	0.119	0.243210357880473
RTN4	1.37513644035057e-05	-0.388512482776991	0.109	0.228	0.246328190559998
H1-3	1.41018235364134e-05	-0.770965291434603	0.057	0.151	0.252605965007774
COMMD6	1.42075151281822e-05	-0.314597094924625	0.807	0.854	0.254499218491127
CSK	1.4753670562708e-05	0.342835891021975	0.529	0.329	0.264282500789788
CEP89	1.54992724789512e-05	-0.280467157489224	0.029	0.105	0.277638467915453
SEPTIN7	1.58352685065087e-05	0.317549869780777	0.784	0.603	0.28365716475709
TRAC	1.63768811429047e-05	-0.432238253711436	0.596	0.749	0.293359071912852
TPM4	1.71091969008155e-05	0.443145676378184	0.556	0.384	0.306477044084308
ENSMMUG00000018037	1.72228428870031e-05	0.351887128092596	0.308	0.151	0.308512784634887
SLC25A6	1.75474038091582e-05	-0.289207491208471	0.943	0.95	0.31432664443345
CKS2	1.84159140342341e-05	-0.560845000429978	0.161	0.283	0.329884268095235
PPM1G	1.87524648414537e-05	0.325271968737676	0.469	0.274	0.33591290270496
MAMU-DMB	1.89135383229977e-05	-0.523606120969786	0.071	0.169	0.338798211979858
TGM2	1.94350844998242e-05	-0.257401427700855	0.029	0.105	0.348140668645351
ITGA4	1.99499861186027e-05	-0.580416531254809	0.307	0.434	0.357364101342531
NEK7	2.01296306505098e-05	0.387564779940791	0.326	0.164	0.360582073842582
SLC39A3	2.01404565319648e-05	0.398620872998527	0.287	0.137	0.360775997857085
TNFRSF18	2.04950006369537e-05	0.518872734614981	0.161	0.046	0.367126946409752
ENSMMUG00000040065	2.0615857877375e-05	0.366358498801027	0.5	0.315	0.369291862157419
CALR	2.0722829330667e-05	0.476493600040228	0.824	0.703	0.371208041800237
AKAP9	2.165094212912e-05	-0.52758480178878	0.218	0.347	0.387833326358926
JAK2	2.19469801618113e-05	0.37269745347545	0.297	0.146	0.393136255638526
SDHC	2.2024566008033e-05	0.308427194177849	0.243	0.105	0.394526050901895
ENSMMUG00000012749	2.24488787004743e-05	-0.418700511334246	0.071	0.169	0.402126764161596
GIMAP2	2.24532129806432e-05	0.373008352585794	0.274	0.123	0.402204404122262
MAP4	2.29178350827578e-05	-0.350021815868712	0.094	0.205	0.41052717983744
TPST2	2.30890003698018e-05	0.418317940180259	0.354	0.192	0.41359326362426
PIFO	2.33681514170573e-05	-0.409348686288764	0.038	0.119	0.418593696333748
CDKN2D	2.34415515690997e-05	0.403699627360375	0.126	0.027	0.419908513257284
PLEKHJ1	2.39007193328359e-05	0.410015027397532	0.324	0.178	0.42813358540909
TMED9	2.39040912310973e-05	0.339647152940532	0.513	0.324	0.428193986222645
NDUFA4	2.41936176442023e-05	0.302502860540172	0.858	0.712	0.433380272860595
PRNP	2.4315278128527e-05	-0.301206533983324	0.065	0.164	0.435559577116304
CMBL	2.44590968230558e-05	-0.283787512145682	0.033	0.11	0.438135801391399
LPIN2	2.45814340949149e-05	0.465039690742428	0.238	0.11	0.44032722894221
ZNF428	2.53308302850347e-05	0.417477466552642	0.307	0.16	0.453751162895827
PTBP3	2.54940211038419e-05	-0.492455274075917	0.314	0.447	0.45667440003312
CHCHD6	2.62722367691669e-05	-0.305262231272847	0.046	0.132	0.470614577246086
TNFSF10	2.63329236538725e-05	0.495261402898934	0.379	0.215	0.471701661411818
RPP25L	2.68663258880406e-05	0.315134914389137	0.163	0.05	0.481256495632471
ABCF1	2.6905994186867e-05	0.420472975810151	0.448	0.288	0.481967073869348
ENSMMUG00000022769	2.74458623044306e-05	0.387836693310976	0.582	0.406	0.491637731459265
SMIM22	2.80218480384227e-05	-0.350795508091758	0.04	0.123	0.501955363912267
CD59	2.8034127583708e-05	-0.5514576728528	0.153	0.269	0.502175327406962
ENSMMUG00000057308	2.88771644218949e-05	0.314778946981798	0.274	0.119	0.517276646289403
ROMO1	2.89551334852294e-05	0.310103152436417	0.864	0.712	0.518673306120914
DYNLT1	2.92337482945282e-05	0.448432543637603	0.458	0.301	0.523664133199883
RCSD1	2.92402988093593e-05	0.367723342276012	0.414	0.242	0.523781472572053
MRFAP1	2.92614287392252e-05	0.400985176675351	0.492	0.324	0.524159973005742
ENSMMUG00000016278	2.98650419012711e-05	0.340512998314881	0.425	0.256	0.53497249557747
NMT1	3.00241356954774e-05	0.364759601309282	0.349	0.187	0.537822342713087
CMTM3	3.01686994476918e-05	0.394271060475532	0.326	0.178	0.540411913206503
CD151	3.06906449848187e-05	-0.410621921240912	0.203	0.329	0.549761523613057
EIF3J	3.10076500881755e-05	0.33903883597974	0.506	0.329	0.555440036029488
CD96	3.10424274428255e-05	-0.509949504212086	0.148	0.265	0.556063002783333
DDX56	3.12609384293758e-05	0.38556655175807	0.284	0.151	0.559977190085408
SUB1	3.13181768008774e-05	0.309504596813052	0.812	0.644	0.561002501034117
APOC2	3.32520766375685e-05	-0.431115521586722	0.038	0.119	0.595644448808764
HSPA8	3.48384670692508e-05	-0.266474609138874	0.967	0.986	0.62406146061149
ENSMMUG00000023553	3.48392275888505e-05	-0.367796118358738	0.08	0.183	0.624075083799078
GRWD1	3.680846932401e-05	0.299397153442956	0.155	0.046	0.659350111000991
POLR3K	3.70489165431981e-05	0.334688006805626	0.308	0.155	0.663657242038307
HSP90AA1	3.71053876789285e-05	0.43029376265547	0.987	0.945	0.664668809492646
GPX4	3.79153272984577e-05	-0.491028243717087	0.791	0.804	0.679177257897273
ENSMMUG00000003986	3.86179406343592e-05	0.366964386786071	0.253	0.119	0.691763170583276
FXYD5	3.88064800823487e-05	-0.342801752668142	0.852	0.877	0.695140477715113
C1H1orf131	3.92684091482864e-05	0.350983485588601	0.182	0.064	0.703415013073253
SYTL3	3.98868748744348e-05	0.302401425476902	0.232	0.096	0.71449358962575
HNRNPH2	4.0355119756387e-05	-0.271359318100814	0.971	0.977	0.722881260196161
NHP2	4.06677293143762e-05	0.392422251947098	0.598	0.438	0.72848103520842
ENSMMUG00000022428	4.10725762064352e-05	0.362622949569323	0.797	0.612	0.735733057585874
EZR	4.16140517258586e-05	-0.409081724588953	0.665	0.735	0.745432508565306
MAP3K8	4.18389364720125e-05	0.499077854272281	0.328	0.183	0.74946086902316
LLPH	4.19498507162253e-05	0.313772429532165	0.425	0.26	0.751447675879744
LASP1	4.22039912162481e-05	0.347202552940196	0.397	0.233	0.756000094656653
TNK2	4.23490759211878e-05	0.308593901489643	0.178	0.059	0.758598996976238
PLEK	4.25312690171971e-05	0.545100756466405	0.238	0.114	0.761862621905051
PSMA6	4.28323974823336e-05	0.35260278585942	0.638	0.461	0.767256736101042
SMCO4	4.35130691865966e-05	-0.301330667617439	0.075	0.174	0.779449608339504
NAA60	4.4153437175099e-05	0.323901825901347	0.195	0.073	0.790920520117548
TOMM22	4.67350875151777e-05	0.316745319403735	0.481	0.306	0.837165622659379
PSMC1	4.69114692139925e-05	0.31184472785232	0.262	0.128	0.840325148030248
STAT3	4.73097625653448e-05	0.368174344760577	0.316	0.164	0.847459776833021
GLB1	4.77303749382593e-05	-0.357106922615953	0.109	0.219	0.854994206269039
SNW1	4.8207416513458e-05	0.315736731123654	0.398	0.233	0.863539452005572
TUBB	4.93540640977237e-05	0.289214297254234	0.774	0.658	0.884079350182525
ATP13A1	5.11845899448916e-05	0.376027337218529	0.31	0.169	0.916869559682842
RALY	5.13399155345526e-05	0.388244438849547	0.314	0.174	0.919651906970441
C3H21orf91	5.21835430293887e-05	0.392435957924904	0.352	0.196	0.93476380628544
TANK	5.26521143897428e-05	0.371909281352441	0.368	0.21	0.943157325063462
UBA3	5.30770557996245e-05	0.331326682197177	0.222	0.096	0.950769300538674
FAM174C	5.37601372134656e-05	0.406232066901713	0.414	0.26	0.963005337904809
ARF1	5.37852600455524e-05	0.285227105803736	0.83	0.667	0.96345536319598
SLC11A1	5.87745970686437e-05	-0.415202633502228	0.079	0.174	1
ACOT7	5.89210999768713e-05	-0.536640974922429	0.197	0.306	1
EXOSC1	6.16599589861223e-05	0.315330092663258	0.19	0.073	1
TMIGD2	6.24883854060106e-05	-0.565663270705297	0.1	0.201	1
N4BP1	6.26810229905369e-05	0.358841492190001	0.222	0.096	1
TMX4	6.40102194381682e-05	-0.398431471925822	0.157	0.274	1
DDX46	6.42424642676399e-05	-0.410303369159168	0.33	0.457	1
BPTF	6.44221369705071e-05	-0.454780336036215	0.345	0.47	1
PSMA4	6.56112976108559e-05	0.332366193602061	0.477	0.311	1
LSM6	6.58284834521118e-05	-0.452071650678384	0.27	0.388	1
RGS2	6.61882321126403e-05	-0.356077950682845	0.061	0.151	1
ENSMMUG00000004441	6.69334245471352e-05	-0.25518037809476	0.981	0.982	1
RPL10A	6.75765973355909e-05	-0.264878776368622	0.998	1	1
ERH	6.78778218679545e-05	0.427043156697026	0.515	0.347	1
PSMB1	7.11072578309321e-05	0.317241949734573	0.701	0.534	1
SPEN	7.28723030957561e-05	-0.376630634564323	0.142	0.26	1
RAB1B	7.42112188785548e-05	0.344843252612505	0.481	0.306	1
FNTB	7.4367069315829e-05	0.371399107104931	0.548	0.379	1
UBL5	7.51235932173966e-05	-0.432688495381871	0.739	0.744	1
MED4	7.83501482650362e-05	0.331064993684318	0.312	0.164	1
LYRM1	8.27230433219777e-05	0.301863928794294	0.134	0.037	1
CCR7	8.3176118672297e-05	0.329624040342586	0.18	0.064	1
ZNRD2	8.48182624098605e-05	0.303917463181375	0.241	0.11	1
TWF2	8.64335615034492e-05	-0.480480364361929	0.372	0.479	1
PPIB	8.6782612388118e-05	0.275922173823647	0.904	0.808	1
ATP2B4	8.72201845127078e-05	-0.486744574208061	0.32	0.438	1
THY1	8.74395525594404e-05	0.510558609300591	0.324	0.178	1
COPS5	8.89918708708988e-05	0.334113196048326	0.352	0.205	1
SLC66A3	8.99106957545804e-05	-0.351800787858858	0.105	0.21	1
TMSB10	8.9953397342116e-05	0.297606859548197	0.998	1	1
ID3	9.15296044383443e-05	-0.606630743137971	0.123	0.228	1
NBEAL1	9.3082761147239e-05	-0.345669058988569	0.063	0.151	1
B3GNT7	9.39866632752164e-05	0.32725105755691	0.138	0.041	1
ENSMMUG00000044585	9.4649851602882e-05	0.322399220830721	0.864	0.68	1
MT1E	9.51581834260751e-05	-0.507740226722794	0.239	0.365	1
LAT2	9.58235364683793e-05	0.314615668359265	0.188	0.073	1
GBP7	9.79810940701939e-05	0.417514704507197	0.295	0.16	1
ACAA1	9.95955914599685e-05	0.305263179465983	0.157	0.055	1
CD2BP2	0.000103919328195508	0.29373123103417	0.335	0.178	1
ENSMMUG00000065104	0.000105158624469152	-0.421921903617892	0.567	0.63	1
ACSL5	0.000105586975158319	0.310392630134858	0.199	0.082	1
EIF4H	0.000106900241623312	0.345388999047785	0.467	0.292	1
SEPTIN11	0.00010877824221659	-0.430703988845163	0.234	0.361	1
HYI	0.000110125533393518	-0.39567156357953	0.203	0.324	1
ENSA	0.000111040830611776	0.357730656470377	0.49	0.32	1
CCDC97	0.000111424628041201	0.277955126245368	0.174	0.064	1
HMGB1	0.000112792697041274	-0.413058626472777	0.803	0.795	1
PSMB4	0.000113768371512584	0.274123793486769	0.437	0.269	1
DSTN	0.000114104040665574	-0.540236529037933	0.312	0.411	1
RSPH1	0.000115413472460289	-0.321056264762546	0.034	0.105	1
SH3BP5	0.00011627890615161	0.507114666675694	0.37	0.233	1
PARP12	0.00011816511527151	0.316696876975802	0.209	0.091	1
DRG1	0.0001196638159552	0.361462031876272	0.264	0.137	1
TPPP3	0.00011975862835662	-0.333207367293104	0.048	0.128	1
CHID1	0.000120583812216083	0.349500437272022	0.23	0.11	1
COPE	0.000120758282470635	0.255882058790621	0.722	0.534	1
EGR1	0.000122086096640067	-0.380304414577806	0.077	0.169	1
RGS14	0.000122330032374259	-0.518459966839693	0.247	0.356	1
TBC1D10B	0.000124758455838579	0.256931621136942	0.776	0.616	1
ENSMMUG00000006075	0.000124867872227148	-0.350423189856989	0.094	0.192	1
DAZAP2	0.000126045206425412	0.263399978875664	0.807	0.644	1
EGLN3	0.000127361727889448	-0.31611387975467	0.057	0.142	1
GPR65	0.00012854805602145	0.433562651686069	0.439	0.283	1
FTL	0.000129193889590649	-0.689839586646153	0.259	0.352	1
BAG1	0.000130864037018073	0.330879699266605	0.149	0.05	1
TGS1	0.000131801014210102	-0.303228959422564	0.05	0.128	1
EIF4G1	0.000133373662816089	0.347412658382736	0.416	0.26	1
YIPF5	0.000133876358794463	0.335696727678754	0.216	0.1	1
EIF1AY	0.000137606781073064	0.347127091523282	0.377	0.237	1
INSIG1	0.000139433010462016	-0.443792551834175	0.092	0.187	1
GNL3	0.000141025054110976	0.253863150488612	0.218	0.096	1
SPSB3	0.000142154559941984	-0.380306897793964	0.253	0.37	1
CD44	0.000142851296303447	-0.310270205291052	0.83	0.858	1
TM9SF1	0.000143739607526789	0.316501440531587	0.368	0.219	1
NIN	0.000145184005446313	-0.285613259618135	0.086	0.183	1
SIGLEC5	0.000150096950317869	0.367044540935963	0.199	0.087	1
MYD88	0.000151786136103234	0.294087884956497	0.241	0.114	1
ETV7	0.000154144350430155	0.293074533958565	0.105	0.023	1
SEC61A1	0.000154208734788695	0.300140147229561	0.324	0.178	1
IFRD2	0.000155186554449893	0.288374786342397	0.201	0.087	1
DPP4	0.000155918860935082	-0.475948908714498	0.17	0.283	1
CDC42EP3	0.000156404116960643	-0.264721902892159	0.086	0.187	1
MRPS18C	0.00015763512112736	0.354838857338116	0.368	0.224	1
ENSMMUG00000001894	0.00015962482820501	0.288442793276717	0.293	0.16	1
SCNM1	0.000160094972771043	0.295016535283974	0.149	0.05	1
TRIM38	0.000160788875324443	0.327144048643742	0.349	0.196	1
EMG1	0.000160897771305934	0.345191095100923	0.297	0.164	1
DNAJC19	0.000164912756178924	0.289114399576888	0.479	0.311	1
TRA2B	0.000165090303326027	0.297108171856721	0.556	0.397	1
MRPL18	0.000169672079115762	0.316888462724686	0.249	0.123	1
ENSMMUG00000055627	0.000169826116149809	0.316427326535851	0.452	0.288	1
RANBP2	0.000170482159351636	-0.371206956305137	0.174	0.288	1
PSMC2	0.000170629072694089	0.299807725854467	0.364	0.215	1
MIEN1	0.000173753725612814	0.297936003276472	0.364	0.215	1
FAM210B	0.000180710794855405	-0.259397100112944	0.061	0.146	1
PTBP1	0.000181253943571018	0.338937257281942	0.412	0.265	1
EML3	0.000181490268063412	-0.304673995353405	0.056	0.137	1
ARID4A	0.000182802300228594	-0.305876209351918	0.1	0.196	1
TOP2B	0.00018322073098735	-0.419338111533239	0.216	0.329	1
PSMA5	0.000183447093612752	0.309766378267903	0.41	0.247	1
KPNB1	0.000184009466010002	0.313485659091871	0.377	0.233	1
MRPL49	0.000186830416715892	0.287752183704814	0.307	0.16	1
ARCN1	0.000189315849593401	0.313336360775685	0.274	0.142	1
PTPRC	0.000189515333862754	-0.264729716462668	0.935	0.968	1
PNPLA6	0.000191631733485703	-0.400343606844626	0.119	0.219	1
CCNL1	0.000193683722129812	-0.468244144886184	0.391	0.489	1
MFHAS1	0.000195668845515813	-0.333752315740008	0.056	0.132	1
MPC2	0.000198547144640881	-0.479406213696206	0.301	0.406	1
IRAK2	0.000199532529208575	0.250792498140525	0.207	0.087	1
RTN3	0.000200360326702188	-0.466284704491832	0.215	0.315	1
SUMO3	0.000204697280122519	0.364376205030969	0.331	0.196	1
PPP6R1	0.000205603317026544	0.318169728780004	0.45	0.292	1
LSM14A	0.000209234484015859	0.316550108100639	0.494	0.32	1
GLIPR1L2	0.000209306386964053	-0.404616410678949	0.13	0.233	1
LNPEP	0.000213436681370674	0.311835638928539	0.416	0.269	1
PCBP1	0.000218155370376399	0.312813852366521	0.678	0.479	1
SERTAD1	0.000222972981038495	-0.532564366259107	0.268	0.37	1
PPP4C	0.000224857633029669	0.290364519731148	0.538	0.37	1
PSMB7	0.000232126373436442	0.283130721518783	0.703	0.521	1
CYBC1	0.000239465962480121	0.282582680899379	0.234	0.114	1
CUL7	0.000239821890787305	0.307999646504002	0.232	0.114	1
ACP5	0.000241284272603605	-0.303639312880548	0.034	0.1	1
SF3A1	0.000242622234062912	0.311963258367313	0.391	0.237	1
SREBF2	0.000245902265960292	-0.425973444414095	0.161	0.265	1
XRN1	0.000250569647681181	0.319965121721939	0.324	0.187	1
EAPP	0.000251001954089784	0.297180147327454	0.341	0.196	1
PPP3CA	0.000251798339240838	-0.263102240296281	0.105	0.205	1
PREB	0.000253622089373948	0.252682516830114	0.146	0.05	1
MRPS12	0.000254187376922156	0.335461702412773	0.502	0.347	1
USP15	0.000255059348740467	0.28226942704866	0.508	0.342	1
STK38	0.00026002149856707	-0.43489276391212	0.241	0.356	1
ARHGAP18	0.00026070158332623	-0.303449716774911	0.077	0.164	1
FBXO7	0.000267760988433206	0.264129489313357	0.372	0.219	1
ICAM2	0.00027359650168637	0.305416578011796	0.552	0.393	1
DDIT3	0.000276993202100285	-0.370047519762806	0.103	0.196	1
AKR1C1	0.000278780244053172	-0.299014656803958	0.046	0.119	1
GLIPR2	0.00028466333517494	0.29998692628412	0.745	0.566	1
CAMK4	0.000290303891866336	-0.444445635538599	0.385	0.479	1
DENND4C	0.000291471884642558	-0.260993286955136	0.04	0.11	1
ATG12	0.000293595334266123	0.306392939865914	0.651	0.47	1
ID2	0.000301268143057778	-0.453300779308975	0.665	0.785	1
WDR46	0.000302607068951396	0.282188878961458	0.255	0.132	1
KIF5B	0.00030299021585041	-0.416545372295674	0.216	0.333	1
ADA	0.000310981480391073	0.463955372852979	0.354	0.228	1
IL16	0.000311655820390526	-0.400408611590185	0.203	0.315	1
RBX1	0.000311826940297999	0.273830743787858	0.747	0.58	1
PSMC3	0.000317468919601369	0.3215538292726	0.362	0.219	1
PES1	0.000324641716235337	0.306698177748058	0.184	0.082	1
CRY1	0.000326531153390595	-0.374038598584027	0.056	0.128	1
GUK1	0.000329176655256888	0.31607446283816	0.573	0.406	1
SNRPE	0.000330768398004235	0.277319789204685	0.462	0.301	1
TBC1D10A	0.000332196518112439	0.379808028204959	0.347	0.215	1
H2AFJ	0.000333473879253759	-0.414165755658361	0.389	0.489	1
ENSMMUG00000009066	0.000333486780216134	-0.326460139830401	0.1	0.192	1
ERP29	0.000336383590065941	0.272633332737134	0.37	0.228	1
PARP3	0.000349580628812606	0.261045042864533	0.261	0.137	1
FUBP1	0.000351707864917527	0.263441021593205	0.345	0.201	1
RUNX1	0.000354046493436552	-0.287544050526268	0.05	0.123	1
CXCR6	0.000358052393391763	-0.328549489783877	0.05	0.123	1
DHX8	0.000367585831286607	0.285237039497341	0.23	0.114	1
FHOD1	0.000370145479515673	-0.340299187358595	0.117	0.21	1
PSMC4	0.000370615889952679	0.287455885300478	0.454	0.297	1
PTK2B	0.000385639190409483	0.292993094119613	0.387	0.237	1
HIKESHI	0.000390145236144077	0.302609979022861	0.418	0.269	1
KRR1	0.000392152353305303	0.286354527804167	0.278	0.151	1
KIF3A	0.000412230664008926	-0.265152968783832	0.042	0.11	1
ENSMMUG00000003029	0.000413321266755286	0.302261611340019	0.393	0.256	1
CDKN1A	0.000413634892009015	-0.299916253420952	0.042	0.11	1
LITAF	0.00042507447953047	-0.442947674402222	0.092	0.178	1
FUOM	0.000427750050507285	-0.484816435817777	0.178	0.279	1
MARS1	0.000429785107188109	0.298292558134834	0.337	0.201	1
NAA38	0.000431163184008305	-0.381934116545093	0.167	0.265	1
ASCC1	0.000434626409169359	0.299528658019384	0.22	0.11	1
XAB2	0.000437219306578149	0.261873965775438	0.213	0.1	1
IVNS1ABP	0.000441698007990023	-0.360315126308802	0.249	0.365	1
ENSMMUG00000038348	0.000446490578077736	-0.298201453868645	0.061	0.137	1
PPIL1	0.000447509618417321	0.255941168620674	0.174	0.073	1
HSF1	0.000453619002614117	0.28358233453758	0.379	0.233	1
TRPM7	0.000455547658512119	-0.383957550716171	0.138	0.233	1
ELMO2	0.000464694635672343	0.280728293199873	0.176	0.078	1
TMEM63A	0.000476437931657269	0.291313196719941	0.125	0.041	1
STMN1	0.000476491680375519	-0.667799008546749	0.079	0.16	1
USP11	0.000481242020438935	0.286977766624951	0.209	0.1	1
EPB41	0.000482566367495701	-0.345406883517283	0.249	0.361	1
MIER2	0.000482980424834383	-0.339402821604139	0.088	0.174	1
ITM2C	0.000513543402951626	0.641766291637902	0.328	0.215	1
FRMD8	0.000514685220376333	0.293083766730422	0.228	0.114	1
DOP1B	0.000517984438091053	-0.276548236879311	0.077	0.16	1
CHD6	0.000524568458488559	-0.421736091017977	0.109	0.196	1
KLF10	0.000527686046129108	-0.314656958924639	0.056	0.128	1
CCDC85B	0.000528273018264224	0.344104400887304	0.276	0.155	1
TMEM179B	0.000528905004520369	0.298888527591821	0.375	0.233	1
ARL6IP4	0.000537401073453778	-0.35961933882558	0.228	0.342	1
EMP3	0.000539300348731806	-0.362084811221199	0.803	0.826	1
TINF2	0.000557150977954268	-0.394885012504983	0.531	0.603	1
ENSMMUG00000055756	0.000557975237865205	-0.534089626092411	0.502	0.553	1
NARS1	0.000560575144531101	0.332294735191847	0.404	0.269	1
PLEC	0.00056619204258546	-0.294896606565376	0.121	0.215	1
TUFM	0.000566357938047957	0.314430431413719	0.575	0.406	1
RTCB	0.000568520618982204	0.29679375489386	0.253	0.132	1
PDIA3	0.000570608996179556	0.326140664146076	0.582	0.438	1
ODF3B	0.000572687458921685	-0.328570286989553	0.071	0.151	1
NIFK	0.000576673247251479	0.346340720239149	0.245	0.137	1
PTPN2	0.000581783730898467	0.264536110020166	0.513	0.352	1
MCTS1	0.000610890703938099	0.296015357966542	0.262	0.151	1
SVIP	0.000617792283030077	0.292797808610032	0.148	0.059	1
SDF4	0.000628951793113628	0.318583464714243	0.527	0.384	1
BOP1	0.000632957967068014	0.277831274219092	0.222	0.114	1
CRTC3	0.000637397627560014	0.316588334970555	0.167	0.073	1
VRK3	0.000637727414599046	0.268307738855553	0.203	0.1	1
IMP3	0.000647830418107557	0.281977397500592	0.142	0.055	1
NUDT1	0.000655517191011157	-0.293420406330551	0.098	0.183	1
PHF3	0.000659575764268223	-0.379370290930336	0.148	0.247	1
GRAMD1A	0.000665256828962438	-0.356729119179591	0.142	0.237	1
DHRS3	0.000679633740850469	-0.293893797254796	0.107	0.196	1
PRXL2A	0.000686155987639554	-0.264974981903006	0.079	0.16	1
NXPE3	0.000689678473441145	-0.481106018945619	0.377	0.47	1
CDKN1B	0.00069459359252485	-0.3535835087468	0.071	0.146	1
SLPI	0.000694694024954595	-0.313807456022211	0.04	0.105	1
RPS19BP1	0.000698257027192612	0.301767173695257	0.448	0.301	1
HDLBP	0.000698345835271053	-0.501975040075362	0.375	0.457	1
TMEM9B	0.000712703227358217	0.251575704831689	0.343	0.21	1
SRPRA	0.000714299950015725	0.311661107485478	0.444	0.306	1
PSMD11	0.000717119595457783	0.275473418936875	0.37	0.228	1
IRF8	0.000726955383622397	0.48145146059109	0.169	0.082	1
TREX1	0.000739937946042016	0.322372911026467	0.182	0.087	1
NOP2	0.00074186508773594	0.285193698559491	0.126	0.046	1
SF1	0.000745565186073864	0.278161669592565	0.531	0.374	1
AP3B1	0.000783288910271712	-0.321733337910825	0.13	0.224	1
IFI27L2	0.000799546133589971	0.262110664933358	0.898	0.772	1
JUNB	0.000805611760924427	-0.456075298134335	0.247	0.347	1
RAB3GAP1	0.000820263043528742	0.272649548990313	0.216	0.11	1
MRPS18A	0.000831926134641918	0.258361823043537	0.374	0.233	1
NSRP1	0.000836687754714321	0.266162159244463	0.224	0.119	1
SYNE3	0.000844705153424242	-0.285506178584275	0.057	0.128	1
FBXO34	0.000879852228909225	0.28941842520772	0.291	0.169	1
ENSMMUG00000065304	0.000883757770074266	0.252541608727954	0.471	0.324	1
DDX39A	0.000887931378690408	0.279718143348573	0.58	0.416	1
PLCG1	0.000891694686238563	0.262286492608866	0.253	0.132	1
WDR82	0.000902550894004317	0.3412515875099	0.285	0.174	1
SLC43A1	0.000902642975139173	0.284952708753156	0.151	0.064	1
TNFSF12	0.000905048499111909	-0.410024417100911	0.121	0.205	1
SEC24C	0.000906759620826652	0.285818174985198	0.203	0.1	1
PRKDC	0.000915822629709423	-0.413339531828456	0.31	0.402	1
TRMT1	0.00092614276031521	0.296015784207075	0.192	0.096	1
STAU1	0.00093735348871532	-0.291637948694977	0.18	0.283	1
RANGRF	0.000955587875939237	0.305330926734956	0.192	0.096	1
CEP350	0.000956131418337189	-0.371883078842901	0.138	0.228	1
TMEM219	0.000972952005596554	-0.382708006507191	0.331	0.425	1
KEAP1	0.000977582653457585	0.304919881079367	0.199	0.1	1
LAMTOR5	0.000979782478086467	0.253112717127904	0.398	0.26	1
GPR171	0.000980226814626353	0.303156070766277	0.308	0.174	1
DNAJB14	0.00099082298592657	0.318088492934507	0.293	0.178	1
VOPP1	0.000998131528413341	0.284543963175979	0.262	0.146	1
PEX16	0.00100093004362902	0.275367281674663	0.293	0.174	1
ILF2	0.00100436666610604	0.293699663188055	0.544	0.402	1
IMPDH2	0.00100561268865862	0.280754081570138	0.37	0.237	1
GPBP1	0.00101903262163924	0.274621836338946	0.46	0.32	1
CST6	0.00102292386475332	-0.372065710534447	0.182	0.279	1
STX17	0.00103303631844921	0.27052603572119	0.193	0.091	1
CHD4	0.00103973630494505	0.267103404052549	0.356	0.224	1
BTF3L4	0.00104073982740702	-0.368230514314081	0.174	0.269	1
NDUFB8	0.00107440300820559	0.273920795032242	0.68	0.516	1
ENO1	0.00107462819911966	0.256880441384788	0.887	0.795	1
KRTCAP2	0.00108477223321325	-0.279552146986012	0.843	0.881	1
UBE2N	0.00109489964277576	0.308762568613948	0.391	0.265	1
TMCO1	0.00110308170844555	0.299563317143259	0.444	0.311	1
NCOA7	0.0011128492899242	0.297484456730732	0.404	0.265	1
RNF181	0.00111781943043067	0.301378568020838	0.669	0.525	1
MYC	0.00112240590417403	-0.374819326479513	0.115	0.196	1
SUPT4H1	0.00114572828631101	0.270510888436622	0.475	0.333	1
DAXX	0.00115090385033154	0.257420685357786	0.32	0.196	1
AHI1	0.00118267231443028	0.275249985119293	0.211	0.105	1
DDX39B	0.00119673883684508	0.304441602080069	0.477	0.338	1
PPP2R2B	0.00120146169728594	-0.320706132298113	0.073	0.146	1
BIN1	0.00122038921069727	-0.339261102840967	0.151	0.242	1
CD82	0.00122636728640664	-0.383224141099116	0.169	0.26	1
MED10	0.00122702918648633	0.266482175133899	0.337	0.215	1
TUBGCP2	0.00123820726577473	-0.297664924938831	0.077	0.151	1
IFNAR2	0.00127528091335913	-0.340523288184389	0.433	0.521	1
ZBTB16	0.00127762662659171	-0.301385114883572	0.044	0.105	1
WNK1	0.00128053369138081	-0.421910866900217	0.322	0.416	1
ALG3	0.00136250469796422	0.299309034369266	0.222	0.123	1
ENSMMUG00000005139	0.00136437959719569	0.262730005801521	0.236	0.132	1
KDELR2	0.00138635478562472	-0.300401961822573	0.105	0.187	1
TAX1BP3	0.00138697455305785	0.361316797190979	0.356	0.237	1
CCPG1	0.00140758929236068	-0.393081742129066	0.241	0.338	1
CD46	0.0014232496882876	-0.447209304965536	0.307	0.402	1
ENSMMUG00000017097	0.00145423179512011	0.270294754474727	0.349	0.219	1
FIBP	0.0014603975914008	0.294107556632519	0.354	0.233	1
PDCD4	0.0014817903139248	-0.447290989468102	0.22	0.315	1
KIDINS220	0.00149383269037702	-0.27038591314074	0.067	0.137	1
ENSMMUG00000016665	0.00149929467131818	-0.309626742632585	0.609	0.648	1
KTN1	0.00152429635544222	-0.351971079174725	0.236	0.333	1
EIF2S2	0.00153132199855638	0.28902497101935	0.625	0.507	1
MRPL42	0.00154734215657488	0.28579543811462	0.259	0.155	1
CCR2	0.00155130911377313	-0.333552935769952	0.061	0.128	1
VARS1	0.00155165734821383	0.300653912678865	0.211	0.114	1
TAF10	0.00156484433819189	0.289498850339844	0.161	0.078	1
CDS2	0.00158143619348107	0.268736520464862	0.125	0.05	1
CCT2	0.00159869097719968	0.260501923154432	0.59	0.443	1
TC2N	0.00160707517732513	-0.316766261117322	0.149	0.237	1
HMGCR	0.0016107919605627	-0.330175014764382	0.071	0.142	1
KIAA1109	0.00161782388519009	-0.381606089101726	0.077	0.146	1
HELZ	0.00162388537187838	-0.385811100123438	0.134	0.219	1
SKIL	0.00162646616313269	-0.357269142737026	0.14	0.224	1
SF3B6	0.00162876916058991	0.281437729089302	0.607	0.457	1
TCP1	0.00163498887052015	0.272496009171107	0.383	0.26	1
WDR1	0.00164642429395945	-0.360330528003743	0.36	0.457	1
C1QB	0.00165996260972805	-0.29762631876697	0.048	0.11	1
ITGAX	0.00166715226782536	0.395079629410911	0.241	0.142	1
PDCD1	0.00166973369091478	-0.309428070384837	0.061	0.128	1
TRIM8	0.00169401626122088	-0.291221073634761	0.163	0.256	1
COX19	0.00169916300357194	0.311827105156211	0.379	0.26	1
EFHD2	0.00173119124437291	0.335413001668855	0.205	0.114	1
YIF1A	0.00175914909686833	0.272921252821976	0.266	0.16	1
DNAJA1	0.00181402537752657	0.295115224932999	0.611	0.479	1
NAAA	0.00182062168551604	-0.343675131364069	0.138	0.224	1
CGAS	0.00182233335797002	0.312557914987108	0.239	0.137	1
ENSMMUG00000007657	0.00184511255393659	-0.270565828024368	0.715	0.74	1
RALB	0.00185470008509038	-0.257759165407209	0.094	0.174	1
LILRA3	0.00189698185888452	-0.381397030075691	0.046	0.105	1
SEC61G	0.00193667358882027	0.337525462910425	0.749	0.621	1
AK2	0.00197381245301208	0.293426452832669	0.322	0.21	1
CISH	0.00198766168888846	-0.264177821578296	0.268	0.384	1
DERPC	0.00200911385959559	0.291586952724924	0.236	0.137	1
NRBP1	0.00202113939004492	0.258598714448239	0.322	0.205	1
PHF19	0.00210586167839148	-0.299201813709311	0.084	0.155	1
TMX1	0.00212459214693424	0.311179411810399	0.276	0.174	1
CXHXorf21	0.00213508428484755	0.251541483946692	0.103	0.037	1
RBL2	0.00217334913509673	-0.304002688026199	0.174	0.265	1
SMIM14	0.00217402844884169	-0.284889133764021	0.092	0.169	1
UBXN4	0.00217828566283258	0.25568007429557	0.54	0.416	1
RAD9A	0.0022493193930937	0.280058358192461	0.161	0.078	1
MED30	0.00225327058100902	0.271613233827122	0.218	0.123	1
ENSMMUG00000042343	0.00234254820814192	-0.957598963526938	0.065	0.132	1
NUP62	0.00238026774627664	0.275205769129452	0.209	0.114	1
RMDN3	0.00238480720617399	-0.520225572798997	0.14	0.215	1
CASP3	0.00240825455049244	0.27016754134596	0.155	0.073	1
CD83	0.00241081805224793	-0.276369702657782	0.107	0.187	1
REEP3	0.00246923859840207	-0.295626147943137	0.098	0.174	1
YWHAH	0.0025788611103246	-0.328575276260951	0.322	0.402	1
ASF1A	0.00259500248674025	0.305877090308658	0.193	0.105	1
ARL3	0.00262236624340142	-0.394506844553032	0.121	0.196	1
ZC3H13	0.00263079815587496	-0.411673809432689	0.218	0.306	1
ANKIB1	0.00267795628315109	0.27459266382401	0.184	0.096	1
NDUFB9	0.00268552731749355	-0.418835190699028	0.379	0.447	1
SLC6A6	0.0027538815147596	-0.361905727965932	0.142	0.224	1
PGLS	0.0027542642656123	-0.347121187145181	0.412	0.489	1
PSMD8	0.00283661672800492	0.252624518163507	0.475	0.342	1
WASL	0.00288983873465028	-0.301352140016043	0.105	0.183	1
MRPL9	0.00292317504614365	0.269504935546914	0.345	0.233	1
LRRFIP2	0.00295638107426703	-0.257102265584018	0.123	0.205	1
IKZF2	0.00297779538014331	-0.368103524319151	0.092	0.164	1
TNFRSF1A	0.0030289863249765	-0.280051397430028	0.107	0.183	1
NCL	0.00303008585995817	0.300330752557492	0.82	0.721	1
RELA	0.00305076158364264	0.254759067824335	0.226	0.128	1
TM6SF1	0.00306796207457493	0.318634380250042	0.165	0.087	1
REST	0.00312234464035702	-0.34712086745609	0.14	0.224	1
XRCC6	0.00312928245701685	0.283744013172321	0.736	0.589	1
SH2D1A	0.00314227067386601	0.269861577319013	0.203	0.11	1
TEC	0.00320482183484789	0.288792533954179	0.153	0.073	1
SRSF7	0.00323832455921764	0.261001900537359	0.715	0.584	1
CHP1	0.00325835923756612	-0.270292675380911	0.079	0.146	1
CYRIB	0.00326517467886258	0.286332215904959	0.51	0.393	1
ENSMMUG00000017466	0.0033205145350628	-0.33888258106799	0.778	0.726	1
DKC1	0.0035164182761274	0.27051772904521	0.201	0.114	1
APBB1IP	0.00356483633458332	-0.351562018745206	0.523	0.584	1
SFT2D1	0.00358944408759594	-0.347902182778005	0.247	0.333	1
JAZF1	0.0036023858106224	-0.311362091226377	0.069	0.132	1
TNIP2	0.00361965380162149	0.328682276261914	0.203	0.119	1
RBMS1	0.0036242171289618	-0.304279957210784	0.18	0.265	1
ENSMMUG00000029338	0.00363191005072552	-0.312799398341882	0.111	0.183	1
ZYX	0.00364167018154541	-0.444552991889155	0.247	0.329	1
ME2	0.00367300893393866	0.26479731292132	0.203	0.114	1
MRPL32	0.00371130252366344	0.254869154559187	0.28	0.178	1
TRIB2	0.00376473523149943	-0.274333502999023	0.08	0.146	1
NOP14	0.00379053344565783	-0.339731356225284	0.14	0.219	1
SSH2	0.0038028194618045	0.264549767725454	0.261	0.16	1
PELO	0.00383176813308802	-0.284827776681813	0.094	0.164	1
ABHD16A	0.00387456001034868	0.251242499820938	0.352	0.233	1
SNRPG	0.00388084452259439	0.27911668377026	0.638	0.498	1
MAP2K6	0.00398669975562091	-0.288550009221695	0.046	0.1	1
UBB	0.00399708393650842	-0.32278742067415	0.856	0.795	1
RELL1	0.00405363226523692	-0.311102868308976	0.18	0.265	1
SLC33A1	0.00406095832358018	-0.258174141102214	0.065	0.128	1
DDX52	0.00410983895554291	0.259619919971415	0.161	0.082	1
PITPNM1	0.00414529340337111	-0.360352868421561	0.148	0.219	1
DBI	0.00415508072911008	-0.261095658922568	0.655	0.689	1
TAX1BP1	0.00423720307430941	-0.426270587416633	0.429	0.493	1
CCDC59	0.00425412550198809	0.2945905541294	0.27	0.174	1
ADPGK	0.00426487274446476	0.256895552581842	0.19	0.105	1
BDH2	0.00429774748361398	0.254556952779314	0.184	0.1	1
ZBTB38	0.004310471608738	-0.29920967132688	0.18	0.265	1
FHL2	0.00432870264243341	0.481115079949073	0.111	0.046	1
STK17B	0.00441157328297362	-0.279496826963645	0.753	0.776	1
ZFAND5	0.00443274680684713	0.282602603620368	0.293	0.192	1
TFG	0.00447649420596472	0.305783670873271	0.22	0.137	1
DCPS	0.00451621369255431	0.259384301495552	0.241	0.151	1
AARS1	0.00469861157759937	0.258475768993123	0.293	0.187	1
FAM172A	0.00477834112398704	-0.321396346351173	0.13	0.205	1
CSNK1D	0.00488985647030299	0.28674050821257	0.224	0.142	1
ZNF512	0.00506080292139613	-0.254001326173855	0.063	0.123	1
ROGDI	0.00506190280343688	0.26669553152683	0.184	0.105	1
GMPR2	0.00510829418176066	0.269014017116399	0.322	0.215	1
PLP2	0.0051172647927523	-0.393627938869027	0.573	0.603	1
FAM207A	0.00512046409158366	0.276808653126991	0.138	0.068	1
HMGCS1	0.00514445424083871	-0.327384675098086	0.109	0.183	1
SDCBP	0.00519863594392941	-0.302587897221743	0.172	0.247	1
UQCRQ	0.00524992503683192	-0.284011644070087	0.632	0.662	1
CMC1	0.0052750602162065	-0.27124798186713	0.184	0.269	1
CTSZ	0.00542677963489515	-0.491155044242173	0.199	0.269	1
ENSMMUG00000061750	0.00545611149364688	-0.354728385861539	0.069	0.128	1
SHMT2	0.00547928190953375	0.268897085425135	0.243	0.151	1
CCDC82	0.00548017618353838	0.252278413187125	0.337	0.224	1
REV3L	0.00569684129736394	-0.288442408390047	0.061	0.119	1
CSNK1G2	0.00575126090523732	0.261947274645321	0.249	0.155	1
MRPS15	0.00588824024397559	-0.297691563951597	0.207	0.288	1
HGSNAT	0.00604291667309166	-0.272977931947735	0.105	0.174	1
ENSMMUG00000008383	0.00606764362781884	-0.376814194439575	0.234	0.311	1
NIPSNAP3B	0.00625490744379713	-0.278883525904627	0.077	0.137	1
INKA1	0.00636540248828294	-0.275843824785385	0.073	0.132	1
RBM14	0.00638173001815231	0.279001519484243	0.479	0.361	1
CD74	0.00661781938236434	-0.268720211181829	0.862	0.808	1
SMARCA2	0.0066361004192995	-0.338316032844181	0.266	0.342	1
HSPD1	0.00693179244553776	0.317091946631807	0.628	0.511	1
DCAF11	0.00700281181562778	0.260098872565969	0.218	0.137	1
FDFT1	0.00705644029674941	-0.406316493249901	0.216	0.288	1
FAM102A	0.007100159870721	-0.300861122985416	0.245	0.329	1
DPH2	0.00711915533631179	-0.314476266439708	0.303	0.374	1
CLINT1	0.00731939597588619	-0.344393086625839	0.341	0.411	1
SARAF	0.0074884402036479	-0.270119374712671	0.628	0.658	1
SYF2	0.00764842017740562	0.267837512904061	0.414	0.301	1
PLIN2	0.00780521650230929	-0.265444199875827	0.149	0.224	1
ATP6AP1	0.00785832620867038	-0.377376714183278	0.264	0.333	1
ZNF483	0.00790733653859291	-0.410553725992179	0.328	0.384	1
NDUFA12	0.00811934108169203	0.278171335666565	0.374	0.26	1
PPM1J	0.00818520519037651	0.340672908669313	0.27	0.178	1
PGGHG	0.00819592102076174	0.256241816330135	0.328	0.219	1
CCL5	0.00834417410960631	0.878320006521266	0.439	0.365	1
COA1	0.00835017605982817	-0.339235557013748	0.287	0.361	1
APLP2	0.0090074443343547	-0.451745105480227	0.195	0.26	1
LCP2	0.00901466344528609	-0.357698235477603	0.477	0.516	1
RNF187	0.00903622587502937	0.254364078206198	0.192	0.119	1
EIF1AD	0.00903771308934071	0.287686145279363	0.138	0.073	1
RSF1	0.00910905909385057	-0.314004512416444	0.224	0.301	1
DHX29	0.00921654637661302	-0.293986950286258	0.132	0.205	1
LGALS8	0.00930190352414168	0.277219712215731	0.195	0.123	1
ALKBH7	0.00982693004730264	-0.252769157040255	0.4	0.489	1
HNRNPLL	0.00990926308536958	-0.251103097783484	0.13	0.201	1
COTL1	0.0102333687423277	0.323593441881481	0.778	0.694	1
BCKDK	0.0102362909181989	0.25280352432413	0.222	0.146	1
CTSB	0.0102693256830769	-0.713398400710704	0.268	0.315	1
SCML4	0.0103469983102875	-0.33822225256875	0.23	0.306	1
ENSMMUG00000051343	0.0103760851816739	-0.276766393782175	0.054	0.105	1
MAMU-DRB1	0.0104200701062127	-1.36662550660238	0.379	0.425	1
CCSER2	0.0107700047936897	-0.34075108588211	0.19	0.256	1
CSF1	0.010850508492606	-0.39258911600838	0.126	0.192	1
RAB11FIP1	0.0109492342119426	-0.313520178971119	0.125	0.192	1
PEPD	0.0111414834534377	-0.250465195117299	0.121	0.187	1
AGTRAP	0.0113939163005512	-0.29047639046654	0.123	0.187	1
ENSMMUG00000009018	0.0114074052486764	-0.312316916992709	0.556	0.603	1
CTSC	0.0115112305730529	-0.303255183445803	0.431	0.479	1
NUCKS1	0.0119707214481756	0.260429260127632	0.37	0.279	1
TM9SF2	0.0121215588069942	-0.272316669624267	0.209	0.283	1
VSIR	0.012344427242768	-0.342289737406707	0.23	0.306	1
MRPL33	0.0123705451430336	-0.332509989153485	0.238	0.306	1
MRPS36	0.0124304408875583	-0.295966360124267	0.167	0.237	1
OSBPL8	0.0125901384169723	-0.344260665099895	0.255	0.32	1
HTATSF1	0.0126880057369792	-0.271717083556673	0.13	0.196	1
PLAAT3	0.0127893132730809	0.435646335166462	0.676	0.598	1
ENSMMUG00000008111	0.0133737918564858	-0.464056983204842	0.094	0.155	1
MYH9	0.0134988041921848	-0.269479307311163	0.72	0.699	1
ENSMMUG00000019505	0.0138481711649454	-0.321655095247289	0.205	0.274	1
EIF3A	0.0139472366841848	-0.351845178785136	0.345	0.406	1
VMAC	0.0140314198425983	-0.319663421974828	0.113	0.174	1
PCM1	0.0144991137893138	-0.323507463342561	0.234	0.301	1
ABI1	0.014626485752644	-0.28075271614719	0.17	0.242	1
KRIT1	0.0150382266279563	-0.469613108835458	0.215	0.279	1
ENSMMUG00000012843	0.015103633666726	-0.351173246314775	0.119	0.178	1
APOBR	0.0152682774890395	0.25490582702013	0.172	0.105	1
BCL2A1	0.015360116448222	-0.315427720463226	0.247	0.32	1
KAT7	0.0154436019402815	-0.255494780452317	0.113	0.174	1
ENSMMUG00000044284	0.015690260755615	-0.382376856197564	0.511	0.53	1
PIK3AP1	0.0162709303062356	0.264618424581288	0.287	0.201	1
AGGF1	0.0162724825636692	-0.310136708632962	0.195	0.26	1
LRBA	0.0164034371121664	-0.316701564468002	0.146	0.205	1
SPTAN1	0.0167847082809295	-0.349858388100568	0.287	0.347	1
HSD17B4	0.0169889557755929	-0.36335558264864	0.337	0.397	1
RNF7	0.0170416185868791	-0.342956091868631	0.37	0.416	1
MPP7	0.0171784049560772	-0.314719677155856	0.161	0.224	1
NPC2	0.0172777498822108	-0.615909196714273	0.199	0.251	1
RNASE6	0.0174339379843943	-0.397329883632668	0.17	0.233	1
FCMR	0.0177476238582239	-0.359597707042328	0.149	0.205	1
ENSMMUG00000065238	0.0180733266563696	-0.476695439783418	0.18	0.247	1
ADAMTS7	0.0180885870956431	-0.327550795214015	0.09	0.142	1
RNF167	0.0181398471712042	-0.30061633361017	0.538	0.58	1
BDP1	0.0182437072905428	-0.273403412387883	0.153	0.219	1
CPD	0.0184006215536041	-0.344152978132364	0.149	0.215	1
STAT5B	0.0187210626066465	-0.256654536426776	0.096	0.151	1
LAIR1	0.0188663839455805	-0.334846873966141	0.167	0.228	1
ATF7IP	0.0200317778173468	-0.293318964275429	0.19	0.256	1
SMC3	0.0202390031407612	-0.300494219651739	0.224	0.292	1
FAM162A	0.0207353744940485	-0.341191828029342	0.238	0.297	1
FGL2	0.0209065870385339	-0.265456009203881	0.19	0.26	1
ENSMMUG00000059019	0.0213944679485046	-0.384892186730742	0.46	0.489	1
ASH1L	0.0214453841493715	-0.266757809334199	0.153	0.215	1
PAG1	0.0220651531450533	-0.286668759384897	0.238	0.301	1
SLF2	0.0231027253707968	-0.286926783879391	0.128	0.183	1
BCAP29	0.0231936824955331	-0.275467426218836	0.119	0.174	1
BRWD1	0.0235633394757523	-0.281074256569723	0.123	0.178	1
RBPJ	0.0239677853114137	-0.282673808220621	0.262	0.329	1
MYCBP2	0.0240583348032699	-0.303844619320851	0.316	0.374	1
IQGAP1	0.0243814558183604	-0.306289988339734	0.58	0.594	1
CLIP1	0.024948820229128	-0.251221416610703	0.157	0.219	1
ZNF524	0.0250737672699244	-0.250301487528344	0.113	0.169	1
ATP1A1	0.0252438831740947	-0.300651204680752	0.316	0.379	1
FLNA	0.0256111633448713	-0.257627080605713	0.605	0.653	1
ABCG1	0.0260213738399661	-0.306853862204203	0.067	0.114	1
CLTC	0.026645879475096	-0.340120458510834	0.239	0.301	1
LSM4	0.0279437238986398	-0.27853113149969	0.435	0.484	1
MED13L	0.0280967825710965	-0.285573743031881	0.107	0.16	1
SLC25A3	0.0290647910428939	-0.250658853437181	0.598	0.598	1
RPS6KA3	0.0295052783509335	-0.255879347156914	0.159	0.219	1
HIPK3	0.0306137593962005	-0.311539474632522	0.125	0.178	1
ARL6IP5	0.0312003338790655	-0.297567476273704	0.636	0.616	1
PKN2	0.0315374456735383	-0.268711528070517	0.228	0.297	1
CAT	0.0322688642139052	-0.256994943043664	0.224	0.283	1
MTHFD2	0.0322778504122792	0.287768071211674	0.299	0.224	1
PTGER4	0.0329899460637766	-0.260439692718898	0.22	0.288	1
NT5C2	0.0331872095495386	-0.272340015393343	0.136	0.192	1
EIF3L	0.0331896118114178	-0.252642937738127	0.607	0.635	1
DNPEP	0.0339489498728184	0.253406380720754	0.203	0.142	1
ENSMMUG00000003532	0.0340378759294612	-0.320903624695007	0.425	0.498	1
PTTG1IP	0.034297392452507	-0.268091853194723	0.253	0.32	1
TNFRSF10A	0.0372360695366811	-0.263848057052232	0.134	0.187	1
ENSMMUG00000059843	0.0375732782748839	-0.346983040163477	0.27	0.32	1
ZCCHC7	0.0378110995145742	-0.319621789915662	0.138	0.187	1
HSPH1	0.0381852898291707	-0.254122917481906	0.314	0.384	1
OGDH	0.0404412595053087	-0.257598287202181	0.213	0.274	1
RGS16	0.0425403499207432	-0.470101008071132	0.115	0.164	1
HSP90B1	0.0427294692772827	-0.289757040634463	0.613	0.589	1
TNFAIP3	0.0434201059813969	-0.435540663932266	0.284	0.347	1
CD6	0.0435104945509356	-0.342598433230256	0.241	0.297	1
AUP1	0.0437534410232938	-0.274987788771105	0.335	0.388	1
BOD1L1	0.0447384292205994	-0.326500808983038	0.216	0.269	1
SKAP1	0.0455397619578767	-0.305933989203569	0.651	0.616	1
KCNAB2	0.0459258487495467	-0.25621064969628	0.245	0.301	1
SUPT3H	0.0470094703601792	-0.273372763964608	0.063	0.1	1
G3BP2	0.0478234400575811	-0.27670674686151	0.418	0.452	1
QARS1	0.049630692868704	-0.320611572086952	0.326	0.374	1
ZNRD1	0.050993882043561	-0.302674037490956	0.174	0.219	1
TECR	0.0542045924088871	-0.358444183994728	0.201	0.242	1
ENSMMUG00000023144	0.054405646612542	-0.2899853388914	0.251	0.311	1
ENSMMUG00000059649	0.0564168589013703	-0.525617516757821	0.18	0.237	1
CCNI	0.0583327791173649	-0.268377858755827	0.619	0.598	1
MAEA	0.0588730253328983	-0.378398243128248	0.153	0.201	1
DNAJB1	0.0600129064362999	-0.3714946139911	0.261	0.315	1
PTPN6	0.0601515536746929	-0.424647427722154	0.297	0.338	1
CNIH1	0.060926372971084	-0.282691494964207	0.27	0.324	1
EML4	0.0613775070750012	-0.252282181877579	0.531	0.534	1
BSCL2	0.0616187493303374	-0.258256987394519	0.17	0.219	1
DNAJC25	0.0621435072012111	-0.334306290431378	0.188	0.228	1
DYNLRB2	0.0639331423066029	-0.28352385354323	0.136	0.183	1
CCL3	0.0640430713835854	-0.597239249674034	0.109	0.155	1
ENSMMUG00000056183	0.0644882529524255	-0.611543519869437	0.207	0.247	1
MFNG	0.0645041428349967	-0.265359238520898	0.423	0.447	1
EXOC3	0.0647432489239569	-0.269205065056057	0.222	0.274	1
ENSMMUG00000052981	0.0665022862361811	-0.316759679791303	0.079	0.119	1
SMC1A	0.0672233041368739	-0.263041680198764	0.295	0.338	1
CKLF	0.0673227083890374	-0.257183091316447	0.452	0.493	1
YBX1	0.0673378443488401	-0.54523828873477	0.462	0.443	1
KLRG1	0.0723158027681984	-0.297458273954486	0.084	0.123	1
TES	0.0723831085722058	-0.256182009501755	0.197	0.242	1
SCAND1	0.0742438577869656	-0.3181227389853	0.339	0.374	1
PRRC2B	0.0773447975600754	-0.307249540956567	0.268	0.311	1
HEBP2	0.0830262161905208	-0.26648924299943	0.176	0.224	1
AKR1A1	0.083276255166334	-0.251688977346127	0.293	0.324	1
ENSMMUG00000058389	0.0844937011478375	-0.262853678734809	0.759	0.735	1
ITGB1	0.0906799409037473	-0.458428421881333	0.467	0.484	1
SLAMF1	0.0916825562267739	-0.303511526283566	0.123	0.16	1
BIRC3	0.0995145304398117	0.31958118673992	0.276	0.215	1
ANKRD44	0.102767661174528	-0.264308969261075	0.356	0.379	1
LBH	0.104677694299335	-0.332206035527143	0.521	0.525	1
CBR1	0.105204903324302	-0.273037355364456	0.297	0.333	1
PTPN22	0.123198547558995	-0.309724792041671	0.266	0.301	1
OGT	0.135134878061623	-0.316501383683971	0.301	0.32	1
SPOCK2	0.140548102658565	-0.28744369148025	0.435	0.452	1
CD68	0.146806172782259	-0.562951886560606	0.136	0.164	1
GRN	0.148582925714327	-0.71264082424741	0.299	0.311	1
AKR1B1	0.152885717091076	-0.282286622211348	0.364	0.356	1
ITGB7	0.1529240073229	-0.299119058656406	0.218	0.251	1
SCGB3A1	0.153439604136895	-0.276874074622193	0.238	0.174	1
NR4A2	0.154023308619866	-0.273418031860438	0.236	0.269	1
ENSMMUG00000028699	0.161125599213957	-0.283879438303452	0.341	0.374	1
MRPL34	0.167025551780552	-0.286284890333879	0.452	0.461	1
GADD45B	0.170890327956433	-0.342759033534017	0.437	0.475	1
SLC2A3	0.19708487406584	-0.253424809186043	0.354	0.365	1
ARGLU1	0.198220408210756	-0.28391275597476	0.496	0.484	1
OSM	0.203118168838408	0.256383871709353	0.105	0.073	1
DDT	0.209576066853862	-0.269828364856482	0.328	0.352	1
CARHSP1	0.263857515767832	-0.279935243408913	0.301	0.306	1
ATM	0.302021180617059	-0.279872626088642	0.203	0.215	1
FCER1G	0.305799206275903	0.276110551630532	0.339	0.32	1
HCST	0.499288906955145	-0.25707206977124	0.812	0.74	1
CD63	0.995973530393648	-0.25372153870843	0.636	0.534	1
