# Supplementary material for: mRNA-1273 vaccination protects against SARS-CoV-2–elicited lung inflammation in nonhuman primates
Source: JCI Insight. 2022 Jul 8;7(13):e160039. doi: 10.1172/jci.insight.160039 (PMC9310526; doi:10.1172/jci.insight.160039)
Supplement: Supplemental data set 1 [file jciinsight-7-160039-s122.zip › DEG_analysis/Pneumocyte_markers_D7.csv]

	p_val	avg_log2FC	pct.1	pct.2	p_val_adj
IFI6	2.1520570620164e-127	1.94490926984153	0.958	0.697	3.85497981518997e-123
ENSMMUG00000058325	1.04474630966977e-81	1.35472229598027	0.841	0.526	1.87145406451146e-77
IFI27	1.02318006475909e-73	1.44617884398744	0.556	0.101	1.83282245000296e-69
CCN2	2.62544681172463e-60	-1.98932034314975	0.421	0.72	4.70296287384233e-56
OXT	1.32902179449738e-48	-0.867811341727147	0.246	0.606	2.38067674048316e-44
SNX3	1.96603690842737e-44	-0.64228487630671	0.771	0.954	3.52176191406595e-40
FCN3	7.8111852665836e-44	-0.8413422525667	0.8	0.857	1.39921761680312e-39
GLRX	1.6480038622831e-43	-0.678548077847927	0.433	0.779	2.95206931850772e-39
EMB	5.57962072754812e-40	-0.635018914575384	0.418	0.761	9.99477460925694e-36
HSP90B1	1.13786736463038e-39	-0.553493218541038	0.906	0.976	2.03826181026239e-35
MAMU-A	1.56840148571739e-39	0.615782069864489	0.99	0.97	2.80947758136557e-35
ECRG4	2.7640975904234e-39	-0.7550275793145	0.663	0.91	4.95132801372544e-35
COL21A1	6.31006772909206e-37	-0.679498065233284	0.325	0.635	1.13032243231226e-32
ENSMMUG00000058167	8.95731971083531e-37	-0.586026640575197	0.012	0.221	1.60452467980193e-32
ENSMMUG00000013256	9.68432459092701e-37	0.808441350776529	0.711	0.508	1.73475306397275e-32
SELENOI	1.48140334730086e-35	-0.669749413442853	0.728	0.851	2.65363781602003e-31
ENSMMUG00000052293	1.60188885807784e-35	0.959800744197978	0.835	0.571	2.86946351147484e-31
ENSMMUG00000005593	2.70822455652727e-35	-0.474929658886658	0.973	0.997	4.8512426481073e-31
CIB3	6.3123652631113e-35	0.87338734801402	0.658	0.482	1.13073398958113e-30
FAM216B	8.80587982805707e-35	-0.694514026993785	0.418	0.707	1.57739725359986e-30
ENSMMUG00000050016	2.37341328211535e-34	0.632781165849012	0.43	0.159	4.25149521225323e-30
TFF3	4.48672049227082e-34	-1.8268486396342	0.392	0.643	8.03706241780471e-30
CCN1	8.54961606978868e-34	-0.925695100547507	0.06	0.298	1.53149272658125e-29
TMEM258	8.08074153323662e-33	-0.477805564484494	0.933	0.982	1.44750323084868e-28
ENSMMUG00000051239	2.52902052481566e-32	-0.3444885915416	0.993	0.998	4.5302344661023e-28
ENSMMUG00000061959	6.47647208756705e-32	0.627478922793868	0.962	0.801	1.16013044504588e-27
MGST3	7.17054461171222e-32	-1.09303143793745	0.668	0.873	1.28445965629601e-27
ENSMMUG00000017466	3.2605141303599e-31	-0.481564857136431	0.982	0.997	5.84055896171368e-27
ENSMMUG00000042415	8.50947276984894e-30	0.853220530618876	0.358	0.106	1.52430185726304e-25
PIGR	2.21794684022199e-29	0.944622435353019	0.719	0.575	3.97300817488965e-25
ENSMMUG00000013257	1.50712486197722e-28	0.609996779009345	0.34	0.103	2.6997127652598e-24
SPCS1	3.21159893281862e-28	-0.538074633689915	0.876	0.971	5.752937168358e-24
GABARAP	5.14060732507616e-28	-0.472503585938356	0.945	0.974	9.20836990140892e-24
ENSMMUG00000045123	6.70761058424383e-28	0.480409502274827	0.94	0.95	1.2015342839556e-23
ENSMMUG00000045208	6.86708446473286e-28	1.06361511040101	0.746	0.524	1.2301008401676e-23
IQCG	1.668906110329e-27	-0.594325927098281	0.707	0.841	2.98951151543233e-23
DUSP1	1.95794615420064e-27	-1.00422679217788	0.571	0.752	3.50726894601961e-23
RYR2	2.83094553054545e-27	-0.311799288720909	0.001	0.147	5.07107272886606e-23
CSRNP1	5.36958744865202e-27	-0.446161308348372	0.103	0.332	9.61854199677037e-23
LGALS3	7.18217055251113e-27	-0.785024145243875	0.911	0.981	1.28654221107132e-22
ND6	7.48860385821732e-27	0.912075999414556	0.588	0.324	1.34143360912247e-22
ENSMMUG00000002288	8.72064137975303e-27	0.76741325724264	0.582	0.388	1.56212849035516e-22
KLF6	1.55568484907438e-26	-0.842740050527086	0.379	0.614	2.78669827014694e-22
TBC1D24	1.68698949939928e-26	-0.429017522262418	0.218	0.489	3.02190429027392e-22
ENSMMUG00000062077	2.98269179693188e-26	0.982054664208616	1	1	5.34289581584408e-22
BCAM	5.16216113463663e-26	0.614138892448767	0.663	0.433	9.24697924047459e-22
MAMU-DRA	6.52188391778583e-26	-1.28019377636881	0.834	0.837	1.16826506619298e-21
LITAF	1.2142349058687e-25	-0.465271369613281	0.697	0.893	2.17505898688261e-21
FTH1	1.2548738709408e-25	-0.727231249238334	0.995	0.997	2.24785556501625e-21
ATP6V0A4	1.521056289749e-25	0.534380552307683	0.42	0.191	2.72466813182738e-21
KLF10	2.62942236513869e-25	-0.372948921351246	0.14	0.386	4.71008428267294e-21
ENSMMUG00000060287	3.08914405537763e-25	-0.411472781503854	0.996	0.998	5.53358374639795e-21
S100A10	6.1655997592641e-25	-0.455113839490061	0.925	0.984	1.10444388487698e-20
IRF9	8.07642387241814e-25	0.561934462421571	0.729	0.587	1.44672980826626e-20
SCGB3A1	8.15423288722467e-25	1.3194507394536	0.77	0.599	1.46066773708855e-20
PSCA	1.47481976261258e-24	-0.967391258276958	0.654	0.788	2.64184464076791e-20
ACAD10	1.54196430567273e-24	-0.731672456504013	0.856	0.965	2.76212066075156e-20
CAPG	2.7171574168448e-24	-0.657001036256464	0.769	0.915	4.86724408079408e-20
VMO1	3.48819320620122e-24	-0.552090325254809	0.907	0.986	6.24840049026824e-20
ENSMMUG00000064692	4.50737545865979e-24	0.666503810952187	0.793	0.689	8.07406165909728e-20
FAM166B	4.64273751469984e-24	-0.432116564822494	0.167	0.41	8.31653571008181e-20
RHOA	6.03672373668774e-24	-0.706575044232393	0.918	0.984	1.08135832295288e-19
ENSMMUG00000022489	1.11786558793762e-23	0.727670482779653	0.903	0.877	2.00243262767266e-19
SBDS	1.13771134731364e-23	-0.425138155468803	0.399	0.665	2.03798233644292e-19
ENPP5	1.21197633524308e-23	-0.59528286051558	0.495	0.718	2.17101320932093e-19
PAPSS2	1.25900241983495e-23	0.609894426311073	0.571	0.385	2.25525103465034e-19
PLA2G10	1.3432734494089e-23	-0.360794563263403	0.098	0.308	2.40620572992617e-19
PMAIP1	1.92881067877411e-23	-0.359972803521255	0.122	0.349	3.45507856888806e-19
C15H9orf152	3.84203480449092e-23	-0.418309788105398	0.982	0.995	6.88223694528458e-19
ZFP36	4.77983326557923e-23	-0.814824936263413	0.695	0.843	8.56211532863207e-19
C11orf97	4.8897715568807e-23	-0.508679097910366	0.546	0.764	8.75904778984039e-19
CORO1B	5.54680642831693e-23	-0.403363086895785	0.418	0.696	9.93599435504412e-19
MAFF	7.13560798091749e-23	-0.451784438457821	0.093	0.292	1.27820145762175e-18
TAX1BP1	1.15111671573286e-22	-0.44845320287614	0.863	0.95	2.06199537289227e-18
MS4A8	1.28209855735363e-22	-0.757424785619035	0.659	0.785	2.29662314578755e-18
LY86	1.5570400541817e-22	-0.540656413245357	0.026	0.179	2.78912584905567e-18
FAM229B	1.58953577708379e-22	-0.390091535375168	0.217	0.468	2.84733543749019e-18
YWHAE	3.45012687123518e-22	-0.430267801526851	0.877	0.968	6.18021226444358e-18
CYTB	4.4919749152601e-22	0.574600121462792	0.869	0.551	8.04647466570542e-18
FOS	5.99924096180833e-22	-0.870508212837158	0.514	0.723	1.07464403348873e-17
RPL37A	9.80243906203002e-22	0.563545532749671	0.979	0.984	1.75591090918144e-17
SPAG17	1.23361909124174e-21	-0.508830769369112	0.622	0.772	2.20978187814132e-17
SARAF	2.00679516132739e-21	-0.482947784231812	0.897	0.974	3.59477217248575e-17
TMC5	3.3822484257643e-21	0.663513771306316	0.745	0.686	6.05862160507159e-17
ANXA3	4.36425820358152e-21	-0.392815389734816	0.292	0.553	7.81769572007558e-17
ETS2	5.60379239871951e-21	-0.323231721415252	0.118	0.322	1.00380733238263e-16
PDZK1IP1	5.67469123624719e-21	-0.411725762083717	0.118	0.322	1.01650744114896e-16
AHSP	6.84087611232722e-21	-0.417352459038374	0.095	0.287	1.22540613800117e-16
ASAH1	7.20641840120651e-21	-0.629999082248985	0.461	0.688	1.29088572820812e-16
TOMM20	8.08285375057615e-21	-0.405919845101028	0.733	0.913	1.44788159234071e-16
CSTB	1.31129107310345e-20	-0.418851954154565	0.888	0.973	2.34891569925021e-16
SOD2	1.61794991443447e-20	-0.502482033783169	0.82	0.942	2.89823368172646e-16
ARHGAP18	1.93408686256065e-20	-0.403745098597385	0.222	0.454	3.46452979690489e-16
TUBA1A	2.30375617190599e-20	-0.498153317293585	0.996	0.998	4.1267184307352e-16
RPS18	3.44348541916744e-20	0.791609330144199	0.949	0.893	6.16831543135464e-16
BTG2	3.52583606502909e-20	-0.59779210313638	0.45	0.663	6.3158301432866e-16
C15orf48	3.99042357597802e-20	0.627479706059857	0.557	0.38	7.14804575164943e-16
CDKN1A	4.55898245317375e-20	-0.460655809373008	0.471	0.71	8.16650526837013e-16
PRDX4	6.19675093323285e-20	-0.338364392297183	0.359	0.612	1.11002399467e-15
MUC5B	6.88500275420472e-20	0.727154064564899	0.216	0.05	1.23331054336069e-15
MORF4L1	7.35228319935391e-20	-0.396738570577971	0.736	0.909	1.31701448950027e-15
RSU1	1.54273849395611e-19	-0.35272857487668	0.376	0.638	2.76350746422357e-15
MAMU-DRB1	1.68554560257985e-19	-1.45906753940912	0.749	0.755	3.01931783790128e-15
FABP5	1.69112641717015e-19	-0.504551763948736	0.949	0.997	3.02931475107688e-15
TRIB1	2.02955709114037e-19	-0.264891826336546	0.069	0.24	3.63554561735974e-15
SEMA3B	2.3930692546335e-19	-0.35768247406695	0.148	0.351	4.28670495582498e-15
CCNL1	3.06069421336808e-19	-0.59813329181952	0.371	0.574	5.48262154440624e-15
ENSMMUG00000062894	3.41816978429954e-19	1.91538069243712	0.12	0	6.12296753461577e-15
WLS	4.17061128459711e-19	-0.408086958057324	0.544	0.808	7.4708159940988e-15
IER3	6.19067213935501e-19	-0.354150697311283	0.123	0.319	1.10893510032266e-14
ANXA5	6.48109271346226e-19	-0.674327008723873	0.745	0.877	1.1609581377625e-14
RPL23A	6.58947956904275e-19	0.762056403279898	0.878	0.841	1.18037347520263e-14
EXPH5	6.86019108978976e-19	-0.431684821628094	0.405	0.614	1.22886602991404e-14
DSTN	1.15781645738038e-18	-0.372964660565646	0.914	0.995	2.07399662010547e-14
SMIM22	1.43282081471063e-18	-0.392331046396446	0.837	0.869	2.56661192539116e-14
MORN5	2.0701936106635e-18	-0.527212715717668	0.708	0.811	3.70833781478152e-14
MAP3K8	2.27404782116043e-18	-0.419478567137025	0.2	0.402	4.07350186204467e-14
LRP2BP	2.64441603262126e-18	-0.326193276139287	0.226	0.46	4.73694243923446e-14
SRD5A3	5.1851481622195e-18	-0.336235799975785	0.295	0.535	9.28815590298379e-14
AP3S2	5.25065051643874e-18	-0.372744330260888	0.359	0.599	9.40549027009672e-14
CPM	7.20234347515047e-18	-0.374125109289097	0.025	0.152	1.2901557867037e-13
DPH2	8.11168796063308e-18	-0.363203960419444	0.727	0.893	1.4530466643882e-13
PRXL2A	8.34265195898108e-18	-0.325627107552965	0.342	0.58	1.49441924541228e-13
CES1	8.73449681095027e-18	0.550540552177782	0.776	0.729	1.56461041374552e-13
PCM1	1.08551450778838e-17	-0.440823124565098	0.786	0.907	1.94448213780132e-13
TUBB6	1.32541433427773e-17	-0.35457042695573	0.05	0.199	2.37421469699169e-13
SOCS3	1.51206619763957e-17	-0.696786453703865	0.118	0.285	2.70856417983177e-13
CRIP1	1.54947382361603e-17	-0.301989915816303	0.995	0.998	2.77557246024339e-13
G0S2	1.70574407143012e-17	-0.806363729615325	0.12	0.295	3.05549935515278e-13
CD9	1.73475037482533e-17	-0.432615359949523	0.895	0.981	3.10745834642461e-13
HACD4	1.77291854734436e-17	-0.389858941223371	0.66	0.859	3.17582899385795e-13
SLAMF9	1.80834718642728e-17	-0.261430325209471	0.021	0.141	3.23929231504719e-13
LZTFL1	1.91406795641693e-17	-0.416894178010583	0.414	0.647	3.42866993032964e-13
SHTN1	2.19618529605884e-17	-0.379400376698852	0.199	0.409	3.9340267208302e-13
TWF1	2.21918614469331e-17	-0.384996382029198	0.525	0.737	3.97522814098913e-13
F3	2.38063224432424e-17	-0.323957892577232	0.162	0.359	4.26442653925801e-13
PDCD6IP	2.461323309036e-17	-0.362833919727756	0.748	0.909	4.40896844347618e-13
ENSMMUG00000047632	2.52828966236604e-17	0.49388543413257	0.699	0.622	4.5289252721963e-13
HK2	2.80377531221585e-17	-0.331561995619615	0.25	0.479	5.02240271677225e-13
IQUB	2.85769202941467e-17	-0.319877814805746	0.298	0.524	5.11898373229049e-13
CLUAP1	3.00281318957966e-17	-0.420684609779471	0.438	0.646	5.37893926649404e-13
AK7	3.1024688108898e-17	-0.418424705987135	0.407	0.617	5.5574523809469e-13
ENSMMUG00000059272	4.07237803355468e-17	-0.49027260936079	0.698	0.816	7.29485077150651e-13
CD59	4.81147531505957e-17	-0.403032740270516	0.884	0.987	8.61879573186621e-13
RPL31	4.95899430203595e-17	0.470880396263623	0.638	0.51	8.88304649323699e-13
TSPAN2	4.9595486155147e-17	-0.500677383941898	0.703	0.808	8.88403943497148e-13
CDH1	5.08499861951098e-17	-0.296816899502865	0.195	0.404	9.10875802713001e-13
PRR13	5.23003016902506e-17	-0.394136078644454	0.876	0.954	9.3685530417746e-13
DBI	5.37297566341244e-17	-0.483474118499919	0.72	0.873	9.6246113058707e-13
ENSMMUG00000028695	5.93878255303628e-17	2.33388916319709	0.12	0.006	1.06381411872539e-12
NCOA7	6.69201618236151e-17	-0.605529663041402	0.207	0.397	1.19874085874642e-12
SLC25A36	8.21900823274347e-17	-0.307620276305205	0.332	0.571	1.47227094473134e-12
JUN	1.17032128007086e-16	-0.766360813393834	0.65	0.785	2.09639650899094e-12
ISG15	1.20464948711047e-16	0.588408439422773	0.276	0.107	2.15788862626099e-12
SLURP2	1.45013121748097e-16	-0.378015291593982	0.12	0.29	2.59762004987366e-12
ANKRD37	2.08916290477961e-16	0.359590555989808	0.263	0.098	3.74231751133172e-12
ENSMMUG00000018687	2.31440974373765e-16	-0.383075495832703	0.762	0.91	4.14580217395726e-12
RNASEH2A	3.07375573563624e-16	-0.457609894127489	0.739	0.881	5.5060186492452e-12
GADD45B	3.10168280769464e-16	-0.864793261212707	0.322	0.5	5.5560444134234e-12
AKR7A2	3.68073527507439e-16	-0.350095717400083	0.735	0.881	6.59330109824075e-12
ST6GALNAC1	4.35611099351071e-16	-0.370180578238049	0.391	0.606	7.80310162267573e-12
CD2	5.31493014479487e-16	0.721644126688782	0.118	0.008	9.52063436837105e-12
TIMP1	5.62950526005322e-16	0.456482347413604	0.224	0.071	1.00841327723333e-11
VAPA	6.59860740120361e-16	-0.382364412081433	0.736	0.875	1.1820085437776e-11
MSL3	6.92610309481854e-16	-0.309563025521925	0.263	0.473	1.24067284737485e-11
AQP5	9.95778638538809e-16	0.50355658155882	0.216	0.069	1.78373827521457e-11
NR4A1	1.11209829290607e-15	-0.36941934587774	0.061	0.2	1.99210167208264e-11
UCHL1	1.3190851068709e-15	0.47086388365127	0.22	0.066	2.36287715193785e-11
DYNLRB2	1.58382985768082e-15	-0.428660232887322	0.873	0.897	2.83711442406365e-11
CCDC88A	1.66234807676554e-15	-0.393471197890489	0.056	0.192	2.97776410991011e-11
SEPTIN9	2.09910457383459e-15	0.442392525486184	0.648	0.526	3.7601260231099e-11
MB	2.3772778613127e-15	-0.372318638912866	0.161	0.34	4.25841783296944e-11
TRAC	2.45641795979077e-15	0.715750804351744	0.114	0.008	4.4001814913732e-11
PFDN5	2.91770525510749e-15	-0.280663059685618	0.936	0.986	5.22648542347405e-11
ENSMMUG00000001948	2.98845846092769e-15	-0.327253266674986	0.322	0.522	5.35322564105977e-11
FAM183A	3.99072878768932e-15	-0.448342310856516	0.841	0.857	7.14859247738789e-11
AKR1B1	4.06934324027582e-15	-0.310584215356198	0.873	0.955	7.28941454630607e-11
SLC25A25	4.93452850250547e-15	-0.4777404731882	0.133	0.293	8.83922090653805e-11
CD3D	5.32335750898509e-15	1.05123181621986	0.118	0.011	9.53573030584499e-11
MSLN	5.50839970776545e-15	0.576949195854435	0.659	0.554	9.86719639652025e-11
CST6	5.59734347194388e-15	-0.795714169816899	0.875	0.891	1.00265213612931e-10
PSMD9	6.99040584896054e-15	-0.302740576305668	0.52	0.745	1.2521913997243e-10
SLC25A24	7.64555595319613e-15	-0.287073203379715	0.441	0.681	1.36954843789602e-10
PLS1	8.99454368219919e-15	-0.40293226243448	0.554	0.71	1.61119260979234e-10
WDR78	9.26141252399965e-15	-0.347705556599623	0.332	0.532	1.65899682542406e-10
C1D	9.6789315868303e-15	-0.28583285893124	0.443	0.663	1.73378701514891e-10
RP1	9.68301659298087e-15	-0.392543232264631	0.528	0.696	1.73451876230066e-10
MPEG1	1.01901350231498e-14	-0.418107020410868	0.052	0.183	1.82535888669682e-10
AKR1C2	1.05881262354557e-14	0.417303487728606	0.179	0.048	1.89665105255717e-10
HINT1	1.17583357679221e-14	-0.276429629849779	0.929	0.99	2.10627068610789e-10
SELENOF	1.17663785532077e-14	-0.30224755100357	0.268	0.479	2.1077113902361e-10
ENSMMUG00000050257	1.18301582520946e-14	0.650072763974818	0.519	0.372	2.1191362476977e-10
PCBP1	1.19358052469553e-14	0.421862603611065	0.855	0.801	2.1380607938871e-10
ALDH3A1	1.22189669493705e-14	0.375249766704657	0.867	0.88	2.18878354964075e-10
PPP3CA	1.29240442688284e-14	-0.296558780340611	0.331	0.55	2.31508404987523e-10
CD3E	1.34351744701535e-14	1.10756256757849	0.124	0.016	2.40664280283859e-10
OCIAD2	1.4335655654953e-14	-0.35478337327188	0.301	0.497	2.56794599747173e-10
MDK	1.46650927477118e-14	0.654351251750427	0.545	0.394	2.62695806389762e-10
PLTP	1.67139275902646e-14	-0.417174476959133	0.729	0.875	2.9939658492441e-10
ATRAID	1.74136546425596e-14	-0.270444601315595	0.332	0.548	3.1193079561217e-10
DNAJC25	1.81552046011231e-14	-0.44101977809655	0.562	0.748	3.25214180019918e-10
CLCA1	2.06490163347575e-14	0.558372863655678	0.329	0.163	3.69885829604511e-10
KRT5	2.17661065881822e-14	0.291400391094557	0.162	0.037	3.89896267314107e-10
SLC7A7	2.27634682939791e-14	-0.391502058847469	0.18	0.359	4.07762007550048e-10
ZAP70	2.60268422836245e-14	0.432609868480075	0.103	0.006	4.66218825826566e-10
ATP12A	2.69168842237619e-14	0.444940363612795	0.656	0.479	4.82162147100247e-10
IFI30	3.67827375190731e-14	-0.90733936581133	0.566	0.713	6.58889177179157e-10
RSPH9	3.82847596263247e-14	-0.463500444306877	0.818	0.867	6.85794899186355e-10
SH3BGRL	3.86234416763699e-14	-0.423648400655275	0.401	0.601	6.91861710748814e-10
CYSTM1	4.00148295586587e-14	-0.372022882448147	0.821	0.939	7.16785641884253e-10
AGTRAP	5.41153226682076e-14	-0.300059396860721	0.441	0.657	9.69367774955602e-10
LCN2	5.58967661742949e-14	0.404954142205316	0.78	0.651	1.00127877248014e-09
ENSMMUG00000055756	5.59920524087613e-14	0.572080798011125	0.111	0.011	1.00298563479814e-09
JAG2	6.12318182126811e-14	-0.357917418826854	0.725	0.869	1.09684555964376e-09
PSMB5	6.15202803509631e-14	-0.289207240493742	0.722	0.88	1.1020127819268e-09
PROM1	6.66213425998489e-14	0.528073235409861	0.648	0.55	1.19338810999109e-09
ENSMMUG00000053735	7.04259193080912e-14	0.385558513320148	0.694	0.638	1.26153949256584e-09
ENSMMUG00000063637	7.3796003760771e-14	-0.255223846792494	0.967	0.992	1.32190781536669e-09
CD3G	8.69091901073801e-14	0.495560385773331	0.103	0.008	1.5568043223935e-09
SPAG16	8.97919798279267e-14	-0.45359122361604	0.644	0.771	1.60844373465765e-09
TCEA1	9.0265186349345e-14	-0.286036287455401	0.708	0.896	1.61692028307582e-09
SLC11A1	9.11074191885372e-14	-0.29414184589894	0.193	0.369	1.63200719992427e-09
VMAC	9.30520935220938e-14	-0.409534642299102	0.894	0.877	1.66684215126127e-09
DYNLL1	9.45548358489726e-14	-0.381229269545048	0.95	1	1.69376077456265e-09
PGAM4	9.94634035553535e-14	0.399104911647792	0.404	0.256	1.78168794788705e-09
SLAIN2	1.09089421683057e-13	-0.473701499740847	0.682	0.821	1.95411881060859e-09
PIFO	1.17874468755871e-13	-0.394544136949703	0.856	0.877	2.11148535882391e-09
CYFIP2	1.26994499835216e-13	0.397829223807256	0.621	0.479	2.27485247554822e-09
TMEM14B	1.30719665187152e-13	-0.273013631225699	0.897	0.971	2.34158136249746e-09
COX1	1.34548025613855e-13	0.36172911944321	0.948	0.896	2.41015878282098e-09
MBD1	1.41268612180165e-13	-0.401531469378625	0.703	0.832	2.53054464998329e-09
ENSMMUG00000061125	1.47614713868467e-13	-0.752681028186656	0.881	0.824	2.64422236952585e-09
CKB	1.55912522989479e-13	-0.38139446453334	0.825	0.865	2.79286102431053e-09
EPAS1	1.82906987112446e-13	0.547834325256638	0.327	0.181	3.27641286014524e-09
TECR	1.84590746728508e-13	-0.366828392066367	0.706	0.87	3.30657404614777e-09
STING1	1.86722310266945e-13	-0.346169553803355	0.592	0.788	3.34475674381178e-09
DNAJC10	1.96837179692033e-13	-0.250310879332823	0.358	0.572	3.52594439982339e-09
FHL1	2.23953741839492e-13	-0.3403782481658	0.067	0.196	4.01168337757082e-09
TESC	2.38846534371311e-13	0.342299965045818	0.101	0.008	4.27845797019329e-09
PSMA4	2.50657198327407e-13	-0.318805269265205	0.667	0.841	4.49002239363885e-09
RIIAD1	2.54166206676422e-13	-0.434492110073712	0.686	0.793	4.55287926019475e-09
ENSMMUG00000051745	2.67297940447362e-13	0.519549403993918	0.486	0.33	4.78810800723359e-09
ADGRF1	3.05214237330856e-13	-0.435967574488804	0.63	0.764	5.46730263330762e-09
MGST1	3.15831108562034e-13	-0.285108779419896	0.238	0.441	5.65748264767171e-09
HSD17B11	3.23207721821824e-13	-0.28712305094009	0.366	0.577	5.78961992099433e-09
PPARG	3.36939589306239e-13	-0.291769615290595	0.046	0.162	6.03559886324266e-09
ENSMMUG00000014786	4.10995558371617e-13	0.806912369690422	0.809	0.782	7.36216343711078e-09
TAF9	4.32772725710121e-13	-0.282449995187589	0.593	0.792	7.7522578356454e-09
RSPH1	4.34578945402076e-13	-0.359277946795913	0.852	0.865	7.78461264898738e-09
PFN1	4.41534289908532e-13	1.04032371278411	0.83	0.792	7.90920373513154e-09
APOL2	4.50178469332987e-13	0.544790537016441	0.231	0.095	8.06404692116180e-09
ENO3	6.22136602781426e-13	-0.579069719669112	0.033	0.136	1.11443329656237e-08
C3H21orf58	6.67581849410511e-13	-0.440878675033878	0.435	0.617	1.19583936684905e-08
ENSMMUG00000045108	6.94707301933734e-13	-0.340095303582286	0.48	0.644	1.2444291899539e-08
CLU	7.35579432697522e-13	0.527599372692546	0.604	0.492	1.31764343779107e-08
OAZ1	7.67397063401653e-13	-0.540022075704459	0.962	0.978	1.37463835967138e-08
ARL2BP	7.98111468947535e-13	-0.286526909625369	0.465	0.688	1.42965707432572e-08
APP	8.15877563382147e-13	-0.358121402192022	0.664	0.853	1.46148147928644e-08
SMYD2	8.60624095719364e-13	-0.267183768601236	0.365	0.58	1.5416359426621e-08
C15H9orf24	8.6420521621344e-13	-0.462228608783151	0.724	0.8	1.54805080380313e-08
MAP3K20	9.65273340383472e-13	-0.260865567527609	0.298	0.498	1.72909413462891e-08
NLRX1	1.0024578569259e-12	-0.25412133796295	0.179	0.346	1.79570275911137e-08
ATP6	1.03555715098535e-12	0.380427854870906	0.94	0.864	1.85499352456006e-08
CHCHD6	1.03684631992018e-12	-0.25074065966937	0.458	0.671	1.85730281287303e-08
NEK1	1.05665212753979e-12	-0.344214302001519	0.473	0.652	1.89278095606203e-08
EEF2	1.06707195624391e-12	0.371692780726729	0.929	0.931	1.91144599521971e-08
ENSMMUG00000020721	1.14162096724024e-12	-0.319574226813193	0.193	0.364	2.04498563861744e-08
HBB	1.14557645596707e-12	-2.22973007010829	0.263	0.436	2.05207110557381e-08
ENSMMUG00000056722	1.30653420018549e-12	0.278495348346804	0.212	0.082	2.34039471279227e-08
SDCBP	1.32012129217393e-12	-0.288794676809133	0.507	0.683	2.36473327067117e-08
CCDC39	1.37680366640289e-12	-0.358974306081547	0.621	0.76	2.46626840762751e-08
CD63	1.5852814797267e-12	-0.616030869337446	0.854	0.947	2.83971471463444e-08
SOX4	1.68814281350302e-12	0.311088391246434	0.267	0.127	3.02397022182795e-08
CFAP36	1.73214976895516e-12	-0.317976785721463	0.638	0.817	3.10279988112938e-08
STAC3	1.7888008279913e-12	-0.283567620308152	0.065	0.189	3.20427892318082e-08
VWA5A	1.95019489716568e-12	0.445768457977422	0.705	0.638	3.49338411929288e-08
TMA7	2.04786579720995e-12	0.311776257462005	0.91	0.92	3.66834200254219e-08
ENSMMUG00000061756	2.16940199022214e-12	0.263067674719876	0.149	0.038	3.88604978508491e-08
LIMD2	2.35775494761793e-12	0.622258179841214	0.17	0.053	4.22344643766799e-08
MRPL33	2.45262567283692e-12	-0.306996036786416	0.71	0.867	4.39338836775278e-08
VWA3B	2.85322729476399e-12	-0.312772226154188	0.37	0.542	5.11098605311073e-08
IGSF6	2.95566981761664e-12	-0.324054890462187	0.055	0.171	5.29449134429668e-08
ENSMMUG00000013491	3.16457189609637e-12	-0.353936960441486	0.544	0.726	5.66869763747744e-08
BACE2	3.6619507616946e-12	-0.430081511568035	0.627	0.755	6.55965239942354e-08
CD36	3.68547582507445e-12	-0.392899979620542	0.056	0.171	6.60179284545585e-08
NDUFC2	4.2376510144901e-12	-0.286283712833482	0.901	0.97	7.59090426225612e-08
ENSMMUG00000015946	5.94961487379083e-12	-0.338092307373422	0.414	0.587	1.06575451234215e-07
ENSMMUG00000049151	6.86749677002064e-12	-0.258605377768478	0.97	0.982	1.2301746964138e-07
NFKBIA	7.50716992080047e-12	-0.725820997763262	0.433	0.571	1.34475934791299e-07
COMMD6	8.13532733614486e-12	-0.272183818653611	0.774	0.904	1.45728118572363e-07
CDA	8.24430837614158e-12	-0.271374080889997	0.038	0.141	1.47680295941824e-07
SYCE3	9.32534770650799e-12	0.306820510946095	0.302	0.162	1.67044953466678e-07
ZBBX	1.04812455160729e-11	-0.321681070799842	0.595	0.736	1.87750550929415e-07
GSTP1	1.14882348750125e-11	-0.274046314369976	0.997	1	2.057887513161e-07
MPC2	1.18363042017106e-11	-0.524675375299265	0.39	0.572	2.12023717165243e-07
ENSMMUG00000041076	1.18864073141708e-11	0.452512692682752	0.803	0.835	2.12921214218742e-07
SCD	1.24426386501372e-11	-0.600328392161921	0.042	0.144	2.22884986139908e-07
ENSMMUG00000062821	1.40730049538719e-11	0.332129548893457	0.173	0.059	2.52089737738708e-07
FHAD1	1.41351734275839e-11	-0.349039139561848	0.685	0.792	2.53203361608311e-07
ARHGAP5	1.43170529870018e-11	-0.293552354269816	0.4	0.58	2.56461370156163e-07
PLAAT3	1.67022877400757e-11	-0.518464833092426	0.872	0.909	2.99188080287977e-07
ENSMMUG00000060858	1.71517225168834e-11	0.508758887639055	0.759	0.739	3.07238805444932e-07
RTN4	1.77728481137342e-11	-0.284195923338791	0.35	0.53	3.18365028261321e-07
AKAP9	1.87599654057207e-11	-0.362712329829491	0.81	0.886	3.36047260312675e-07
PZP	1.91987935426281e-11	-0.305871208577235	0.05	0.155	3.43907988729097e-07
SGK1	2.11810782761953e-11	-0.301556848046448	0.065	0.179	3.79416655161487e-07
SYAP1	2.20910693054356e-11	-0.315054125087916	0.539	0.732	3.95717324468267e-07
C20H16orf89	2.32908207866613e-11	0.407013982063045	0.191	0.074	4.17208472751464e-07
ATP5MG	2.47506132431043e-11	-0.272201779724666	0.954	0.99	4.43357735023727e-07
GZMB	2.61470370683772e-11	3.10244324073124	0.114	0.022	4.68371875005841e-07
KLHDC9	2.75521480773927e-11	-0.332400464015104	0.493	0.671	4.93541628510335e-07
ETS1	2.77737937192864e-11	0.423792715762064	0.108	0.019	4.97511966893578e-07
MIEN1	2.85603699508247e-11	-0.338254227470713	0.528	0.723	5.11601906929123e-07
ATP6V1D	2.935390810687e-11	-0.278920554913944	0.617	0.795	5.25816555918362e-07
NRP2	3.25574481875217e-11	-0.276637599340319	0.186	0.34	5.83201569383076e-07
CCDC30	3.64729791782269e-11	-0.324778210705893	0.561	0.716	6.53340476019578e-07
HBS1L	3.84324500592529e-11	-0.3345179836152	0.688	0.846	6.88440477911397e-07
MARCO	4.07284247601565e-11	-1.10141690277703	0.059	0.163	7.29568272728683e-07
MNS1	4.14894384959397e-11	-0.323095104491331	0.758	0.88	7.43200311777769e-07
CABCOCO1	4.30366192076895e-11	-0.286357490252238	0.465	0.641	7.70914959867342e-07
ENSMMUG00000012419	4.45536312514205e-11	-0.256848377670011	0.876	0.97	7.98089196606696e-07
JUNB	4.96386084675283e-11	-0.353602423398838	0.276	0.426	8.89176393478834e-07
CFAP161	4.96577452691986e-11	-0.399470450388463	0.697	0.801	8.89519191007155e-07
RSRP1	5.22768379865084e-11	0.404528504624075	0.761	0.726	9.36434998852325e-07
CMBL	5.64320420221094e-11	-0.340571007659116	0.684	0.854	1.01086716874205e-06
ENSMMUG00000043332	5.78539583496409e-11	0.637576252250793	0.127	0.032	1.03633795591712e-06
ENSMMUG00000008632	5.79417783401148e-11	0.374502887123931	0.502	0.383	1.03791107540648e-06
CD83	6.5706441096631e-11	-0.366916074305658	0.077	0.196	1.17699947936395e-06
VNN1	7.21240052819595e-11	0.654380130143399	0.472	0.314	1.29195730661574e-06
NFU1	7.60880108761189e-11	-0.328947833367451	0.699	0.837	1.36296453882392e-06
MLF1	8.04543017324379e-11	-0.345012229128288	0.812	0.853	1.44117790693316e-06
VPS13C	8.2480216663544e-11	-0.255319070748063	0.43	0.615	1.47746812109406e-06
PRDX1	9.36035953312979e-11	-0.338456207597488	0.979	0.998	1.67672120316954e-06
NUDT9	9.57825395150926e-11	-0.261600761300989	0.498	0.712	1.71575263033385e-06
HBA	9.95299550760049e-11	-2.34696902173724	0.18	0.332	1.78288008527648e-06
IFIT3	1.01722315517411e-10	0.319364395805343	0.269	0.141	1.82215183786338e-06
ENSMMUG00000054052	1.01854454192926e-10	-0.296492273167817	0.054	0.159	1.82451883795789e-06
EGR1	1.07740497050253e-10	-0.394300609465743	0.135	0.266	1.92995552366119e-06
NPC2	1.10520930918271e-10	-0.662695567608211	0.612	0.756	1.97976143553899e-06
DNAH5	1.19938654051951e-10	-0.500880522959916	0.725	0.745	2.1484611100326e-06
SHISA5	1.29784891645909e-10	0.411563820533764	0.514	0.401	2.32483676405316e-06
ECT2L	1.36111336767203e-10	-0.262768211101291	0.383	0.561	2.4381623755109e-06
RPS2	1.40638256814162e-10	0.376492725484105	0.893	0.864	2.51925309431208e-06
ANKRD66	1.48525582977967e-10	-0.27422563809014	0.374	0.554	2.66053876788432e-06
SNRPA1	1.54671677000622e-10	-0.265958525378177	0.786	0.92	2.77063375011215e-06
MRC1	1.68152279570489e-10	-0.68645437820172	0.097	0.218	3.01211178394617e-06
OLR1	1.82902684524438e-10	-0.366288711520786	0.067	0.175	3.27633578788625e-06
GOLGB1	1.85464629859451e-10	-0.30574406635643	0.737	0.845	3.32222791467235e-06
WFDC2	2.00380599853826e-10	0.483254756036077	0.771	0.715	3.58941768518159e-06
SLK	2.20032621751983e-10	-0.260391852121091	0.533	0.731	3.94144435344326e-06
CERKL	2.31177967157204e-10	-0.304293153030086	0.624	0.761	4.14109092568699e-06
EFCAB10	2.39851822578912e-10	-0.349945309518378	0.739	0.806	4.29646569785606e-06
RPS27L	2.49104006701556e-10	-0.260775802903038	0.851	0.957	4.46220007204496e-06
CCDC153	2.58412087593712e-10	-0.307950186541294	0.741	0.822	4.62893572506616e-06
LCK	2.58848623325899e-10	0.7486559555459	0.48	0.393	4.63675538963683e-06
CTSH	2.6096006204948e-10	-0.46804118266441	0.231	0.38	4.67457759149234e-06
KRT16	2.62735611867415e-10	0.550927816256778	0.28	0.143	4.70638301538101e-06
LRRC43	2.6436031518702e-10	-0.285132183719851	0.387	0.553	4.7354863259451e-06
KIF27	2.77995800535583e-10	-0.289128866115148	0.508	0.649	4.9797387749939e-06
CD14	3.18125280452052e-10	-0.802490263331173	0.145	0.272	5.6985781487376e-06
RPL26	3.43587012740685e-10	0.412633201917597	0.865	0.853	6.15467415922389e-06
CANX	3.6882630567338e-10	-0.279807615130108	0.644	0.801	6.60678561352726e-06
MS4A7	4.13334348200756e-10	-0.818049549807267	0.08	0.186	7.40405817932014e-06
ERLEC1	4.14631546121645e-10	-0.278062315813168	0.663	0.801	7.42729488567702e-06
GSTA1	4.53328989457767e-10	-0.381492775849599	0.869	0.888	8.12048218815697e-06
FBLN2	4.53595277892444e-10	0.288135215517485	0.265	0.138	8.12525221288735e-06
LILRA3	4.82601619632076e-10	-0.619542353010253	0.059	0.157	8.64484281246938e-06
MAGIX	5.10091618168143e-10	0.346350165947069	0.397	0.271	9.13727115624595e-06
CTSZ	5.67748389927973e-10	-0.294172298249289	0.528	0.671	1.01700769087798e-05
CETN2	5.94813249259946e-10	-0.280468602598277	0.875	0.942	1.06548897339934e-05
GIMAP7	6.06281789179386e-10	0.838329094716454	0.129	0.038	1.08603256895703e-05
NDUFS6	6.12264849381017e-10	-0.259046894960427	0.684	0.851	1.09675002469622e-05
HERC6	6.1606383061702e-10	0.253097352434084	0.246	0.12	1.10355513978427e-05
CDADC1	6.40845929020058e-10	-0.255072257559247	0.384	0.561	1.14794731265363e-05
PBXIP1	6.5858906034146e-10	0.37656743233242	0.731	0.671	1.17973058378966e-05
ND4L	6.98509179368576e-10	-0.384882573823124	0.861	0.872	1.25123949300293e-05
ENSMMUG00000022724	8.08333815943655e-10	0.361851661246547	0.166	0.064	1.44796836449987e-05
FOSB	8.26188676447231e-10	-0.454896584510907	0.216	0.365	1.47995177611992e-05
ENSMMUG00000052747	8.32348952567356e-10	0.349075005147344	0.55	0.463	1.49098667873391e-05
TKT	8.46903488559892e-10	-0.329026248051751	0.681	0.808	1.51705821905734e-05
TMEM50A	8.92610417223202e-10	-0.252537611616111	0.616	0.798	1.59893304037192e-05
LRP1	1.0508095938848e-09	-0.449980128187308	0.182	0.319	1.88231522552584e-05
CFAP54	1.17983080493302e-09	-0.262466808338256	0.484	0.623	2.11343092087651e-05
ENSMMUG00000062057	1.1902386796534e-09	0.313890800662765	0.43	0.298	2.13207454686313e-05
AK8	1.36839281125906e-09	-0.351052809176754	0.57	0.704	2.45120204280836e-05
LRRIQ1	1.42391419639835e-09	-0.301138738588686	0.708	0.8	2.55065750000837e-05
AKAP14	1.44525871070285e-09	-0.354384533557362	0.685	0.777	2.58889192848201e-05
CCL18	1.45898038989096e-09	-1.68632292408266	0.105	0.213	2.61347157241168e-05
CNFN	1.46155638443645e-09	-0.35541573081011	0.584	0.723	2.61808595144101e-05
IFT88	1.46474314421058e-09	-0.281840148048829	0.489	0.646	2.62379439422441e-05
PPP1R15A	1.52270147302407e-09	-0.298727316466364	0.498	0.67	2.72761514862801e-05
PSIP1	1.56857689314639e-09	-0.291987816288478	0.676	0.829	2.80979178869312e-05
UBXN4	1.6404364383946e-09	-0.254943409288971	0.708	0.862	2.93851379209624e-05
KRT7	1.73940517183032e-09	0.416293320070964	0.333	0.21	3.11579648429965e-05
IFIT1	1.85664388189228e-09	0.337605069847186	0.299	0.17	3.32580618563364e-05
ENSMMUG00000064126	1.87300365861169e-09	-0.339212007808871	0.763	0.843	3.35511145367113e-05
C19orf33	1.9591619940785e-09	-0.326323608249638	0.774	0.829	3.50944687999282e-05
TCEAL9	2.01938839395585e-09	-0.344705654765959	0.08	0.186	3.61733043009312e-05
TMEM14A	2.3347349733726e-09	-0.251557766380001	0.539	0.734	4.18221075780234e-05
PPIL6	2.48940112099628e-09	-0.286914569663578	0.658	0.78	4.45926422804063e-05
ATP6AP2	2.85109612276751e-09	-0.304146885400226	0.745	0.88	5.10716848471345e-05
IFT74	2.93576913039471e-09	-0.276826352028204	0.61	0.744	5.25884324327604e-05
SCGB1A1	2.99525832445696e-09	2.49661258030176	0.582	0.476	5.36540623659975e-05
ENSMMUG00000049154	3.11654967055664e-09	-0.391307432277523	0.089	0.196	5.58267542486811e-05
RPS13	3.3372978691737e-09	-0.257552797855638	0.967	0.997	5.97810167305085e-05
RNASE4	3.64867241122541e-09	-0.280470785041837	0.516	0.689	6.53586689022807e-05
TSPAN3	3.71949942277395e-09	-0.307866746205248	0.814	0.893	6.66273931601497e-05
PDLIM3	3.87396200285832e-09	0.339965008520975	0.427	0.303	6.93942813572011e-05
SMC6	4.19040236692734e-09	-0.347698458821344	0.318	0.465	7.50626775987695e-05
FN1	4.43080887045714e-09	-1.18337063713309	0.08	0.178	7.93690792964987e-05
IRX2	4.70612587982706e-09	0.30934219717539	0.363	0.242	8.43008328853421e-05
GOLM1	4.74919832843235e-09	-0.308798658345291	0.471	0.611	8.50723896572086e-05
MAMU-DMB	4.84207609434028e-09	-0.51962561251989	0.341	0.47	8.67361090779175e-05
RASSF1	4.95584630877136e-09	0.3239031200694	0.527	0.417	8.87740749290213e-05
NDUFAB1	4.9569268776382e-09	-0.285099143417743	0.774	0.893	8.87934311591331e-05
AIF1	5.58626541020082e-09	-0.526199216396895	0.097	0.204	0.000100066772292927
CHI3L1	5.73898738275077e-09	-0.297347651305018	0.052	0.144	0.000102802480987215
NKG7	5.83007812993507e-09	1.06670154995793	0.111	0.03	0.000104434189541527
PERP	5.96022055287637e-09	-0.316655016320793	0.65	0.769	0.000106765430763674
CCDC146	6.4872848775507e-09	-0.28992238990535	0.74	0.819	0.000116206734011566
ENSMMUG00000055690	7.33172050399078e-09	0.321004052739079	1	1	0.000131333109387987
ENSMMUG00000019238	7.43750554223832e-09	0.364142243648901	0.527	0.458	0.000133228036778115
TMED2	8.89848772095145e-09	-0.270692249030872	0.561	0.737	0.000159398610545403
ENSMMUG00000009425	1.00398140716302e-08	1.45986934385247	0.682	0.617	0.000179843189465111
LGMN	1.04479754297726e-08	-0.259232921554582	0.676	0.878	0.000187154583873516
ENSMMUG00000062648	1.05760428813911e-08	0.252705131347729	0.31	0.181	0.000189448656134359
OMA1	1.06558650232905e-08	-0.319736988379097	0.822	0.872	0.000190878510162202
DYNLT1	1.13821083841862e-08	-0.346170397281755	0.894	0.962	0.000203887707485928
CD46	1.14898034244574e-08	-0.256008120783808	0.592	0.752	0.000205816848742306
FBXO15	1.1647595080285e-08	-0.267267575956995	0.409	0.574	0.000208643370673146
ENSMMUG00000039765	1.3306080100428e-08	-0.302887952760977	0.858	0.942	0.000238351812838966
TMEM176B	1.36467512879304e-08	-0.311658820668813	0.421	0.564	0.000244454255820697
ERICH2	1.43212261773289e-08	-0.314841710410574	0.707	0.785	0.000256536124514492
DNAH7	1.45233428085347e-08	-0.323928587889172	0.599	0.689	0.000260156639729283
TSPAN19	1.57372331539568e-08	-0.289621492353459	0.69	0.779	0.000281901057486827
MAPK15	1.5825126153151e-08	-0.282623612492986	0.591	0.723	0.000283475484781394
ENSMMUG00000049295	1.66571178801287e-08	0.479786862955996	0.111	0.034	0.000298378952586745
IFT43	1.67632519563326e-08	0.333404182989092	0.711	0.688	0.000300280132293786
AKNA	1.84296469660625e-08	0.329640375772613	0.63	0.558	0.000330130266103078
ALOX15	1.84609768817676e-08	0.424181651516979	0.442	0.329	0.000330691478883103
NME3	1.87317542033948e-08	0.290203925799528	0.441	0.341	0.000335541913045411
DNASE2	1.88918852271025e-08	-0.28257457769224	0.18	0.309	0.000338410340073087
RSPH14	2.12007334065509e-08	-0.31564042737434	0.59	0.707	0.000379768737511547
ENSMMUG00000031944	2.26261349653097e-08	0.359805388788428	0.451	0.356	0.000405301955633594
S100A9	2.26951679989521e-08	0.251249249924002	0.278	0.163	0.00040653854436523
C9orf116	2.29418418418126e-08	-0.341057241134388	0.835	0.861	0.000410957212912389
C10H20orf85	2.5712694440839e-08	-0.291747082113262	0.814	0.848	0.000460591495518749
GSTA4	2.59119836792456e-08	0.480673002233781	0.306	0.194	0.000464161363646327
NWD1	3.21332513203797e-08	0.351640717245671	0.616	0.558	0.000575602930901962
DISP1	3.24045364975171e-08	-0.252473647451279	0.467	0.627	0.000580462462280024
SRSF7	3.26292616884468e-08	0.314957861177081	0.787	0.768	0.000584487964625147
CFAP298	3.49572053844851e-08	-0.251279810188734	0.886	0.918	0.000626188420052281
GALNT3	3.63787986870635e-08	-0.259426397077861	0.392	0.538	0.000651653420881369
HCST	3.64426619682599e-08	0.625118880897302	0.133	0.051	0.000652797403837439
MATN2	4.02106330350365e-08	-0.285772225915609	0.773	0.896	0.000720293069556608
NME5	4.42434683579463e-08	-0.270513644500706	0.454	0.604	0.000792533248695892
RNASE6	4.72339445161034e-08	-0.421920771605122	0.086	0.179	0.00084610164811696
SPOCK2	4.76873942708898e-08	0.413002447058	0.139	0.054	0.000854224293574449
HEXB	4.83298731189026e-08	-0.561846317559128	0.484	0.611	0.000865733017178903
SEC14L3	5.65791504319449e-08	0.408126235348518	0.762	0.737	0.00101350232168743
WARS1.1	5.81799823835648e-08	0.45956319104078	0.531	0.473	0.0010421780244368
ENSMMUG00000049722	5.82962857882836e-08	0.439115830443457	0.448	0.372	0.00104426136732552
IL1B	5.90632452462777e-08	-0.330952660159328	0.034	0.107	0.00105799991209657
SPNS3	6.00609021896132e-08	0.389228929843622	0.65	0.614	0.00107587094092254
TBC1D10B	6.21632497339232e-08	0.594554404660774	0.129	0.05	0.00111353029248377
PIH1D2	6.2591211003148e-08	-0.252045261005852	0.532	0.681	0.00112119636269939
TSPAN13	6.55349586743341e-08	-0.252818082887902	0.108	0.21	0.00117392771473335
SRP9	6.57816954698654e-08	-0.256248504330945	0.688	0.848	0.0011783475109517
ENSMMUG00000032580	6.66113083178362e-08	-0.262841890996033	0.654	0.803	0.0011932083658974
ALDH3B1	6.8523597423517e-08	-0.25898750409672	0.77	0.905	0.00122746320064746
PLIN2	7.19225542592718e-08	-0.482736172208744	0.081	0.171	0.00128834871444634
GAS6	7.38486196618276e-08	0.368348905749726	0.596	0.535	0.00132285032400232
PPP4C	7.41547557871228e-08	0.315889500220449	0.672	0.652	0.00132833414041473
SPA17	7.63624630032846e-08	-0.263911203661033	0.586	0.728	0.00136788079977784
ZNRD1	8.45475166319644e-08	0.292131661749248	0.34	0.237	0.00151449966542838
ENSMMUG00000054300	9.13095719458406e-08	0.372771972337397	0.158	0.069	0.00163562836226584
MOB4	9.53559636920207e-08	0.34472843920606	0.697	0.699	0.00170811137761517
SNRPN	9.7336904864738e-08	0.308865631160488	0.446	0.359	0.00174359597684205
RNF213	9.77409943130552e-08	0.361699702793524	0.417	0.314	0.00175083443112976
ENSMMUG00000029987	1.01551217155065e-07	0.282646113595794	0.261	0.162	0.00181908695289867
ENSMMUG00000059791	1.05558846581485e-07	-0.347489548493893	0.191	0.298	0.00189087561881414
MAP2K2	1.09423852998779e-07	0.287486993393358	0.578	0.498	0.00196010947876713
ENO2	1.11066835591897e-07	0.304320894568062	0.426	0.312	0.00198954022595766
IQCC	1.17147799009547e-07	0.41549923051135	0.65	0.607	0.00209846852365802
IFT57	1.35984579568114e-07	-0.261558945240119	0.627	0.769	0.00243589177380362
ABCG1	1.61959102308536e-07	-0.26376088651711	0.101	0.199	0.00290117339965281
ENSMMUG00000007870	1.74330868176119e-07	-0.299915248979108	0.671	0.782	0.00312278884163883
GIMAP6	1.91623357272369e-07	0.317537312212985	0.106	0.035	0.00343254919881995
ENSMMUG00000057247	2.32165704456042e-07	0.352732295767998	0.197	0.103	0.00415878426392108
SLC51A	2.35038095572582e-07	-0.276298473334666	0.544	0.676	0.00421023740599166
ANKRD10	2.66130748584232e-07	0.352520196230531	0.455	0.372	0.00476720009938935
CBLB	2.83814667688177e-07	0.270669859851413	0.28	0.181	0.00508397214229831
TTC16	2.90581753905044e-07	-0.28251597913332	0.618	0.715	0.00520519095770106
RPLP1	3.23650790689044e-07	0.336074665876358	0.995	0.994	0.00579755661361284
TEX26	3.35341927703053e-07	-0.315751313473628	0.567	0.688	0.00600697995094478
CBR1	3.42592659366909e-07	0.257097075126493	0.925	0.928	0.00613686230723944
EPHA2	3.97140781990264e-07	-0.349990169215565	0.285	0.401	0.0071139828277916
ENSMMUG00000006283	4.41348819107419e-07	0.453608026888073	0.843	0.853	0.00790588139667119
LCA5	6.10397796071216e-07	-0.251603807660802	0.447	0.587	0.0109340557210237
ENSMMUG00000065104	6.16850713428985e-07	0.504521373686183	0.465	0.401	0.0110496468296534
SLFN5	6.73437147995987e-07	0.299333786185301	0.488	0.409	0.0120632796320521
RAB13	6.83109829158152e-07	-0.251554072523766	0.535	0.673	0.01223654636971
SLC44A4	6.91464566303707e-07	-0.282573876356417	0.633	0.744	0.0123862047761983
AGRN	7.38379434179338e-07	0.292277913053015	0.475	0.385	0.0132265908044545
FCGR1A	7.97036213957056e-07	-0.25776527470083	0.073	0.155	0.0142773097006127
PSME1	7.97938985024105e-07	0.379042466085502	0.809	0.819	0.0142934810387368
FAM3D	8.2486124271015e-07	0.298494678970221	0.32	0.228	0.0147757394406669
CDH26	8.77371239384367e-07	0.299551384265581	0.404	0.311	0.0157163510110922
MCEMP1	9.0323568133955e-07	-0.696996331240765	0.105	0.192	0.0161796607598354
GPX4	9.50149305192852e-07	-0.324429619726213	0.946	0.981	0.0170200245039196
SPINT2	1.03350626995621e-06	-0.261317390157368	0.826	0.905	0.0185131978137257
CXCL3	1.13151843794216e-06	-0.620806522587627	0.055	0.128	0.0202688897788578
PEBP1	1.27217333607773e-06	-0.255993200297079	0.654	0.752	0.0227884409691604
MAMU-E	1.28290606289057e-06	-0.250629837816703	0.957	0.968	0.0229806963045587
FBP2	1.29689690792296e-06	-0.268080233481916	0.433	0.566	0.023231314311624
SAMHD1	1.31828770723629e-06	0.264787371901685	0.531	0.45	0.0236144876997237
ATP1A1	1.49424903438357e-06	0.288681320598988	0.776	0.758	0.0267664829529128
VTCN1	1.52820620129004e-06	0.280787237254297	0.354	0.269	0.0273747576837086
SF1	1.55423970237201e-06	0.299930929058634	0.742	0.744	0.0278410957885899
TSPAN1	1.71363184045135e-06	-0.259550236061954	0.856	0.869	0.030696287158005
HP	1.7172035958779e-06	0.520823567054037	0.26	0.171	0.0307602680129609
ENSMMUG00000030923	1.85110026900216e-06	0.464976244206128	0.38	0.308	0.0331587591186357
ENSMMUG00000064120	1.93526750001241e-06	0.828645041939965	0.631	0.575	0.0346664467277223
KIAA2012	2.12883603533181e-06	-0.252415548074758	0.552	0.657	0.0381338399008987
ND3	2.25206165571085e-06	0.278751471432514	0.831	0.787	0.0403411804387484
CAMP	2.41928247647387e-06	-1.08489807250362	0.145	0.231	0.0433366070010764
CTBP1	2.72355423728274e-06	0.266606410963859	0.497	0.423	0.0487870270524458
CFAP157	2.78265207419339e-06	0.368608024093412	0.763	0.761	0.0498456466050262
LAPTM4A	2.89428517935007e-06	-0.305465072791671	0.692	0.845	0.0518453304176979
ZC2HC1A	2.95710210362392e-06	-0.266603266832197	0.431	0.554	0.0529705699822153
HOPX	3.06041513493223e-06	0.306246121139049	0.561	0.45	0.054821216312041
ENSMMUG00000028699	3.12320704118805e-06	0.28671487062502	0.614	0.545	0.0559460077288016
ND1	3.39414771029447e-06	0.480324020058651	0.141	0.069	0.0607993679345048
DNAH9	3.42955299282182e-06	-0.270252112170249	0.706	0.737	0.0614335827604173
SCGB2A1	3.86134068071718e-06	-0.251976696450692	0.289	0.399	0.0691681956136868
CLDN4	3.9642836286125e-06	-0.331462483194029	0.797	0.827	0.0710122126393356
RMDN3	4.26438770400565e-06	-0.520464156315359	0.358	0.468	0.0763879769418531
PYCARD	4.40174501238237e-06	-0.407624267710972	0.277	0.385	0.0788484584068054
NEIL1	4.62710051591008e-06	0.312193614901981	0.624	0.583	0.0828852515414973
NAA38	4.65040742755599e-06	0.281495055731079	0.736	0.728	0.0833027482498105
CXCL17	4.68775439049656e-06	0.392594474354397	0.722	0.728	0.083971744396965
ACP5	5.49543384746928e-06	-0.305236975937895	0.165	0.26	0.0984397065097172
CYBB	5.74122379450829e-06	-0.414039393398241	0.103	0.184	0.102842541831027
APOBEC3H	6.1250676721688e-06	0.383685694887594	0.118	0.053	0.10971833721156
AQP3	7.03549944622963e-06	-0.251882636258788	0.792	0.849	0.126026901580311
SYNE2	7.7852477809209e-06	-0.301390811194793	0.759	0.76	0.139457143499636
CD82	7.79766676357947e-06	0.290919054108194	0.431	0.353	0.139679604735999
ALOX5AP	8.91810971408427e-06	-0.659817326768947	0.133	0.213	0.159750099308391
GPNMB	9.26357352197704e-06	-0.746445885776809	0.123	0.199	0.165938392499175
DHRS7	1.08222374667077e-05	-0.267715473896546	0.336	0.449	0.193858739741135
CIBAR2	1.36027948905707e-05	-0.251517962215549	0.822	0.838	0.243666864874793
GBP3	1.63445744312516e-05	0.424614208999705	0.382	0.306	0.29278036178701
TREM1	1.7435337576807e-05	-0.688078910060338	0.132	0.208	0.312319202013343
ENPP3	1.75454849586329e-05	0.26745005868968	0.477	0.412	0.31429227206399
CYP27A1	2.30057647093745e-05	-0.576681086895088	0.563	0.667	0.412102263239026
AKR1A1	2.36786644419095e-05	-0.271323753178385	0.643	0.737	0.424155916147926
C1orf194	2.50730772468835e-05	0.303236248260767	0.587	0.562	0.449134032723424
ENSMMUG00000019505	2.68334827936283e-05	0.265432724746277	0.58	0.551	0.480668177282264
CFAP126	2.76259017967158e-05	-0.296453461427018	0.783	0.804	0.49486277888457
CALM3	2.80056966831244e-05	0.261921187864042	0.712	0.697	0.501666044684807
RAD9A	3.00584540505173e-05	0.273205168146637	0.629	0.556	0.538437087406917
CHIT1	3.27282628423764e-05	-1.66037670939972	0.112	0.181	0.586261372295488
TSPO	3.37747860614509e-05	-0.266302776158605	0.79	0.87	0.605007742718771
RETN	3.44977603282972e-05	-1.98468761548712	0.19	0.269	0.617958380760788
TAPBPL	4.01762868224944e-05	0.380834255887912	0.473	0.436	0.719677825851342
SKAP1	4.32258946199423e-05	0.385225530081801	0.286	0.212	0.774305450327027
ZNF483	4.58443444736511e-05	0.291676648927945	0.323	0.253	0.821209742556512
SLC16A11	4.84915544457457e-05	0.305480790323579	0.542	0.518	0.868629214786643
WDR38	4.86329882062629e-05	0.263305788195296	0.753	0.724	0.871162717738787
MED8	5.4126948507152e-05	0.25413366208508	0.552	0.524	0.969576028608614
CYTIP	5.54759301381496e-05	0.281628459132216	0.107	0.051	0.993740336564674
S100A8	5.54939599367281e-05	-0.678686026220245	0.05	0.106	0.994063304346611
NCF2	5.61956556032565e-05	-0.265988247915882	0.12	0.192	1
LAIR1	5.78931680333212e-05	-0.440750903708054	0.102	0.17	1
C10H22orf15	6.75650373471993e-05	0.268376332124099	0.633	0.588	1
NOP53	7.76818369075913e-05	0.257040472643666	0.507	0.466	1
CD74	7.954773298195e-05	-0.964340832651271	0.944	0.872	1
LYZ	8.20577343830143e-05	-1.58203474562667	0.61	0.718	1
AK1	8.23786787974082e-05	-0.36696364843855	0.333	0.415	1
ENSMMUG00000011711	8.30728031322336e-05	0.297332965465024	0.702	0.692	1
CSK	8.94935632705328e-05	0.33270157963604	0.207	0.143	1
CFD	8.99528784438618e-05	-1.38750337958984	0.179	0.25	1
ENSMMUG00000056183	9.75271605219672e-05	-0.638857202764489	0.493	0.546	1
SP100	0.000104451485559714	0.257860953666873	0.626	0.646	1
BCL2A1	0.000112176205215793	-0.31946372837734	0.09	0.155	1
LTA4H	0.00011638647658602	-0.729207603629667	0.275	0.354	1
SDC2	0.000135641036194676	-0.345198439179875	0.135	0.205	1
SH3GLB2	0.000142494975684999	0.267741088249786	0.45	0.407	1
FYB1	0.000148086385814673	0.62046953840121	0.142	0.087	1
SERPINB6	0.000151885812523489	0.251931706199286	0.599	0.567	1
ATP6V1FNB	0.00015219259917325	-0.279367189522234	0.552	0.662	1
CLEC2B	0.000159704820490464	0.281145367489903	0.588	0.546	1
PSAP	0.000165213428015637	-0.736525361459159	0.838	0.918	1
CST3	0.000193886169970924	-0.669185841837065	0.563	0.612	1
CTSS	0.000204743054321376	-0.422331429630858	0.353	0.433	1
TYROBP	0.000248111607374419	-0.534995468041379	0.158	0.224	1
MT2A	0.000252300964262691	-0.318899139765732	0.799	0.872	1
ENSMMUG00000052424	0.000253381200735423	0.392085874953799	0.502	0.465	1
CCDC151	0.000261716833966908	0.251814146271135	0.599	0.579	1
CSF3R	0.000299989350857934	0.257189983924446	0.744	0.707	1
MYH9	0.00033307905214891	0.341985718545919	0.646	0.614	1
SLC47A2	0.000359958822177599	0.26648238738495	0.375	0.319	1
CFAP73	0.000428488960488391	0.251959267593985	0.791	0.796	1
TGM2	0.000501774109508091	0.294149166178693	0.656	0.678	1
ELF3	0.000583447136721962	-0.280600709489194	0.782	0.814	1
ENSMMUG00000056354	0.000676897379660093	0.308215657675998	0.348	0.303	1
ENSMMUG00000013429	0.000690587802165504	0.259942392867039	0.99	0.987	1
ENSMMUG00000006463	0.000748974841240619	0.434303783260461	0.652	0.811	1
GSR	0.000986217759657408	0.289902758699538	0.473	0.446	1
TUBB4A	0.00102988664879525	0.26009566667232	0.375	0.325	1
IGFBP5	0.00104038423604454	0.31189543904815	0.767	0.796	1
DNM2	0.00109891220682163	0.257887361056722	0.478	0.45	1
HSPB1	0.00110170638308303	0.466115542516173	0.62	0.606	1
GIMAP4	0.0011624096052259	0.542186864907534	0.14	0.093	1
MIDN	0.00116347150899552	-0.289819369879319	0.485	0.538	1
ENSMMUG00000047277	0.00119494746879912	0.25658986108241	0.322	0.277	1
VNN2	0.0012135677008001	0.357397033203841	0.651	0.63	1
RUVBL2	0.00128429878582153	0.264032573141848	0.804	0.821	1
MX1	0.00135856596217879	0.310442842220661	0.165	0.111	1
GAS8	0.00158205482907695	0.254886468329907	0.702	0.707	1
RPS19BP1	0.0015961158371714	0.253220079202814	0.376	0.33	1
ENSMMUG00000049499	0.00203557686334425	-0.629088681028815	0.396	0.412	1
HEATR9	0.00204362931881804	0.290122312589362	0.607	0.598	1
UBE2L6	0.00212387440757887	0.304013545336163	0.311	0.266	1
FCER1G	0.0022314048848997	-1.08423971748611	0.184	0.236	1
ENSMMUG00000001764	0.00227160841589197	0.292276239068536	0.627	0.683	1
APOBEC3D	0.00229943833501295	0.432965377389861	0.132	0.09	1
PECAM1	0.00255607488078991	-0.298886394716339	0.251	0.308	1
RNF167	0.0027249306236462	0.28568286272841	0.617	0.633	1
CTSB	0.0031687128086069	-0.731482483814945	0.631	0.699	1
ENSMMUG00000016603	0.00319767255800952	0.257879100710493	0.601	0.601	1
ENSMMUG00000060377	0.0036405298426665	0.366113540708968	0.948	0.965	1
SELENOM	0.00613710441380244	0.251316135514133	0.582	0.601	1
LCP2	0.00645542972175947	0.294582882233526	0.114	0.077	1
TMSB10	0.00795765887645376	-0.326409780456384	0.671	0.643	1
MT1X	0.00823271581807118	0.42624130462614	0.353	0.303	1
CD68	0.0108699453939894	-0.919109596794798	0.169	0.204	1
STK17B	0.0125149230117729	0.26329596776542	0.2	0.287	1
H2AFZ	0.013306236625188	-0.495768341142106	0.778	0.851	1
RARRES1	0.0172100797420034	0.280108633296015	0.301	0.269	1
HMGA1	0.0192113974500548	0.293603500574586	0.38	0.364	1
ITGB1	0.020566334924359	0.252817417777899	0.677	0.705	1
ENSMMUG00000019371	0.025062329260047	-0.332735210500603	0.243	0.175	1
CTSD	0.0275689734557257	-1.02293611666214	0.813	0.78	1
CCL2	0.0310503535932509	-0.323392640982345	0.137	0.175	1
TYMS	0.0315669107481412	-0.324826331452958	0.141	0.179	1
ACTB	0.0346040194190671	0.554436309961585	0.997	0.997	1
PTPRCAP	0.0359574713196486	1.2263686969573	0.197	0.173	1
FABP4	0.0379901447498802	-1.35595570459028	0.187	0.22	1
DDX39A	0.0450551852117878	0.266277418898379	0.324	0.311	1
TNFRSF1B	0.0546572123226059	0.306378811499685	0.145	0.12	1
PSMB9	0.0572992772031654	0.329454053671618	0.536	0.548	1
SASH3	0.0577264466462778	0.2537876917396	0.12	0.096	1
GRN	0.0613316888444175	-0.870022399029285	0.413	0.439	1
ADAMDEC1	0.0655608427399442	0.324622746672949	0.103	0.079	1
CTSC	0.0685055085114952	-0.413053523678627	0.288	0.319	1
SH3KBP1	0.0702268628197609	0.256881014907001	0.222	0.202	1
IKZF1	0.0882214058695865	0.262217247229273	0.112	0.091	1
ENSMMUG00000014648	0.0900083370365552	0.398209574331365	0.459	0.482	1
PPP1R18	0.114190053770557	0.284568277814601	0.142	0.125	1
MFNG	0.125524480576925	0.256306757313046	0.123	0.106	1
RPS29	0.136348674957374	0.255355182612975	0.966	0.978	1
S100A4	0.137298721057404	0.499593072508355	0.346	0.41	1
MKI67	0.145392388286046	0.4219318747008	0.137	0.115	1
ENSMMUG00000002324	0.15712199892191	0.498406061731344	0.439	0.495	1
CNN2	0.171040419573095	0.250810753380917	0.204	0.258	1
APOE	0.195009598879326	-1.49072092462692	0.342	0.343	1
LCP1	0.26060298889875	0.421907373527805	0.224	0.21	1
ENSMMUG00000056012	0.284319367420403	0.320810929079092	0.502	0.561	1
ENSMMUG00000001200	0.297904972160049	0.277674228003215	0.467	0.516	1
RAC2	0.3301146525366	0.712163125894954	0.154	0.151	1
CORO1A	0.346288302663417	1.61153361784465	0.159	0.16	1
TWF2	0.348857130440412	0.272459061583321	0.212	0.208	1
CD52	0.352199725990798	0.50325416727891	0.207	0.242	1
TGFB1	0.358347070546382	0.255664467972862	0.158	0.152	1
CEP85	0.386940125382563	0.695289788956614	0.331	0.343	1
ENSMMUG00000031426	0.399128867660933	0.278805985888468	0.446	0.495	1
RPS21	0.41887024568453	0.269882817253336	0.949	0.982	1
WIPF1	0.447794757280439	0.291683345431454	0.133	0.131	1
APOC1	0.449676138800764	-1.47901176237599	0.346	0.325	1
CKS2	0.493194814995444	-0.366196574091019	0.25	0.224	1
GAPDH	0.499359620127971	0.25014124142992	0.987	0.987	1
CTSA	0.53820396787438	-0.293693698799383	0.405	0.418	1
HMGB2	0.565495935323733	0.433198527472958	0.503	0.566	1
ENSMMUG00000004941	0.578465830823772	0.258184116780375	0.183	0.191	1
IL2RG	0.578999787883744	0.409778219922053	0.161	0.165	1
LSP1	0.733221257399735	0.705853055294714	0.132	0.141	1
VIM	0.735115186205179	-0.755436591026081	0.383	0.359	1
CD48	0.810040013104401	0.417690266418801	0.2	0.221	1
PTPRC	0.810395583978198	0.571206752231161	0.184	0.196	1
COTL1	0.827001850125657	0.596420663468615	0.25	0.256	1
ENSMMUG00000001210	0.891487908700195	0.256276466244375	0.637	0.731	1
ENSMMUG00000058389	0.908023091591387	0.265936520560389	0.508	0.577	1
H1-3	0.91100933004355	0.5663389023395	0.225	0.24	1
ARHGDIB	0.982399866819474	0.855980188343369	0.218	0.234	1
ENSMMUG00000044284	0.997307316405822	0.255895306577021	0.386	0.46	1
