# Supplementary material for: mRNA-1273 vaccination protects against SARS-CoV-2–elicited lung inflammation in nonhuman primates
Source: JCI Insight. 2022 Jul 8;7(13):e160039. doi: 10.1172/jci.insight.160039 (PMC9310526; doi:10.1172/jci.insight.160039)
Supplement: Supplemental data set 1 [file jciinsight-7-160039-s122.zip › DEG_analysis/MARCO.pos.mac_markers_2.csv]

	p_val	avg_log2FC	pct.1	pct.2	p_val_adj
MPC2	0	-0.846363823715955	0.912	0.934	0
NIBAN1	0	0.871247175856435	0.807	0.359	0
IFI16	0	0.952100616921429	0.992	0.928	0
GBP3	0	2.33177692903025	0.961	0.489	0
IFI44	0	1.17135888202442	0.898	0.341	0
IFI44L	0	1.04410954279955	0.829	0.188	0
SDC3	0	0.70586763120583	0.493	0.046	0
IFI6	0	2.95799014337975	1	0.878	0
CD52	0	-0.849949861763334	0.916	0.971	0
ISG15	0	3.73325069728264	0.989	0.221	0
PLSCR1	0	0.913086283538784	0.912	0.654	0
SHISA5	0	0.921967754438024	0.967	0.852	0
GPX1	0	-0.988224285869504	0.797	0.958	0
PARP14	0	0.955841363618563	0.804	0.32	0
LAP3	0	0.925764361828898	0.968	0.897	0
PLAC8	0	1.77057557312635	0.997	0.953	0
CXCL10	0	2.34009607834022	0.514	0.045	0
STAP1	0	0.934794803043435	0.791	0.35	0
HERC6	0	0.586469120380867	0.577	0.103	0
HERC5	0	1.65529190499056	0.943	0.281	0
DDX60	0	0.651842141074141	0.643	0.149	0
DDX60L	0	1.0366067469201	0.783	0.271	0
MX1	0	2.67503968599332	0.997	0.618	0
MX2	0	2.02768524276949	0.967	0.229	0
PSMA2	0	0.657382958274876	0.947	0.865	0
NT5C3A	0	0.701300824541691	0.813	0.484	0
SAMD9L	0	0.834019435005162	0.834	0.41	0
CD36	0	-0.838655883277723	0.765	0.911	0
GIMAP4	0	0.982104894057417	0.836	0.482	0
ENSMMUG00000061125	0	-2.17860659987989	0.92	0.98	0
CD14	0	-1.19421714519276	0.684	0.904	0
ATOX1	0	0.824664118195964	0.994	0.963	0
NCOA7	0	0.724772370473533	0.709	0.314	0
DYNLT1	0	0.857616782671884	0.936	0.77	0
EEF1A1	0	-0.741143983451872	0.998	1	0
RAB44	0	0.767732417921053	0.654	0.261	0
RPS18	0	-0.910934416782669	0.985	0.994	0
PSMB9	0	1.13067158784794	0.964	0.836	0
PSMB8	0	0.88382790675743	0.977	0.929	0
ENSMMUG00000041076	0	1.03778623589374	0.873	0.634	0
ENSMMUG00000054038	0	0.726881174408092	0.999	0.993	0
MAMU-E	0	1.18380823123397	1	0.986	0
ENSMMUG00000022489	0	0.890242089922865	0.996	0.973	0
ENSMMUG00000017437	0	0.61076374754644	0.602	0.175	0
RPLP1	0	-1.16267914745585	0.992	0.999	0
PML	0	0.787698622987042	0.734	0.207	0
ISG20	0	1.80131656429254	0.851	0.255	0
ENSMMUG00000006463	0	-0.792525085160066	0.811	0.951	0
PSME1	0	0.628993025618702	0.976	0.919	0
PSME2	0	1.26092156648749	0.978	0.872	0
RPL36AL	0	-0.70184024094415	0.943	0.983	0
IFI27	0	2.4062399636232	0.449	0.065	0
WARS1.1	0	0.935298891822606	0.87	0.623	0
CXHXorf21	0	0.828813892151105	0.622	0.231	0
FABP4	0	-1.28134735316293	0.948	0.964	0
ENSMMUG00000020073	0	-0.542888616336449	0.994	0.996	0
ENSMMUG00000014786	0	-1.07633855681491	0.862	0.973	0
ENSMMUG00000050257	0	2.17334209120822	0.99	0.722	0
SRGN	0	0.846650051738487	0.994	0.96	0
IFIT2	0	2.61835812373966	0.977	0.524	0
IFIT3	0	2.00118264878624	0.966	0.352	0
IFIT1	0	2.46188971674292	0.958	0.192	0
IFIT5	0	0.623746689032851	0.545	0.065	0
PZP	0	-0.835465784492884	0.53	0.825	0
EIF4B	0	-0.775268605836525	0.656	0.862	0
STAT2	0	0.720700934429165	0.704	0.276	0
OAS1	0	2.34219306841727	0.955	0.309	0
OAS3	0	1.464123042733	0.886	0.268	0
OAS2	0	1.85663866925695	0.96	0.266	0
OASL	0	1.71234803549551	0.908	0.285	0
NMI	0	0.740632959530223	0.816	0.486	0
KCNH7	0	1.04908048914419	0.806	0.323	0
STAT1	0	1.25794032431451	0.958	0.612	0
DNPEP	0	1.32468717384322	0.875	0.415	0
SP110	0	0.688569600379562	0.806	0.469	0
SP100	0	0.650538251485568	0.901	0.695	0
ENSMMUG00000062821	0	1.1893318861988	0.855	0.264	0
ENSMMUG00000061756	0	0.700823070932642	0.626	0.158	0
ENSMMUG00000064873	0	2.44376026976524	0.799	0.264	0
ENSMMUG00000013256	0	0.746072884017355	0.586	0.153	0
IRF7	0	2.00624740545071	0.897	0.153	0
UNC93B1	0	0.671086162575086	0.815	0.5	0
PLAAT3	0	1.06719567645442	0.912	0.679	0
PLAAT4	0	1.47915414771182	0.828	0.429	0
UBE2L6	0	1.70607588171814	0.953	0.532	0
TMEM123	0	0.940791763174644	0.923	0.661	0
CASP1	0	0.974637349961588	0.989	0.929	0
DDX58	0	1.13318974406782	0.814	0.232	0
ECRG4	0	-1.33159591506252	0.009	0.391	0
IL1RN	0	2.12023560596496	0.741	0.31	0
VAMP8	0	-0.648448818733694	0.886	0.944	0
TMSB10	0	0.574437019044801	1	1	0
NAGK	0	0.775133802539116	0.932	0.766	0
EIF2AK2	0	0.711556586961939	0.766	0.305	0
RSAD2	0	1.0317040455471	0.644	0.071	0
CMPK2	0	0.99020355115075	0.715	0.094	0
ENSMMUG00000001764	0	1.48640119068603	0.93	0.649	0
RBX1	0	0.574402875337362	0.97	0.906	0
APOBEC3H	0	0.695282891859043	0.675	0.256	0
APOL2	0	1.97530112021338	0.8	0.233	0
APOL6	0	0.970983157098626	0.689	0.202	0
RTCB	0	0.645131377797212	0.757	0.404	0
ENSMMUG00000003272	0	1.13955923246526	0.755	0.114	0
SIGLEC1	0	1.25524893551245	0.891	0.28	0
SAMHD1	0	0.992465648379254	0.944	0.663	0
ZNFX1	0	0.962112354564815	0.782	0.341	0
HELZ2	0	0.61643943273547	0.553	0.083	0
EPSTI1	0	0.814924959870896	0.729	0.181	0
ITM2B	0	0.697817489418058	0.999	0.993	0
PHF11	0	0.604884726287551	0.754	0.385	0
TNFSF13B	0	1.00674638812082	0.882	0.44	0
SCIMP	0	0.652981636443951	0.713	0.309	0
XAF1	0	0.701198554137176	0.748	0.264	0
C16H17orf49	0	-0.631235819465938	0.956	0.976	0
ENSMMUG00000017890	0	1.41322320089849	0.961	0.657	0
SLFN5	0	1.10801119104836	0.82	0.154	0
CNP	0	0.627123793183146	0.641	0.246	0
DHX58	0	0.962414205855882	0.788	0.208	0
IFI35	0	1.38487389995955	0.889	0.52	0
LGALS3BP	0	1.36511081744366	0.977	0.882	0
RNF213	0	1.78490068655422	0.975	0.605	0
ENSMMUG00000005593	0	-0.735457679935486	0.999	0.998	0
PSMB10	0	0.997442434116849	0.884	0.658	0
COX4I1	0	-0.445565449582472	0.993	0.992	0
CYBA	0	0.485446889271204	0.996	0.962	0
OAZ1	0	-0.592887535784158	0.999	0.998	0
BST2	0	1.26093519426752	0.998	0.949	0
PSG7	0	1.10952814604779	0.42	0.019	0
APOC2	0	1.59422580768773	0.902	0.636	0
NAPA	0	1.04978936138677	0.922	0.648	0
PLA2G4C	0	0.980591014873964	0.482	0.034	0
ND2	0	-0.605280222480205	0.992	0.999	0
ATP6	0	-0.797475154042718	0.989	0.998	0
COX3	0	-0.680258051662085	0.998	0.998	0
ND4L	0	-0.733304050347286	0.888	0.998	0
ND4	0	-0.890800207337784	0.974	0.998	0
ENSMMUG00000064139	0	0.528275675942414	0.999	0.996	0
SLC25A6	0	-0.558771325474247	0.969	0.987	0
ENSMMUG00000058167	0	-1.27625743307006	0.069	0.654	0
ENSMMUG00000020721	2.86824693585771e-301	-0.62186623225733	0.799	0.919	5.13789073620191e-297
ENSMMUG00000060377	1.21384870612504e-298	0.520187699696315	0.992	0.992	2.17436718728178e-294
ENSMMUG00000049154	7.03728670447194e-296	-0.694358256033878	0.837	0.919	1.26058916737206e-291
CPM	5.37572489169904e-295	-0.917760722059099	0.336	0.663	9.62953599850049e-291
FBXO6	4.87393663910148e-293	0.674376945757842	0.831	0.587	8.73068270162248e-289
COX2	3.17391435045535e-291	-0.536935703184224	0.996	1	5.68543277597067e-287
RPL5	4.24479768535906e-288	-0.481147855887889	0.987	0.995	7.60370609378368e-284
SAT1	8.75472410708745e-287	-0.688487783154899	0.906	0.966	1.56823372930258e-282
MVP	2.8475145859399e-286	0.665052011703498	0.917	0.795	5.10075287779415e-282
C18H18orf32	7.01330448087141e-285	-0.488667975997857	0.987	0.99	1.2562932316585e-280
MRPL40	1.43387461186459e-284	0.797138362340978	0.834	0.614	2.56849959223305e-280
GM2A	2.7817273790648e-284	0.74277523191299	0.795	0.529	4.98290825411878e-280
PPIA	1.63751211079985e-282	-0.386082300185146	0.996	0.993	2.93327544407577e-278
TAGLN2	1.09549990218083e-279	-0.557950614543672	0.982	0.986	1.96236897477652e-275
MOV10	7.84935027277517e-279	0.447391726613708	0.43	0.066	1.40605411436222e-274
RNF114	6.96404769879731e-277	0.597096526516669	0.879	0.675	1.24746986428556e-272
SELENOK	9.42833043040578e-277	1.23380040058123	0.903	0.784	1.68889682999859e-272
RPL7	3.31249801142661e-276	-0.479698315025035	0.973	0.977	5.93367768786849e-272
ENSMMUG00000061824	1.61483687136957e-274	0.584238808562925	0.997	0.99	2.8926572876843e-270
AKAP9	1.26172838183977e-272	-0.698527332670901	0.671	0.845	2.26013405038958e-268
B2M	1.66474672544044e-272	0.340500927120499	1	0.998	2.98206080928147e-268
ENSMMUG00000032580	1.38513912628114e-270	-0.635993387834435	0.492	0.812	2.48119971690741e-266
C1QC	1.23926796092767e-266	1.52435714845719	0.845	0.641	2.21990069840974e-262
ENSMMUG00000018157	5.57262383724362e-265	-0.672088437622405	0.913	0.956	9.98224107965451e-261
H2AFZ	2.47790917804864e-264	-0.634281248021681	0.918	0.952	4.43867871063853e-260
IRF1	6.04364206809036e-262	0.698460249990386	0.652	0.304	1.08259760365703e-257
TNK2	1.71115640577203e-258	0.497742182651679	0.488	0.13	3.06519446965945e-254
AIF1	3.77301798451079e-258	-0.565103294564798	0.928	0.964	6.75860711565417e-254
RPL23A	8.46829074416785e-257	0.533194981489762	0.988	0.962	1.51692492100279e-252
PLP2	9.21344688310064e-257	-0.713183330387388	0.421	0.707	1.65040474016982e-252
ENSMMUG00000002324	3.23454381708249e-256	-0.62738587471985	0.703	0.866	5.79403833953986e-252
RPL4	9.31147555828175e-256	-0.484780628803377	0.97	0.968	1.66796461675501e-251
RPL12	1.07250373453348e-255	-0.386666812369606	0.997	0.999	1.92117593966982e-251
CHMP5	3.87934936900305e-255	0.531595759903249	0.905	0.745	6.94907852469516e-251
ATP13A1	2.62245144185117e-254	0.509207527447458	0.627	0.278	4.69759726778799e-250
NPM1	3.47298088013643e-254	-0.516054472336726	0.951	0.963	6.22115065058839e-250
ENSMMUG00000053735	7.56192332382961e-253	-0.589700458313177	0.387	0.667	1.3545673249976e-248
RAB8A	2.21808582518938e-252	0.543163410485045	0.757	0.462	3.97325713866174e-248
TMEM50A	8.98584654934659e-252	0.524073063264803	0.925	0.804	1.60963469238446e-247
CGAS	1.02939850838409e-251	0.565324322985438	0.66	0.324	1.84396154806841e-247
CEP85	1.25718717877215e-251	0.579966106219006	0.968	0.888	2.25199939333456e-247
ENSMMUG00000045208	2.18978797037654e-251	1.22525896795942	0.955	0.818	3.92256719133549e-247
RHOA	1.89504383993382e-249	-0.445185148328179	0.997	0.999	3.39459203047345e-245
HSP90AA1	1.93846949788259e-249	0.455813349714226	0.999	0.996	3.47238041155709e-245
TRIM22	1.36023174258801e-247	0.540709828577993	0.914	0.754	2.4365831204979e-243
DTX3L	4.51617664298376e-247	0.561567814568869	0.725	0.411	8.08982722057682e-243
PLEKHA4	1.27128786308078e-244	0.390613618882889	0.338	0.031	2.27725794913659e-240
SPATS2L	6.79436812266312e-244	0.611668710417558	0.814	0.562	1.21707516181264e-239
S100P	6.90020639789332e-244	0.731728900619321	0.518	0.178	1.23603397205463e-239
ATP8	9.30062747245481e-244	-0.649345336064084	0.885	0.995	1.66602139914083e-239
PARP9	2.42348594176624e-240	0.472567966691094	0.617	0.262	4.34119036748587e-236
ENSMMUG00000006283	2.81141789808818e-236	0.524104158179699	0.982	0.953	5.03609288084535e-232
RNASE6	1.4110244749711e-235	-0.767759782619393	0.658	0.852	2.52756814201574e-231
IDO1	1.81342117727414e-235	1.23761019249482	0.374	0.058	3.24838135485117e-231
ENSMMUG00000002075	3.52985811658879e-234	-0.6279526457568	0.809	0.916	6.32303484424549e-230
ALOX5AP	5.38669535100701e-234	-0.546016619952123	0.94	0.96	9.64918738225886e-230
ATP6V1FNB	2.64536543051556e-233	-0.561764920701618	0.912	0.946	4.73864309568253e-229
ODF3B	1.62296757920843e-228	0.489522211018033	0.818	0.519	2.90722182463606e-224
RPL10	2.08348005051905e-226	-0.322721529105819	1	1	3.73213781449477e-222
CDH1	1.01971540295033e-225	-0.433357734465438	0.123	0.401	1.82661620130493e-221
NSA2	1.0515976399356e-225	-0.538994958163193	0.843	0.913	1.88372685241664e-221
TCIRG1	1.42809014095997e-225	0.595480794242211	0.909	0.78	2.55813786950159e-221
MAMU-DOB	3.68842293708216e-224	0.544772031061883	0.682	0.383	6.60707200719528e-220
ENSMMUG00000051239	1.57482049890855e-222	-0.342793668673513	0.999	0.998	2.82097595969489e-218
CCNI	9.72088775039593e-222	-0.55805923151091	0.809	0.922	1.74130262272842e-217
HSH2D	1.37949335702323e-221	0.344448881692232	0.311	0.026	2.47108645043572e-217
IL15RA	2.03389963975382e-219	0.449451908061749	0.468	0.143	3.64332442469101e-215
TRIM25	7.78069482949951e-219	0.524355335205207	0.716	0.42	1.39375586480825e-214
ENSMMUG00000064692	2.1787578664318e-218	0.391995792343362	0.952	0.917	3.90280896613929e-214
SERPING1	2.37511052215367e-218	0.631224622532128	0.329	0.04	4.25453547833387e-214
LGALS3	1.02267839644729e-216	-0.528132165575848	0.997	1	1.83192381155602e-212
C4orf48	1.12248435347469e-216	0.407404050266566	0.342	0.046	2.01070622237921e-212
PCYOX1	1.58261690027821e-216	-0.467468056895627	0.303	0.595	2.83494165346836e-212
ENSMMUG00000060858	2.38434987641846e-215	0.717756439536089	0.964	0.922	4.27108593362839e-211
TMEM140	2.67590832275921e-215	0.444380205575784	0.485	0.163	4.79335457855857e-211
CD46	1.67632252909638e-214	-0.560251547386949	0.548	0.763	3.00279654637034e-210
NCF1	5.83030399315882e-213	0.897891550650189	0.916	0.803	1.04438235429454e-208
ENSMMUG00000061959	6.69312761575552e-213	1.53649904800413	0.473	0.15	1.19893994981029e-208
ADAR	5.28189561341632e-212	0.492504098530231	0.812	0.568	9.46145961231265e-208
MPP1	2.93251885878735e-211	0.605631155894916	0.814	0.604	5.25302103174579e-207
RPS26	3.15986422273754e-210	-0.316522790807156	0.998	0.998	5.66026478218976e-206
ENSMMUG00000004441	4.81896561383328e-210	0.358661475591701	1	0.999	8.63221310405955e-206
TRIM21	9.21628127327614e-208	0.352221233913457	0.431	0.115	1.65091246448196e-203
ENSMMUG00000003073	3.49146414615857e-207	-0.352580352338335	0.994	0.996	6.25425972501385e-203
C1QB	4.19537025030015e-207	1.34321560072863	0.83	0.654	7.51516672936267e-203
ENSMMUG00000052293	8.87630240437134e-207	0.783712202606995	0.992	0.986	1.59001204969504e-202
ARMCX1	5.82726000469341e-204	0.448064962337718	0.575	0.253	1.04383708464073e-199
C3AR1	2.0241253806866e-203	0.612207493478484	0.861	0.709	3.62581579442391e-199
ENSMMUG00000001200	7.33099445485357e-202	-0.625220116917832	0.512	0.743	1.31320103669792e-197
ACP5	7.65299976176555e-201	-0.706630127226901	0.622	0.811	1.37088184732506e-196
PLA1A	2.32279230791493e-200	0.481525808440428	0.445	0.142	4.16081786116801e-196
ENSMMUG00000030923	1.1427620440887e-199	-0.517783435886618	0.394	0.638	2.0470296495761e-195
IL4I1	1.37996660329714e-199	0.486003083257352	0.319	0.046	2.47193417648617e-195
PABPC1	2.04143555455667e-198	-0.475502365001312	0.981	0.993	3.65682350887737e-194
MLKL	6.16378437371777e-198	0.427483855712027	0.487	0.174	1.10411869486406e-193
GRN	8.14486009096568e-198	0.439051783494679	0.994	0.979	1.45898878809468e-193
NCF2	3.91873694435032e-197	-0.484403661081733	0.877	0.913	7.01963348841472e-193
MAMU-A	1.98959158979174e-195	0.67290842097045	0.997	0.989	3.56395541479394e-191
IL7R	4.18415504769919e-195	-0.696199476288419	0.339	0.609	7.49507693694356e-191
NEXN	4.66321306470041e-195	0.332070955132809	0.254	0.011	8.35321356279785e-191
SLC38A5	1.71101623124894e-194	0.497824975113203	0.341	0.065	3.06494337503623e-190
SLFN13	9.66910406389301e-194	0.517384249294786	0.713	0.447	1.73202661096515e-189
STX11	7.63656987207292e-192	0.505309341899878	0.664	0.384	1.36793876118442e-187
PFN1	5.2076049296926e-191	-0.528595108998592	0.985	0.989	9.32838271055836e-187
ENSMMUG00000002320	5.95589585839483e-189	0.45493907534743	0.995	0.973	1.06687962511427e-184
MRAS	1.93337114894566e-188	0.436902193894303	0.572	0.266	3.46324773910636e-184
CIR1	2.1928239396135e-188	0.460438960573862	0.685	0.403	3.92800552302967e-184
AHNAK	6.1273198580655e-188	-0.72144741677545	0.684	0.839	1.09758680617527e-183
CTSS	6.95239713324637e-187	-0.365822285612447	0.979	0.974	1.24538289847842e-182
RPL15	1.72136420595578e-185	-0.340540354228186	0.986	0.982	3.08347970212859e-181
ACTB	7.99511042677323e-185	0.375509933320081	1	1	1.43216413074789e-180
GABARAP	1.70892712948217e-184	-0.331113812799579	0.991	0.992	3.06120116704142e-180
CD68	3.122425665114e-181	0.481982907824002	0.995	0.983	5.5932010939187e-177
IGFBP4	3.4058109770428e-180	0.50249747653915	0.792	0.575	6.10082920317677e-176
SAMD9	3.67039753222194e-179	0.343312558553946	0.402	0.112	6.57478309946915e-175
ENSMMUG00000001522	6.66648080134432e-179	0.475363560784137	0.239	0.013	1.19416670594481e-174
ENSMMUG00000014256	7.31508105176193e-179	0.401623837794141	1	0.997	1.31035046880211e-174
IL27	8.72688473951371e-178	0.353775910930667	0.231	0.009	1.56324686338909e-173
SH3BGRL	9.55077564589482e-178	-0.383103118477568	0.954	0.969	1.71083044144914e-173
APOE	4.71963870053744e-177	0.579447978558659	0.985	0.993	8.45428880427271e-173
ENSMMUG00000064120	1.19076492878672e-176	0.840395205477201	0.984	0.965	2.13301721693565e-172
DST	2.26095401827532e-175	-0.577471696333933	0.768	0.835	4.05004693293658e-171
EIF3L	2.85487337021797e-175	-0.450703335461282	0.813	0.895	5.11393466807144e-171
RPS3A	5.3222768789408e-175	-0.34081479989239	0.994	0.991	9.53379457324665e-171
PRPF31	1.09072475760248e-174	0.481264046521968	0.77	0.555	1.95381525829332e-170
ENSMMUG00000016603	2.51829291778947e-174	0.341035133928025	0.906	0.74	4.51101810363629e-170
CALR	3.14142810039904e-174	0.618288706154532	0.968	0.937	5.6272401562448e-170
SLIRP	5.67287954139634e-174	0.420833067211683	0.946	0.854	1.01618291225033e-169
VAPA	2.30834175249229e-173	-0.458892637608577	0.924	0.945	4.13493258123945e-169
ENSMMUG00000014173	9.25132636793467e-173	-0.308980625242344	0.06	0.259	1.65719009228814e-168
GCN1	2.02965912887436e-172	-0.310981837700293	0.999	1	3.63572839755264e-168
CD40	6.0940560776569e-171	0.369476051089875	0.37	0.1	1.09162826519068e-166
HMOX1	6.8330812163023e-171	0.572114285908806	0.705	0.458	1.22400983827623e-166
UBASH3B	6.26072160212155e-169	-0.448777138567792	0.411	0.647	1.12148306058803e-164
VPS13C	1.12419208020441e-168	-0.487559458763215	0.512	0.712	2.01376527327015e-164
RPS8	1.01151912323167e-167	-0.309063186914296	0.999	1	1.81193420544488e-163
PSMA6	1.44294381084393e-167	0.389894427569725	0.97	0.926	2.58474524836474e-163
PRSS55	6.6308692736221e-166	0.422934304638051	0.732	0.495	1.18778761298393e-161
DSE	1.75617538918751e-164	0.828928520700555	0.3	0.057	3.14583697465158e-160
NUCB1	3.97126453540394e-164	0.445389486052998	0.953	0.882	7.11372616226907e-160
RNF149	4.2114553250419e-164	-0.566956178864168	0.679	0.788	7.54397992374756e-160
GPX4	1.44880981929683e-163	-0.283139804849158	0.994	0.993	2.59525302930642e-159
RPL18	1.78556309059304e-162	-0.272537927755033	0.999	0.998	3.19847916417931e-158
HCK	2.39701139930965e-162	0.511491437878083	0.807	0.638	4.29376651958337e-158
ENSMMUG00000032410	2.63087450763996e-162	-0.528849790389551	0.467	0.67	4.71268550553545e-158
PRKDC	3.24467074351682e-162	-0.459704486529177	0.418	0.645	5.81217870286168e-158
COX1	2.40732958696702e-160	-0.352836602109075	0.997	0.999	4.31224948913402e-156
GADD45B	2.88253176744206e-160	0.673271021094112	0.616	0.348	5.16347915501896e-156
ENSMMUG00000006206	3.09424602601372e-160	0.466883835693411	0.775	0.564	5.54272290639837e-156
CSTB	4.9163496620151e-160	-0.433696533085639	0.975	0.988	8.80665714956765e-156
IRF5	5.80174020697706e-160	0.422850357094551	0.757	0.529	1.0392657232758e-155
RPLP2	8.41708949773644e-159	-0.28649133048541	0.997	0.99	1.50775324172953e-154
RPS27A	2.17964333863931e-158	-0.552872096591106	0.773	0.879	3.9043951125046e-154
ENSMMUG00000042343	1.17076343340237e-157	0.981269396168947	0.304	0.065	2.09718853825367e-153
ENSMMUG00000058755	9.77754792103049e-156	-0.322533903949601	0.991	0.986	1.75145215909419e-151
ENSMMUG00000001210	4.65253812967554e-155	0.550705129095792	0.956	0.933	8.3340915516878e-151
TREX1	5.57307247438461e-155	0.444539741819149	0.667	0.419	9.98304472336516e-151
NCBP2	8.47330685036487e-155	0.424733899980619	0.922	0.844	1.51782345610586e-150
VIM	6.45169094701829e-154	-0.319626172671674	0.999	1	1.15569139933939e-149
ROGDI	3.75083512919005e-153	0.417412004335191	0.646	0.389	6.71887096691813e-149
ERH	3.94889468373509e-153	0.463507268785183	0.893	0.756	7.07365504697466e-149
BTF3	4.55972794294741e-153	-0.363424489636893	0.953	0.972	8.16784066420169e-149
LTB4R.1	7.1885704086472e-153	-0.403787442265935	0.272	0.513	1.28768861730097e-148
SLC25A3	3.23195824936964e-152	-0.395683077345605	0.866	0.912	5.78940681209583e-148
MYOF	5.75898358190433e-152	0.415275576840957	0.711	0.471	1.03160672902652e-147
SCLT1	7.25035211441756e-152	0.355546193035795	0.871	0.686	1.29875557425562e-147
CTSZ	8.40380701994088e-152	0.471654915799061	0.977	0.926	1.50537395148201e-147
POR	5.57492343838381e-151	0.446457987521696	0.832	0.672	9.98636035517692e-147
ENOSF1	6.56437852678154e-150	-0.342221422041743	0.167	0.393	1.17587712550238e-145
FAM111A	7.13522879841835e-150	0.430121256968375	0.817	0.634	1.27813353466068e-145
LCP1	1.17629271546517e-148	-0.388644702014282	0.931	0.966	2.10709314121277e-144
SRGAP2	1.22960414100637e-147	0.341770791943351	0.467	0.195	2.20258989778471e-143
FHL1	1.79750717033362e-147	-0.507964052646749	0.734	0.834	3.21987459421862e-143
TMEM14B	2.02187771583992e-147	-0.350628703551925	0.939	0.955	3.62178955238404e-143
ABI3	2.58145100242865e-147	0.384532562626828	0.333	0.09	4.62415318065044e-143
MYD88	3.89532158273232e-147	0.372705955580662	0.591	0.325	6.9776895511484e-143
PLBD1	9.96603608916181e-146	-0.418606863957884	0.104	0.311	1.78521604465156e-141
PLEK	2.49339186012643e-145	0.536222465608783	0.799	0.65	4.46641283904448e-141
EMB	3.90793457766253e-145	-0.424980607455772	0.34	0.564	7.00028320896689e-141
ENSMMUG00000014947	3.61784057227513e-144	0.552562877990625	0.579	0.328	6.48063781711645e-140
TSPAN14	5.06254992112387e-144	0.415077001469392	0.878	0.74	9.06854567370918e-140
RPL22L1	2.07691706884057e-143	-0.570942635756421	0.686	0.83	3.72038154541411e-139
SHFL	3.12612447586268e-143	0.285832786331952	0.415	0.151	5.59982677361282e-139
RPS7	9.87498986648966e-143	-0.255743738314401	0.998	0.998	1.76890693478429e-138
RPL6	1.40819891630157e-142	-0.297596421842523	0.997	0.999	2.52250671877101e-138
JUP	9.44482537926082e-142	0.362128119583415	0.215	0.02	1.69185157018699e-137
RRBP1	2.85221044156077e-141	0.458248269927986	0.827	0.678	5.10916456396781e-137
IRF9	2.17890049970927e-140	0.391140345575925	0.813	0.612	3.90306446512921e-136
LSM2	4.99780003772034e-140	0.422873555597521	0.777	0.591	8.95255920756844e-136
RPL7A	1.65477973249517e-139	-0.273938176809715	0.997	0.999	2.96420693481861e-135
TGFB1	3.3859376624595e-139	0.47716567606063	0.849	0.695	6.0652301347637e-135
HIST1H2AC	7.32634211073722e-139	0.537787814705136	0.677	0.433	1.31236766229636e-134
ANPEP	9.0958496072529e-139	0.490664713736763	0.55	0.301	1.62933954014721e-134
RHBDD2	4.50687215696685e-138	0.545430435751327	0.706	0.527	8.07316009477472e-134
BAK1	9.03101707791038e-138	0.307480121183288	0.417	0.165	1.61772608916609e-133
TWF2	1.53794459160024e-137	-0.409104558521956	0.735	0.837	2.7549201469335e-133
ERP29	4.25847742936762e-137	0.434092516026294	0.839	0.708	7.62821061922622e-133
RPS13	5.99738445961781e-137	-0.284978582635619	0.997	0.999	1.07431147825134e-132
ENSMMUG00000047632	1.08526409870148e-136	-0.48320528652423	0.635	0.79	1.94403358000397e-132
MED17	1.39460011528234e-136	0.337701574321867	0.493	0.236	2.49814718650525e-132
CCL8	1.66833115367156e-136	1.07066265900876	0.2	0.017	2.98848159557186e-132
FCGR1A	1.95134184675531e-136	0.446554400996985	0.944	0.881	3.49543865009279e-132
ENSMMUG00000000983	2.04186584529041e-136	-0.268520672678462	0.996	0.997	3.6575942886687e-132
ASAH1	2.42466034142217e-136	-0.349960486147705	0.951	0.969	4.34329406958953e-132
PROS1	2.77370872122027e-136	-0.466327766226454	0.701	0.817	4.96854443232187e-132
FCGR2B	7.95347638295276e-136	0.467331281236288	0.664	0.413	1.42470622447833e-131
PLCB2	3.12489967116742e-135	-0.338669187266676	0.205	0.429	5.59763278096219e-131
DNAJB1	1.33819573313223e-134	0.534107232205114	0.776	0.572	2.39711001675977e-130
ENSMMUG00000050016	2.50269823809007e-134	0.446983144291517	0.414	0.176	4.48308335389074e-130
DNAJA1	3.23936156708895e-134	0.36366156546122	0.972	0.928	5.80266837512644e-130
CSDE1	1.28154792846377e-133	-0.394493671026653	0.831	0.894	2.29563680425716e-129
ALCAM	2.87909267742903e-133	-0.420310871135703	0.328	0.552	5.15731871307862e-129
ADA	1.42875176845376e-132	0.343737486632272	0.37	0.133	2.55932304283122e-128
NME2	1.71255701436307e-132	-0.277695111124917	0.993	0.99	3.06770337982857e-128
HK3	2.43021327900039e-132	0.507715606277875	0.898	0.822	4.35324104667339e-128
TGM2	1.43334579291831e-131	0.715521521381706	0.867	0.775	2.56755231885457e-127
SLC25A37	1.4503403831345e-131	0.411718447013392	0.635	0.392	2.59799472830882e-127
CPVL	1.75518959839243e-131	-0.709056103400462	0.189	0.395	3.14407112760037e-127
ATP5PB	2.36516781156733e-131	-0.399613756997113	0.747	0.84	4.23672510086055e-127
HACD4	4.84458127126011e-131	-0.473081622952479	0.59	0.744	8.67809843120824e-127
ACO1	5.73773206588892e-131	-0.408113230371275	0.384	0.598	1.02779994496268e-126
OSBPL11	1.13608885783618e-130	-0.426498463645171	0.62	0.757	2.03507597104194e-126
DHRS7	3.12155765395152e-130	-0.380613701258592	0.881	0.911	5.59164622552336e-126
MAMU-F	5.59168766547697e-130	0.469161993275339	0.829	0.695	1.00163901151689e-125
SERBP1	1.58394411882963e-129	-0.398499702899941	0.766	0.85	2.83731910005952e-125
ENSMMUG00000016894	1.76205276058745e-129	-0.297413905980647	0.986	0.975	3.1563651100403e-125
RPL37A	4.55801564944351e-129	0.340474523801028	0.997	0.981	8.16477343284816e-125
HSD17B14	5.40185384149959e-129	-0.40535492929391	0.364	0.596	9.67634078627822e-125
PRPF3	6.66137831201342e-129	0.312697136152783	0.523	0.268	1.19325269703096e-124
RPL35A	6.80723740407525e-129	-0.250607177695062	0.997	0.996	1.219380436192e-124
CLEC4E	2.03794863442577e-128	-0.499601731346892	0.448	0.651	3.65057738884687e-124
MPZL1	2.71473970774018e-128	0.425966575853622	0.69	0.485	4.86291323847498e-124
SLC15A3	5.13951012841404e-128	0.473639166156812	0.883	0.772	9.20640449302808e-124
CTSC	1.00579377451434e-127	0.508792292184809	0.976	0.972	1.80167838828754e-123
EEF1G	1.71647729422688e-127	-0.330277672877405	0.955	0.974	3.07472577714862e-123
NADK	1.77549527822917e-127	0.398965432363289	0.673	0.462	3.18044469189192e-123
LAMP1	3.3650218474251e-127	0.372936137348279	0.983	0.946	6.02776363529259e-123
HSD17B7	5.97235833886655e-127	0.462541317393322	0.417	0.183	1.06982854924117e-122
C4H6orf62	8.56422799899673e-127	0.457259461554816	0.917	0.81	1.53411016146028e-122
S100A6	1.05305016674471e-126	-0.327271169791364	0.999	0.998	1.88632876368979e-122
ENSMMUG00000054565	1.54260470130077e-126	0.625517560061463	0.655	0.448	2.76326780144008e-122
ENSMMUG00000051392	1.55929260454356e-126	0.368489519296718	0.963	0.919	2.79316084251887e-122
CTSB	1.84318948846572e-126	0.523528634682826	0.996	0.989	3.30170533068865e-122
RBFOX2	3.92753923203984e-126	0.289317770280213	0.418	0.171	7.03540102635297e-122
SMCO4	4.94858102972442e-126	-0.400290102774821	0.49	0.69	8.86439319854536e-122
RPS29	3.18684656562123e-125	0.250746696879955	0.997	0.985	5.70859825299732e-121
DNASE2B	3.32360015163838e-125	-0.393074285729074	0.27	0.489	5.95356495162982e-121
CFD	4.5757314889887e-125	-0.384594558885413	0.992	0.994	8.19650781622547e-121
CISH	4.79251334052024e-125	0.507911773397609	0.702	0.494	8.58482914687391e-121
MAP1LC3B	5.49131478624058e-125	-0.401747478706629	0.749	0.843	9.83659217659276e-121
SLAMF9	6.31365251005902e-125	-0.450118995283334	0.517	0.698	1.13096457412687e-120
CCR1	1.05258242026966e-124	0.372132256145226	0.393	0.159	1.88549088942905e-120
VAMP5	4.96538111114175e-124	0.414363053303992	0.77	0.583	8.89448718438822e-120
ENSMMUG00000004941	6.10511726168744e-124	-0.355939683930725	0.255	0.463	1.09360965508607e-119
APOL4	6.78809717167586e-124	0.274764068270425	0.281	0.073	1.2159518463623e-119
ADM	1.57265444878373e-123	0.499644046659369	0.225	0.039	2.81709591410629e-119
CCDC88A	3.90087163513819e-123	-0.411047634459885	0.735	0.822	6.98763136002303e-119
CD69	5.07813491627112e-123	0.459654221110427	0.411	0.168	9.09646307551645e-119
ENSMMUG00000062333	5.91501562441252e-123	0.355848580178081	0.458	0.227	1.05955674880102e-118
EMC8	6.27621466534486e-123	0.304203928592221	0.505	0.259	1.12425833300323e-118
ENSMMUG00000003130	7.77766524908844e-123	0.38052076893847	0.651	0.422	1.39321317606921e-118
S100A4	8.50012923512192e-123	-0.74704121396944	0.805	0.915	1.52262814988739e-118
ARL6	1.0005751935852e-122	-0.344432899272325	0.211	0.415	1.79233034426918e-118
C9orf16	4.99817514318905e-122	-0.429018848094614	0.725	0.822	8.95323113399454e-118
LILRA5	5.33953585352331e-122	-0.45645667525347	0.694	0.813	9.5647105744163e-118
BLZF1	2.7233829853533e-121	0.291088935835805	0.46	0.216	4.87839594166336e-117
TXNIP	4.41925331489985e-121	-0.436502125430953	0.981	0.979	7.9162084629801e-117
NUDT16	9.2640155108809e-121	0.44368605613818	0.811	0.674	1.6594630984641e-116
LYZ	4.62787418385139e-120	-0.373329758460008	0.999	0.999	8.28991102553299e-116
SERPINB1	4.63149197010457e-120	0.390924250368023	0.899	0.792	8.29639156604832e-116
RNF19B	1.11274384839852e-119	0.284117534903888	0.367	0.136	1.99325805563627e-115
PARP12	4.15755557029943e-119	0.323622805217806	0.585	0.343	7.44742929307736e-115
GCA	1.03153107807742e-118	-0.432491558140789	0.459	0.647	1.84778162016008e-114
CNIH4	1.12258746415415e-118	0.354104324555811	0.909	0.816	2.01089092453932e-114
BTG1	1.43096961458468e-118	-0.431131375598977	0.586	0.751	2.56329587060554e-114
FCMR	3.61563128030661e-118	-0.340873873994956	0.087	0.258	6.47668031241323e-114
ENSMMUG00000015946	6.54163775876252e-118	-0.375602612014442	0.869	0.897	1.17180357172713e-113
CAT	1.36762003976745e-117	-0.387107303631727	0.841	0.906	2.44981777723543e-113
S100A2	1.90733596286677e-117	-0.355850129734566	0.244	0.444	3.41661091028325e-113
ENSMMUG00000023035	2.48041370343658e-117	-0.344394801604151	0.15	0.343	4.44316506696594e-113
GSDMD	4.10016588132063e-117	0.372151422128406	0.704	0.498	7.34462714320964e-113
RPS4X	1.12043558811129e-116	-0.259401551139973	0.994	0.995	2.00703626898375e-112
TIMD4	1.14273148341303e-116	0.692600801981914	0.241	0.054	2.04697490623776e-112
TRPC4AP	1.59484739519802e-116	0.351432451306159	0.653	0.44	2.85685013901821e-112
CCL4L1	1.7328802750281e-116	1.12008583341458	0.258	0.061	3.10410843665784e-112
COTL1	1.9524057700994e-115	-0.381355842255531	0.906	0.93	3.49734445597906e-111
TTC3	5.47419418693452e-115	-0.410073207123243	0.467	0.643	9.80592404705581e-111
DSTN	7.0358185068097e-115	-0.349525258086383	0.897	0.939	1.26032616912482e-110
GBP7	1.32990106785448e-114	0.412610346655621	0.598	0.371	2.38225178284773e-110
SLC2A3	2.00556796263629e-114	-0.26305938523624	0.043	0.187	3.59257389147038e-110
CSF2RB	5.9316711370548e-114	0.37609860175324	0.687	0.476	1.06254025078063e-109
ROCK1	3.68826773956931e-113	-0.383854454181573	0.656	0.768	6.60679400189051e-109
ANXA2	5.86623289500208e-113	0.377839580811752	0.989	0.977	1.05081829848172e-108
MT1E	6.33159234515607e-113	-1.70609231553817	0.429	0.599	1.13417813678781e-108
TUBA1A	6.94731112014802e-113	0.336392016461054	0.997	0.991	1.24447184095212e-108
VSIG4	3.75846348510935e-112	-0.372586960079551	0.055	0.206	6.73253564087637e-108
PM20D2	8.22961003032936e-112	-0.401072209627084	0.444	0.622	1.4741700447329e-107
PECAM1	8.0493876162083e-111	-0.347770979125202	0.931	0.937	1.44188680369139e-106
ARHGEF10L	1.03932602548202e-110	0.359015033245017	0.553	0.323	1.86174470944593e-106
ENSMMUG00000056183	1.286037895095e-110	0.417216541204743	0.988	0.964	2.30367968148367e-106
NUB1	1.91374408227206e-110	0.373189869172723	0.673	0.461	3.42808977457395e-106
PSMF1	6.22699449213834e-110	0.384394585352577	0.58	0.368	1.11544152337674e-105
RTN3	6.37869795005755e-110	-0.331548188495504	0.872	0.897	1.14261616379381e-105
LIPA	8.97644053422372e-110	-0.38361858347421	0.795	0.866	1.60794979289549e-105
HADH	3.66745918076781e-109	-0.344767406367875	0.431	0.615	6.56951963050938e-105
ANXA4	1.01632388562737e-108	0.349035582189654	0.936	0.88	1.82054097632431e-104
ENSMMUG00000016665	2.39943354983329e-108	-0.334188435314606	0.871	0.908	4.29810531781636e-104
PIK3AP1	1.34198060898032e-107	0.346534776179131	0.613	0.385	2.40388986486644e-103
TNFSF12	1.42181804007662e-107	0.326303924710087	0.979	0.949	2.54690265518926e-103
GOLGB1	5.08753261194949e-107	-0.389799791987366	0.52	0.678	9.11329716778513e-103
EHD4	1.29458193149501e-106	0.362100509305231	0.617	0.41	2.31898461388701e-102
SERPINA1	1.52403806341659e-106	0.311491544452327	0.992	0.975	2.73000938299813e-102
VDAC2	5.09451173644586e-106	-0.331326029917754	0.905	0.938	9.12579887349546e-102
GIMAP6	8.34044277750385e-106	0.28668426753298	0.412	0.186	1.49402351473426e-101
S100A9	1.11515408363134e-105	-0.328037067891892	0.044	0.183	1.99757551000882e-101
TRIM14	3.46733066492119e-105	0.308266420732226	0.62	0.387	6.21102942007333e-101
PGAM1	1.25716060914026e-104	0.407136083397046	0.777	0.644	2.25195179915295e-100
PTPRC	1.38749143778567e-104	-0.332175208437821	0.901	0.923	2.48541341250547e-100
TMEM109	1.80773959365142e-104	0.330430104416968	0.726	0.544	3.23820393410779e-100
RPS4Y1	1.08088208550329e-102	-0.258516232927065	0.985	0.992	1.93618407976204e-98
PTTG1IP	1.44548608639709e-102	-0.362512937014102	0.616	0.746	2.58929922656311e-98
TOPORS	1.47769925822409e-102	-0.352921008132824	0.61	0.744	2.6470026812568e-98
NRROS	2.42613202879661e-102	0.300695343994938	0.519	0.293	4.34593030318337e-98
H1-4	2.88535540728305e-102	-0.507894576595183	0.279	0.47	5.16853714106613e-98
ENSMMUG00000002309	3.89536791526257e-102	-0.307672691172921	0.155	0.329	6.97777254660984e-98
ENSMMUG00000006397	4.12033025270648e-102	0.411390184651799	0.615	0.401	7.38074758167312e-98
TNFRSF1B	5.15534375744177e-102	0.352686889672858	0.813	0.669	9.23476727270544e-98
SDF2L1	7.12285227198124e-101	0.430074723599399	0.586	0.38	1.27591652748e-96
CD274	1.10156743874284e-100	0.257035457204021	0.235	0.06	1.97323775302005e-96
RPS19BP1	2.6669909899188e-100	0.337935056313389	0.849	0.699	4.77738096024154e-96
MT1X	3.94587372885295e-100	-1.17915142684795	0.062	0.203	7.06824361049428e-96
SYNGR2	9.79270314064056e-100	0.361925592430819	0.918	0.844	1.75416691358294e-95
ENSMMUG00000015749	1.73044741281318e-99	0.347298360146142	0.704	0.512	3.09975045057226e-95
CD44	5.62830877686017e-99	-0.333671608773091	0.951	0.967	1.00819895119896e-94
SP140	7.70150807885389e-99	0.345781827474713	0.782	0.623	1.3795711421651e-94
MRPL20	9.84120868173592e-99	0.306061572050175	0.846	0.729	1.76285571115936e-94
KCTD14	1.14413617549334e-98	0.293156268976971	0.267	0.087	2.04949113116122e-94
ND5	1.52936493702723e-98	-0.396510014102759	0.768	0.906	2.73955141169688e-94
ENSMMUG00000012203	1.71807644543558e-98	-0.342108291573358	0.298	0.481	3.07759033670876e-94
CLEC2B	2.03744275323862e-98	0.34470217559438	0.518	0.296	3.64967120387634e-94
MRPS34	2.18842598827481e-98	-0.337489840818444	0.445	0.616	3.92012747279666e-94
ENSMMUG00000063316	1.41332187339194e-97	-0.724847947261942	0.62	0.769	2.53168347180698e-93
S100A8	3.87943293985276e-97	-0.655744487251307	0.062	0.204	6.94922822515826e-93
THBS1	7.94618235261608e-97	-0.397107292439248	0.082	0.235	1.42339964482412e-92
GPBAR1	1.52998887800899e-96	0.346468405788332	0.953	0.92	2.7406690771775e-92
IGF1	1.81530187811859e-96	0.385662749976135	0.396	0.19	3.25175025427383e-92
KTN1	1.93441283191873e-96	-0.357804764862184	0.662	0.775	3.46511370581603e-92
BCL2A1	7.80212515225421e-96	0.401605936686261	0.937	0.873	1.3975946785233e-91
ACTR2	9.65003124687458e-96	-0.318129728712764	0.876	0.926	1.72861009725264e-91
ADAM28	7.12987306583049e-95	0.254656194382657	0.274	0.093	1.27717416228222e-90
ENSMMUG00000001645	1.44222558420035e-94	-0.267928314919916	0.968	0.967	2.58345868897809e-90
YBX1	3.22786178794538e-94	-0.840768234276841	0.928	0.91	5.78206882074656e-90
HEBP1	3.24947098787534e-94	-0.336359424470488	0.459	0.619	5.8207773805811e-90
MRFAP1	4.27343341417437e-94	0.339245628740059	0.836	0.716	7.65500127481056e-90
CD163	2.52457286561853e-93	0.396417826693372	0.967	0.947	4.52226737418248e-89
ACAD10	6.74313010293524e-93	-0.276661087853901	0.97	0.985	1.20789689533879e-88
VWA8	9.00222744913068e-93	-0.260385051597275	0.205	0.379	1.61256900296278e-88
EIF3A	9.89241380228657e-93	-0.357986498546788	0.628	0.733	1.77202808440359e-88
EMP3	2.19452593723929e-92	0.37067594393879	0.966	0.934	3.93105431137674e-88
FOLR2	2.29468618583924e-92	0.666934503543111	0.483	0.31	4.11047136469383e-88
CAPG	3.81232494076984e-92	0.352836949620284	0.997	0.981	6.82901766640101e-88
SREBF1	6.30324442280808e-92	0.266783638028846	0.35	0.151	1.12910017345761e-87
ANP32B	1.07158788110615e-91	-0.346887287443987	0.821	0.866	1.91953537142545e-87
DBI	1.43991305241654e-91	-0.312439009367359	0.967	0.965	2.57931625079375e-87
SCPEP1	2.58725305545457e-91	0.356322607938672	0.915	0.856	4.63454639823578e-87
TNFRSF1A	5.94842373093521e-91	0.320740745917057	0.727	0.555	1.06554114292242e-86
LAPTM5	3.48696587411633e-90	0.284482452925144	0.99	0.967	6.24620197030458e-86
RRP7A	5.66343074398395e-90	0.297800816604853	0.583	0.374	1.01449034916984e-85
PLIN2	5.75205812782145e-90	-0.428422200278117	0.728	0.804	1.03036617243666e-85
APOBEC3D	1.08636707988684e-89	0.27340065382633	0.51	0.293	1.9460093502013e-85
RBCK1	1.28738154905568e-89	0.288944232814407	0.591	0.383	2.30608656882344e-85
COMT	1.43786666613752e-89	0.36267001245754	0.752	0.625	2.57565055905214e-85
LSP1	7.55502956097501e-89	-0.411802055759338	0.174	0.354	1.35333244525745e-84
CCDC69	9.1234548259868e-89	-0.289357277415357	0.285	0.467	1.63428446297902e-84
CCL2	2.85753663677131e-88	1.48088340940674	0.326	0.148	5.11870537744845e-84
AXL	9.33323426380501e-88	0.402003041708448	0.569	0.377	1.67186225367539e-83
TAPBP	4.28607773581388e-87	0.294470327511088	0.913	0.852	7.6776510481634e-83
IL1RAP	4.5278870239366e-87	0.292686351342963	0.464	0.264	8.11080402597763e-83
AK2	1.10389237739447e-86	0.302107340248458	0.734	0.568	1.97740241562672e-82
SEPTIN11	1.32121186338229e-86	-0.341236416324917	0.721	0.801	2.3666868108767e-82
HYPK	1.64205112899679e-86	0.289241451132726	0.905	0.822	2.94140618737194e-82
PNPLA2	1.84521644316114e-86	-0.396762554231058	0.607	0.708	3.30533621463455e-82
APOBEC3A	2.83980141835868e-86	1.11134036424394	0.187	0.04	5.0869362807059e-82
ENSMMUG00000018491	2.94435501960921e-86	-0.256598441590118	0.163	0.327	5.27422314662598e-82
ARHGDIB	8.07710133637199e-86	-0.27233736071404	0.956	0.948	1.44685116238431e-81
PPIB	1.3117855027752e-85	0.353615214451966	0.972	0.942	2.34980137112122e-81
LAMP2	1.92973848233764e-85	-0.316293557933852	0.615	0.731	3.45674054341142e-81
ENSMMUG00000039360	2.53213653407301e-85	0.301696840962313	0.805	0.641	4.53581617348499e-81
SLC46A1	4.64097222965483e-85	0.305921295313963	0.638	0.446	8.3133735549807e-81
EVI2B	4.91524997461712e-85	-0.319546116325932	0.299	0.475	8.80468727953164e-81
TNFSF10	5.91535812886241e-85	0.53153799908467	0.172	0.032	1.05961810162312e-80
ENSMMUG00000062917	8.32733085249816e-85	0.260728947220401	0.17	0.031	1.491674775608e-80
SNX5	1.13943022460121e-84	-0.323801121321185	0.659	0.755	2.04106136132815e-80
GLUL	1.25835551026448e-84	0.453790470871774	0.973	0.951	2.25409222553676e-80
TRPM2	1.26052953777709e-84	0.298316780259147	0.417	0.221	2.2579865610201e-80
SKP1	1.80676461288377e-84	-0.313081643779817	0.9	0.925	3.23645745105869e-80
ENSMMUG00000019505	2.23023576740394e-84	-0.364859857247726	0.595	0.712	3.99502133015068e-80
GPR84	2.56861778419493e-84	0.287309164559426	0.427	0.226	4.60116503682838e-80
HDLBP	3.6102329795525e-84	-0.338868821452246	0.796	0.841	6.46701033627239e-80
TLR2	1.31345959816351e-83	0.298748138133688	0.644	0.45	2.35280017819029e-79
PLEKHO1	1.34160654200701e-83	0.347189793279207	0.443	0.248	2.40321979869716e-79
CLEC7A	1.90515232973454e-83	0.376636340065744	0.632	0.451	3.41269936825348e-79
PRKACB	2.49521201245104e-83	-0.288421854121325	0.309	0.485	4.46967327790355e-79
SNX2	4.24550213876494e-83	0.28225190868675	0.889	0.817	7.60496798116964e-79
ECHDC1	1.44582124126589e-82	-0.320079105074261	0.717	0.785	2.5898995894796e-78
FLOT1	3.37804738222684e-82	0.330941651523617	0.773	0.648	6.05109627578293e-78
MRPL17	1.50659085044205e-81	0.313614196769031	0.845	0.733	2.69875619039685e-77
KARS1	1.57475255494665e-81	0.288113284071779	0.622	0.437	2.82085425167593e-77
ENSMMUG00000058325	1.65390648525467e-81	1.14798441654587	0.799	0.864	2.96264268703669e-77
PYGL	1.06414657872886e-80	-0.315393933210498	0.534	0.672	1.90620576647701e-76
TRAFD1	1.16041280586209e-80	0.264316456614565	0.505	0.308	2.07864745914075e-76
HBEGF	1.53860411249659e-80	-0.464346767314071	0.283	0.442	2.75610154671513e-76
AKR7A2	1.8769276140932e-80	-0.363510178326077	0.775	0.837	3.36214043512514e-76
ARHGAP18	2.42840292744103e-80	-0.352892317410878	0.654	0.745	4.34999816392512e-76
ENSMMUG00000028695	2.70603200776186e-80	0.9139633939025	0.112	0.005	4.84731513550381e-76
CEPT1	2.7366948310344e-80	0.298743006131451	0.729	0.57	4.90224145083192e-76
FBXO7	7.3214671028911e-80	0.258654939229217	0.545	0.345	1.31149440214088e-75
LRP1	9.14061878729721e-80	-0.293570420617125	0.956	0.94	1.63735904336855e-75
CCL18	2.00525524549877e-79	-0.45075811006649	0.939	0.936	3.59201372126195e-75
ENSMMUG00000010783	1.31985033668067e-78	0.270405717521558	0.885	0.788	2.36424790809609e-74
SRSF7	1.34987092232721e-78	0.291316098655445	0.844	0.723	2.41802378316474e-74
EEF2	1.663218077819e-78	-0.259941759838942	0.967	0.966	2.97932254279718e-74
CTNNBL1	3.36529396680137e-78	0.25612030796505	0.64	0.45	6.0282510827313e-74
CLEC12A	3.50443019673765e-78	-0.324436152807606	0.436	0.583	6.27748581141616e-74
C1H1orf162	3.8221224621098e-78	-0.312290029409405	0.606	0.738	6.84656796637729e-74
TAX1BP1	3.85315375277165e-78	-0.322555617520828	0.709	0.79	6.90215431733986e-74
ADA2	5.59425582645012e-78	-0.300485635814429	0.86	0.884	1.00209904619201e-73
SUB1	7.41033891328568e-78	0.293396193384898	0.9	0.815	1.32741400953686e-73
SLC25A43	2.1305177799388e-77	-0.349366669020191	0.81	0.891	3.81639649920437e-73
RHBDF2	1.04762182898437e-76	0.254378293007713	0.555	0.361	1.8766049822597e-72
CCPG1	1.41049231211723e-76	-0.314603901837952	0.641	0.742	2.52661487869559e-72
EIF2S2	1.53956544297774e-76	0.304883251126514	0.908	0.841	2.75782357800603e-72
HYI	2.74564483447449e-76	-0.295795154046842	0.457	0.609	4.91827359199416e-72
FOXN2	4.44907951571051e-76	-0.277800442652575	0.344	0.504	7.96963613649223e-72
BIN2	7.1986623991597e-76	-0.309858211014416	0.703	0.775	1.28949639556148e-71
ATP6V1G1	2.67180035500267e-75	0.276532612015992	0.985	0.966	4.78599597591628e-71
ENSMMUG00000013289	2.86105943065746e-75	0.36892444211444	0.477	0.292	5.12501575813671e-71
CASP5	3.76524563309436e-75	0.296186141028945	0.526	0.337	6.74468450256193e-71
ENSMMUG00000011278	4.94714460218773e-75	0.291435199373543	0.281	0.119	8.86182012589889e-71
PTBP3	6.97672002024074e-75	-0.312350170706351	0.631	0.741	1.24973985722572e-70
EIF4EBP1	8.27282377483748e-75	-0.301728584102489	0.728	0.805	1.48191092278664e-70
ENO3	1.90917232992393e-74	-0.637920604625855	0.602	0.725	3.41990039459274e-70
COLEC12	6.79899096259492e-74	-0.320703404268343	0.593	0.707	1.21790325112963e-69
TECR	7.27649117690451e-74	-0.308054471742293	0.869	0.887	1.3034378645189e-69
DMAP1	2.26938556423003e-73	0.291507752150029	0.652	0.47	4.06515036120525e-69
CD38	3.5144346468849e-73	0.29803283602266	0.129	0.017	6.29540678296493e-69
ENSMMUG00000039864	3.69637311789306e-73	-0.34135617611946	0.883	0.887	6.62131316608184e-69
ARL6IP4	4.54211596164727e-73	-0.302031082414	0.619	0.713	8.13629232209876e-69
SMC6	9.45764041421649e-73	0.379257265207528	0.9	0.858	1.6941471273986e-68
LBHD2	2.01501522190521e-71	-0.259918866858264	0.145	0.287	3.6094967669988e-67
ATF3	2.04429440162666e-71	0.321895865968044	0.632	0.458	3.66194456163383e-67
CCL3	3.53719268019434e-71	0.48098212355828	0.246	0.092	6.33617324803211e-67
IQGAP1	3.83369838389492e-71	-0.299177371473135	0.89	0.916	6.86730391507097e-67
ABHD2	5.03405606389181e-71	-0.37911276127772	0.672	0.751	9.0175046272494e-67
SERPINE1	7.65442495249247e-71	0.390878203231965	0.69	0.551	1.37113714173998e-66
NDUFB10	1.42347992921851e-70	-0.290307545658731	0.692	0.78	2.54987959720912e-66
RCAN1	2.12084641161116e-70	0.309061069887836	0.421	0.241	3.79907217711906e-66
EIF6	6.01177344325431e-70	0.251105612460018	0.794	0.655	1.07688897689014e-65
ARRB2	8.77353579213786e-70	-0.29977748445406	0.728	0.815	1.57160346644565e-65
MEST	2.5751400157228e-69	0.36561403731069	0.216	0.077	4.61284831016424e-65
ENSMMUG00000028889	3.44784684858285e-69	0.290428249829632	0.496	0.321	6.17612805986646e-65
CHCHD6	5.62854550744513e-69	-0.479993788269943	0.568	0.676	1.00824135674865e-64
ENSMMUG00000029987	8.4775180579168e-69	-0.271952669737212	0.223	0.369	1.51857780971464e-64
EXOSC7	8.73979346843918e-69	0.250523736022365	0.631	0.455	1.56555920400151e-64
CDA	1.69723380126104e-68	-0.344997937028832	0.459	0.598	3.04025490819891e-64
EWSR1	2.31411825583306e-68	0.262581032896335	0.724	0.562	4.14528003167376e-64
PDCD4	2.3421023680876e-68	-0.335161938574393	0.591	0.703	4.19540797195532e-64
RAB31	2.85309686141944e-68	-0.327930023809863	0.787	0.818	5.11075240786065e-64
GNS	7.52928466298683e-68	0.282636376943307	0.92	0.86	1.34872076168083e-63
WIPI2	8.03038358215215e-68	0.269322246808838	0.548	0.374	1.43848261107091e-63
CD164	3.29441580616835e-67	0.25140886716096	0.924	0.862	5.90128703358937e-63
NOP10	3.46359397853883e-67	-0.253564751521845	0.928	0.936	6.2043358937566e-63
PAK2	6.79335413919137e-67	-0.287331531449647	0.835	0.88	1.21689352695335e-62
OPTN	9.68679008361843e-67	0.275575574022375	0.564	0.385	1.73519470767857e-62
ENSMMUG00000049722	1.01748024435558e-66	-0.288875822916025	0.296	0.443	1.82261236171414e-62
FABP5	1.51515410879798e-66	-0.286755495962344	0.98	0.992	2.71409555508982e-62
MAT2A	3.7592140301743e-66	0.28303984309866	0.756	0.622	6.73388009225123e-62
ENSMMUG00000031981	1.44198450237143e-65	-0.277602140702078	0.29	0.439	2.58302683909795e-61
MANF	1.66447513491549e-65	0.39370675912354	0.619	0.472	2.98157430917412e-61
NAP1L1	6.26294331513003e-65	-0.307614468991778	0.611	0.713	1.12188103603924e-60
WDR74	7.53524054860991e-65	0.324864548443952	0.607	0.431	1.34978763947249e-60
PFAS	1.17951961867544e-64	-0.304262729254308	0.636	0.729	2.11287349293332e-60
BPTF	1.82572744841987e-64	-0.287149118333144	0.524	0.645	3.27042557835451e-60
PLTP	2.05662970425485e-64	-0.498209550757692	0.47	0.606	3.68404078923172e-60
SLCO2B1	2.54617930604312e-64	0.300970590380584	0.889	0.819	4.56097099091504e-60
ATP6V1B2	2.62973931011637e-64	0.265645146786301	0.889	0.805	4.71065202621145e-60
CISD2	3.10296348239409e-64	0.255779856104092	0.853	0.763	5.55833848601253e-60
JUNB	6.22203212052942e-64	0.263734839423599	0.513	0.338	1.11455261375043e-59
PCBP1	8.26632121444907e-64	0.288951625995925	0.935	0.866	1.48074611914426e-59
LMAN2	1.13681948343384e-63	0.257818958384398	0.901	0.817	2.03638474067504e-59
ENSMMUG00000019174	2.97807219900721e-63	0.277584669195595	0.23	0.093	5.33462073008161e-59
GOLIM4	4.68602208855644e-63	-0.266280045395571	0.463	0.593	8.39407136723114e-59
BRI3	2.15403222185824e-62	0.286949242139031	0.943	0.872	3.85851791901466e-58
ALOX5	2.90331484573856e-62	-0.28106937915543	0.699	0.808	5.20070788317148e-58
TFPI	6.30375117473387e-62	-0.254010925239087	0.353	0.498	1.12919094793008e-57
SH3BP5	7.76963631862733e-62	-0.295579013971412	0.732	0.793	1.39177495375571e-57
HEATR1	8.9959024263981e-62	-0.258508170697821	0.354	0.495	1.61143600164069e-57
ENSMMUG00000052747	1.13895577835346e-61	0.297591283352586	0.722	0.587	2.04021148576456e-57
PVRIG	1.76440318567539e-61	0.267710777107054	0.869	0.784	3.16057542650033e-57
FKBP2	4.04530589064784e-61	0.3070247657533	0.809	0.722	7.24635644191747e-57
HSD17B4	4.74159308954274e-61	-0.285676518218714	0.588	0.682	8.49361570129792e-57
ELOVL5	5.13346802636412e-61	-0.31469878364433	0.684	0.771	9.19558127562605e-57
THEMIS2	1.08614828135584e-60	0.261405551187107	0.606	0.445	1.94561741639272e-56
ITGA6	1.16091973237239e-60	-0.316219206350449	0.703	0.768	2.07955551659867e-56
RSL24D1	2.02617797929731e-60	-0.255798105813798	0.684	0.757	3.62949261431527e-56
TKT	2.35887333920683e-60	-0.253231369833905	0.958	0.963	4.2254498125212e-56
TMEM176B	2.47238264482528e-60	-0.471236962944569	0.061	0.167	4.42877903167552e-56
NIN	2.64413898958398e-60	-0.262774044995266	0.36	0.495	4.73644617204178e-56
SASH3	6.75576699714964e-60	0.252224958335167	0.7	0.555	1.21016054219942e-55
SAT2	7.62989923556171e-60	-0.261421844383916	0.523	0.638	1.36674385006617e-55
VASP	1.23142812632019e-59	0.27694319883663	0.93	0.859	2.20585720267736e-55
MRPS15	1.66809316404406e-59	-0.269143911308243	0.799	0.84	2.98805528475212e-55
BLVRB	4.40651832667378e-59	-0.252404041552567	0.531	0.66	7.89339627857075e-55
SEL1L	4.57527078048825e-59	-0.278851819041365	0.509	0.622	8.1956825490886e-55
ENSMMUG00000023553	4.58022930388104e-59	-0.262158688344247	0.4	0.524	8.20456475204211e-55
TSPAN1	4.69617192982016e-59	-0.41207770686332	0.045	0.138	8.41225277788685e-55
ETS2	5.11170300234679e-59	-0.28982589784521	0.318	0.451	9.15659358810381e-55
C3H7orf50	8.91740457522103e-59	0.257818545304668	0.939	0.877	1.59737468155934e-54
NCOA4	1.12645789716788e-58	-0.30872172685254	0.713	0.781	2.01782403119682e-54
ENSMMUG00000004539	1.2096906863151e-58	-0.281636443287776	0.692	0.76	2.16691892639624e-54
RILPL2	1.46632805014097e-58	0.307000613024514	0.751	0.641	2.62663343621752e-54
LIMS1	1.4794733623231e-58	-0.283874711820702	0.595	0.698	2.65018063392937e-54
FN1	1.52610757209451e-58	-0.863786830995124	0.331	0.48	2.7337164938929e-54
A4GALT	2.84694857975745e-58	-0.274674253536722	0.273	0.409	5.09973899091952e-54
CD4	1.02002338041882e-57	0.349660279780166	0.758	0.654	1.82716788134424e-53
GPD1	1.10897337960688e-57	-0.326941267748659	0.385	0.522	1.9865040148898e-53
CYB5A	2.12148578057922e-57	-0.288741960713871	0.683	0.775	3.80021747875156e-53
ICAM1	2.22024338030186e-57	0.285330353394585	0.439	0.279	3.97712196713473e-53
ENSMMUG00000056654	2.31327541529237e-57	-0.281481623070492	0.344	0.47	4.14377025141322e-53
CST6	4.08882399218751e-57	-0.580433552541304	0.057	0.155	7.32431041720548e-53
HERPUD1	7.29583031876623e-57	-0.290256492505505	0.762	0.82	1.3069020850006e-52
SNRPA1	1.43889368619575e-56	0.267673064219768	0.872	0.787	2.57749026008244e-52
JAK2	4.13992492618193e-56	0.251492761582476	0.526	0.359	7.41584752026969e-52
EFHD2	2.0163815279356e-55	0.283564620435444	0.799	0.697	3.61194423099104e-51
LAIR1	4.82692709300667e-55	0.312516191963212	0.94	0.837	8.64647450170285e-51
APBB1IP	1.34418472372436e-54	-0.252531055168564	0.412	0.544	2.40783809560744e-50
ENSMMUG00000041688	2.0457147952842e-54	0.276730361237517	0.61	0.464	3.66448891279258e-50
PRCP	2.38725080069187e-54	-0.270942374557444	0.771	0.83	4.27628235927935e-50
SCD	1.02591280226069e-53	-0.445959755547998	0.612	0.726	1.83771760268957e-49
PPP3CA	1.60987287245484e-53	-0.253680435260983	0.339	0.466	2.88376527642836e-49
SEMA4A	2.80701496010005e-53	0.258526674223619	0.677	0.519	5.02820589802723e-49
ABHD5	4.51826259873837e-53	-0.26207275807375	0.63	0.721	8.09356379312004e-49
FAM174C	5.39775604013812e-53	0.250844188697964	0.769	0.639	9.66900039469942e-49
PMAIP1	1.156328785553e-52	0.257975184629881	0.503	0.342	2.07133175356108e-48
SERTAD1	1.41167091302213e-52	0.266913526891773	0.582	0.417	2.52872610649654e-48
H2AFJ	1.53011934108723e-52	-0.272342282672627	0.824	0.874	2.74090277568955e-48
RARRES1	3.43163437576696e-52	-0.422047830378985	0.479	0.592	6.14708665731136e-48
TMEM43	5.71786922374225e-52	-0.262462210162459	0.607	0.684	1.02424191404895e-47
CUL5	1.07752340095647e-51	-0.281434938800319	0.584	0.682	1.93016766813333e-47
TNFRSF12A	1.22316318864592e-51	0.297069574084411	0.574	0.429	2.19105221982143e-47
G0S2	1.29492901004512e-51	-0.415182973423572	0.599	0.708	2.31960633569382e-47
MBP	1.6386543153487e-51	-0.268539068030643	0.429	0.54	2.93532147508412e-47
MMP14	1.78519830627396e-51	0.293185855368856	0.873	0.824	3.19782572602855e-47
TAF9	5.77106829317352e-51	-0.25426431039136	0.704	0.764	1.03377146335617e-46
SMPDL3A	2.50661756073186e-49	0.283089442537775	0.697	0.567	4.49010403653899e-45
NAA38	2.74245249757423e-49	-0.255319783894743	0.565	0.667	4.91255515890472e-45
DDX46	3.00033631290047e-49	-0.255788062838355	0.559	0.648	5.37450243729861e-45
SVIL	3.71957538467299e-49	-0.261907227389863	0.582	0.685	6.66287538656473e-45
DNAH5	6.5676375418408e-49	-0.338874806664473	0.045	0.128	1.17646091286994e-44
NRP2	8.03232546424549e-49	-0.291425163614611	0.852	0.856	1.43883046041029e-44
ENSMMUG00000009018	2.85338794167683e-48	-0.289526994328568	0.624	0.694	5.1112738199257e-44
CCND3	1.14097461120781e-47	0.251443348042518	0.851	0.778	2.04382782105655e-43
FCGR3	1.79368242113262e-47	0.378475519740545	0.716	0.607	3.21302332097485e-43
C5AR1	3.97969321622238e-47	-0.291459993289174	0.788	0.846	7.12882445821915e-43
TMOD3	4.69510336321288e-47	-0.265359532215769	0.686	0.752	8.41033865452324e-43
DBNDD2	1.90128356134332e-46	-0.268279001728836	0.654	0.71	3.40576924343428e-42
SMIM14	7.82258578043227e-46	-0.25280524042297	0.493	0.596	1.40125979084883e-41
APIP	1.85431532643345e-45	-0.254080774959315	0.702	0.768	3.32163504424024e-41
ZFP36	1.88777045694937e-45	0.400091992687233	0.947	0.923	3.38156321953341e-41
GSTA1	2.3772541894412e-45	-0.520570898298448	0.081	0.176	4.25837542954603e-41
PGLS	2.49231619170411e-45	-0.255664220240994	0.779	0.814	4.46448599419957e-41
IFNGR2	5.30589949873819e-45	0.276021235697704	0.499	0.359	9.50445777208971e-41
SLC6A6	3.434424233599e-44	-0.274227396544769	0.864	0.869	6.15208412964589e-40
THY1	8.12064814258148e-44	0.327845752157521	0.253	0.133	1.45465170178062e-39
ANXA1	5.10352048861027e-43	0.273345590897269	0.982	0.976	9.14193625124758e-39
NOP14	5.60707040398275e-43	-0.2533147892946	0.387	0.492	1.00439452146543e-38
PTGDS	1.53105489507216e-42	0.339138738048679	0.611	0.479	2.74257863354276e-38
KIF5B	1.77264352558441e-42	-0.251241966072518	0.686	0.745	3.17533634737935e-38
ENSMMUG00000065104	4.400277201933e-42	-0.295374061931539	0.666	0.739	7.88221655182258e-38
DUSP6	8.0943540496176e-41	0.291484044248354	0.473	0.337	1.449941640908e-36
RND3	1.2845254173981e-40	0.269186474307312	0.215	0.106	2.30097038018522e-36
ZC3H13	3.51755057347597e-40	-0.25040858317524	0.678	0.729	6.30098834226751e-36
TPPP3	6.12603338091341e-40	-0.251008720830979	0.047	0.122	1.09735635952302e-35
SPACA9	2.39961224054232e-39	-0.378988670399583	0.297	0.4	4.29842540648346e-35
RBP4	6.98326043228927e-39	0.38896679928748	0.499	0.364	1.25091144123598e-34
ENSMMUG00000058389	2.50959296339884e-37	-0.282220976507973	0.81	0.853	4.49543387533634e-33
AIM2	4.72631108748177e-37	0.292293360606355	0.725	0.617	8.46624105100609e-33
WSB1	7.92518974802367e-37	0.251564213510024	0.823	0.738	1.41963923956348e-32
ARNT	4.19069299964388e-35	-0.264053256623998	0.22	0.323	7.50678837026208e-31
ZNF483	1.64644413960823e-34	-0.268362701864686	0.417	0.501	2.94927538728021e-30
MGST1	4.02890527041487e-34	-0.276041334989113	0.32	0.426	7.21697801089415e-30
TSC22D3	9.88677598454363e-34	-0.25462163016704	0.733	0.793	1.7710181821113e-29
CLEC4A	2.78224413890852e-32	0.272792752887642	0.839	0.799	4.98383392602682e-28
ALDH3A1	4.47724787136155e-32	-0.631979889109377	0.093	0.173	8.02009411196994e-28
ENSMMUG00000056012	7.78071774142283e-32	-0.270415504639237	0.687	0.723	1.39375996902107e-27
TPM4	1.37677838397308e-31	0.265531964330794	0.795	0.732	2.46622311921098e-27
ENSMMUG00000031911	2.91900680616404e-30	-0.396007761357878	0.043	0.103	5.22881689188164e-26
TUBB2B	1.31393347592143e-29	0.27774671413216	0.772	0.7	2.35364903541805e-25
LCN2	4.92591499492902e-29	-0.343874563491367	0.107	0.185	8.82379153041635e-25
FDX1	4.86894643476319e-28	-0.342337595667744	0.689	0.714	8.72174374859129e-24
SGK1	5.04762488110668e-28	-0.255998359024296	0.647	0.715	9.04181044952639e-24
UCP2	1.60433476011886e-27	-0.266488057668908	0.75	0.805	2.87384485580092e-23
ID2	1.76591265528202e-27	-0.277041514443192	0.508	0.594	3.16327933940668e-23
DYNLRB2	2.93873514880862e-27	-0.321039174886973	0.165	0.248	5.26415627206087e-23
ENSMMUG00000052254	4.7270405959521e-26	-0.28122337956709	0.399	0.472	8.46754781952899e-22
HSPA5	1.07624081658392e-24	0.291823253766958	0.897	0.869	1.92787017474677e-20
ADAMDEC1	1.05993014188583e-23	0.884925309014398	0.342	0.26	1.89865286316008e-19
SCGB1A1	6.51950543594245e-23	-0.423443114271682	0.184	0.265	1.16783900874037e-18
SLPI	1.83263127463323e-20	-0.335493102552518	0.054	0.103	3.28279240225051e-16
VMO1	2.13908637042551e-18	-0.56375529934675	0.784	0.866	3.83174541534321e-14
CHIT1	2.42744111926679e-18	-0.347729990182948	0.936	0.915	4.3482752769426e-14
MT2A	3.74109998169893e-16	-0.34166711806796	0.866	0.732	6.7014323972173e-12
HSPB1	9.1609316746125e-16	0.34842897037696	0.261	0.196	1.64099769087334e-11
VMAC	5.74120077760891e-15	-0.25482853735877	0.126	0.179	1.02842129529308e-10
ENSMMUG00000012749	2.70050056982624e-13	-0.27102232559785	0.483	0.512	4.83740667072975e-09
CAMP	5.16933169457784e-11	-0.550058684078166	0.815	0.761	9.25982386449729e-07
MOCOS	9.45663838208415e-09	-0.42684682873987	0.408	0.399	0.000169396763338273
GDF15	2.53799641594588e-07	0.341911266665932	0.318	0.274	0.00454631297988385
CTSL	3.55477984731497e-07	0.395885594137154	0.561	0.533	0.00636767714049531
ENSMMUG00000055690	1.59214643930242e-05	-0.486082663433284	1	1	0.285201191672243
ENSMMUG00000063725	0.000922580658847136	0.461226231928729	0.477	0.454	1
ND6	0.00571254254575	-0.733017930537084	0.415	0.337	1
SOD2	0.0521539945422012	0.314849743341469	0.813	0.854	1
ENSMMUG00000051745	0.0639628101384367	0.300842856667396	0.575	0.615	1
ENSMMUG00000062077	0.858963033566916	-0.505374592571749	0.999	0.998	1
SCGB3A1	0.909425805216542	-0.983057958470254	0.205	0.19	1
