# Supplementary material for: mRNA-1273 vaccination protects against SARS-CoV-2–elicited lung inflammation in nonhuman primates
Source: JCI Insight. 2022 Jul 8;7(13):e160039. doi: 10.1172/jci.insight.160039 (PMC9310526; doi:10.1172/jci.insight.160039)
Supplement: Supplemental data set 1 [file jciinsight-7-160039-s122.zip › DEG_analysis/cDC.1_markers_2.csv]

	p_val	avg_log2FC	pct.1	pct.2	p_val_adj
ENSMMUG00000058167	8.36089432648186e-31	-2.67141381066386	0.125	0.934	1.4976870007027e-26
ISG15	4.91981230375063e-28	4.9362941385908	0.984	0.066	8.8128597797085e-24
IFI6	3.01915600567875e-27	3.73793469720728	1	0.443	5.40821415297235e-23
C15H9orf152	1.59577933571569e-26	3.55970602306195	1	0.967	2.85851952406751e-22
MX1	2.14751720145578e-26	3.47341344167311	0.969	0.098	3.84684756296774e-22
IRF7	2.11340322487782e-25	3.57931233978107	0.961	0.262	3.78573919672364e-21
ISG20	2.56162541831037e-25	3.31634899213103	0.93	0.082	4.58863961181936e-21
BST2	3.60000463735948e-23	1.92510970617688	0.984	0.738	6.44868830690203e-19
MX2	5.68113125909344e-23	2.76686831564055	0.93	0.164	1.01766104244141e-18
NAPA	7.0141199072938e-23	1.79642639026308	0.977	0.475	1.25643929899354e-18
CD38	1.52442909648157e-22	2.28340623266854	0.93	0.23	2.73070984052744e-18
STAT1	2.33520771524997e-22	1.94347156224506	0.961	0.328	4.18305758032728e-18
LAP3	8.09019370185037e-22	2.25440348976197	0.969	0.607	1.44919639781246e-17
PSME2	1.24083625645024e-21	1.75340614284576	0.992	0.721	2.22270998617931e-17
RPLP1	1.54304522554371e-21	-1.71652655661797	0.984	1	2.76405691251644e-17
ENSMMUG00000005593	3.05367831673638e-21	-1.38133256266109	1	0.984	5.47005396876989e-17
SUB1	3.44753172292304e-21	1.75883136425991	0.984	0.82	6.17556357527203e-17
ENSMMUG00000014786	4.68785315308134e-21	-1.7156953689814	0.672	1	8.39735135311461e-17
RPS18	4.71219599804774e-21	-1.58481085075999	0.969	1	8.44095669130292e-17
PLAC8	1.3631231046076e-20	1.83441762556519	0.992	0.918	2.44176241728359e-16
MAMU-E	1.80697612195093e-20	1.05424911925979	1	0.984	3.2368363272507e-16
MRC1	2.47202565715029e-20	-1.74058886921466	0	0.557	4.42813955965332e-16
PSMA2	4.63185693148082e-20	1.54233816446772	0.992	0.803	8.29704532136159e-16
RAMP1	4.93849894862055e-20	-2.17800840481096	0.188	0.82	8.84633316666399e-16
MAMU-DRA	7.74160541467169e-20	-1.21266456281444	1	1	1.38675377793014e-15
ENSMMUG00000054038	8.15850202576949e-20	1.4504214505558	1	0.984	1.46143246787609e-15
ENSMMUG00000052293	2.24089229374942e-19	1.92055252418311	0.984	0.869	4.01411036579334e-15
B2M	2.313560606515e-19	0.773890597392692	1	1	4.14428111445031e-15
EEF1A1	2.9962656536979e-19	-1.21855020843795	1	1	5.36721066546905e-15
ENSMMUG00000020073	4.0806125193196e-19	-1.19627921160837	0.984	0.967	7.3096012058572e-15
GBP3	1.74976742527615e-18	2.34469137881207	0.82	0.148	3.13435838889717e-14
APOL2	3.6106997887596e-18	2.57794913091447	0.812	0.131	6.46784653160507e-14
ENSMMUG00000058325	4.7553446467931e-18	2.25110585334643	0.906	0.705	8.51824886580047e-14
PSMB8	5.81692246575287e-18	1.09313451937325	1	0.984	1.04198532129031e-13
PSMB9	6.1134276349714e-18	1.08735984754503	1	0.967	1.09509829225243e-13
OAS2	6.21202525433273e-18	1.58384031217267	0.828	0.098	1.11276008380862e-13
IFIT2	8.31551991219538e-18	2.29217044934196	0.75	0.016	1.48955908187156e-13
RPS26	1.22272067279809e-17	-0.941284225121018	1	0.984	2.19025954118321e-13
IRF8	1.63607890188979e-17	1.50648417822726	0.969	0.918	2.93070813695518e-13
IFI27	1.79605205320586e-17	4.1203383647383	0.766	0.082	3.21726804290766e-13
ENSMMUG00000045208	1.98416232097174e-17	1.99767339630796	0.984	0.852	3.55422996555667e-13
IRF1	2.36920867611452e-17	2.10682216090989	0.836	0.18	4.24396350152394e-13
CD1C	3.93838016392862e-17	-1.83857184110497	0	0.475	7.05482038764534e-13
ATP6	7.5703173377837e-17	-1.50464436501311	0.938	1	1.35607094471719e-12
HERC5	8.03147567795929e-17	1.6644656316657	0.719	0.016	1.43867823819285e-12
SEC61B	8.33410465724263e-17	1.70205750612578	1	0.869	1.49288816725187e-12
ENSMMUG00000050257	1.80263771269029e-16	1.9845782678486	0.766	0.098	3.22906493474211e-12
SLFN5	4.22197816866975e-16	1.30337726851607	0.703	0.016	7.56282949353812e-12
ATP6V1G1	5.28855823505256e-16	1.20735671366784	0.992	0.869	9.47339436644965e-12
ENSMMUG00000062821	8.79473574468023e-16	1.57281085332243	0.781	0.148	1.57540101394457e-11
RPS23	1.73159938319071e-15	-0.615154607711029	1	1	3.10181397510953e-11
ND4	2.96459381754853e-15	-1.67742070729649	0.781	1	5.31047690537468e-11
HSH2D	4.1695036454388e-15	1.33142950757531	0.758	0.115	7.46883188007452e-11
ND4L	4.92378658172516e-15	-1.41328963542718	0.602	1	8.81997890384428e-11
ENSMMUG00000058755	5.53300326441057e-15	-0.847545945571294	0.984	0.984	9.91126874753865e-11
AHNAK	6.38935007415954e-15	-1.37410473080183	0.289	0.852	1.1445242787842e-10
ENSMMUG00000063637	8.29736415508391e-15	-0.677264366228693	1	1	1.48630684110018e-10
SPATS2L	9.66881155631428e-15	1.49644903310316	0.742	0.115	1.73197421408258e-10
RPL32	1.06145576451929e-14	-0.803228427516315	1	1	1.90138571098341e-10
IFI44L	1.56622908883748e-14	1.28585504524235	0.68	0.033	2.80558616683458e-10
COX2	2.0222727819348e-14	-1.32086879518566	0.977	1	3.62249723427981e-10
IFI35	2.06200223485488e-14	1.26750049683662	0.875	0.311	3.69366460329555e-10
ENSMMUG00000051893	2.20001333563491e-14	1.77081626331882	0.836	0.311	3.94088388812281e-10
FBXO6	2.39205156162732e-14	1.46318279299506	0.789	0.246	4.28488196234302e-10
HNRNPH2	2.84653610514134e-14	-0.826630760695892	0.984	1	5.09900012513967e-10
RNASE6	3.57921844558172e-14	-1.66074787369064	0.422	0.869	6.41145400157054e-10
ENSMMUG00000064139	4.76244486325058e-14	0.896975826418985	1	1	8.53096748354077e-10
ENSMMUG00000003073	7.84723859827877e-14	-0.838022977879783	1	1	1.40567585010968e-09
IFI16	8.28267098673048e-14	0.879091692083255	0.992	0.984	1.48367485385303e-09
ENSMMUG00000022489	1.0385851154315e-13	1.02147588016509	0.992	0.967	1.86041751727245e-09
TMBIM6	1.1310209195956e-13	1.05637837791852	0.984	0.934	2.0259977732716e-09
ENSMMUG00000050829	1.81256240009217e-13	1.05274892211696	1	0.967	3.2468430272851e-09
PGAM1	2.0220516330829e-13	1.38036111424712	0.797	0.311	3.62210109034139e-09
DHX58	2.10421239007577e-13	1.16358791081573	0.703	0.082	3.76927565434272e-09
FCHSD2	3.59659108896062e-13	1.41645638380529	0.797	0.246	6.44257361765516e-09
ENSMMUG00000015208	3.75247514422904e-13	1.16299843960549	0.953	0.59	6.72180872585748e-09
ENSMMUG00000003272	3.86911272763506e-13	1.09310781979663	0.656	0.049	6.93074162901269e-09
COX3	4.31390636025812e-13	-1.06469264058344	1	1	7.72750046313036e-09
RPS6	4.40537374888079e-13	-0.689949057371394	1	0.984	7.89134599637015e-09
ENSMMUG00000001458	4.89205351947202e-13	0.762533400372726	1	0.984	8.76313546943023e-09
RAB5C	4.97482465966131e-13	1.27115058267896	0.641	0.082	8.91140341285131e-09
PML	7.38213798671958e-13	1.05128383302745	0.766	0.164	1.32236237756108e-08
TMSB10	7.90166172985631e-13	0.774278311084722	1	1	1.41542466566916e-08
OAS1	8.70711045897649e-13	1.66507670152229	0.562	0	1.55970469651646e-08
OASL	1.04137090174393e-12	1.31839976840487	0.641	0.066	1.8654076962939e-08
CPVL	1.19639474083712e-12	-1.70226684351244	0.367	0.885	2.14310189926153e-08
MAMU-DRB1	1.21967575671393e-12	-0.81029466593947	1	1	2.18480518300166e-08
MAMU-A	1.21967575671393e-12	1.27243436840371	1	0.984	2.18480518300166e-08
RPL8	1.52893413114982e-12	-0.551741736452601	1	1	2.73877970912868e-08
STAT2	1.67551569505802e-12	1.1288769171767	0.688	0.131	3.00135126455744e-08
GPBAR1	1.81512112739079e-12	0.949033241033726	0.984	0.787	3.25142647549513e-08
TPM4	1.84195422768498e-12	1.02011333375993	0.969	0.787	3.29949260805211e-08
KCNH7	1.8574312249067e-12	1.35077790953411	0.672	0.098	3.32721655317538e-08
CYB561A3	2.26696994785307e-12	1.58602284495233	0.906	0.541	4.0608232675892e-08
RPS8	2.67863734639971e-12	-0.648443942549744	1	1	4.7982430786058e-08
SP100	4.47252911718519e-12	1.27339827488202	0.867	0.525	8.01164140761383e-08
CHMP5	5.13754358764091e-12	1.08103994027071	0.836	0.377	9.20288182854117e-08
C18H18orf32	5.47533906402684e-12	-0.827848024551975	0.992	0.967	9.80797486539127e-08
TSC22D3	5.83336870717459e-12	-1.16161923554456	0.305	0.787	1.04493133651618e-07
RPL10A	7.53326118999342e-12	-0.705699270350537	1	0.984	1.34943307696352e-07
RARA	8.45301197605976e-12	-1.03396192621993	0.164	0.607	1.51418803527158e-07
VIM	1.01330155775063e-11	-0.864790585818918	0.953	1	1.8151270803987e-07
RPL15	1.22268317132336e-11	-0.748166422965467	0.992	0.951	2.19019236479154e-07
APOL6	1.23557217485713e-11	1.3322431814853	0.555	0.033	2.21328043682157e-07
PTPN1	1.2472013200448e-11	1.30487884779848	0.844	0.361	2.23411172459625e-07
ADAM19	1.24972995077148e-11	1.23265393815843	0.703	0.18	2.23864126081696e-07
IRF9	1.31986673931483e-11	1.04655601529188	0.859	0.344	2.36427729013466e-07
ENSMMUG00000060858	1.34126666785746e-11	1.16183584261754	0.961	0.885	2.40261098213306e-07
LGALS3BP	1.46488223894511e-11	1.30942407511565	0.734	0.262	2.62404355462237e-07
ND2	1.7135134400477e-11	-1.17357773054732	0.922	0.967	3.06941662515744e-07
DDX60	2.00946120489661e-11	1.18027413887714	0.594	0.066	3.5995478563313e-07
CD33	3.82490229034034e-11	-1.20614958422313	0.211	0.705	6.85154747268665e-07
HVCN1	3.94128279974781e-11	1.13918471282176	0.742	0.23	7.06001987918824e-07
EEF1B2	3.99970309636460e-11	-0.777097594652378	0.961	0.984	7.16466815651792e-07
MAMU-DMB	4.1982141696992e-11	-0.744002816305767	0.984	0.967	7.52026104218218e-07
PSMB6	4.83152839426133e-11	0.911143273467276	0.961	0.672	8.65471681264032e-07
FAU	5.38430003507754e-11	-0.471957767315896	1	1	9.6448966528344e-07
PLAAT4	5.50325443165997e-11	2.35179668067858	0.586	0.082	9.8579796634325e-07
RPL18	6.03622656747848e-11	-0.609189752304387	1	0.984	1.08126926503242e-06
RPL6	6.15213990967378e-11	-0.572749449931525	1	1	1.10203282201986e-06
CD40	6.1768860119614e-11	1.14635682811606	0.812	0.295	1.10646559132264e-06
GCN1	6.51309740954988e-11	-0.61483770557021	1	0.984	1.16669113897267e-06
RPLP2	6.70061418036037e-11	-0.585034358487413	0.992	0.967	1.20028101812795e-06
RPL13	7.29808724460611e-11	-0.519024993568281	1	0.984	1.30730636812629e-06
RPL23	7.96669148549906e-11	-0.816332742691027	0.914	0.967	1.42707344579745e-06
PSMF1	8.23786265281554e-11	1.09537870532328	0.664	0.164	1.47564833699885e-06
LITAF	1.06354336189483e-10	1.27397783257314	0.844	0.377	1.90512522416221e-06
ARID5A	1.08028845214098e-10	0.947720142102648	0.602	0.082	1.93512070432015e-06
CNP	1.11976279385144e-10	1.40453002290756	0.648	0.164	2.00583109262609e-06
PHF11	1.23175735276534e-10	1.00418953334384	0.703	0.213	2.20644694600856e-06
ENSMMUG00000017890	1.306281946948e-10	1.16966440375545	0.836	0.426	2.33994285156795e-06
RPS5	1.30804975321208e-10	-0.721063444053673	1	0.967	2.3431095229288e-06
VAMP8	1.51085671674556e-10	-0.919410623890147	0.82	0.934	2.70639763670633e-06
ENSMMUG00000006206	1.72864419714137e-10	1.01221938537598	0.828	0.361	3.09652035033933e-06
UBA52	1.73008036539997e-10	-0.539779023050481	1	1	3.09909295854097e-06
CTSB	2.0469047692305e-10	2.85068600229366	0.922	0.656	3.6666205131226e-06
STAMBPL1	2.12916573462986e-10	1.18339183196347	0.695	0.18	3.81397458044246e-06
IFI44	2.32711846175769e-10	0.979654638852649	0.555	0.049	4.16856730054656e-06
RPL35A	2.41415990921422e-10	-0.529117684676587	1	0.984	4.32448464537542e-06
CTSC	2.43210216167274e-10	3.13070473444961	0.852	0.557	4.35662460220438e-06
ENSMMUG00000001210	2.50674796123769e-10	0.880391176209731	0.953	0.803	4.49033762296507e-06
BIRC3	2.61438082268718e-10	2.04554844542366	0.664	0.213	4.68314036767954e-06
ENSMMUG00000052792	3.01162119338918e-10	1.00675786156111	0.781	0.311	5.39471704371805e-06
FABP4	3.06117120306853e-10	-0.874488766696599	0.023	0.344	5.48347597605665e-06
RNASET2	3.55069306029271e-10	-0.99891249459689	0.805	0.934	6.36035647890233e-06
RPS3A	4.18271578539821e-10	-0.533576020299808	1	0.984	7.4924987863838e-06
RNF213	4.64823131201003e-10	1.27279046850956	0.727	0.262	8.32637674920356e-06
ENSMMUG00000052609	4.75016189141622e-10	-0.532138340062104	1	1	8.50896499609387e-06
PLCB2	4.82555679137663e-10	-0.878388122581758	0.188	0.59	8.64401988039295e-06
COX1	5.10745233953574e-10	-0.813618312890532	1	1	9.14897937581037e-06
EIF2AK2	5.12429725037485e-10	0.872356301647707	0.555	0.049	9.17915366459648e-06
ENSMMUG00000006463	6.2168644237875e-10	-0.959516101764664	0.711	0.934	1.11362692423305e-05
ENSMMUG00000056183	7.06734196214265e-10	-0.810072855799996	1	0.984	1.26597296567861e-05
NAGK	7.4097705304731e-10	0.960312005028292	0.867	0.443	1.32731219512365e-05
NGLY1	8.79541890476519e-10	1.20380183546622	0.68	0.246	1.57552338841059e-05
RPS3	1.00986304253107e-09	-0.717759962729482	0.969	0.951	1.80896766808591e-05
PRPF31	1.05793256934754e-09	1.035852397557	0.719	0.246	1.89507461147225e-05
IFIT3	1.14680905567559e-09	0.993604387125566	0.445	0	2.05427906143168e-05
ENSMMUG00000012273	1.23777058869322e-09	1.51428811940619	0.695	0.23	2.21721845552616e-05
KCNMB1	1.2745694938167e-09	-0.844051818332813	0.148	0.541	2.28313633427385e-05
UBE2L6	1.2799479545807e-09	1.08430772203517	0.719	0.262	2.29277077104041e-05
APOBEC3H	1.44236863989368e-09	0.884091455322297	0.508	0.033	2.58371494464154e-05
RPS7	1.51953968989160e-09	-0.505806903703379	1	0.984	2.72195144650281e-05
ENSMMUG00000061125	1.55825765166526e-09	-1.49774955299633	0.672	0.885	2.79130693142799e-05
NUB1	1.60856581005364e-09	1.13761390842309	0.703	0.23	2.88142393554908e-05
EPSTI1	1.72939494742896e-09	0.847571147639199	0.547	0.066	3.0978651693295e-05
ATF5	1.7480845259481e-09	2.85685164596303	0.633	0.197	3.13134381133083e-05
PSMB1	1.83968685277176e-09	0.793611628120657	0.906	0.672	3.29543105937006e-05
CUL1	1.86959581351375e-09	0.946215435625311	0.656	0.18	3.34900698074717e-05
NT5C3A	1.90284090388321e-09	0.856546796270687	0.633	0.164	3.408558911126e-05
ENSMMUG00000015563	1.90973595934355e-09	-0.529195728669721	1	0.984	3.4209100239721e-05
CD164	1.912078099843e-09	0.848460374359196	0.914	0.574	3.42510550024877e-05
ENSMMUG00000001645	2.24544831985697e-09	-0.807392281613731	0.867	0.951	4.02227157535979e-05
UNC93B1	2.35269945552722e-09	0.731262290184196	0.57	0.115	4.21439053468591e-05
DSE	2.52667376950611e-09	1.43826831085062	0.82	0.475	4.5260307233163e-05
CYRIA	2.85388297192585e-09	0.930934905262525	0.688	0.18	5.11216056761078e-05
CAMP	2.94215343366772e-09	-1.37312596796628	0.305	0.689	5.27027944572899e-05
ITM2B	3.0829766955329e-09	0.655586576837469	0.992	0.951	5.52253615470808e-05
CYP27A1	3.10031215120817e-09	-1.27512645904153	0.25	0.639	5.5535891564592e-05
RPS15	3.19200766211272e-09	-0.476513601525434	1	0.984	5.71784332514251e-05
ENSMMUG00000050016	3.22705110277454e-09	1.26508430913496	0.453	0.016	5.78061664040003e-05
ADGRE1	3.42270471473471e-09	-0.878887298160341	0.07	0.41	6.13109095550428e-05
MTHFD2	3.61980115086987e-09	1.62142566324205	0.734	0.344	6.48414980155319e-05
DTX3L	3.74979216199951e-09	0.800515838322679	0.648	0.148	6.71700269978973e-05
CISH	3.79460645202791e-09	-0.919032888860443	0.234	0.623	6.79727853751759e-05
RPL4	3.82103176199741e-09	-0.753917826044376	0.953	0.967	6.84461419526595e-05
ENSMMUG00000061824	4.09860204260788e-09	0.738729573834977	1	1	7.34182583892349e-05
RNASEH2B	4.11349800305709e-09	0.986933591611877	0.672	0.213	7.36850897287617e-05
TNFSF12	4.61954677662828e-09	1.35444498914953	0.852	0.508	8.27499414097424e-05
CCDC50	4.96030383394231e-09	1.85987999959156	0.852	0.541	8.88539225774086e-05
SUPT4H1	5.06802276005305e-09	0.87152129971233	0.93	0.656	9.07834917008302e-05
RPS13	5.12103132975302e-09	-0.519287168350767	1	1	9.17330342098659e-05
ATP8	5.48678077808328e-09	-1.07343582134074	0.602	0.984	9.82847040778058e-05
AQP3	5.75293365965217e-09	-1.24607697052643	0.469	0.82	0.000103052300645349
SP110	8.41862159193034e-09	0.879641965484942	0.797	0.377	0.000150802768576248
TPI1	8.51491912364545e-09	-0.92507501812024	0.602	0.869	0.000152527746261861
PRCP	8.87031301174593e-09	-0.796532493020615	0.742	0.934	0.000158893916979405
GRB2	1.0460697777839e-08	0.835009460793138	0.945	0.656	0.00018738247929443
SLC38A5	1.12910241277704e-08	0.932103887455809	0.781	0.377	0.000202256115200751
WARS1.1	1.17645163991078e-08	2.28715238537358	0.805	0.492	0.000210737782257217
PFN1	1.2679190513686e-08	-0.768513252310744	0.922	0.967	0.000227122339671657
CD52	1.29268833469356e-08	-1.16380821624793	0.43	0.754	0.000231559261393657
OAZ1	1.33848863431757e-08	-0.626173136903094	1	1	0.000239763469065306
ENSMMUG00000014173	1.40070296485829e-08	-0.617657737537584	0.055	0.361	0.000250907922095065
PSMA4	1.43915523422069e-08	0.846260232581893	0.836	0.361	0.000257795877105953
IGFBP5	1.55007929373736e-08	-1.83509393039744	0.023	0.295	0.000277665703887174
ENSMMUG00000056332	1.56529992920825e-08	1.81659308163804	0.664	0.311	0.000280392176319074
NDUFB2	1.60360410209741e-08	0.60864154435674	0.992	0.869	0.00028725360280871
FUOM	1.62348556216243e-08	-1.03573405498964	0.703	0.869	0.000290814968750155
CLNK	1.67721996275289e-08	0.740721564103931	0.828	0.426	0.000300440411927926
PPM1J	1.73921227821249e-08	0.759629058986072	0.984	0.852	0.000311545095396204
ENSMMUG00000032410	1.81143679224459e-08	-0.93294326451645	0.398	0.689	0.000324482672594773
CEP85	1.86306354628738e-08	0.911923813931296	0.953	0.705	0.000333730573046459
IGFBP6	1.88665186072179e-08	-0.533973588052227	0.016	0.279	0.000337955947811095
GZMB	1.97691705117747e-08	5.02116361236293	0.57	0.197	0.000354125151377421
NMT1	2.15913947422247e-08	0.806587666798705	0.812	0.377	0.000386766654017471
P2RY13	2.29488829083207e-08	-1.05163340916395	0.023	0.295	0.000411083339536749
RAB8A	2.8499595736161e-08	0.826854172652787	0.859	0.525	0.000510513258421851
RPL36AL	2.89042763513733e-08	-0.789698676881779	0.93	0.967	0.00051776230228215
RPS24	2.89940577767229e-08	-0.422495035371679	1	0.984	0.000519370556954438
TNIP1	3.29903662844184e-08	0.773501791126981	0.586	0.115	0.000590956431252787
SARS1	3.41744373313953e-08	1.04542246952092	0.789	0.377	0.000612166695917285
RPL39	3.75721086627207e-08	-0.499425661176232	1	1	0.000673029182475316
IDH3A	3.91401317096047e-08	0.829504646389992	0.531	0.098	0.000701117179314148
RPL12	4.00744982172716e-08	-0.524408304132079	1	0.984	0.000717854486565987
ENSMMUG00000049151	4.00744982172716e-08	0.625125722254571	1	1	0.000717854486565987
FXYD5	4.26089758155809e-08	-0.73195413169932	0.93	0.967	0.0007632545837845
PSMB3	4.43786066310886e-08	0.701876388456064	0.891	0.639	0.00079495398058269
FYB1	4.46205490978095e-08	1.14605746071678	0.555	0.148	0.000799287895989062
SEC61G	4.59617271626383e-08	0.866967208783205	0.922	0.689	0.000823312418664339
UCP2	5.2252241511792e-08	0.986837527622053	0.922	0.689	0.000935994402200729
RPS21	6.47360003914907e-08	-0.528799355627804	1	1	0.00115961597501277
CD1B	7.0364142310387e-08	-0.64596117764244	0	0.213	0.00126043288120596
NCF1	7.13264424266692e-08	0.97485783195796	0.516	0.098	0.00127767056318893
EEF1G	7.33977806004858e-08	-0.707053951510602	0.953	0.967	0.0013147744438965
EIF4B	7.99862226619706e-08	-0.824664491909884	0.695	0.803	0.00143279320654388
ND5	8.10937554408514e-08	-0.912986812789005	0.469	0.787	0.00145263244121197
GSTA1	9.00248805599763e-08	-0.906570941446882	0.055	0.344	0.00161261568547085
NAXE	9.22784557453197e-08	0.752406521926962	0.852	0.475	0.00165298397776591
RPS16	9.45272230859134e-08	-0.504925104234659	1	0.984	0.00169326614713797
POR	9.56942570392826e-08	0.506407247211926	0.703	0.246	0.00171417122634467
RPSA	1.03837138966675e-07	-0.432683674444781	1	0.984	0.00186003467031004
RAB8B	1.11273566009836e-07	0.8327238879583	0.5	0.098	0.00199324338793419
HM13	1.16524469423376e-07	0.892120434998476	0.82	0.426	0.00208730282078094
BAALC	1.16817465400122e-07	-1.26826029436695	0.094	0.393	0.00209255125771239
RACK1	1.39532217578095e-07	-0.61159402337521	0.984	0.967	0.00249944061347641
PSME1	1.39532217578095e-07	0.591127942221682	1	0.934	0.00249944061347641
DRAP1	1.44107554081066e-07	0.814567176406505	0.828	0.459	0.00258139861625414
RTF2	1.5532590089346e-07	0.699444572666281	0.609	0.18	0.00278235286270454
SLC41A1	1.60555197154171e-07	0.834678892616327	0.719	0.311	0.00287602524662267
MVP	1.60876673614259e-07	0.685058876254214	0.969	0.77	0.00288178385445221
ENSMMUG00000009425	1.61534506654241e-07	-0.771028540525487	0.961	0.984	0.00289356761769742
RPL7A	1.62855555234414e-07	-0.440172637316898	1	1	0.00291723156091406
ATP13A2	1.7413210000293e-07	0.874133087804913	0.352	0	0.00311922830735248
ENSMMUG00000014256	1.81363883202556e-07	-0.596005782433591	1	1	0.00324877123980738
CYP2S1	1.97201243398912e-07	-0.887540725590596	0.359	0.656	0.0035324658730047
MRPL40	1.98459617154035e-07	0.950724277191874	0.727	0.41	0.00355500712208022
STAP1	2.10241739349061e-07	0.704017095633654	0.414	0.033	0.00376606027695972
RPL5	2.12987866117003e-07	-0.539492046106214	0.992	0.984	0.00381525164575387
NXF1	2.16685165114444e-07	0.824437663079686	0.531	0.115	0.00388148136269503
RPL13A	2.2127186464309e-07	-0.476717587083895	1	0.984	0.00396364291135167
ENSMMUG00000060377	2.35161444981243e-07	0.523825832819471	0.992	0.967	0.00421244696394901
LILRA3	2.36213921450233e-07	2.63303964093132	0.625	0.377	0.00423129997493802
CD200R1	2.48831494062469e-07	-0.575722754545077	0.062	0.344	0.00445731855314101
IFIT5	2.49043620657648e-07	0.639116792524726	0.383	0.016	0.00446111837684045
ARHGDIB	2.4991028410223e-07	-0.842734024969605	0.789	0.934	0.00447664291912324
CST3	2.53736039985675e-07	-0.78668381073078	0.984	1	0.0045451736842634
ENSMMUG00000028695	2.57853983633337e-07	1.02731371990668	0.344	0	0.00461893840882397
RPL19	2.67566380311401e-07	-0.379049565186522	0.992	0.984	0.00479291657051813
ENSMMUG00000030923	2.69553370675075e-07	-0.741936945908294	0.352	0.656	0.00482850952890263
ENSMMUG00000041188	2.95203624427745e-07	-0.539537593282564	1	0.967	0.0052879825243742
GSN	2.9805726617826e-07	-0.676510202558755	0.906	0.967	0.00533909980905116
PSMA6	3.07717764055451e-07	0.77417468988466	0.914	0.705	0.00551214830752529
LBH	3.09332282172618e-07	-1.14571694667579	0.109	0.41	0.0055410691705581
IFI27L2	3.13719701436759e-07	0.741262747845713	0.945	0.607	0.00561966101183666
ENSMMUG00000004941	3.2167284369404e-07	-0.684797272176111	0.195	0.525	0.00576212564909133
ENSMMUG00000002324	3.47909898220431e-07	-0.896241861376825	0.539	0.754	0.00623211000682257
RPS4Y1	3.48349627514216e-07	-1.15981203569427	0.758	0.852	0.00623998687766215
VRK2	4.01582664428867e-07	0.715090769771322	0.68	0.262	0.0071935502679143
RPL10	4.0465846881156e-07	-0.304607097140788	1	1	0.00724864715182147
PPIA	4.1074563337325e-07	-0.406418335170937	1	1	0.00735768653061503
ENSMMUG00000055584	4.35989707113753e-07	0.566757418910759	1	0.984	0.00780988362352866
S100A4	4.86734504739209e-07	-1.40531683753385	0.258	0.59	0.00871887518339344
EIF2S2	4.86856023826471e-07	0.811407291572538	0.93	0.705	0.00872105195480358
SERPINB9	5.28484694838614e-07	0.693121948499101	0.945	0.705	0.0094667463386441
IL15RA	5.5908820604313e-07	0.64095106918288	0.328	0	0.0100149470348506
ETNK1	5.815527926196e-07	0.747623086292176	0.617	0.197	0.0104173551741949
RNASE4	5.9003780198823e-07	-0.664639565824922	0.055	0.311	0.0105693471470152
RPL26	6.12021888581157e-07	-0.605260510383367	0.945	0.967	0.0109631480901543
ENSMMUG00000063609	6.1279441043688e-07	0.538274685259348	1	0.934	0.0109769862741558
GNAO1	6.13977029266466e-07	-0.437577082711452	0.016	0.23	0.0109981705252502
LYN	6.71555227657358e-07	0.792895797178961	0.812	0.426	0.0120295687930263
PLAAT3	7.35119347402875e-07	1.0474010479329	0.5	0.115	0.0131681928700277
LSM2	7.36908882682071e-07	0.756443298203873	0.852	0.541	0.0132002488154839
PRR13	7.47749875388858e-07	0.585939656555324	0.977	0.803	0.0133944435178406
SCARB1	7.7720346807727e-07	-0.911695533862896	0.531	0.787	0.0139220457236681
CCR6	8.17919453508227e-07	-0.384682909850197	0	0.18	0.0146513911706929
PARP9	8.31231935923844e-07	0.59638971548807	0.453	0.082	0.0148898576682038
C19H19orf38	8.75848656471455e-07	0.726517545746408	0.672	0.246	0.0156890769833732
IFNGR2	8.92827522411152e-07	0.774371031717797	0.469	0.098	0.015993219408951
RPL7	9.41068777974966e-07	-0.689607652703977	0.961	0.918	0.0168573650198656
PLAU	9.56521242021753e-07	-0.620842501270493	0.023	0.246	0.0171341650083357
ENSMMUG00000047632	9.75239738297187e-07	-0.685310534166368	0.461	0.738	0.0174694694321175
IFIT1	9.99200578719595e-07	0.742930911263654	0.344	0.016	0.0178986799666041
ENSMMUG00000053735	1.00609816171497e-06	-0.631390078824588	0.117	0.393	0.0180222363708003
TRAF4	1.02919466472771e-06	0.831137942016589	0.43	0.066	0.0184359640292675
TNF	1.03880389734283e-06	-0.893415808055133	0.094	0.377	0.0186080942131022
RPL9	1.04318992117555e-06	-0.464266275562883	1	0.984	0.0186866610580177
TCF4	1.07135904933607e-06	1.02066034055549	0.797	0.443	0.019191254650757
ENSMMUG00000008396	1.11079607228076e-06	0.556004384498402	0.562	0.164	0.0198976900427652
CD44	1.15562976721725e-06	-0.775231186975988	0.648	0.885	0.0207007960201626
ENSMMUG00000003411	1.16990711102069e-06	0.548635883482736	0.398	0.049	0.0209565460797137
ARHGEF3	1.17252167201005e-06	0.648940589195368	0.578	0.164	0.0210033807107159
PSMD2	1.18726595561926e-06	0.674846430998977	0.609	0.213	0.0212674950630077
EHD4	1.35097280577981e-06	0.815184009732925	0.562	0.197	0.0241999758699337
TBC1D8	1.36978965463286e-06	0.763489224436777	0.961	0.705	0.0245370420834383
OAS3	1.38567355473189e-06	0.576939592350137	0.344	0.016	0.0248215703859124
ENSMMUG00000016603	1.47563307152125e-06	0.58631733379355	0.875	0.574	0.0264330152101601
PLBD1	1.60152718979323e-06	-0.855759277515827	0.453	0.754	0.0286881565507661
MGAT1	1.60779607485316e-06	0.69904072252593	0.891	0.541	0.0288004510888446
ID3	1.65428395520123e-06	-1.14121237977009	0.164	0.459	0.0296331884895196
SLC25A6	1.67232172566296e-06	-0.593878157138698	0.992	0.984	0.0299562990718006
VOPP1	1.79062262955575e-06	0.730746577095925	0.695	0.279	0.0320754231632322
VAPB	1.87852285985457e-06	0.459735354826367	0.359	0.033	0.0336499799885749
PLEKHD1	1.95894084853325e-06	1.00481648113677	0.43	0.082	0.0350905074197762
GAS2L3	2.0543878191471e-06	-0.405001933628496	0.016	0.213	0.036800249004382
TAOK3	2.17869009093309e-06	0.726412678141865	0.734	0.344	0.0390268755988844
MS4A7	2.20948169588878e-06	-0.522312734052032	0.039	0.262	0.0395784456184557
ENSMMUG00000063316	2.22596723180368e-06	-0.907222410864053	0.453	0.721	0.0398737510232992
PPIB	2.22743114155969e-06	0.756940828790418	0.961	0.902	0.0398999740387587
RPL23A	2.23205132855649e-06	0.537523423949049	0.992	0.934	0.0399827354484324
ENSMMUG00000054565	2.27144742488468e-06	0.975262597135727	0.703	0.393	0.0406884377219593
DDX58	2.29904636687616e-06	0.437515328211957	0.367	0.033	0.0411828175698526
APH1A	2.41479869918539e-06	0.641752746849095	0.664	0.262	0.0432562890985079
PSMB10	2.5218512661038e-06	0.669376425747286	0.883	0.607	0.0451739217297173
DNAJA1	2.60893021074975e-06	0.732391250121393	0.891	0.574	0.0467337668651603
CDKN1A	2.65379564700228e-06	1.28302413244002	0.781	0.475	0.0475374414247519
PSMC2	2.67186385772938e-06	0.633606937189853	0.594	0.213	0.0478610972835064
SP140	2.73523317744549e-06	0.655630061023125	0.531	0.18	0.0489962319075811
CD1A	2.75107213486855e-06	-0.494586765911684	0	0.164	0.0492799551519004
PDIA3	2.78061696409854e-06	0.684778610749466	0.797	0.557	0.0498091916778971
TTC24	2.81447452629212e-06	0.626797143533311	0.391	0.049	0.0504156821894707
ENSMMUG00000004441	2.86935933520047e-06	0.440371858987321	0.992	1	0.051398833771446
SNX6	2.87745808351718e-06	0.689702025552472	0.836	0.525	0.0515439066500432
ENSMMUG00000014947	3.06544267107888e-06	0.81123784931259	0.625	0.246	0.0549112745670359
RBCK1	3.23735600833796e-06	0.545107037260358	0.703	0.311	0.057990758177358
COPE	3.42690744422044e-06	0.544771460700255	0.93	0.689	0.0613861930483208
GPR132	3.46492135341257e-06	0.722185789003957	0.469	0.131	0.0620671362036794
ENSMMUG00000001200	3.56101094419514e-06	-0.801809457660396	0.445	0.656	0.0637883890433676
MSRB1	3.62514524744381e-06	0.691675245052171	0.609	0.23	0.0649372268174609
ENSMMUG00000062590	3.62978910731672e-06	0.574097217152171	0.453	0.115	0.0650204122793644
COX19	3.72285607441728e-06	0.667514366067058	0.602	0.23	0.0666875208610368
ERO1A	3.85311001152213e-06	0.652962077275518	0.664	0.311	0.0690207596363959
NMI	4.05229341165203e-06	0.708773318906876	0.609	0.279	0.0725887318829228
RPL37A	4.21838817980558e-06	-0.541898413775518	1	0.984	0.0755639874648573
NDUFB11	4.2611281902863e-06	0.489936008185776	0.977	0.836	0.0763295892725985
ENSMMUG00000019253	4.36520397202481e-06	0.664791123276782	0.453	0.098	0.0781938987508805
ENSMMUG00000042951	4.44535070851037e-06	0.720990436795094	0.781	0.426	0.0796295672415463
NAAA	4.51682433077789e-06	-0.926186396211605	0.648	0.836	0.0809098742372244
FAM111A	4.54035982826807e-06	0.627844731553614	0.484	0.131	0.081331465603766
PAG1	4.56266076474478e-06	0.66540768394401	0.344	0.033	0.0817309422788733
ENSMMUG00000016894	4.7684144483953e-06	-0.47574152794903	1	0.967	0.0854166080141051
AP3S2	4.78955788464619e-06	-0.599157242659814	0.148	0.426	0.0857953503876672
CEP170	4.79412257267139e-06	0.693196772555764	0.75	0.393	0.0858771176442625
SAMD9L	4.80866898559944e-06	0.824318241978987	0.742	0.426	0.0861376875390427
SPECC1	4.92477102976469e-06	-0.498659049832066	0.07	0.311	0.0882174234561748
PALLD	5.2668126404945e-06	0.7745442831695	0.305	0.016	0.0943444148291779
ST6GALNAC4	5.42712851372461e-06	1.05268838480664	0.648	0.344	0.0972161530663489
CNPY3	5.68168413118549e-06	0.753020101932652	0.672	0.328	0.101776007841926
NDUFV2	5.69548276700596e-06	0.639559849786195	0.906	0.672	0.102023182805378
CRIP1	5.84102793784815e-06	-1.16913637520332	0.992	1	0.104630333450674
PARP14	5.85105434549419e-06	0.620197721058916	0.492	0.131	0.104809936490837
ALG2	5.90929282961918e-06	0.561598694386743	0.461	0.115	0.105853162456968
FCRLA	6.0643414062577e-06	1.13844396436083	0.383	0.066	0.108630547610294
PABPC1	6.1633377085545e-06	-0.510532162710884	0.984	0.967	0.110403868373337
PFKL	6.19505742408846e-06	0.636575547991703	0.82	0.426	0.110972063637697
ATP6V1FNB	6.49353508284183e-06	-0.801994985093425	0.5	0.705	0.116318693938946
NUCB1	6.59561163157805e-06	0.587374213183483	0.617	0.23	0.118147191156458
TMEM176B	7.01345940655436e-06	-1.42878493203644	0.039	0.246	0.125632098349608
RPS4Y2	7.01360375670838e-06	-0.660146582120372	0.422	0.672	0.125634684093917
RPL24	7.23830134414501e-06	-0.380239771667953	1	1	0.12965969197767
FLNB	7.37679969814435e-06	0.585520133781598	0.391	0.066	0.13214061299286
RPL3	7.43394430516368e-06	-0.433877259761101	1	0.984	0.133164244338397
ENSMMUG00000064120	7.48119731128613e-06	1.3552204369167	0.977	0.951	0.134010687437068
ENSMMUG00000005959	7.49746304325256e-06	0.517769435009263	0.273	0	0.134302055493783
PTPRS	7.52704419623077e-06	0.612600617698746	0.297	0.016	0.134831942687082
SCLT1	7.58048046055878e-06	0.529002275364755	0.836	0.508	0.135789146489989
ENSMMUG00000060287	7.68489999369099e-06	-0.518016219172238	0.977	0.984	0.137659613586987
SDHB	7.7292447870192e-06	0.914974519030478	0.664	0.361	0.138453961869875
RBPJ	7.83622363232869e-06	-0.68437671944729	0.219	0.492	0.140370273925904
GTF3C6	7.8392371867112e-06	0.425821482540483	0.688	0.295	0.140424255725558
GPR34	8.06319352013868e-06	0.995264694081567	0.469	0.164	0.144435985526244
TSPAN1	8.08680241048273e-06	-0.554371574339212	0.016	0.197	0.144858891578977
LAMTOR5	8.23248672239969e-06	0.638005031887812	0.609	0.246	0.147468534658346
BAK1	8.25325718117326e-06	0.584361322831076	0.508	0.164	0.147840595886357
SIGLEC1	8.32588636928431e-06	0.865912442655825	0.438	0.115	0.14914160253299
ENSMMUG00000061756	9.08065884046579e-06	0.534186613896802	0.445	0.098	0.162661841809264
TIGIT	9.18716707339219e-06	1.23038536180307	0.32	0.033	0.164569723785674
COX4I1	9.56175427746544e-06	-0.520509206012618	0.984	0.967	0.171279704372238
CALR	9.79835229305655e-06	0.614187752556537	0.953	0.918	0.175517884625522
ENSMMUG00000057696	9.86131186425111e-06	0.625697537873224	0.352	0.049	0.17664567942433
EIF4A1	1.01199402021255e-05	0.531375935873204	0.961	0.885	0.181278488840675
C11H12orf57	1.02269907664803e-05	-0.584980399411877	0.852	0.934	0.183196085599961
CARHSP1	1.06196679664938e-05	0.550590360014861	0.68	0.295	0.190230112283804
ENSMMUG00000056624	1.06994600270631e-05	0.503408782640589	0.547	0.197	0.191659427464781
OPTN	1.07168469624562e-05	0.61692549547795	0.266	0	0.191970879638478
ENSMMUG00000062894	1.07168469624562e-05	0.626744910913293	0.266	0	0.191970879638478
PFDN5	1.07635399398102e-05	-0.427489843644259	1	0.967	0.19280729094182
SEC61A1	1.07805882668523e-05	0.534397440757457	0.445	0.115	0.193112677624125
S100A6	1.11662781491857e-05	-0.608564037985436	0.906	1	0.200021540486364
UBE2N	1.11683537153444e-05	0.587371172170535	0.781	0.459	0.200058720102965
BLNK	1.13585512558129e-05	0.859096288047502	0.531	0.197	0.203465728645376
APOC1	1.14574620531057e-05	-1.68197499128663	0.148	0.41	0.205237517757282
HS3ST1	1.18688492449558e-05	0.681910229204417	0.328	0.033	0.212606696524892
PMAIP1	1.23155643683412e-05	0.850891572608957	0.648	0.328	0.220608704530095
BBX	1.23359380544675e-05	0.650677006486786	0.664	0.311	0.220973658369677
RPS28	1.24274892051385e-05	-0.32123776181613	1	1	0.222613614131647
ATP5IF1	1.26213280494638e-05	-0.69287820740671	0.523	0.738	0.226085849350045
SLC6A9	1.26771825533788e-05	0.575479663538443	0.297	0.016	0.227086371078675
RPL27	1.30911621901215e-05	-0.310962887895911	1	0.967	0.234501988311647
RPS14	1.30912780275324e-05	-0.399817861041443	1	1	0.234504063307188
PLIN3	1.31681408352693e-05	0.526923345551461	0.375	0.066	0.235880906782179
TM9SF1	1.3534520823685e-05	0.50482763148574	0.617	0.246	0.242443871514669
ENSMMUG00000006397	1.43383650534706e-05	0.639728127136426	0.727	0.361	0.256843133202819
KARS1	1.43393618481933e-05	0.610053524694989	0.688	0.344	0.256860988786687
HSBP1	1.52611240675094e-05	0.853635105893194	0.945	0.82	0.273372515421295
NAMPT	1.54858421424328e-05	0.565464454334681	0.555	0.197	0.277397890297399
LAIR1	1.5580555108607e-05	1.1096358722529	0.508	0.213	0.279094483660478
MRPS34	1.60386388118437e-05	-0.585523296524334	0.188	0.459	0.287300137036556
RPL27A	1.60975036957016e-05	-0.634012163237298	0.977	0.967	0.288354583701103
ELOA	1.65198157774366e-05	-0.32568734933308	1	1	0.295919460021222
MYL12B	1.67336072008226e-05	0.416431981630448	1	0.984	0.299749105788336
AP1S2	1.67466133618408e-05	0.606038703137264	0.75	0.377	0.299982085150654
PSMD6	1.67698560400345e-05	0.581753339757936	0.555	0.213	0.300398431245139
ENSMMUG00000050007	1.67961388657092e-05	-0.736253307144697	0.008	0.164	0.300869235501448
SRP54	1.76324414901182e-05	0.477779319954627	0.445	0.115	0.315849924412488
DESI1	1.76324414901182e-05	0.534309004302735	0.445	0.115	0.315849924412488
COA4	1.76886757668599e-05	0.441203634572609	0.375	0.066	0.316857249011761
KLHL6	1.79184809562265e-05	0.592429641402307	0.547	0.197	0.320973749368885
UQCRH	1.81531847049976e-05	-0.471105860125453	0.891	0.934	0.325177997620621
FKBP2	1.83160697249731e-05	0.762747856952403	0.758	0.443	0.328095756983443
CTSH	2.04136195920983e-05	0.753234623791602	0.938	0.869	0.365669167753257
AIM2	2.04402131161922e-05	0.64430572178537	0.641	0.295	0.36614553755035
TMEM167A	2.05638029357687e-05	0.569281892460804	0.609	0.23	0.368359401988425
LTB	2.15253609195378e-05	-1.14494039069489	0.062	0.279	0.385583790151681
TOR1B	2.1685996363758e-05	0.38463400443174	0.25	0	0.388461252863997
BCAS4	2.1685996363758e-05	0.726305500097471	0.25	0	0.388461252863997
BUD31	2.1727477694564e-05	0.585221485848401	0.695	0.344	0.389204307942724
WDR45	2.17905181611068e-05	0.47923325236434	0.445	0.115	0.390333551819906
JPT2	2.19513659713231e-05	0.511338594469537	0.398	0.082	0.39321481864431
SCN9A	2.19942103855e-05	-0.469640589632352	0.062	0.279	0.393982290635461
ENSMMUG00000040145	2.28690543710357e-05	0.414626646101667	0.312	0.033	0.409653370948363
DDX39A	2.3305307280451e-05	0.539585057486308	0.695	0.328	0.417467969314718
DCHS1	2.33834056109666e-05	-0.402095291160506	0.016	0.18	0.418866944709244
CYC1	2.38879540087993e-05	0.565230460610951	0.852	0.574	0.427904920159622
CCDC97	2.40927260642074e-05	0.520705001410231	0.352	0.066	0.431573001988147
PCBP1	2.58024033994885e-05	0.737925294672625	0.914	0.639	0.462198452095037
SMPD1	2.58766367416766e-05	0.48046476959069	0.367	0.066	0.463528193953652
RO60	2.63736100081474e-05	0.505528536061218	0.75	0.328	0.472430476075944
APOE	2.68218253654841e-05	-1.97438385558523	0.094	0.328	0.480459357771916
DHRS9	2.71503933702915e-05	0.712316421302795	0.672	0.393	0.486344996442032
GALNS	2.72734964849323e-05	-0.701051191171327	0.523	0.689	0.488550142534592
ATOX1	2.92084059172706e-05	0.59822269734122	0.969	0.934	0.523210175196068
ATP2B1	2.9290822663533e-05	-0.513808976112397	0.109	0.344	0.524686506371866
RBM8A	2.98690808592017e-05	0.615983557529395	0.789	0.508	0.53504484543088
TIGAR	2.99806772067021e-05	0.853658276632513	0.5	0.18	0.537043870803655
ABCA6	3.0420126773002e-05	-0.297973709068773	0	0.131	0.544915730884784
EHD1	3.07036146061165e-05	0.540848395399909	0.242	0	0.549993848439366
CMPK2	3.07036146061165e-05	0.458980098251026	0.242	0	0.549993848439366
IKZF2	3.07130765847098e-05	0.666355698138828	0.438	0.131	0.550163340861907
PSMB2	3.31323198614184e-05	0.577171309981291	0.75	0.393	0.593499245677588
PLA2G6	3.50325425434453e-05	0.480628930479575	0.414	0.098	0.627537934580735
HNRNPA2B1	3.52280535049961e-05	0.457805226597471	1	0.967	0.631040122434995
GGCT	3.53100735752055e-05	0.460933813811837	0.273	0.016	0.632509347952656
ENSMMUG00000013429	3.5667364259174e-05	-0.336293085121434	1	0.984	0.638909495974585
ICAM1	3.59585089020709e-05	0.671364146308797	0.625	0.279	0.644124769962796
ACTN1	3.64227443386627e-05	-0.658171952246651	0.406	0.689	0.652440619338464
SEMA7A	3.66720533179741e-05	0.644789040697697	0.312	0.049	0.65690649108487
CXCL9	3.71799949079263e-05	1.95964320388297	0.266	0.016	0.666005248785684
TRA2B	3.86978394616627e-05	0.517537334043838	0.867	0.607	0.693194398276764
ENSMMUG00000050728	3.93797626988461e-05	0.598716975010238	0.328	0.049	0.705409689224431
TNFSF13B	3.98611927106855e-05	0.636070704729887	0.758	0.475	0.71403354502651
IL13RA1	4.02773463816418e-05	-0.539723131923432	0.141	0.393	0.721488105734349
SNX3	4.12565396822171e-05	0.734265808759274	0.891	0.672	0.739028395327556
PARP15	4.1521543864419e-05	0.402894647078036	0.273	0.016	0.743775415243338
NR4A1	4.15793715509433e-05	-0.760504888428369	0.234	0.508	0.744811282592047
ARMCX1	4.15793994635351e-05	0.460580549419773	0.305	0.033	0.744811782590304
APPBP2	4.15793994635351e-05	0.4712573455959	0.305	0.033	0.744811782590304
LAMP1	4.22588838723846e-05	0.3165587231586	0.461	0.131	0.756983386806025
YIF1B	4.22707564267242e-05	-0.690415272037222	0.609	0.77	0.757196059871911
BLK	4.31159898314712e-05	0.690754348504125	0.289	0.033	0.772336725851143
CBLB	4.31311882549427e-05	0.580725447348706	0.406	0.098	0.772608975210788
TMEM140	4.33381502895727e-05	0.463453532845878	0.234	0	0.776316286137116
CISD2	4.42652191218517e-05	0.742715685118505	0.703	0.377	0.792922870129729
SNRPA1	4.43295317221516e-05	0.745836998746574	0.867	0.656	0.794074901738901
MIEN1	4.56202845341641e-05	0.49780414233378	0.586	0.246	0.817196156860481
MAPK1IP1L	4.68988926105175e-05	0.500443424926096	0.57	0.262	0.8400998633322
TRIM14	4.70275555900961e-05	0.414806303206186	0.359	0.066	0.842404603285391
RPS2	4.73335662517973e-05	-0.46633230332882	0.867	0.934	0.847886172268445
CHAC1	4.76928333645425e-05	0.892921627995831	0.258	0.016	0.85432172405905
ABHD3	4.78301685830918e-05	0.494737163736158	0.289	0.033	0.856781809828923
HSPA8	4.96781764851416e-05	-0.540325014940808	0.977	0.967	0.889885175378342
NSA2	5.02193405753894e-05	-0.650264086522162	0.875	0.902	0.899579047726949
ZNF107	5.02586623843786e-05	0.38003001036488	0.383	0.082	0.900283419291374
GSTM4	5.03290791214146e-05	-0.673134215709418	0.367	0.607	0.901544794301899
ACSL1	5.03569821985006e-05	0.48842707215551	0.328	0.049	0.90204462212174
HNRNPDL	5.28958303720751e-05	0.557185104383318	0.938	0.705	0.947523009454981
SSR3	5.38938971758629e-05	0.526429643586462	0.938	0.672	0.965401380111233
RAB30	5.45719896557206e-05	0.511851977685022	0.578	0.246	0.977548050702924
FAM118B	5.55088700760002e-05	0.531953707474516	0.523	0.197	0.994330389671392
MAPT	5.60782569720151e-05	-0.492221251883784	0.008	0.148	1
BTF3	5.67541884816054e-05	-0.437391638570822	0.953	0.984	1
ZNF267	5.74011513202043e-05	0.469581200905544	0.375	0.082	1
LTC4S	5.78529250165824e-05	-0.415999311776756	0.008	0.148	1
MCL1	5.83273478660162e-05	0.558080621909867	0.859	0.607	1
PIH1D1	5.92242838728661e-05	0.46234149208853	0.43	0.115	1
STK17A	5.94987913066233e-05	0.497068297856682	0.5	0.164	1
FBXO7	6.0625969008878e-05	0.542852590138811	0.609	0.262	1
SPCS3	6.09632757273699e-05	0.608401144931223	0.859	0.738	1
EED	6.10061045636803e-05	0.419978617972946	0.375	0.082	1
NDRG2	6.15630550272221e-05	-0.309025700555601	0.008	0.148	1
SGTA	6.24665901180111e-05	0.715632704072628	0.453	0.148	1
TRIO	6.29893058848141e-05	-0.500366531533103	0.055	0.246	1
RPL22	6.3665066194641e-05	-0.294237734122817	0.992	0.984	1
THEMIS2	6.45646370596605e-05	0.572655808936778	0.609	0.295	1
DBN1	6.49982228049248e-05	-0.704451626070698	0.203	0.492	1
ST8SIA4	6.60367541494525e-05	0.775858319304717	0.578	0.279	1
HNMT	6.60608185450245e-05	-0.509645435737119	0.141	0.377	1
OTULINL	6.69490410024197e-05	-0.613324662571074	0.18	0.426	1
DUSP22	6.83686353004383e-05	-0.441597281167087	0.047	0.23	1
BCL3	6.88278921620542e-05	0.478290683788531	0.312	0.049	1
DYNLT1	6.89099365168251e-05	0.598735029908278	0.609	0.279	1
HSP90B1	7.34130916218903e-05	0.648035749430565	0.914	0.82	1
ENSMMUG00000050761	7.39215172976887e-05	0.508879469803453	0.281	0.033	1
DPM2	7.75971320160779e-05	0.456821165745458	0.484	0.164	1
MED17	7.76128048042412e-05	0.477044027485349	0.445	0.131	1
GMPPB	7.90054933855128e-05	0.474733819090967	0.375	0.098	1
FUCA1	7.96920085985369e-05	0.527330934228251	0.766	0.475	1
GOSR2	8.08776753051613e-05	0.513893302632445	0.328	0.066	1
CORO1B	8.16360837595313e-05	0.60411165084497	0.586	0.262	1
UBE2B	8.25572272260052e-05	0.551161732143341	0.672	0.344	1
RPS9	8.32646820082121e-05	-0.33635816313308	1	1	1
DDX39B	8.35428532442433e-05	0.511818763454648	0.703	0.377	1
PARP6	8.35600915110809e-05	0.594618137122115	0.953	0.787	1
FLOT1	8.50161247279467e-05	0.52250413410148	0.836	0.623	1
CHCHD2	8.52371770570333e-05	0.399745376200582	0.984	0.934	1
TLR9	8.55763201147531e-05	0.55328031184664	0.219	0	1
PDIA5	8.55763201147531e-05	0.44138667210184	0.219	0	1
MYO7B	8.55763201147531e-05	0.346648199429898	0.219	0	1
MT1E	8.62119143715367e-05	-1.99973001277681	0.312	0.541	1
ENSMMUG00000012140	8.72980664851948e-05	-0.368669439310388	1	1	1
SEPTIN6	8.75481562440916e-05	0.471941924609997	0.922	0.672	1
PZP	8.83693841724124e-05	-0.440337032778828	0.031	0.197	1
SH3BP2	8.98798833372196e-05	0.463456802137081	0.336	0.066	1
CHMP2A	8.98979140120133e-05	0.572387406767268	0.688	0.41	1
CRLF3	9.10795685682082e-05	0.546826271443334	0.594	0.311	1
HNRNPF	9.51615452858616e-05	0.554414121398388	0.859	0.574	1
GLMP	9.88574188470789e-05	0.569234256643105	0.633	0.311	1
DERL1	9.92643892688774e-05	0.448422940902341	0.492	0.164	1
SGK1	9.93904799186619e-05	-1.02972006175856	0.18	0.41	1
SNX18	0.000100119033072823	0.6797588633035	0.578	0.246	1
CD36	0.000100256206502285	-0.313353872101655	0	0.115	1
ZNFX1	0.000101125170407881	0.572236310115127	0.555	0.246	1
BCAS2	0.000101506352877601	0.438686959981718	0.406	0.115	1
MBOAT7	0.000101652104762401	-0.324471822337977	0.023	0.18	1
FKBP1A	0.000101774251516451	0.612322527600231	0.828	0.557	1
ANTKMT	0.000101902881843898	-0.254128561127839	0.016	0.164	1
INSIG1	0.000102033074411344	-0.640705621648332	0.281	0.541	1
MGAT4A	0.000102140920545344	0.525212957291281	0.242	0.016	1
CCDC127	0.000106314366042331	0.413613101941836	0.312	0.049	1
ENSMMUG00000058389	0.000106444182827484	-0.591717818741907	0.789	0.836	1
RNF7	0.000107015722173626	0.601091561040777	0.648	0.361	1
PAOX	0.000107065427029226	0.473493210336326	0.562	0.246	1
TIMM17B	0.000107757415962527	0.484473244641898	0.523	0.197	1
MRPS33	0.000113971352071589	0.41453121700885	0.422	0.115	1
ENSMMUG00000012203	0.000114464672152583	-0.549368199639051	0.156	0.393	1
NINJ1	0.000115127409117856	0.512217611550673	0.547	0.213	1
SPATA6	0.000115589770477259	-0.336923506392687	0.023	0.18	1
BUD23	0.000115755924013353	0.502914335122873	0.648	0.328	1
EEF2	0.000116903393566623	-0.418326166740765	0.953	0.951	1
RPS27A	0.000117008097248633	-0.694314907829934	0.727	0.869	1
TRIM25	0.000118338818777512	0.58966180346913	0.648	0.344	1
SLFN12L	0.00011973280458243	0.304590921891477	0.211	0	1
CCR7	0.00011973280458243	1.10218422285409	0.211	0	1
CST6	0.000120595472856961	-0.521048844275782	0.039	0.213	1
ODF3B	0.000120805741320572	0.600403979334543	0.656	0.311	1
GRINA	0.000121736894207354	0.458924112290053	0.32	0.066	1
JAML	0.00012189763639982	-0.796476814825691	0.516	0.656	1
GBP7	0.000122078319240442	0.442323480029298	0.242	0.016	1
ENSMMUG00000022874	0.000122213563528226	0.651471783851942	0.75	0.492	1
TSPAN13	0.000122582764387802	0.812059093486949	0.523	0.23	1
CFAP410	0.000124262298702793	0.345784565893816	0.242	0.016	1
SF3A2	0.000124618598020234	0.463758344947331	0.602	0.279	1
AIF1	0.000124731922201628	-0.692003151551135	0.398	0.672	1
PDIA6	0.000127829246918043	0.686066045007133	0.625	0.361	1
ENSMMUG00000064873	0.000129162228922852	1.08924679395817	0.742	0.525	1
ATP6V1A	0.000135058496508845	0.455009083356917	0.352	0.082	1
SLC31A2	0.000137225440515103	0.555102181561827	0.234	0.016	1
DERL2	0.000142771223588049	0.49187961747722	0.453	0.164	1
SCAPER	0.000143555436143713	0.382273601533235	0.273	0.033	1
TFG	0.000143691923512644	0.494405274542724	0.57	0.246	1
VMO1	0.00014569838565959	0.822058248979801	0.984	1	1
NOSIP	0.000146320987819489	0.524567990461305	0.711	0.361	1
RPS4X	0.000147379925800041	-0.346049219055707	1	0.984	1
ENSMMUG00000031981	0.000148808367738951	-0.535756782530695	0.227	0.443	1
INPP5F	0.000149368180199233	-0.947781196991104	0.266	0.475	1
ARF1	0.000150963012371262	0.429329132338901	0.938	0.869	1
CALCRL	0.000152548629471852	1.05738392121968	0.727	0.475	1
ENSMMUG00000003130	0.000154867949423996	0.479355174428125	0.328	0.066	1
SAMHD1	0.000155777400404991	0.548821029461022	0.898	0.721	1
PTK2B	0.00015592889954546	0.384123184004848	0.273	0.033	1
EMP3	0.000156543117755626	-0.655032894693651	0.852	0.885	1
SLC20A1	0.000158200106379777	0.776666696051424	0.57	0.262	1
SLAMF9	0.000158426759533427	-0.46775812649679	0.07	0.262	1
STARD3NL	0.000158521129589925	0.370737984130809	0.273	0.033	1
FNBP1L	0.000163380497168211	0.583901906431205	0.75	0.475	1
TARS1	0.000164768217887661	0.453452049576125	0.672	0.344	1
RSAD2	0.000167054479105932	0.40879192447486	0.203	0	1
PNPLA6	0.0001697214045673	-0.54494622592464	0.273	0.492	1
CASP1	0.000169959046784711	0.933564760571921	0.695	0.492	1
AK2	0.00017210184285863	0.513192523325979	0.602	0.295	1
PLA2G4C	0.00017280499046809	0.429232574017221	0.234	0.016	1
ETV3	0.000174454600595983	0.537914948491293	0.516	0.213	1
TALDO1	0.000178463617794228	0.515813255736981	0.969	0.852	1
BPTF	0.000179191568874977	-0.503360483400566	0.25	0.492	1
TXNIP	0.000179639792966925	-0.52915828436732	0.781	0.967	1
VWA3B	0.000179652391501075	0.412433243100744	0.266	0.033	1
FOS	0.000180898544972386	-0.868712183354508	0.578	0.77	1
NAF1	0.000185402307457794	-0.278245891126143	0.008	0.131	1
RNF115	0.000185757457135652	0.442829908929328	0.445	0.148	1
SCAMP2	0.000187662164295618	0.548142817821274	0.672	0.377	1
DYNLRB2	0.000187776919613515	-0.636265735636818	0.086	0.279	1
SNTN	0.000191167375115152	-0.358402183833689	0.008	0.131	1
C9orf116	0.000191167375115152	-0.404330634056805	0.008	0.131	1
JTB	0.000191811643634273	0.548185611988729	0.883	0.623	1
PRPF8	0.000195910061952502	-0.582564739891704	0.438	0.623	1
STX11	0.000197840444684662	0.443045832075044	0.352	0.082	1
ENSMMUG00000017466	0.00020468536403209	0.420175018014775	0.977	0.902	1
TPT1	0.000204845633378288	-0.294675152483087	1	1	1
SREBF1	0.000208344802246262	0.429973546876628	0.266	0.033	1
LYAR	0.000212016148884701	-0.849427429477681	0.32	0.525	1
ENSMMUG00000018157	0.000216474707567287	-0.510390095785606	0.258	0.475	1
DNAJC19	0.000223795014253654	0.497416376894254	0.672	0.344	1
ENSMMUG00000057424	0.000226447962445239	0.442001090706054	0.336	0.082	1
AARS1	0.000228820989466524	0.591296523110658	0.461	0.197	1
DDX59	0.000229939517434692	0.455661104383722	0.422	0.148	1
LCP2	0.000231282466909278	-0.491295311088245	0.203	0.443	1
COQ2	0.000231471676954688	0.421904610534325	0.422	0.131	1
PEX16	0.000233156810021382	0.391113120349977	0.336	0.082	1
ENSMMUG00000001858	0.000238410272494735	0.485210233356574	0.898	0.672	1
FAM32A	0.000238986764991003	0.442559892995531	0.508	0.213	1
CCL18	0.000249903118715907	-0.30856404037783	0.016	0.148	1
POU2F2	0.000253273048943871	0.447798612973886	0.25	0.033	1
LANCL2	0.000254204140341216	0.522452542580299	0.312	0.066	1
ENSMMUG00000052747	0.000257331798095144	0.456775397318146	0.719	0.393	1
UBE2V1	0.000257463763526541	0.483328222596456	0.695	0.459	1
RAC2	0.000259778636141525	0.679773633839097	0.516	0.23	1
SYNE2	0.000260017988201183	0.431581001290366	0.32	0.066	1
KLF12	0.000260117730440453	0.432948938543004	0.258	0.033	1
SHKBP1	0.000260587533905074	0.381522791120609	0.508	0.18	1
ENSMMUG00000009066	0.000261798488774953	-0.470366649417266	0.117	0.311	1
RPS11	0.000261837912030538	-0.263604469431995	1	0.984	1
EIF4E	0.000264261616768397	0.410328643785379	0.43	0.131	1
SQSTM1	0.000264268405009289	0.734832341727566	0.789	0.492	1
SELENOF	0.000264931089504332	0.472307951933027	0.648	0.295	1
MICU2	0.000269539894274827	0.494637200088204	0.422	0.148	1
CD82	0.000270715004360297	0.792344764909885	0.398	0.148	1
PTPA	0.000277433553919994	0.486488503118475	0.523	0.246	1
ENSMMUG00000002320	0.000278246514002441	0.356503988366479	0.992	0.984	1
FGL2	0.000278842293044861	-0.619759301186661	0.844	0.934	1
POMP	0.000279170357693311	0.576010126583093	0.875	0.639	1
C13H2orf68	0.000279495223577095	0.403785548814766	0.305	0.066	1
ZNF652	0.000279837364340588	-0.299504741184991	0.039	0.197	1
GPS2	0.000284349611711863	0.448558675582279	0.539	0.246	1
VAV1	0.000285607052794075	0.431354758552774	0.336	0.082	1
HSPA9	0.000288362615480595	0.488893534263386	0.617	0.295	1
ASAP1	0.000288808319746331	-0.475157533324301	0.156	0.361	1
CHRNB1	0.000289405437154892	0.423806952919031	0.406	0.131	1
ARHGAP4	0.000290551864695381	0.460707751290252	0.461	0.164	1
ENSMMUG00000059569	0.000292346991286437	0.344840957890279	0.289	0.049	1
CCNI	0.00029302380541359	-0.659850176205307	0.867	0.885	1
PTCD2	0.000295235107738457	0.336112064874141	0.227	0.016	1
HACD3	0.000299085029140456	-0.371529586094651	0.039	0.197	1
ANG	0.000299085029140456	-0.486564940155878	0.039	0.197	1
MTPN	0.000300247460777978	0.467431640931699	0.898	0.689	1
UNC13D	0.000304772209658225	-0.432480109750308	0.07	0.246	1
BAIAP2	0.00031239313167181	-0.452405059866201	0.188	0.41	1
ITGB7	0.000314275715812194	0.582308301157383	0.586	0.295	1
ENSMMUG00000023620	0.000319820108277887	0.567758972318929	0.703	0.377	1
SLA2	0.000321114795999565	0.588313956157787	0.273	0.049	1
RPN2	0.000321273168052374	0.592831226738365	0.75	0.574	1
MED10	0.000321482839266958	0.404169657293808	0.516	0.197	1
GPX4	0.000323568091094474	-0.495578907894408	0.914	0.951	1
MPP1	0.000324564579837598	0.507510340810655	0.305	0.066	1
TMEM50A	0.000325451254110749	0.508973658828656	0.812	0.541	1
TDRD7	0.000326494002722598	0.284998521494144	0.258	0.033	1
NCOA4	0.000327436272454316	0.362118954408351	0.664	0.344	1
H2AFY	0.000338316331214984	-0.427227469039465	0.781	0.902	1
SNAP23	0.000349778693446364	0.42323683998879	0.469	0.18	1
CRNKL1	0.000351035203781812	0.354118520513223	0.391	0.115	1
IDO1	0.000353658164977298	1.01774914008569	0.242	0.033	1
NFKBIB	0.00036356143678256	0.429549983310745	0.57	0.262	1
ENSMMUG00000062885	0.000364146012844715	0.338546440245183	0.336	0.082	1
IL18BP	0.000365703109284616	0.605827565053961	0.562	0.279	1
BAG5	0.00036827118373555	-0.308394831179662	0.047	0.213	1
ZNF385A	0.000372027342848205	-0.555252523093644	0.25	0.459	1
ENSA	0.000372064601274724	0.552816813770886	0.859	0.574	1
TRIM21	0.000378992647494236	0.35466316440679	0.312	0.066	1
ENSMMUG00000064773	0.000379507826358588	0.570995175647254	0.523	0.23	1
FNBP1	0.000380486664106634	0.597333443093426	0.773	0.607	1
ENSMMUG00000063172	0.000381146762899801	0.494595561658786	0.398	0.131	1
NPM1	0.00039217346452021	-0.494961194998576	0.953	0.967	1
GNG5	0.000396616245657843	0.379160190583336	1	0.951	1
PSMC4	0.000401171844234078	0.511119213682283	0.648	0.344	1
EMC8	0.000402015408979159	0.35235401255743	0.336	0.082	1
TREML2	0.00040687918998038	0.554772652335699	0.477	0.197	1
CRYL1	0.000411057725631606	-0.487570666231247	0.164	0.361	1
CIR1	0.000412559594749024	0.385640489119264	0.539	0.23	1
PHC3	0.000414761536302119	0.287973557477954	0.219	0.016	1
DAPK1	0.000421292593896569	-0.520418821799654	0.062	0.23	1
CFLAR	0.000421692206843094	0.441236380078537	0.742	0.377	1
BORCS5	0.000422499892959207	0.36472193930229	0.375	0.115	1
CMTM3	0.000434499185945452	0.434645971412178	0.609	0.311	1
ENSMMUG00000053817	0.000435128296958085	0.433690435288815	0.711	0.361	1
ANXA7	0.000438309843955673	0.454286963634088	0.82	0.508	1
GM2A	0.000443907536968801	0.387316081198654	0.266	0.049	1
PAIP1	0.000444613972324595	0.484615051201696	0.492	0.197	1
C11H12orf45	0.00044527207631311	0.656977605603783	0.891	0.754	1
TMEM87A	0.000446139766414432	0.390723128938597	0.383	0.115	1
XRN1	0.000446495459484376	0.336187042630619	0.406	0.131	1
AZIN2	0.00044651253393371	0.362424906201797	0.18	0	1
CXCL10	0.00044651253393371	1.33933157597018	0.18	0	1
KCTD5	0.00044651253393371	0.305123444896801	0.18	0	1
TLR7	0.00044651253393371	0.293644152778808	0.18	0	1
PNOC	0.00044651253393371	0.463841367581691	0.18	0	1
ERP29	0.00044831520448554	0.674686551378958	0.703	0.443	1
COX20	0.000449203033236173	0.518721358405824	0.406	0.148	1
INTS12	0.000451048167431549	0.357109786752406	0.273	0.049	1
SEC11C	0.000451829466546691	0.505759403113178	0.617	0.311	1
RAMAC	0.000452694243702849	0.402347491975254	0.5	0.197	1
ELL3	0.000455298016826086	0.459244822976789	0.305	0.066	1
ND3	0.000457791653043683	-0.644790800928456	0.516	0.705	1
PI4K2B	0.00046989805543297	0.378333256030307	0.352	0.098	1
FKBP5	0.000475955514596824	0.254717552384305	0.414	0.131	1
SRRT	0.00047936163349948	0.452224102423541	0.445	0.18	1
GCA	0.000486110088384946	-0.32240083311964	0.07	0.246	1
FOSB	0.000498009430760733	-0.814969957714149	0.305	0.508	1
STX18	0.000498454909902017	0.491483303035195	0.516	0.23	1
ENSMMUG00000045959	0.00050064607699918	-0.326384629769023	0.062	0.23	1
NFYA	0.000501807283596978	0.334744392500204	0.328	0.082	1
ND6	0.000506136255384972	-0.758333478016491	0.164	0.377	1
DYNC1I2	0.0005063186479776	0.352530727806317	0.602	0.295	1
ZMIZ2	0.000510361471004111	0.455141276637651	0.461	0.18	1
RETN	0.000517456381534862	-0.525846341547453	0.094	0.279	1
ARHGAP18	0.000543624607724436	-0.711814138945439	0.172	0.361	1
RNF19B	0.000544745675961702	0.299757093829325	0.367	0.098	1
CIAO2A	0.000544925025383882	0.447318959320936	0.672	0.393	1
EIF6	0.000554331641426694	0.48518604429633	0.773	0.508	1
ADAR	0.000554701630493771	0.419941910329496	0.656	0.361	1
UGCG	0.000561822929476439	0.388261208281114	0.414	0.131	1
MAD2L2	0.000571838102383906	0.495315961033017	0.312	0.082	1
CD48	0.000572072261519467	-0.508359785318647	0.898	0.902	1
RUBCN	0.000572609776242598	0.43399742525916	0.406	0.148	1
COQ10B	0.00057863250396212	0.334217061804229	0.297	0.066	1
HERC6	0.000580944853698808	0.390688928500321	0.211	0.016	1
NUP62	0.000585801365239796	0.887984129480137	0.602	0.279	1
ATAD1	0.000599197114041416	0.287994594412078	0.359	0.098	1
MT1X	0.000607220962390263	-0.810116017672012	0.008	0.115	1
PIK3AP1	0.000612633582307571	0.42673384091191	0.422	0.148	1
HMOX1	0.000613465633287542	0.5943720838916	0.312	0.082	1
ENSMMUG00000028672	0.000616535870984612	0.394008833173219	0.172	0	1
SH3GL1	0.000617102681544487	-0.395536285574494	0.109	0.295	1
MRPS12	0.000618427438812222	0.430586196164783	0.711	0.41	1
RBBP7	0.000619962310067864	0.349822537771092	0.461	0.18	1
FCN3	0.000625715985483854	-0.291588629794256	0.008	0.115	1
MGAT2	0.000628106337908327	0.36843026070338	0.422	0.148	1
LASP1	0.00064074574998749	0.456315302085711	0.586	0.311	1
GMPPA	0.000647432286397447	0.322155305313888	0.234	0.033	1
SNX17	0.000647615868633548	0.418291161275141	0.617	0.295	1
ENSMMUG00000019371	0.00064854206781678	0.708380383254851	0.516	0.246	1
ARFGAP3	0.000659610052419341	0.509915252184246	0.703	0.393	1
SLC39A10	0.000661959588018522	-0.530431890633284	0.188	0.393	1
XBP1	0.000662479402600196	0.478995089220378	0.492	0.213	1
DNAJB9	0.00067199786821387	0.46719980083504	0.398	0.148	1
IFRD1	0.000675222705138959	0.288334219943918	0.359	0.098	1
PSMD8	0.000678285349368218	0.409469794982136	0.766	0.459	1
COMMD6	0.000680407295970399	-0.405191508530847	0.969	0.951	1
FCER1G	0.000684274588462405	-0.630692589231829	0.758	0.902	1
TWF2	0.000686059494458499	-0.584913355066863	0.633	0.77	1
ENSMMUG00000028889	0.000686206350940962	0.370784642686812	0.492	0.213	1
ATP6V1B2	0.000700652716426808	0.330499660205341	0.531	0.246	1
AP1M1	0.000704780625865635	0.48808130462972	0.617	0.328	1
GMFB	0.000717718734837422	0.325420620255888	0.32	0.082	1
MARCKSL1	0.00072061552367506	0.625686895189185	0.203	0.016	1
ENSMMUG00000010236	0.000734797918442062	-0.414465570337815	0.141	0.344	1
NVL	0.000738810248873254	0.297033166637026	0.195	0.016	1
USP11	0.000744440333924103	0.312151442085294	0.391	0.131	1
SIT1	0.000751663597226125	0.65196003726684	0.195	0.016	1
P4HB	0.000753508199824449	0.616705437264381	0.695	0.508	1
NADK	0.00076409983712108	0.437388204743078	0.406	0.148	1
DDX47	0.000769963759891683	0.380689201708313	0.438	0.164	1
ZNF506	0.00077431336795856	0.372440442113766	0.422	0.164	1
C1GALT1C1	0.000774874281611338	0.319798946721243	0.414	0.148	1
SRP14	0.000782457183169731	0.325295566087167	0.992	0.918	1
TAPBP	0.000796838769944441	0.367367603490456	0.867	0.705	1
DCAF6	0.000803128075784415	0.363142564545303	0.258	0.049	1
ARMC8	0.000820884286881726	0.431321419132878	0.398	0.148	1
SLC25A11	0.0008228920567595	0.412185168929391	0.383	0.131	1
SLC2A8	0.000833247091804519	0.368177583339963	0.195	0.016	1
CACNB4	0.000834879804003887	-0.383184636837496	0.023	0.148	1
CPD	0.000839114011262471	-0.367720822402345	0.016	0.131	1
GDI1	0.000849054748668236	0.406731092833324	0.578	0.262	1
MR1	0.00085438417674035	0.350182030740853	0.227	0.033	1
VPS51	0.000859141466273923	0.345269593080992	0.484	0.197	1
POLE4	0.000868708901429045	0.498497148582783	0.711	0.426	1
IVNS1ABP	0.000872545059097782	-0.757682286548644	0.398	0.574	1
PPDPF	0.000885891214956459	-0.498672244647331	0.57	0.738	1
CARD11	0.000897836705330635	0.256005970061725	0.414	0.148	1
MRPL49	0.000898785124093735	0.35646072677767	0.391	0.131	1
ENSMMUG00000020549	0.000906305083092487	0.406691821083391	0.398	0.148	1
ARL4D	0.000908059451502932	-0.287069041582249	0.016	0.131	1
PHF10	0.000911137004972205	-0.275286676558074	0.031	0.164	1
SHISA5	0.00091591379052084	0.4596512235161	0.836	0.705	1
SDCCAG8	0.000916389205381531	0.464182700356018	0.477	0.197	1
ENSMMUG00000040181	0.00091653600171359	0.497300434430995	0.656	0.41	1
RPL28	0.000917110655825971	-0.261757509346467	1	0.967	1
KIF20B	0.000922324460933006	0.426198799342739	0.445	0.18	1
RAB11FIP1	0.000928563368053325	-0.614672753829485	0.195	0.393	1
CARS1	0.000931680458439125	0.397336310045334	0.484	0.197	1
SLC41A2	0.000932468710122707	0.46625946236221	0.469	0.213	1
NR1H2	0.000933150986879118	0.38437089923447	0.695	0.344	1
VAMP3	0.000955210584976998	-0.355868277721711	0.148	0.344	1
TMEM14B	0.000957137432972924	-0.473167500327135	0.891	0.885	1
CCDC88A	0.000973283202081969	-0.520565644492585	0.695	0.836	1
AFDN	0.000974357349802303	-0.303611307355286	0.031	0.164	1
SOX4	0.000974357349802303	-0.314809052232984	0.031	0.164	1
SERPING1	0.000974611441944866	0.422911017905203	0.258	0.049	1
GPN3	0.000975698689433604	0.362220642488028	0.398	0.148	1
PFDN1	0.000977676082325914	0.429391874461676	0.523	0.262	1
SUSD1	0.000979896864621916	0.638635005082915	0.367	0.148	1
SELL	0.000980702125968925	1.19143635540083	0.5	0.295	1
PREX1	0.000982566632658327	-0.464169223856307	0.453	0.623	1
RPS12	0.00101494661955803	-0.252849661438344	1	0.984	1
PGAP6	0.00103689304315173	-0.317295668329801	0.109	0.295	1
ENSMMUG00000051392	0.00103884688218718	0.613561715982423	0.703	0.557	1
NELFA	0.00103895481705962	0.284866034838049	0.195	0.016	1
ZNF394	0.00103895481705962	0.278482974855744	0.195	0.016	1
EEF2K	0.00104316585130891	0.449577322814966	0.375	0.131	1
CDC42SE1	0.00105280290048636	0.493509239390217	0.727	0.443	1
IPO5	0.00106468741885834	-0.390942873376873	0.133	0.311	1
SNRPC	0.00107842469509958	0.345760384431538	0.359	0.115	1
ENSMMUG00000008587	0.00108645192957769	0.706924256620032	0.391	0.148	1
FAM183A	0.00108714846977322	-0.581730472669046	0.023	0.148	1
TCTA	0.0010926701026846	0.250032598583115	0.195	0.016	1
GAB1	0.00109860970156672	0.289972607253117	0.227	0.033	1
FIBP	0.00110047193710832	0.376433313341263	0.703	0.41	1
TAF11	0.0011142231053524	0.374826503972922	0.336	0.115	1
CCDC112	0.00111532284875434	0.395415260458932	0.242	0.049	1
VMAC	0.0011322651446528	-0.389515594322289	0.062	0.213	1
STX17	0.00113494020172355	0.420165564097199	0.414	0.164	1
TMEM268	0.00113955923403847	0.340951931922881	0.273	0.066	1
SRGN	0.0011445792976178	0.513996976832507	0.969	0.934	1
NDUFB7	0.00114752344324598	-0.488637174258925	0.836	0.852	1
NOD1	0.00115579630906969	0.388370388571237	0.273	0.066	1
LAPTM5	0.00115608688528603	0.606072565152324	0.969	0.934	1
ST3GAL5	0.00116002402339682	0.300904110236294	0.188	0.016	1
NUCB2	0.0011619362854685	0.447924437224074	0.344	0.115	1
FBXW11	0.00116495655755953	0.381576512152721	0.367	0.131	1
TNFSF10	0.00116721003496458	0.493606737006765	0.156	0	1
TRIB3	0.00116721003496458	0.422290842848186	0.156	0	1
DELE1	0.00117734552110567	0.338558843423204	0.516	0.23	1
SEMA4A	0.00122791770082635	0.519630333950995	0.844	0.689	1
MRPL14	0.0012379422131183	0.404616666835747	0.523	0.246	1
FAM168B	0.00124023679105807	0.318944091034326	0.273	0.066	1
DDX60L	0.00124133016355689	0.34116159588406	0.188	0.016	1
RAB27B	0.00124133016355689	0.525881699486173	0.188	0.016	1
RPIA	0.00128149254744045	0.356980233944007	0.531	0.246	1
NDUFB4	0.00128710320111517	0.413144925472036	0.922	0.672	1
C3H21orf91	0.0012946261342371	0.361608032355226	0.297	0.082	1
DEK	0.00132095708856854	0.468210229796596	0.82	0.656	1
LGMN	0.00132107345514422	0.31568455853545	0.742	0.492	1
TSPAN33	0.00133096085582623	0.263431101103607	0.25	0.049	1
LGALS3	0.00133417018347105	-1.39884718801365	0.398	0.607	1
SRGAP2	0.00133592552402174	0.354703732051239	0.375	0.131	1
RNASEH1	0.00136097098944692	0.437951867920813	0.305	0.098	1
COPG1	0.00137099331533128	0.472032742464902	0.57	0.295	1
HYPK	0.00137570682249554	0.438973404544406	0.781	0.525	1
ENSMMUG00000011278	0.00139207725688036	0.381438142033818	0.234	0.049	1
RELB	0.00140572241962468	0.426108622918071	0.344	0.115	1
SNX2	0.00142782260079922	0.510892459583607	0.602	0.361	1
DCPS	0.00142984974246413	0.411026887892238	0.484	0.213	1
APC	0.00143069468914993	-0.409150366772297	0.078	0.23	1
ENSMMUG00000057434	0.00144165791147747	0.374296507319953	0.297	0.082	1
HCCS	0.00144165791147747	0.30773646727129	0.297	0.082	1
XAF1	0.00144165791147747	0.345677159743427	0.297	0.082	1
CHST12	0.00145839385610074	0.516217241296444	0.516	0.262	1
TLN1	0.00145855698487101	-0.441093610361617	0.727	0.82	1
ARPC3	0.00145988133795614	0.275285875633755	1	0.984	1
CSRP1	0.00146189149076701	0.513266654812856	0.719	0.475	1
MT2A	0.00146202034425094	-2.2224800708425	0.344	0.508	1
IMPDH2	0.00146423986962749	-0.482782579462134	0.297	0.475	1
PYCR2	0.00147291863471059	0.308583692726075	0.367	0.131	1
S100A2	0.00147784874933504	-0.465571554421575	0.125	0.295	1
UBAC2	0.00148584449253418	0.422274975681781	0.438	0.197	1
AP4M1	0.00149942978965758	0.300696580322859	0.234	0.049	1
CSF2RB	0.00150965682278429	0.560420083315745	0.781	0.574	1
LRCH3	0.00152143929138645	0.305946630486174	0.328	0.098	1
GPBP1	0.00152912029424512	0.408816024365626	0.625	0.328	1
ENSMMUG00000006283	0.00154059184387942	0.400385501990874	0.984	0.951	1
PLD4	0.0015466428419308	0.466044894951592	0.367	0.131	1
PSMD13	0.00155399526843412	0.438359794819408	0.594	0.344	1
GABARAPL1	0.00156186921817921	0.318446086533202	0.297	0.082	1
C16H17orf49	0.00156677174423983	-0.453070215543687	0.859	0.885	1
CTNNBL1	0.00156701106262529	0.375210584277981	0.445	0.197	1
ADAP2	0.00157286990966427	0.589253335438361	0.469	0.262	1
MECP2	0.00158117764446001	0.310581346807021	0.32	0.098	1
PAK2	0.00158930341151387	-0.562165399217957	0.711	0.787	1
MZB1	0.0016006912961452	0.29179862906195	0.148	0	1
GAPDH	0.00160208045415235	-0.32777366698552	0.977	1	1
EPS8	0.00161185722930877	0.416904042299273	0.406	0.164	1
IPO7	0.00162366481425496	-0.471813187328286	0.211	0.393	1
ECE1	0.00163571364434795	0.564729104295812	0.617	0.361	1
STX5	0.00165972163480518	0.272160801408081	0.336	0.098	1
PGAM4	0.00166256639905949	0.28596143878809	0.234	0.049	1
UBA5	0.00167330564690625	0.371046883947142	0.352	0.115	1
SLC3A2	0.0016828552036847	0.570565333720445	0.359	0.131	1
ASNS	0.00168501986989612	0.405557053718281	0.242	0.049	1
SPCS2	0.00169790706343567	0.420626568177847	0.68	0.443	1
ENSMMUG00000018240	0.00173164637878269	-0.298231509804375	1	0.967	1
CCT8	0.00173195022717934	0.401016131822345	0.867	0.656	1
MED16	0.00173454536235713	0.297086072481745	0.242	0.049	1
PSMC1	0.00173578642039849	0.389347212441927	0.492	0.23	1
C20H16orf70	0.00173711884783219	-0.364674884289019	0.047	0.18	1
ENSMMUG00000044585	0.00173908654398296	0.30729165659483	0.945	0.803	1
LYPLA1	0.00176905596245529	0.379850079864324	0.406	0.164	1
TMC4	0.00178125279448089	0.264489220968615	0.18	0.016	1
RBM7	0.00180158679398334	0.260867865035707	0.352	0.115	1
ENSMMUG00000040370	0.00183491537855248	0.439533761655695	0.633	0.377	1
FAM207A	0.00184466490570263	0.286804684394324	0.266	0.066	1
ATP5F1E	0.00185282581339697	0.309230278502899	1	0.967	1
CD79A	0.00185283224548415	0.399252965544151	0.406	0.164	1
AKAP11	0.00185712756856169	-0.291772298746701	0.055	0.197	1
PPP2R2A	0.00185718115011903	0.350685324157601	0.422	0.164	1
NFKB2	0.00187433825872631	0.416678849181849	0.398	0.18	1
MRPL22	0.00187458785837125	0.326209391926498	0.461	0.197	1
FERMT3	0.00190306742969164	0.470352429554811	0.727	0.459	1
DDX3X	0.00191028341266466	0.334264966280733	0.602	0.295	1
LPAR5	0.00191222318514009	-0.38108174480189	0.641	0.787	1
SLC39A1	0.00191408190732086	0.39091170766093	0.477	0.23	1
SEC13	0.00192797859823798	0.355328229299317	0.531	0.262	1
DDT	0.00192990182667137	-0.517217319865146	0.492	0.672	1
TOPORS	0.00193448890231213	-0.473320623528512	0.352	0.525	1
HCFC1	0.00194389803566233	0.322861851329438	0.352	0.131	1
UBE2L3	0.0019553058923056	0.377621590688161	0.836	0.574	1
RGS14	0.0020113375876151	-0.411263803309818	0.18	0.361	1
PID1	0.00201186672967023	-0.307606157707731	0.039	0.164	1
RIN3	0.00202082997580458	-0.496453692511017	0.336	0.525	1
ZC3H15	0.00202804853889424	0.425026659342634	0.578	0.311	1
GAS7	0.00202869777073709	-0.362347713025643	0.047	0.18	1
RNF114	0.00203286933149488	0.252956637615428	0.516	0.262	1
BTG1	0.00205087721969036	0.775363908353225	0.578	0.377	1
SEC24C	0.00205848432661675	0.274670407550266	0.266	0.066	1
MAGT1	0.00206329181337701	0.35024871376957	0.477	0.213	1
THBD	0.00206846580234437	0.366065849170149	0.18	0.016	1
NBN	0.0020743929254939	0.363967055157819	0.555	0.262	1
HARS1	0.00209068334783618	0.301034126347424	0.398	0.148	1
PRKACA	0.0020955911674884	-0.399290943280251	0.039	0.164	1
NKIRAS2	0.00210588105058533	0.354239449368332	0.281	0.082	1
RBM17	0.00213458407060763	0.625065199131501	0.578	0.311	1
ITPRID2	0.00213509556693579	-0.315360990399533	0.086	0.246	1
MS4A6A	0.00214551510629549	-0.602556205627138	0.414	0.656	1
RBM25	0.00215879071289929	0.338422411451544	0.406	0.148	1
TCIRG1	0.00216232868856269	0.414142873096751	0.422	0.18	1
ANXA1	0.00218138805758101	0.550496670027986	0.891	0.754	1
TIMM17A	0.00218142966677826	0.403514151530838	0.719	0.426	1
NRM	0.00218208195492705	0.384731890070334	0.562	0.311	1
PXDC1	0.00222558105924109	0.380982763106526	0.203	0.033	1
APLP2	0.00224699776089146	-0.528841750002411	0.273	0.426	1
RAP1A	0.00225853378788558	0.451242346940083	0.82	0.607	1
CHIT1	0.00227270201485955	-0.388597589369941	0.039	0.164	1
PDCD10	0.00228542349530538	0.315185441064708	0.766	0.426	1
SNRPG	0.00229548253788946	0.451162374359982	0.797	0.541	1
ALDH1A1	0.00230730816967297	-0.823647031776766	0.102	0.262	1
SPINT2	0.00231018663209323	-0.432289156396325	0.352	0.557	1
ZFAND2B	0.00231385070962339	0.267901344939166	0.289	0.082	1
CLIC2	0.00232558442325848	-0.524021845520005	0.289	0.459	1
APOBEC3A	0.00234501608463113	0.352974223429002	0.172	0.016	1
IL17RA	0.00236088861672977	0.280817749010838	0.344	0.115	1
ZNHIT1	0.00237557931757761	-0.471168683031021	0.625	0.738	1
ARSA	0.00238238205171474	0.300481938938054	0.406	0.164	1
LPGAT1	0.00242338433732198	0.35133026143147	0.336	0.115	1
EIF3G	0.00242795544651466	-0.425288276338643	0.82	0.885	1
TREX1	0.00243862125283992	0.466086740598985	0.609	0.361	1
CD9	0.00246869450659551	-0.504202409036743	0.211	0.41	1
EMC2	0.00248812168741527	0.258843276833565	0.266	0.066	1
PRKCB	0.00251490075291605	0.414717930080595	0.289	0.098	1
ENY2	0.00253734007726695	0.406483543989833	0.773	0.525	1
SURF4	0.00253777439869679	0.460775364622003	0.586	0.328	1
TTC21A	0.00254762990871667	-0.297163098296668	0.031	0.148	1
ENSMMUG00000017097	0.00254936062640838	0.346212315988573	0.414	0.164	1
PNRC2	0.00256256764556244	0.403366041297134	0.641	0.393	1
IL6ST	0.00256628994539115	0.608699333365138	0.492	0.262	1
ROGDI	0.00259570067117912	0.48447408298123	0.578	0.328	1
PSMA3	0.00259966822220756	0.467000143197539	0.773	0.557	1
PHF19	0.0026026574433033	-0.298605781949513	0.031	0.148	1
NAP1L1	0.0026116050421872	-0.589059780011023	0.547	0.672	1
TRIM72	0.00261463719271569	0.297220297050563	0.695	0.426	1
LRIF1	0.00262052684407796	0.335271497487573	0.508	0.23	1
ADORA1	0.0026384874237163	-0.323136477757207	0.023	0.131	1
NOP53	0.00264000424235761	-0.512611224242863	0.375	0.541	1
BID	0.00268574353679622	0.485582732341478	0.789	0.557	1
MPHOSPH10	0.00269128533670262	0.303816487561521	0.305	0.098	1
SNU13	0.00271290473696954	0.418132061564814	0.781	0.541	1
MKNK1	0.00272448537974686	0.263908557921057	0.258	0.066	1
PSENEN	0.00272759880352498	-0.384487576151529	0.734	0.852	1
MRPL44	0.00273734102523483	0.306407099548454	0.43	0.18	1
RTCB	0.00274558488961371	0.369983977679064	0.531	0.262	1
SZRD1	0.00275594615159919	0.3256616271145	0.477	0.213	1
PSMA7	0.00276016267499359	0.398184666699963	0.938	0.754	1
NOTCH1	0.00277432430703523	-0.309396752323973	0.031	0.148	1
ARL6	0.00277992081222398	-0.548818352769497	0.062	0.197	1
CD37	0.00279627761666643	-0.372610719449713	0.812	0.869	1
ARID4B	0.00281821225758301	0.379772654920607	0.688	0.41	1
SEC31A	0.00282257579922079	0.376920819955343	0.57	0.311	1
SRSF10	0.00282302516513409	0.445963911006616	0.578	0.361	1
NIPA2	0.00282392924274717	0.40412143454516	0.695	0.426	1
EIF1AY	0.00293233386265124	0.386137217355069	0.656	0.41	1
TNFRSF1A	0.00294971640379794	0.371240518886557	0.445	0.213	1
NSMCE2	0.00295465176347693	0.29752555788917	0.289	0.082	1
CLEC12A	0.00295825047941617	-0.461845940028223	0.133	0.295	1
WDR74	0.00297943360798802	1.10391601395606	0.703	0.492	1
ENSMMUG00000047203	0.00297947810629462	0.289759250403488	0.25	0.066	1
FGFR1	0.0029923897513186	0.28040102893207	0.133	0	1
ENSMMUG00000063497	0.0029923897513186	0.288268579307312	0.133	0	1
ENSMMUG00000045446	0.00299271121174018	0.293465667460341	0.258	0.066	1
ENSMMUG00000061630	0.00303228559112258	-0.258359417956437	0.062	0.197	1
FHL3	0.00309476020533816	0.274018215951371	0.227	0.049	1
SLC15A4	0.00309476020533816	0.315835674888164	0.227	0.049	1
NDUFA4	0.00309567314351893	0.349214774078518	0.977	0.885	1
TMEM59	0.00310673649607198	0.362579892652216	0.898	0.754	1
TUBG1	0.00312580759350498	0.29939639429879	0.328	0.115	1
RPAP2	0.00312981017614217	0.447599950959193	0.484	0.246	1
SNX8	0.00315365874076798	0.312516849171941	0.422	0.197	1
PAPSS1	0.00318499501428087	0.295519380419349	0.406	0.164	1
FYN	0.00318839170252706	-0.337054044467765	0.164	0.344	1
APMAP	0.00320216782396144	0.360488677272391	0.344	0.131	1
SUMO1	0.00321177820835053	0.383149963264204	0.609	0.361	1
CILK1	0.00323375065131293	0.293232634371347	0.195	0.033	1
CENPO	0.00323814715154868	0.262615955174527	0.164	0.016	1
MRPL43	0.00325758444011351	0.261096480063293	0.43	0.18	1
OSTF1	0.00328336923377276	0.312060893426201	0.898	0.754	1
ARMCX3	0.00329196138333718	0.382205647747872	0.406	0.164	1
IL2RG	0.00334479168031218	0.522292111433219	0.68	0.475	1
CSNK1D	0.00334755309513865	0.355515503745733	0.391	0.18	1
RAD23A	0.00340410469631554	0.375794504134494	0.602	0.377	1
KIAA0930	0.00346080959502341	-0.590264055829575	0.234	0.393	1
SSR4	0.00348392482031246	0.397662599752471	0.914	0.836	1
DPP7	0.00350552417945016	-0.516455513915545	0.359	0.508	1
MLF2	0.00352655463598868	0.409350776717686	0.797	0.557	1
ZC3HAV1	0.00353152855519492	0.343382191227639	0.43	0.197	1
S100A11	0.00354122378049859	-0.41677008018301	0.461	0.639	1
CMPK1	0.00357232280781624	0.454748570213414	0.602	0.377	1
ENSMMUG00000020200	0.00361957886993439	-0.282570008900706	0.094	0.246	1
GATAD2A	0.00362694510446536	0.257541887784047	0.219	0.049	1
ENSMMUG00000032231	0.00368123421542252	0.331833208533045	0.344	0.131	1
ALDH3A1	0.00369227794397887	-0.629216646537047	0.07	0.213	1
B3GNT2	0.00372396036449427	0.270534937559295	0.344	0.131	1
FBXO8	0.00375720858255671	0.251794549895141	0.195	0.033	1
HDDC2	0.00378922353315104	-0.390323397401581	0.062	0.197	1
EIF3E	0.00379020334614027	-0.383639960769083	0.75	0.803	1
ERGIC2	0.00379403670850966	0.373756274170098	0.492	0.262	1
CCDC69	0.00381722942485732	0.355263427165558	0.414	0.18	1
PSMB5	0.00381961582245399	0.338543032823639	0.766	0.525	1
PPP1CA	0.00386763936581962	0.33715878027241	0.875	0.721	1
PITPNM1	0.00386890932007239	-0.250010922892758	0.086	0.23	1
ASPH	0.00387626098205259	-0.374377314724692	0.102	0.246	1
SORD	0.00391108583002454	-0.400332106670236	0.164	0.311	1
KLF10	0.00392177132341393	-0.487566887649032	0.25	0.41	1
GPR137B	0.00392508122697393	0.373092804323662	0.547	0.295	1
ABCF1	0.00393472260538389	0.317975788021408	0.594	0.328	1
SUCNR1	0.00396931931127603	0.408821136943624	0.609	0.361	1
UBE2J1	0.00398196970243214	0.493180981858952	0.477	0.262	1
IL10RA	0.00399368013990038	0.476109558085341	0.656	0.426	1
TBCB	0.00399389099764139	0.370206331866822	0.656	0.393	1
FBH1	0.00400164853081366	0.290187637291325	0.219	0.049	1
RPP25L	0.00400757916383234	0.272360643151117	0.328	0.115	1
IDH3G	0.00401088868377611	0.483671750364877	0.688	0.492	1
PHF5A	0.0040236542362354	0.347932824372803	0.75	0.475	1
CCNT1	0.00404873566106735	0.277062830345899	0.289	0.098	1
BORCS8	0.00407410521186298	0.313548586260301	0.453	0.213	1
CCR3	0.00408033296743695	0.274232544518111	0.125	0	1
TIMM22	0.00408033296743695	0.254917341736294	0.125	0	1
VASH2	0.00408033296743695	0.291648297061001	0.125	0	1
GTF2F2	0.00409651556716669	0.331940865130151	0.461	0.23	1
MAP4K1	0.00411448654337473	0.270550490258997	0.672	0.443	1
IL4I1	0.00412021705127623	1.26843357581064	0.414	0.213	1
NLRP1	0.00413285433340281	0.319432307158209	0.508	0.246	1
ENSMMUG00000032580	0.0041552415203682	-0.432409883314813	0.656	0.738	1
SCGB1A1	0.00424065753631581	-0.640272765758878	0.141	0.311	1
TIE1	0.0042537740746782	0.266184171195322	0.242	0.066	1
PDZD11	0.00428260519611693	0.273040659003965	0.531	0.246	1
JAK2	0.00428590194137156	0.259595811689493	0.555	0.279	1
MPEG1	0.00430889507665219	0.625750263278526	0.617	0.377	1
CCL4L1	0.00432004227883471	1.07309802949952	0.375	0.164	1
HNRNPC	0.00433535063902181	0.351765041390329	0.859	0.607	1
SLC39A3	0.00438532546918166	0.289576461936262	0.414	0.18	1
BHLHE40	0.00439422726879519	-0.454800930432583	0.758	0.82	1
C5orf15	0.00440465619640447	0.305615739120894	0.492	0.23	1
DECR2	0.00442156238023501	-0.401728032710145	0.516	0.656	1
SPRYD3	0.004421669825485	0.319471900753903	0.383	0.164	1
ATP5F1B	0.00442929888375675	0.370499307589217	0.859	0.623	1
PRELID3B	0.00444707972630332	0.269162439575058	0.461	0.197	1
ISCU	0.00445268691246966	0.262395301105789	0.625	0.311	1
ENSMMUG00000008097	0.00445571563986351	0.316113560518258	0.547	0.295	1
TRPC4AP	0.00449147285356008	0.343676179360609	0.359	0.148	1
AGA	0.00451325763974107	0.315453660035026	0.375	0.164	1
MIA3	0.00457827649391807	-0.353718075589368	0.188	0.344	1
ELOVL7	0.00458275193041271	0.348775829664337	0.305	0.115	1
FHOD1	0.00460390361257116	-0.390130882521429	0.133	0.295	1
SAR1A	0.00461086684801454	0.380713008009616	0.43	0.213	1
TOR3A	0.00463000212722671	0.435409182775598	0.461	0.23	1
C14H11orf58	0.00463690293453312	0.359166147341447	0.469	0.246	1
ENSMMUG00000015217	0.00464416993260388	0.256714904859657	0.234	0.066	1
TRMT1L	0.00467099301057393	-0.452297407012761	0.148	0.295	1
KHNYN	0.00468338045551106	0.258746588195118	0.211	0.049	1
ESCO1	0.00469438805032995	-0.350930439920555	0.078	0.213	1
SEC11A	0.00476055996952185	0.431252040355657	0.695	0.443	1
GRAMD1A	0.00479073035249838	-0.410659316156343	0.18	0.344	1
C18H18orf25	0.00480076949559846	0.4557740453357	0.289	0.098	1
SLC2A3	0.00482769941282158	-0.555820372863184	0.195	0.361	1
ARHGAP15	0.00483464150070269	0.390991261965938	0.711	0.426	1
GUCA1B	0.00484685362049001	0.300002719547848	0.367	0.148	1
ENSMMUG00000049089	0.00485654467141913	0.254323954211514	0.406	0.164	1
SF3A3	0.0048741662224707	0.292001403651586	0.383	0.164	1
PTPMT1	0.00491020750283063	-0.416916079092442	0.438	0.574	1
EIF2B1	0.00501778914805092	0.270480818526251	0.336	0.131	1
MTMR9	0.00502515770092604	0.276547724810339	0.297	0.098	1
UBE2F	0.00503762350228892	-0.436056834216636	0.539	0.623	1
KAT8	0.0050433151497462	-0.502920903599831	0.148	0.295	1
GDI2	0.00506290503057584	-0.295484797726908	0.961	0.934	1
UBXN6	0.0050748004997105	-0.358533303728571	0.078	0.213	1
DHDDS	0.00509107841158249	0.259047150054789	0.211	0.049	1
MRPL52	0.00510790971747907	0.424499806183529	0.516	0.279	1
HMGCS1	0.00511522070360518	-0.604241586267641	0.367	0.492	1
LY86	0.00513006581129473	-0.276599507618094	0.156	0.344	1
TFPI	0.00515414702795445	-0.38559174169125	0.078	0.213	1
DTX2	0.00518825916428363	0.3319211776424	0.352	0.148	1
MRPL20	0.00520159103548551	0.273000671098812	0.672	0.377	1
SNX15	0.005206840076866	0.306980257414548	0.312	0.115	1
KRT10	0.00521514917161534	0.367075246277693	0.305	0.115	1
EIF5	0.00521702279338532	0.475237444642655	0.734	0.557	1
ATP5F1C	0.00521849983770416	0.349664153935764	0.891	0.689	1
CYBB	0.00522952324907117	0.418777776255175	0.398	0.18	1
CYBRD1	0.0052737934455641	-0.410502725372506	0.25	0.41	1
EGFL8	0.00528043426048974	-0.278242198905473	0.047	0.164	1
NDC1	0.00530740187183213	0.362240828531042	0.383	0.18	1
CLPB	0.00537306644678197	0.253381462659772	0.32	0.115	1
STRADA	0.00537415781528205	0.422320270859649	0.477	0.262	1
ACTB	0.0053867802027356	0.341145147523087	1	1	1
NR3C1	0.00539554013912231	0.314942462870401	0.484	0.23	1
ESF1	0.00540599588496375	-0.358298038044315	0.281	0.443	1
CARD19	0.00541047056190528	0.334599644683039	0.57	0.311	1
ATP5F1D	0.00542685199514629	0.31833777096346	0.719	0.443	1
SCP2	0.00542860153633495	0.337113505912606	0.781	0.557	1
HGS	0.00544027003930223	0.335693049906634	0.32	0.131	1
PATJ	0.00547042738786993	-0.269495091397976	0.039	0.148	1
BIN2	0.00547662761435147	0.302807228737147	0.57	0.344	1
PDLIM7	0.00549364912344361	-0.501916223586807	0.289	0.459	1
PM20D2	0.00549613764351514	-0.495276456044298	0.492	0.59	1
KCTD19	0.00555501558132999	0.253917910869357	0.117	0	1
TRAPPC4	0.00555959826727336	0.391231643307838	0.625	0.393	1
CTNND1	0.00558606822987598	-0.559786902041659	0.172	0.311	1
FDFT1	0.00559723993152675	-0.550041524261595	0.531	0.639	1
TANK	0.00563048699345967	0.312340770667325	0.422	0.197	1
PELI1	0.00565326894478877	0.511911093823603	0.508	0.295	1
AMDHD1	0.00567336674793924	0.303649728009307	0.492	0.246	1
APOBEC3D	0.00568307941380376	0.354824925025982	0.617	0.361	1
LDHA	0.00569558538809867	0.497055739046795	0.977	0.852	1
ESYT1	0.00573277106038476	-0.482740720544245	0.438	0.607	1
CD300LF	0.0057511234418483	-0.574991828053882	0.242	0.393	1
ARID1B	0.00581148272934644	0.272674123949611	0.18	0.033	1
RSL1D1	0.00588207086287198	0.340113747570756	0.531	0.262	1
SH3KBP1	0.00591743984183117	0.43761239654003	0.539	0.344	1
TCEA3	0.00592270162969492	-0.401944867432987	0.109	0.262	1
AIRE	0.00593469279914719	0.306885952362015	0.148	0.016	1
SIGLEC6	0.00593469279914719	0.322514584272822	0.148	0.016	1
GRPEL1	0.0059525104328638	0.290010559026975	0.352	0.131	1
TUBB6	0.00598670594730723	-0.336306723862465	0.289	0.475	1
IGSF8	0.00599327637380707	-0.507482073618098	0.609	0.705	1
GRSF1	0.00601555406631643	0.25976511017588	0.438	0.197	1
ENSMMUG00000018037	0.00607770324375025	0.327473617547373	0.453	0.23	1
TIA1	0.00609847075918042	0.339009155682541	0.492	0.262	1
ENSMMUG00000002309	0.00610393571091938	-0.282728270294143	0.078	0.213	1
ENSMMUG00000056722	0.00613276254349492	-0.267437227064677	0.125	0.279	1
HSPA5	0.00619609711188899	0.608747728857024	0.844	0.656	1
ENSMMUG00000011868	0.00625423836949323	0.358599589144492	0.211	0.049	1
YIPF5	0.00629018622753887	0.274327630733215	0.258	0.082	1
CYLD	0.00629679217673878	0.314558122087559	0.375	0.164	1
USP14	0.00633079126812598	0.290069694676511	0.445	0.23	1
CIB1	0.00636028840070663	-0.352856732454423	0.422	0.574	1
ENSMMUG00000030408	0.00639027800669618	0.257523189454345	0.953	0.82	1
DDX24	0.00642059107836116	0.369164326010073	0.555	0.328	1
CTBP2	0.00646135053380859	-0.360182080410335	0.125	0.279	1
TRIM28	0.00647219049108362	-0.269659121665549	0.289	0.459	1
MRPL19	0.006570063294061	0.308491726536337	0.273	0.098	1
VPS13C	0.00658174181812648	-0.52282580442477	0.453	0.557	1
SMIM15	0.00662331419146703	0.275940470191558	0.438	0.213	1
DENND4B	0.00663847834165886	0.267734960941375	0.281	0.098	1
ENSMMUG00000021075	0.00667662969334866	0.381809426526029	0.93	0.787	1
PRPS2	0.00670264083957971	0.261708646794354	0.336	0.131	1
KDSR	0.0067076980945216	0.302516959769931	0.375	0.164	1
SIKE1	0.00673594075286872	0.295942774976348	0.297	0.115	1
MORF4L1	0.00674708422189069	0.34586919535514	0.852	0.738	1
AGGF1	0.00678169001908074	-0.632705019089802	0.43	0.508	1
COX5B	0.00683503592374567	0.333458085780727	0.977	0.951	1
HINT1	0.00683506065376835	-0.292488996661014	0.977	0.951	1
RNF121	0.00687630787331427	0.281991522379893	0.305	0.115	1
LTA4H	0.0068843487769897	-0.574434265841347	0.367	0.508	1
RSL24D1	0.00691120262087028	-0.475448568058292	0.516	0.623	1
CPQ	0.00699489435152714	-0.417597081603598	0.141	0.279	1
GFPT1	0.00701637684799612	0.260860341721903	0.203	0.049	1
GOLGA7	0.00708527708785097	0.317671973133332	0.469	0.246	1
GPR155	0.00710646016813718	-0.311289262120065	0.086	0.213	1
ST3GAL4	0.00712042392068012	0.265371970927829	0.227	0.066	1
PTPN6	0.00725702928564652	-0.504466852084447	0.547	0.639	1
TRIM22	0.0074011486784933	0.408649611587499	0.75	0.541	1
PHGDH	0.00740796011746429	0.378318417082492	0.203	0.049	1
MPC2	0.00752278907670107	0.297260219407721	0.461	0.23	1
HYOU1	0.0075247224173525	0.31512709022508	0.32	0.131	1
PPP4C	0.00753066967083681	0.268602848567084	0.734	0.443	1
KRTCAP2	0.00753854349170017	-0.318496271596243	0.969	0.967	1
IL21R	0.00755220592894368	0.250597731912367	0.109	0	1
SCT	0.00755220592894368	0.695779213764207	0.109	0	1
TGFBI	0.00756910421858641	0.461455607044361	0.664	0.459	1
DDB1	0.00760059301728621	0.338621865079226	0.336	0.148	1
CORO1A	0.00760359542483838	0.271355897321688	0.984	1	1
ENSMMUG00000039070	0.00761900024936554	-0.407633509521454	0.453	0.639	1
AP2B1	0.00764396735070404	0.314334335584076	0.43	0.23	1
ENSMMUG00000028699	0.00765749176457654	-0.471369799643958	0.398	0.557	1
UBE2K	0.00766995695997423	0.30322014225229	0.555	0.311	1
IFT74	0.00769770929643079	-0.326063743067535	0.023	0.115	1
RAB18	0.00772761579174098	0.268736419239263	0.477	0.246	1
ATG16L2	0.00778321650346455	-0.286453003411361	0.031	0.131	1
TAF7	0.00779142592066654	0.31615121995504	0.773	0.525	1
BLOC1S6	0.00779973989575633	0.338091865852574	0.469	0.246	1
CASP3	0.00781166878978307	0.437976765808357	0.406	0.197	1
AGR3	0.00783886202320414	-0.281779550395964	0.039	0.148	1
ENSMMUG00000022769	0.00784356999988812	0.367473687284809	0.727	0.607	1
UCHL3	0.00791927947366518	0.337321539476587	0.547	0.295	1
COMMD4	0.0080198500085376	0.302127250930627	0.523	0.295	1
ENSMMUG00000045123	0.00811967334236254	0.372065658595328	0.844	0.738	1
PSTPIP1	0.00821618933434357	-0.271412283052438	0.023	0.115	1
MANF	0.00824696798185329	0.437401926858416	0.586	0.377	1
RFXANK	0.00825433788641456	0.28833077397038	0.484	0.246	1
SVIP	0.00826926578027294	0.332980711892592	0.344	0.148	1
SLC43A2	0.00832591974044031	0.252214617072485	0.305	0.115	1
PLSCR1	0.00833251791195199	0.630423033307108	0.453	0.262	1
STAC3	0.00833844379617157	0.304626398066798	0.625	0.344	1
SLC43A1	0.00834040653535295	0.291796687834645	0.25	0.082	1
NR4A3	0.00835001829655085	0.586909783992889	0.383	0.197	1
VDAC1	0.00838642080124729	-0.384225946403311	0.695	0.754	1
YPEL5	0.00843976728977005	0.278928104462947	0.367	0.164	1
RRP7A	0.00846872419402942	0.332971021379941	0.383	0.18	1
ENSMMUG00000059289	0.0084700273389902	0.334834482445129	0.586	0.377	1
NDUFAF3	0.00847047627471598	0.355784920677162	0.508	0.279	1
PAF1	0.00848647873647306	0.30051188232585	0.32	0.131	1
RNF149	0.00849311232815279	-0.404264531457886	0.148	0.295	1
PPP1R18	0.0086496538587489	0.333987560407185	0.828	0.607	1
STAT3	0.0087138138140981	0.260655509755695	0.523	0.262	1
STRAP	0.00872897609682632	0.263513330994256	0.57	0.311	1
SDC4	0.00882095358177006	0.271300959099293	0.141	0.016	1
PSMD14	0.00885054548735672	0.26753559739061	0.539	0.295	1
CFAP298	0.00894253310733645	-0.378219646667515	0.125	0.262	1
EWSR1	0.00896659950318031	0.325354436548508	0.734	0.541	1
RAB11A	0.00897005623161181	-0.43868305992208	0.648	0.754	1
ENSMMUG00000018687	0.00901781594912767	-0.374306025646457	0.789	0.852	1
SNX1	0.00905894452190323	0.312331096703603	0.703	0.393	1
GARS1	0.0091518386275311	0.402938079869656	0.469	0.279	1
AAR2	0.00924913018392168	0.258893078234543	0.195	0.049	1
COPA	0.00927480948146358	0.324515303956348	0.523	0.311	1
PPIE	0.00930499912168558	0.288640885499182	0.336	0.148	1
USP4	0.00937237698677637	0.300287889123092	0.43	0.23	1
RPL35	0.00937467283202502	-0.282481643846875	1	1	1
ENSMMUG00000051337	0.00940886087775381	0.309602791092398	0.219	0.066	1
ENSMMUG00000063607	0.00942885897521461	-0.326673143983008	0.25	0.426	1
FLNA	0.00945248354471012	-0.385854634611885	0.711	0.82	1
GLRX3	0.00945922936724788	0.297615209947163	0.516	0.262	1
MGST2	0.00955748849586196	-0.378022703413026	0.422	0.541	1
COX6C	0.00960636421065779	0.324834726213875	0.977	0.902	1
MARVELD1	0.00963764257622285	-0.283999331347675	0.086	0.213	1
SERPINA1	0.00970366319039949	-0.314677792040627	0.062	0.18	1
PPM1M	0.00974477888785874	0.326526773356826	0.625	0.393	1
BSDC1	0.00988922829619194	0.262895598628791	0.242	0.082	1
SSH2	0.00988922829619194	0.313594240010272	0.242	0.082	1
ARF4	0.00997268101721012	0.313070423724247	0.773	0.541	1
ALKBH7	0.00998170037113669	-0.272256066323801	0.398	0.557	1
ZFP36	0.0100105605894787	0.544864959623331	0.977	0.902	1
PDCD11	0.0100214964259508	-0.492863506759979	0.133	0.262	1
CDK17	0.0100817848900527	0.292391326382666	0.32	0.131	1
ATF3	0.0100846196374166	0.532755859859113	0.617	0.443	1
SMARCA2	0.010118159920215	-0.607472833535447	0.305	0.426	1
RILPL2	0.010250484809061	0.462124670715029	0.453	0.279	1
FABP5	0.0102522386250673	-0.54490514166143	0.344	0.492	1
GSAP	0.0102933916996421	0.272176842020522	0.438	0.23	1
RUSC1	0.0103326041941262	0.265526084059994	0.336	0.148	1
CD2	0.0103338059542508	0.466500187633392	0.438	0.262	1
VDAC2	0.0103603300972022	-0.336559079043943	0.797	0.852	1
MARCHF6	0.0103724111797836	-0.280344929429202	0.133	0.279	1
GMPR2	0.0104449132829285	0.270570944508311	0.461	0.246	1
PRDX5	0.0104662909367897	0.513578273258382	0.859	0.738	1
COX7B	0.0104929498816564	0.36175713289139	0.891	0.787	1
CA9	0.0105265656513997	-0.37957484672785	0.297	0.459	1
DHRS4	0.0105869076695327	-0.386528504552495	0.078	0.197	1
MIF	0.0107186752828194	-0.318091156879229	0.891	0.869	1
DICER1	0.0107668778311108	-0.290018486781613	0.055	0.164	1
ZNF493	0.010881767832821	0.254331575390971	0.242	0.082	1
MED27	0.0109613834140061	0.268424124035057	0.344	0.148	1
ANP32B	0.0109843525807478	-0.411067230374067	0.648	0.77	1
GNAI2.1	0.0110290540936223	-0.35621162695942	0.883	0.885	1
ARFRP1	0.0110914259347894	0.272934426345147	0.383	0.18	1
IARS1	0.0111108347419773	0.275575535622028	0.336	0.148	1
IFI30	0.0111371754575623	-0.301188446546593	0.969	1	1
IDH2	0.0112792713524366	-0.414908335509645	0.75	0.77	1
ENSMMUG00000061276	0.0113232872057992	0.263965977847247	0.133	0.016	1
TRAPPC1.1	0.0114992120730616	0.404549702350286	0.758	0.508	1
SRSF11	0.0115133652967388	0.340118714741506	0.836	0.705	1
EXOC7	0.0115359668676956	0.291234946878514	0.383	0.18	1
SAP18	0.0115568936656834	0.263070612306508	0.906	0.738	1
CD2AP	0.0116640268593602	0.310294841461909	0.547	0.311	1
UQCRC1	0.0117637522237439	0.312824908575806	0.812	0.59	1
SIGLEC5	0.0118013224343762	0.539524261255623	0.484	0.311	1
CD63	0.0120856003796259	-0.331508620727026	0.844	0.934	1
ADGRE5	0.0120964873565505	-0.367563483979077	0.531	0.639	1
KLF6	0.0121411789576544	-0.455211234247314	0.664	0.754	1
ERP44	0.0121878788837787	0.327298733774082	0.672	0.475	1
DFFA	0.0124011003123724	0.265784132363603	0.281	0.115	1
RRBP1	0.0124460674759054	0.252865402726404	0.531	0.295	1
NKPD1	0.012574686619936	0.260550473529313	0.234	0.082	1
ENSMMUG00000005880	0.0125944889692457	-0.296620605994167	0.734	0.787	1
KCNK6	0.0125968230399523	-0.270147300538969	0.094	0.213	1
MAMU-F	0.0125984302253598	0.371181505223784	0.688	0.443	1
ENSMMUG00000016009	0.0126151043900942	-0.35980166512527	0.195	0.328	1
TUBA1A	0.0127231001166286	-0.298647924880075	0.992	0.984	1
CXHXorf21	0.0127921741615976	0.386128850890088	0.453	0.246	1
MAF1	0.012826806561865	0.318482569148619	0.641	0.41	1
NSRP1	0.0128410267331787	0.250178530438697	0.383	0.18	1
DDX5	0.0128745049706858	0.465294317440478	0.969	0.951	1
ENSMMUG00000045425	0.0130281315930584	0.251446212212844	0.234	0.082	1
LPP	0.0130881617249647	0.295574055819117	0.336	0.148	1
PTPN2	0.0131389968839602	0.415232850393696	0.68	0.541	1
CYBA	0.0131888863133343	0.290389559138357	1	0.984	1
GTF2A2	0.013247880683828	0.313377340169037	0.5	0.279	1
ACAA2	0.0132752254332013	-0.255553082070118	0.156	0.295	1
SYNJ2BP	0.0132944888503343	-0.421549469719929	0.648	0.721	1
PHB	0.0133194134282388	0.276522065640926	0.688	0.41	1
ZDHHC24	0.0133623066669882	0.320528767289948	0.648	0.443	1
WDR47	0.0134805129366859	-0.287844557226133	0.094	0.213	1
H2AFJ	0.0135819066738806	-0.36381120221539	0.805	0.869	1
RAB32	0.0135942502753813	-0.424850121069527	0.305	0.443	1
SEC63	0.0136030679226014	0.275944199186536	0.359	0.18	1
RNF167	0.0138288493396053	0.306080150368917	0.477	0.246	1
CSGALNACT2	0.0139698117771097	0.268126282381785	0.18	0.049	1
SLU7	0.0141380965061375	0.300356932928547	0.445	0.246	1
EIF4H	0.0142337013833669	0.280997302743985	0.727	0.525	1
RABIF	0.014243654746858	0.264243778801237	0.328	0.148	1
MACF1	0.0142457557711564	-0.388956883615262	0.148	0.279	1
TOX4	0.0142507555270641	0.276679571317978	0.461	0.246	1
CXCL16	0.014362571957226	0.905405512180589	0.859	0.852	1
NCKAP5	0.0143656408240851	-0.285784952020069	0.117	0.246	1
ENSMMUG00000008383	0.014392503814703	-0.319205033235492	0.328	0.475	1
DDX23	0.0144653302848969	0.337339949709589	0.344	0.164	1
CIAO2B	0.0145652223816904	0.261278553282088	0.812	0.557	1
PRELID1	0.014672760914909	0.3812852440993	0.758	0.508	1
MEF2C	0.0146762236813159	0.445187853230342	0.648	0.475	1
PHAX	0.0146953703062023	-0.335017079898903	0.234	0.377	1
MIDEAS	0.0148095822681526	-0.325005512842175	0.094	0.213	1
C1H1orf162	0.0148717120473507	-0.314555122670146	0.508	0.623	1
TINF2	0.0148727275651647	-0.259693925426292	0.656	0.787	1
MRPS28	0.0149210542659165	0.278782198420763	0.18	0.049	1
SMCO4	0.0149651850444939	-0.444246694268304	0.133	0.262	1
ZFR	0.0149863922312535	0.278508860320799	0.562	0.311	1
EIF3K	0.0150863390034753	-0.284664233599662	0.977	0.967	1
EIF2AK4	0.0150883112352129	-0.445167236530983	0.148	0.279	1
CCNDBP1	0.0151064267212373	0.30870682976827	0.562	0.328	1
MYADM	0.0151349371460403	-0.553542796928272	0.164	0.295	1
TDG	0.0151776834978656	0.329094749648626	0.586	0.361	1
RER1	0.015269223226135	0.253276072480783	0.844	0.705	1
AKIRIN2	0.0152851799674996	0.374619881347363	0.555	0.361	1
NUDT22	0.0152930391928741	0.291270862531876	0.516	0.311	1
LPXN	0.0153893184247203	-0.392869481996644	0.25	0.377	1
RGS16	0.0154679247212716	0.740930282931872	0.125	0.016	1
TMEM205	0.0155501869173074	-0.370301073826775	0.172	0.295	1
MAT2B	0.0155802574953316	0.264953404118521	0.492	0.279	1
SOCS3	0.0156195876912206	0.347247281618114	0.414	0.213	1
CCNG2	0.0156460607727655	-0.320607805532955	0.164	0.295	1
TRA2A	0.0156675844611129	0.37311276312628	0.578	0.41	1
URGCP	0.0156696184609755	-0.44208599928259	0.352	0.459	1
NCKAP1L	0.0158115011269746	0.267700001194793	0.844	0.623	1
HNRNPA1	0.0158116185022785	-0.312520915160105	0.977	0.967	1
CSTB	0.0158500626294531	-0.360619531486875	0.82	0.885	1
CGAS	0.0158938198909836	0.302220157993885	0.523	0.295	1
MED13L	0.0159076708846577	0.25574500619137	0.328	0.148	1
CSRNP1	0.0159650219981053	0.290562364268958	0.445	0.23	1
PRKCD	0.0161275788175417	0.268830216328412	0.227	0.082	1
DERL3	0.0161375143570184	0.338546490676684	0.18	0.049	1
ENSMMUG00000022428	0.0161479755852847	0.278119432821959	0.945	0.836	1
SEMA4B	0.0161673116979848	-0.26440767697214	0.07	0.18	1
RNF10	0.0162026502807173	0.253039023266769	0.414	0.213	1
SMPD2	0.0164379683924802	-0.313023397679363	0.141	0.279	1
CEP112	0.0164608971482177	-0.25633984903941	0.062	0.164	1
HECTD1	0.0165064249145965	-0.353185061680318	0.141	0.262	1
ICAM3	0.016513081831914	-0.287688057597114	0.477	0.607	1
PNKP	0.0165307047885334	0.305294196330629	0.305	0.148	1
TRAFD1	0.0165792581231427	0.305122686659863	0.422	0.23	1
VDAC3	0.0167101546650515	0.342725616582541	0.297	0.131	1
SLC44A2	0.0167140515178983	0.271561001514832	0.258	0.098	1
KRIT1	0.0168088474160658	-0.655520979606995	0.516	0.623	1
TRIP12	0.0170518430374009	0.282127090881306	0.516	0.295	1
CREB1	0.0171326645663112	0.265814337257171	0.43	0.23	1
ERCC1	0.0171987189673878	-0.366310288067754	0.391	0.508	1
COX17	0.0172895451291875	0.346799634432988	0.922	0.836	1
HEXB	0.0173030277900809	-0.431705956363517	0.406	0.508	1
GOLIM4	0.0173370249832393	-0.315381335301823	0.172	0.295	1
ARHGAP22	0.0173695131939288	0.32972829083574	0.25	0.098	1
MRPS31	0.0174684805006888	0.254205662845954	0.422	0.213	1
DYNC1H1	0.0175026280360246	-0.367137767187062	0.344	0.475	1
CSK	0.0175934410089768	0.388623710469755	0.789	0.59	1
DPYSL2	0.0176540155036554	-0.335171178826186	0.531	0.639	1
RASSF2	0.0177437916849933	0.359461214830992	0.75	0.525	1
CNN2	0.01779575874219	0.296213466802111	0.938	0.754	1
RNFT1	0.0178119094580216	0.251011931385187	0.359	0.18	1
SLC1A5	0.0178343063272552	0.502888174884476	0.242	0.098	1
ORMDL2	0.0178852988622381	0.271430712112271	0.484	0.295	1
CCDC82	0.0179782004647757	0.289358300367272	0.461	0.262	1
ENSMMUG00000012749	0.0180288095720993	-0.310827295631628	0.102	0.23	1
MAPRE2	0.0181372524414698	0.251046501770787	0.297	0.131	1
MITD1	0.0181497500365257	0.275091781697858	0.531	0.295	1
SLAMF7	0.0182109639552392	0.30353226043446	0.906	0.82	1
MID1IP1	0.0183458030871446	0.258429128479313	0.203	0.066	1
SDHAF4	0.0183505419257365	-0.366319741140804	0.234	0.361	1
IGFBP7	0.0183538605999839	0.375454838600831	0.414	0.23	1
LTV1	0.0183962061127218	0.253230318722351	0.523	0.328	1
NGFR	0.0184562307348058	0.364262518424925	0.523	0.311	1
ERCC3	0.0184980598189976	0.271366739387969	0.359	0.18	1
ITGAL	0.0185062796913615	0.44973476652364	0.484	0.295	1
EFHD2	0.0185403489777192	-0.309625432230421	0.5	0.623	1
HEATR5B	0.0185797524150488	-0.28390049246857	0.062	0.164	1
POLR2C	0.0186225242373966	0.305201003954959	0.266	0.115	1
HSF1	0.0186603144578156	0.27301205384897	0.477	0.262	1
SMARCA5	0.0187443002160748	0.374300969460764	0.812	0.639	1
PLEC	0.0187715925289142	-0.387381212751399	0.234	0.377	1
ZBTB46	0.0187951593461574	-0.276863369045805	0.109	0.23	1
ENSMMUG00000049722	0.0189385546542061	-0.282435766303407	0.258	0.393	1
GTF3A	0.0189722056353712	0.428877122197195	0.578	0.393	1
SLC31A1	0.0191218042296174	0.256274217569313	0.273	0.115	1
H1-4	0.0191427850828075	-0.475189032457582	0.289	0.426	1
MCM7	0.019480413876199	-0.252527956858837	0.117	0.246	1
H1FX	0.0195082527151262	-0.305850120132493	0.234	0.377	1
SF1	0.0195291966823248	0.389570965524274	0.727	0.525	1
PTTG1IP	0.0195425542461916	-0.51998078579281	0.422	0.508	1
DHCR24	0.0195981462819245	-0.282961944170059	0.086	0.197	1
BAG1	0.0196054720710962	0.254965033857775	0.227	0.082	1
TMEM42	0.0197259995629656	-0.269532027778893	0.062	0.164	1
AKT1	0.019753500643603	-0.363900722941006	0.117	0.23	1
ENSMMUG00000055885	0.0198378957170816	-0.43283052413262	0.945	0.984	1
ITPK1	0.0200548814551267	-0.396556910260187	0.141	0.262	1
NDUFS4	0.0201607886534624	0.279436973548099	0.562	0.344	1
DPY30	0.0201867754785682	-0.350586499944878	0.328	0.459	1
ATP5MC2	0.0202173633661674	-0.296820266781196	0.969	0.934	1
IGSF6	0.0202402334475276	-0.520784286688251	0.227	0.361	1
PMPCB	0.0203560943595783	0.301235385310028	0.562	0.328	1
SHTN1	0.020365887169693	-0.392224927628031	0.789	0.836	1
VAMP5	0.0204010464867845	0.293853219057821	0.672	0.492	1
APAF1	0.0204823722864204	-0.309372969868798	0.117	0.23	1
C15H9orf78	0.0205093725917955	0.285417219215203	0.75	0.541	1
SNX14	0.020697164402556	0.320143827343115	0.359	0.18	1
TMEM131L	0.0209365355621309	0.270714197109591	0.328	0.148	1
GRN	0.0209969352135816	0.263199609716009	0.969	0.951	1
EIF4A2	0.0210024258319634	-0.361228706288102	0.609	0.689	1
CXCR3	0.0212551125705843	0.2508554312671	0.32	0.148	1
ENSMMUG00000038348	0.0213750070029561	-0.326711297714197	0.102	0.213	1
TESPA1	0.0215128683724849	0.285574041907873	0.148	0.033	1
EMC7	0.0215687441881491	0.336278723640035	0.617	0.475	1
EIF4A3	0.0216502462901339	0.343731841517898	0.617	0.443	1
CAPN1	0.0217787706695885	0.262759752434109	0.531	0.295	1
STIP1	0.0220456774854849	0.256815741063174	0.672	0.475	1
YKT6	0.0220907173156478	0.267608345400044	0.289	0.131	1
SLC1A4	0.0222643053862058	-0.274146237171607	0.078	0.18	1
ENSMMUG00000013256	0.0225024541829004	-1.18820051263191	0.438	0.492	1
RWDD1	0.0225544780844517	-0.444544763151903	0.633	0.705	1
EAF2	0.0227234048398118	0.291972469192973	0.266	0.115	1
CPPED1	0.0227605101701347	0.26876753726535	0.484	0.279	1
RHEB	0.0227990403369348	0.344477165667638	0.711	0.508	1
COMMD9	0.0228858857072628	0.272222084696692	0.328	0.164	1
B4GALT1	0.0232722848569366	0.28503822666918	0.453	0.246	1
ENSMMUG00000061959	0.0233841075214281	0.8219938426571	0.344	0.18	1
PTAR1	0.0234379648988602	0.252968749359549	0.266	0.115	1
TSPAN4	0.0235140935167023	-0.285439577750998	0.078	0.18	1
DEGS1	0.0235888386148585	-0.360063715699321	0.344	0.426	1
PPP1R14A	0.0238307220157628	-0.48245623392117	0.617	0.754	1
NDUFA5	0.0239779884941082	0.273556188937898	0.508	0.311	1
NFE2L1	0.0239840993249879	0.345333117092491	0.312	0.148	1
BAZ2B	0.0240410446674392	-0.274153132304379	0.188	0.311	1
CCDC6	0.0240929461024198	-0.394651415155068	0.281	0.41	1
EXOSC5	0.0241980928585158	-0.343663762640998	0.281	0.393	1
LIMCH1	0.0242387266425993	-0.300790387118348	0.055	0.148	1
SNAPIN	0.0244037713628837	0.34503121221225	0.516	0.328	1
CELF2	0.025074986355669	0.302507603598791	0.727	0.508	1
SDF4	0.0252669155085624	0.479799991771352	0.641	0.475	1
STAG2	0.0253240091844289	-0.311374175724385	0.336	0.459	1
SIPA1	0.025416357144077	-0.293721766805826	0.242	0.377	1
TMX4	0.0257997356179802	-0.251416362044829	0.07	0.164	1
TNFRSF1B	0.0263818356570519	0.314460568991371	0.297	0.148	1
ENSMMUG00000000478	0.0267412572197107	0.291144308737554	0.797	0.639	1
SF3B4	0.0270640424224541	0.256108628754399	0.531	0.328	1
DNAJC2	0.0273536209147097	0.251842325386512	0.391	0.197	1
PLEKHB2	0.0274526033751291	0.261658091199233	0.289	0.131	1
TMEM35B	0.0274777357954178	0.278097913626279	0.43	0.246	1
PCYT2	0.0275231536406927	-0.270749332172737	0.117	0.23	1
RANBP2	0.0277757784286067	-0.347422069015074	0.375	0.475	1
ATL3	0.0278306781890226	0.330359171625516	0.477	0.295	1
ENSMMUG00000029987	0.0279111303463012	-0.461793949084958	0.188	0.295	1
ANXA3	0.0282558226983798	-0.313770833888319	0.086	0.197	1
HSP90AA1	0.0284247175918661	0.504418406995458	1	1	1
ENSMMUG00000012978	0.0290666993871983	0.300233162905279	0.383	0.213	1
TMEM126A	0.0293164004027947	0.255211677311201	0.438	0.246	1
RBX1	0.029447301277742	0.266396632664303	0.93	0.787	1
YWHAZ	0.0294630307547855	0.286566435180568	0.984	0.902	1
ENSMMUG00000065104	0.0294749501262341	-0.414909350688379	0.633	0.689	1
ABHD12	0.0296208669071149	-0.28855936453881	0.188	0.311	1
DAZAP1	0.0296742604971637	0.28925422383276	0.852	0.77	1
EMC6	0.0300582383931001	0.254707390448239	0.625	0.41	1
DNMT1	0.0300980669279132	-0.437094028305604	0.32	0.426	1
REST	0.0301045819080085	-0.392360094196425	0.242	0.361	1
BLOC1S5	0.0301440063618471	0.28177648938567	0.578	0.361	1
AIMP1	0.0301966148504483	0.29663265896585	0.633	0.443	1
RASGRP2	0.0304565314329679	-0.273890173648244	0.047	0.131	1
EIF3A	0.0304988869202804	-0.444601924946724	0.523	0.59	1
NECAP1	0.0307277725437342	0.266404470340875	0.297	0.148	1
SASH3	0.0309670072801895	0.304335383729631	0.5	0.328	1
GALK1	0.03098170743078	-0.307548684934464	0.273	0.393	1
EIF3F	0.0311232527505914	-0.285851567188887	0.914	0.869	1
CD8A	0.0314648335858087	0.393581765327823	0.156	0.049	1
ENSMMUG00000030384	0.0315155000369092	0.263915902696076	0.406	0.246	1
TBCD	0.0315319207969035	-0.25586282647915	0.078	0.18	1
TENT5C	0.0315533516719937	0.477045159945941	0.18	0.066	1
ENSMMUG00000059073	0.0317569148088218	-0.29387401945056	0.07	0.164	1
MRFAP1	0.0319003849305687	0.298077325320996	0.562	0.377	1
DHPS	0.031904827185381	-0.282111173647983	0.172	0.279	1
TTC19	0.0321929486287887	-0.315244841221636	0.07	0.164	1
STK24	0.0322789742525287	0.296346834136123	0.469	0.262	1
UBA2	0.032556698788305	0.253453854363106	0.461	0.262	1
MICOS13	0.0326699996523869	0.311942838000802	0.789	0.639	1
ZC3H18	0.032716063721127	0.269218632257352	0.234	0.098	1
RPL31	0.0329627774742984	-0.542854514944764	0.305	0.393	1
ENSMMUG00000018740	0.0329658276583153	0.269984390866945	0.828	0.721	1
CLEC4A	0.0332036505817959	-0.262020491190298	0.055	0.148	1
DNAJC25	0.0333150966901996	0.335052307768934	0.844	0.721	1
GATD3A	0.0334325036965171	0.282605009768401	0.297	0.148	1
TAX1BP3	0.0335185984539252	0.347415179905064	0.781	0.639	1
ENSMMUG00000056043	0.0335511193940471	-0.385966482598054	0.414	0.459	1
TUBB	0.0335893013553061	-0.348952641359725	0.914	0.951	1
OMA1	0.0336436659379685	-0.279260935323961	0.109	0.213	1
CLSTN1	0.0337419357649667	-0.454393567645552	0.203	0.311	1
NARS1	0.0340041333247894	0.315429200457877	0.539	0.328	1
RPP21	0.0342584174498795	-0.286200354152562	0.188	0.311	1
IL16	0.0342957719125353	-0.26532493390715	0.094	0.197	1
PLP2	0.0345160205726012	-0.343759812180755	0.797	0.82	1
VAT1	0.0345589699346232	-0.346067212314253	0.289	0.393	1
PDCL	0.0346140794858418	0.307720817500103	0.312	0.164	1
HNRNPUL1	0.0348185902621603	0.268755358487893	0.625	0.393	1
PIK3CG	0.0350115278970302	-0.326796469042283	0.5	0.59	1
YARS1	0.0355674898368673	0.328000363332305	0.32	0.18	1
CAMK1D	0.0356456251481073	-0.298868230561542	0.109	0.213	1
UBL3	0.0363991716592344	0.274896574688835	0.461	0.262	1
GHITM	0.0364145260504105	0.42125876722851	0.766	0.623	1
SPAG7	0.0366088764713893	-0.343997234162697	0.445	0.508	1
DAZAP2	0.0368539978055243	0.292578645300384	0.938	0.803	1
RAD23B	0.0371078663971896	-0.287029734436423	0.219	0.328	1
CLASRP	0.0372854333396887	-0.307136862845052	0.117	0.213	1
LMAN2	0.0372887751841372	0.288003051373606	0.859	0.689	1
MICAL1	0.037543337519749	-0.349430618732226	0.539	0.656	1
OXA1L	0.0375976886718039	0.25803383145082	0.609	0.393	1
SLC8B1	0.037765582232277	-0.333248204733128	0.062	0.148	1
ENSMMUG00000012843	0.0377804910729862	-0.330372047246216	0.266	0.393	1
CSNK2A1	0.0381176029114206	0.302340527256301	0.68	0.508	1
BTG2	0.0383955089727056	-0.365703119420922	0.688	0.77	1
PRSS55	0.0384563713256067	-0.262022475227369	0.141	0.246	1
HHEX	0.0385587490248885	-0.300627308638707	0.227	0.344	1
CNOT8	0.0387018505087447	0.279674728131915	0.406	0.246	1
PARM1	0.038728748422974	-0.439200556856186	0.469	0.541	1
SNX9	0.0387603895987278	0.268966329332848	0.383	0.213	1
CERS2	0.0391878428625595	-0.351204198761721	0.203	0.311	1
LRPPRC	0.0391878428625595	-0.391511494977485	0.203	0.311	1
EIF1B	0.0399296252549147	0.289462771485253	0.609	0.41	1
TMED3	0.0404963456639367	0.284139604333762	0.602	0.393	1
SPI1	0.040605316576649	-0.344763431712354	0.336	0.426	1
TIFAB	0.0409636851516318	-0.367396177557867	0.281	0.393	1
ARL8B	0.0410176189549113	0.29454523903888	0.547	0.344	1
HIGD2A	0.0412362529120668	-0.318126269859209	0.57	0.623	1
DHRS7	0.0413372444808441	-0.297266206930138	0.148	0.262	1
PLEK	0.0415303554023025	0.551958209878171	0.695	0.541	1
HADH	0.0417994396122774	-0.277955348582722	0.109	0.213	1
EPB41L3	0.0419136929691953	0.254011596656637	0.266	0.131	1
RALA	0.0419206986303641	0.291407803114328	0.602	0.41	1
PLCG2	0.0422279965677338	-0.417257789702785	0.141	0.246	1
PTPRCAP	0.0423120782527823	0.396420799802208	0.43	0.262	1
M6PR	0.0427200232962151	-0.427577707689468	0.742	0.82	1
SERBP1	0.0427257503504123	-0.409170265543372	0.68	0.689	1
PGM2	0.0436537970085109	0.274431363223627	0.336	0.18	1
EBNA1BP2	0.0439725986392323	-0.274111158633636	0.062	0.148	1
CAPN2	0.0442230801411288	-0.317188791967619	0.414	0.492	1
XRN2	0.0443631875273446	-0.32963919210931	0.406	0.525	1
NCL	0.044365783822277	-0.295737885992035	0.781	0.869	1
IKBKG	0.0447111235714115	0.29915301402996	0.602	0.41	1
RPS6KA1	0.0447146106717018	0.253450863475539	0.484	0.295	1
OSTC	0.045076978895412	0.336501097524997	0.781	0.705	1
AKR1B1	0.0451652135235689	-0.34297593260235	0.656	0.672	1
GPAA1	0.0452236287331442	-0.279231053683118	0.414	0.492	1
ENSMMUG00000060950	0.0453599868142474	-0.318651161147841	0.211	0.328	1
NSD3	0.045425314281414	0.267684123028173	0.453	0.279	1
PADI2	0.045517607681582	-0.26431940257927	0.102	0.197	1
LSM8	0.045700969653732	0.294338259511328	0.5	0.328	1
UBE2I	0.0457892090482592	0.264603135328734	0.781	0.672	1
ENSMMUG00000020721	0.0461893208632735	-0.343993422935832	0.203	0.311	1
SDHAF2	0.0462760525245719	0.265041006272353	0.508	0.344	1
CCND1	0.0463118117691778	0.649093062240339	0.336	0.213	1
RBIS	0.0466511628128065	0.26754495247746	0.789	0.623	1
TMEM243	0.0470572017396469	-0.406951128286001	0.383	0.475	1
FOXN2	0.0475099957640939	0.650590067909472	0.328	0.197	1
KANSL2	0.0480123259667345	-0.333291859175395	0.18	0.279	1
PSMB7	0.0480214492972028	0.254965532009625	0.875	0.738	1
TYROBP	0.048241832545676	-0.30827471926442	0.984	0.967	1
IARS2	0.0491183758545571	-0.271572489079007	0.117	0.213	1
HIST1H2BK	0.0491831160231039	-0.278258084554939	0.203	0.311	1
ENSMMUG00000010266	0.0496212693299478	-0.418147579052806	0.773	0.82	1
SNRPN	0.0496485099731814	-0.268850503652777	0.078	0.164	1
NOP14	0.0496964798172489	-0.381078242396783	0.164	0.262	1
MPG	0.0496964798172489	-0.267167918907739	0.164	0.262	1
FCGR2B	0.0501679870323522	-0.301945770417744	0.086	0.18	1
TMEM9B	0.0501913430160054	0.270700253748681	0.617	0.41	1
SAMM50	0.0503990149874833	-0.301862413906383	0.18	0.295	1
MRPL53	0.0507045428189855	0.26822381119837	0.75	0.557	1
NAGA	0.0507093203370228	0.288846661004393	0.82	0.705	1
EIF2A	0.0508191253050296	-0.408452585926018	0.289	0.361	1
MRPS6	0.0508555843184757	-0.315444678772356	0.266	0.377	1
OST4	0.0511363636258203	0.254212681312429	0.93	0.869	1
CAVIN3	0.0511991809903203	0.261937214260907	0.172	0.066	1
OSBPL11	0.0515397301995616	-0.34718279184068	0.219	0.311	1
TET2	0.0516486543592719	-0.382324985252044	0.258	0.344	1
SEPTIN9	0.0524807919441828	-0.436023802903202	0.5	0.607	1
UBA6	0.0529479379010299	-0.320928089660387	0.117	0.213	1
HSD17B4	0.0533904900629505	-0.387857692066014	0.5	0.574	1
TMCO1	0.0535182100212693	0.287574019799498	0.656	0.459	1
SRSF7	0.0543560496726232	0.362979310862883	0.867	0.836	1
NRBP1	0.0551682672394183	0.267662628976344	0.5	0.344	1
HSPD1	0.0555371884770708	0.298961031961697	0.812	0.705	1
RBMS1	0.0555863739276445	-0.319465881263733	0.242	0.328	1
ENSMMUG00000029338	0.0558635714321192	-0.314090295625974	0.156	0.246	1
GPX1	0.056929684674398	-0.483020593330788	0.406	0.508	1
HPCAL1	0.0575303605694795	0.324936919885581	0.531	0.377	1
ENSMMUG00000060923	0.0577392309477118	0.310873876862479	0.75	0.607	1
PDXK	0.0577762810447032	0.267506150512681	0.258	0.131	1
PABPC4	0.057998227246668	-0.288229594814202	0.094	0.18	1
ENSMMUG00000055690	0.0580144741038962	-0.397454914515155	1	1	1
CCPG1	0.0584174793580912	-0.315852541729742	0.328	0.426	1
AFF1	0.0587117677471837	-0.295140399964927	0.07	0.148	1
NDUFS2	0.0600266580457663	0.304309055363891	0.711	0.525	1
NOA1	0.0601942859499413	-0.29473238748706	0.148	0.246	1
HP1BP3	0.0601991924551374	-0.324783697872826	0.461	0.525	1
ENSMMUG00000016665	0.0603491258864103	-0.284912559698353	0.766	0.787	1
TRIM8	0.0606355006850351	-0.293175713089999	0.172	0.279	1
GOLGB1	0.0608735078054871	-0.338101005835708	0.328	0.41	1
SINHCAF	0.0615318539357666	-0.345662597624977	0.32	0.41	1
TRAM1	0.0617700744355852	0.297553558985924	0.773	0.607	1
TRMT112	0.0618072278148944	-0.267795167194272	0.852	0.836	1
MYO1G	0.0625957791760697	-0.316940655635763	0.344	0.443	1
SMC6	0.0644660886225833	0.272536845843043	0.281	0.148	1
MAP7D3	0.0646594845534725	-0.255300334532166	0.164	0.262	1
TECR	0.0653405483292143	-0.44978287974855	0.328	0.393	1
WAPL	0.0653882731961975	-0.345230385924634	0.258	0.344	1
C3H7orf50	0.0655426181153625	0.27027314951628	0.797	0.656	1
CTNNA1	0.0655963437541612	-0.257214066377684	0.422	0.475	1
CPNE3	0.0661701676761359	-0.49762222981227	0.281	0.393	1
PSMC3	0.0664483056097218	0.259323715789608	0.578	0.41	1
ALCAM	0.0668287866961808	-0.316672228757852	0.258	0.361	1
GLTP	0.0669888696173452	0.278443964683755	0.68	0.492	1
SERPINB1	0.0670451488079754	0.556144119300568	0.852	0.803	1
CSE1L	0.0672038737190181	-0.367657606690628	0.172	0.262	1
DUSP18	0.0677094405606142	-0.499699409100278	0.273	0.344	1
ARL2	0.0677379391505497	-0.270442078584439	0.539	0.639	1
GTF2I	0.0681765351981881	-0.453993403529673	0.406	0.459	1
ENSMMUG00000031100	0.0682531571483371	-0.30775129334779	0.07	0.148	1
SETDB1	0.0696674573979137	-0.408418295293327	0.086	0.164	1
EIF4EBP1	0.0699968996833796	0.324239635625245	0.617	0.475	1
RIPOR2	0.0704015873489174	-0.327202887824885	0.266	0.361	1
HERC2	0.0704733613586483	-0.270820608310874	0.141	0.23	1
STING1	0.0711461193246961	-0.508525681641116	0.219	0.311	1
TAB2	0.0712148908410113	-0.312495724228436	0.289	0.361	1
HAX1	0.0719932250272761	0.276577272029471	0.57	0.393	1
ENSMMUG00000053146	0.0720001234225239	-0.271937719988114	0.57	0.672	1
AIP	0.072158159816383	-0.379679766901466	0.703	0.689	1
RGS18	0.0723649708807162	0.342467695382144	0.508	0.361	1
PTBP3	0.0725305635280993	-0.318126153035815	0.727	0.689	1
DNPEP	0.0726073313608729	0.26304598483549	0.32	0.197	1
GUCD1	0.0730252196606922	-0.274418513014462	0.148	0.23	1
ADSS2	0.0733407405499682	-0.259713525822635	0.297	0.393	1
ENSMMUG00000047277	0.0739302963956752	-0.354475711641955	0.227	0.311	1
PSCA	0.074108649623868	-0.581333602614736	0.047	0.115	1
PSMA1	0.0747074761983104	0.270873140517418	0.781	0.672	1
C1QB	0.075045972254921	0.2834514898346	0.141	0.049	1
FAM127A	0.0750761870120199	-0.304215884242275	0.203	0.279	1
DYNC1LI2	0.0750761870120199	-0.402783012232799	0.203	0.279	1
ZNF524	0.0754874468375989	-0.268950116238673	0.172	0.262	1
ENSMMUG00000037684	0.0754965297260955	-0.261828307175304	0.148	0.246	1
CD46	0.0759697224996162	-0.332599775428384	0.344	0.426	1
ENSMMUG00000000671	0.0761992646945329	-0.270451373260387	0.414	0.508	1
GPR65	0.0762815286912386	0.366208121134566	0.648	0.508	1
LUC7L3	0.0768622706765386	-0.276452381183201	0.188	0.279	1
KLF4	0.0776374555626417	-0.298496735872272	0.227	0.328	1
CD47	0.0783864816119571	-0.30880596017781	0.539	0.557	1
PSMD1	0.0783987059154564	0.253151988236008	0.344	0.213	1
SFPQ	0.0789191691234484	0.254093511272745	0.539	0.377	1
FBL	0.0791512666985999	-0.421874082559488	0.562	0.59	1
PECAM1	0.079407228990299	0.406907660506058	0.305	0.197	1
ANKIB1	0.0799250891496626	0.262694093207747	0.375	0.246	1
ENSMMUG00000016898	0.0811672917523937	-0.26914256072228	0.594	0.639	1
PIK3R1	0.0820034638349418	-0.274076930612494	0.125	0.213	1
MAP2K1	0.0842738497419583	0.42844695999141	0.523	0.41	1
GIGYF2	0.0848528393721334	-0.251873304757598	0.156	0.246	1
TMOD3	0.0849413383808172	-0.267061308552323	0.547	0.59	1
RECQL	0.0853456662540126	-0.281207299399465	0.164	0.246	1
ASH1L	0.0858453131802498	-0.285439114935136	0.258	0.344	1
EIF3L	0.0859013729214464	-0.384962190178839	0.922	0.836	1
DDIT4	0.0861733518046718	0.593619040858992	0.391	0.262	1
PYCARD	0.0863296151842904	0.4453530537168	0.312	0.197	1
CCDC66	0.0886814324150484	-0.319203957933699	0.148	0.23	1
RBM39	0.0889161274484043	0.285847639053753	0.82	0.738	1
HIST1H2AC	0.0890033327493593	0.552665725605834	0.68	0.574	1
ENSMMUG00000010647	0.0890809989440884	0.292089482366393	0.375	0.246	1
SRSF5	0.0902232501394729	0.267171640349065	0.68	0.492	1
PUF60	0.0904792165127999	0.255334530805859	0.609	0.443	1
SHMT2	0.0906860994431734	0.262180467234765	0.383	0.23	1
FAM107B	0.0907519948244084	0.327073153364296	0.414	0.262	1
KPNA3	0.0909713797642945	-0.26080504211155	0.188	0.279	1
GPCPD1	0.0910388721618007	0.302156924028502	0.43	0.295	1
JCHAIN	0.0911566952036011	0.43601127913306	0.195	0.098	1
MAMU-DOB	0.0930556365393972	0.291068256124856	0.805	0.738	1
LSP1	0.0930639213528595	0.265917015560616	0.961	1	1
ENSMMUG00000014831	0.0932569917456645	-0.278952754251479	0.188	0.279	1
KCTD12	0.0932977288074255	-0.306978847752282	0.297	0.393	1
RABAC1	0.0938603704568799	0.297384637447912	0.734	0.607	1
EIF3H	0.0939245732231325	-0.256687664172972	0.852	0.852	1
PSMG4	0.0946174119386081	0.25895753612801	0.281	0.164	1
ANKRD10	0.0952548919617576	-0.328094630606915	0.383	0.459	1
FKBP8	0.0959880996532331	-0.26398753595731	0.297	0.393	1
MAP2K2	0.0965019454535382	-0.400154852406592	0.438	0.508	1
TMEM256	0.096608048171801	-0.328826058344697	0.328	0.41	1
ERC1	0.0970342534636451	-0.252428908559211	0.148	0.23	1
GNA15	0.0975664007812429	0.397277689207047	0.664	0.508	1
SMARCC2	0.0979988634616777	-0.321008517957464	0.219	0.311	1
PMS1	0.0980877037113113	-0.284807540162313	0.078	0.148	1
USP34	0.0989614719862886	-0.271787572722141	0.117	0.197	1
CYB5A	0.10033381592326	-0.255710398397341	0.336	0.443	1
PLA2G15	0.101012459941316	-0.290572252711023	0.109	0.18	1
PDCD1	0.104101795719694	-0.263546275152936	0.133	0.213	1
ATP5PB	0.104251797794707	-0.262337162363659	0.797	0.77	1
ENSMMUG00000057000	0.104858814336477	-0.325892378581291	0.242	0.311	1
SMCHD1	0.10539459103854	0.268333762258331	0.562	0.41	1
FGR	0.105480890622097	0.382256900861549	0.242	0.148	1
SYK	0.106237317497251	-0.30421606368766	0.367	0.426	1
TTC3	0.10716874822178	-0.301898935943211	0.211	0.279	1
PDE4A	0.107268510605655	-0.266352102325591	0.078	0.148	1
LCP1	0.1077611899895	-0.317883873231342	0.992	0.967	1
SELPLG	0.10829538198585	-0.32159194095409	0.82	0.82	1
PRKDC	0.11017402570143	-0.440431435980016	0.32	0.377	1
RAB10	0.110220388459603	0.399164608330213	0.672	0.525	1
ATP1B3	0.11040023740666	-0.303274679149575	0.391	0.443	1
ENSMMUG00000009018	0.110873981224419	-0.347012527216032	0.594	0.574	1
RPS6KA3	0.111188106730812	-0.330287400576551	0.289	0.361	1
PHB2	0.111896027496168	-0.271289723125294	0.523	0.557	1
FLT3	0.113062334542532	-0.306908761636991	0.336	0.41	1
BIN1	0.114481641056405	-0.275802071481068	0.328	0.41	1
BOD1L1	0.116127529512225	-0.372611763531488	0.359	0.426	1
ENSMMUG00000013289	0.116571061361172	0.37065955911395	0.438	0.311	1
LEPROTL1	0.117093611498179	0.264851175564081	0.641	0.459	1
SYF2	0.118257541767219	0.256245222835716	0.555	0.41	1
NAA38	0.11919840361145	-0.315775103140874	0.172	0.246	1
EHF	0.119927725191699	-0.327620542377207	0.094	0.164	1
SYNRG	0.121577796454103	-0.256813658159911	0.109	0.18	1
ACBD5	0.123036879934529	-0.264900352512789	0.086	0.148	1
MDH1	0.123441858244634	0.254493842921425	0.727	0.557	1
ZNF75A	0.125338725937028	-0.32209367912657	0.141	0.213	1
ITGA5	0.125466911560745	-0.251495763306522	0.258	0.344	1
CARD9	0.126298475830788	-0.300356127242653	0.109	0.18	1
WDR81	0.129762224020177	-0.320189271530644	0.211	0.279	1
SPTAN1	0.130011873428006	-0.287939486918094	0.398	0.459	1
MBNL1	0.131035112960463	-0.250327749220711	0.742	0.721	1
DNASE1L3	0.132017566052257	1.095597425848	0.266	0.18	1
EMB	0.133299098785285	-0.264617165842455	0.18	0.246	1
DNM2	0.133407916841869	-0.252822688011775	0.242	0.311	1
ARHGDIA	0.133582206063019	0.259235701922286	0.875	0.787	1
TES	0.133672324009672	0.284690915937958	0.352	0.246	1
GNPTG	0.135018859250028	-0.281624721908932	0.25	0.328	1
SLAIN2	0.13697659188992	-0.331502224605534	0.195	0.262	1
TGFB1	0.137971181204645	0.382627249967538	0.5	0.361	1
ACAP2	0.13868245168396	-0.277812512708774	0.562	0.607	1
APOO	0.139266353858151	-0.304280738651918	0.07	0.131	1
LIMD2	0.139690682491258	-0.395001708428331	0.68	0.672	1
ENSMMUG00000011714	0.140103749480867	-0.265815405890785	0.141	0.213	1
CTSD	0.140416970758588	-1.20868132676747	0.375	0.41	1
CCDC186	0.140417506954948	0.285983918828497	0.469	0.344	1
TRPM7	0.142269065602619	-0.29693258469889	0.156	0.23	1
PRMT7	0.143610425516878	-0.305892657955868	0.102	0.164	1
PRRC2C	0.144914391907825	-0.332233183303142	0.672	0.639	1
TUFM	0.145463740197132	-0.323377101416781	0.625	0.607	1
CREBBP	0.146379524585015	-0.280447078531047	0.164	0.23	1
PPP1R15A	0.147089069765493	-0.44028673578358	0.484	0.59	1
SFSWAP	0.149457108945944	0.258232667873364	0.266	0.18	1
ENTPD1	0.150269241273666	-0.326156646274055	0.336	0.377	1
CLPTM1L	0.151100951385277	-0.252548923589522	0.188	0.262	1
ATP2B4	0.151102531518495	-0.27011421525381	0.164	0.23	1
SPINT1	0.151197008382235	-0.274201991334625	0.375	0.41	1
GALE	0.151839404167624	-0.288657482815317	0.133	0.197	1
VPS36	0.152536316575715	-0.262442695166261	0.422	0.475	1
NFKBIA	0.153125081794781	-0.253210140974977	0.883	0.918	1
CYTB	0.153208018072923	-0.324097484073278	0.602	0.869	1
PAICS	0.1563657005105	-0.259783420076264	0.102	0.164	1
CYB5R3	0.165845976130224	0.263046231638252	0.508	0.377	1
RTN4	0.167150817564376	-0.261370211830749	0.359	0.41	1
SGPL1	0.167333771820931	-0.371358936658446	0.266	0.344	1
MYO1F	0.167333880046766	-0.305190403548593	0.469	0.525	1
SFT2D1	0.168867980547178	-0.287621633674008	0.367	0.41	1
POLR3GL	0.170627227235776	-0.25672798217972	0.25	0.311	1
MYO1E	0.171333893792807	-0.290148247725332	0.227	0.295	1
KIF2A	0.172393172375675	-0.341889990697608	0.273	0.311	1
ARPC5L	0.176320294400875	0.264891246139619	0.391	0.279	1
SMIM22	0.176993504991475	-0.298090889959047	0.062	0.115	1
PLPP1	0.178797290500402	0.259791573320699	0.281	0.197	1
SERTAD3	0.180462630960253	-0.378608868609706	0.453	0.492	1
SAFB2	0.181079832394532	-0.303509619889059	0.25	0.311	1
DUSP2	0.182646635723232	0.356732455704524	0.289	0.197	1
ABI3	0.186372386842213	0.297433987101344	0.602	0.475	1
SKIL	0.18929451977561	-0.315243591360038	0.227	0.279	1
FURIN	0.190799755489516	-0.269689649969569	0.188	0.262	1
TOP2B	0.191363825306061	-0.287121564329806	0.242	0.311	1
BCL2A1	0.191799737213448	0.748419605330657	0.469	0.377	1
CEBPZOS	0.193668842615285	-0.31057478910861	0.406	0.443	1
CD81	0.195601056401753	-0.383778355831443	0.508	0.525	1
PLXNC1	0.198363951147588	-0.282996999526255	0.227	0.279	1
PDRG1	0.20235254655318	-0.31033528020467	0.508	0.541	1
GPR183	0.203371758204035	0.593796886767704	0.43	0.361	1
SYNGR2	0.204107677938072	0.315296521857298	0.969	0.934	1
WNK1	0.2073744748602	-0.277960337751717	0.391	0.443	1
ACAD10	0.209127326051689	-0.390811630935958	0.148	0.213	1
EGR1	0.210486238494005	-0.283409709561671	0.219	0.295	1
TBC1D9	0.212289585120845	-0.250868470079895	0.172	0.23	1
AGPAT1	0.213152317787274	-0.285963900196943	0.297	0.328	1
DENND4A	0.219233451702942	-0.28962093885015	0.195	0.246	1
KIDINS220	0.219688184554962	-0.272881755844632	0.156	0.213	1
ENSMMUG00000011711	0.220405983845577	-0.305722822142916	0.32	0.393	1
PTP4A2	0.222810459178502	0.255195002738244	0.531	0.426	1
SENP6	0.224128391041395	-0.293959839083361	0.453	0.508	1
ANAPC16	0.22447255895122	-0.275079047727252	0.273	0.311	1
ITGAX	0.235089999828644	0.256499582111431	0.242	0.164	1
HINT3	0.235653877681151	-0.372962526168994	0.094	0.148	1
TOMM20	0.238310661001314	-0.259162474061722	0.805	0.738	1
ENSMMUG00000005482	0.2435521547111	-0.250050020006114	0.125	0.18	1
MAZ	0.247148207435771	-0.252012850486616	0.352	0.393	1
DDX46	0.24771932592226	-0.304256573387338	0.547	0.557	1
HAVCR2	0.249475126187353	-0.288502699415235	0.102	0.148	1
RESF1	0.252371024445759	-0.250312909525607	0.164	0.213	1
COX7A1	0.25419035736579	-0.271380574591807	0.391	0.426	1
ADAM10	0.254662895325103	-0.294039577727858	0.258	0.295	1
ZNF593	0.262151979027287	-0.291709427656511	0.242	0.279	1
AP3S1	0.263221677593758	-0.265605230602404	0.539	0.525	1
SERTAD2	0.263263100755321	-0.312801233916619	0.281	0.328	1
GSTK1	0.27941542067184	-0.337658924262159	0.43	0.426	1
LRBA	0.282365591168626	-0.251997988589421	0.102	0.148	1
SQLE	0.283323072156878	-0.265493652566364	0.203	0.262	1
SAT1	0.294320718204615	0.274649584438089	0.766	0.689	1
DIAPH1	0.294398055072068	-0.320641168116585	0.422	0.443	1
QSOX1	0.295134319280981	-0.349337945550028	0.164	0.213	1
ENSMMUG00000056012	0.298564991591986	-0.304140133814847	0.523	0.508	1
TPP1	0.301810616724546	-0.365217191649708	0.672	0.574	1
REPS1	0.306475386940069	-0.282496551853789	0.141	0.18	1
ZYX	0.306627625093096	0.26684261273135	0.75	0.738	1
MMP25	0.309784150932282	-0.252250959192577	0.281	0.311	1
MRPL33	0.319504861169401	-0.335807065882996	0.484	0.492	1
CSPP1	0.320085686609015	-0.254982046104498	0.078	0.115	1
PIKFYVE	0.326273468825742	-0.303666933720326	0.18	0.213	1
NDUFB10	0.330406756199957	-0.310093496795506	0.445	0.443	1
BATF3	0.352721243433717	-0.294759199605369	0.273	0.311	1
P2RY10	0.35356935687564	-0.285810440432355	0.18	0.213	1
LAMTOR4	0.360644845969737	-0.273834458405407	0.648	0.607	1
NIBAN1	0.362734415458714	-0.377367533681097	0.875	0.803	1
NUP205	0.379561095744271	-0.256064834431138	0.133	0.164	1
TEP1	0.379802349997678	-0.258537893850635	0.234	0.262	1
PPP1CB	0.382660792687164	-0.293680190594612	0.312	0.328	1
CEP192	0.38606240790018	-0.262757654172114	0.281	0.311	1
ENSMMUG00000008632	0.387027981141208	-0.268610904180028	0.289	0.311	1
FTL	0.393310873872244	-0.448039796562065	0.461	0.426	1
H1-3	0.400615311706953	-0.342326513382777	0.18	0.213	1
H2AC20	0.409266024127505	0.301525754595717	0.859	0.787	1
ASAH1	0.413389310865297	-0.334553099993199	0.133	0.164	1
TRAF1	0.418744784130095	0.267412278415283	0.359	0.279	1
YWHAH	0.424542238783255	-0.295399312894796	0.609	0.574	1
OGDH	0.448207843620482	-0.35332895470597	0.445	0.426	1
LIMS1	0.451123990249949	-0.314534134078943	0.344	0.361	1
PIP4K2A	0.458750860904858	-0.309818984158663	0.18	0.213	1
SCGB3A1	0.461272625604122	-0.3129293293971	0.242	0.18	1
ENSMMUG00000044284	0.46343787810278	-0.256593572029127	0.664	0.639	1
SCIMP	0.469485414662258	-0.308465172365884	0.242	0.262	1
RAB11B	0.4715017861341	-0.26677535126358	0.508	0.459	1
ENSMMUG00000021460	0.477713058499055	-0.26603343602423	0.297	0.295	1
IL1B	0.478988945590286	-0.287274011181303	0.156	0.18	1
CAT	0.489144081893327	-0.279224803119186	0.734	0.689	1
DCTN6	0.494231150712478	-0.285561961534378	0.234	0.246	1
CSF1R	0.530612918730839	0.462256303542628	0.469	0.475	1
AFTPH	0.544611976690039	-0.271352748009187	0.398	0.377	1
METTL14	0.548459068898672	-0.288777754452682	0.109	0.131	1
RHOA	0.556997930237875	0.387759540778519	0.992	0.967	1
ID2	0.580102987691504	0.290494019369462	0.57	0.59	1
ATP6V1H	0.581377730249003	-0.305326921123932	0.367	0.344	1
PMVK	0.600238763873931	-0.280792817123573	0.273	0.262	1
WDFY4	0.604644830819441	-0.464626410727779	0.602	0.525	1
UBE2G1	0.62100557336294	-0.300344288579817	0.219	0.23	1
KMT2C	0.642760732514207	-0.264042315188794	0.398	0.361	1
CAMTA1	0.662085020927142	-0.251346093046466	0.312	0.295	1
LMNA	0.668418541617478	-0.294495530198378	0.289	0.246	1
ITGB1	0.671640816651714	-0.288292956308499	0.594	0.557	1
CHD4	0.690882131858049	-0.258822820065506	0.438	0.426	1
C1H1orf54	0.718938767753863	0.272689665833729	0.32	0.311	1
JUN	0.819461953280046	0.279710014722857	0.602	0.656	1
LY6D	0.822699286637008	-0.402878274794082	0.453	0.41	1
ENSMMUG00000051745	0.854340286145016	0.61397804535576	0.594	0.623	1
RPS27L	0.870697967148139	0.271762670888843	0.648	0.656	1
ENSMMUG00000060382	0.916185263135571	-0.321098862042386	0.297	0.262	1
TUBB2B	0.926980966160113	0.251890187489779	0.453	0.459	1
ENSMMUG00000062077	0.960304365047815	-0.280249555421086	0.992	1	1
