# Supplementary material for: mRNA-1273 vaccination protects against SARS-CoV-2–elicited lung inflammation in nonhuman primates
Source: JCI Insight. 2022 Jul 8;7(13):e160039. doi: 10.1172/jci.insight.160039 (PMC9310526; doi:10.1172/jci.insight.160039)
Supplement: Supplemental data set 1 [file jciinsight-7-160039-s122.zip › DEG_analysis/MARCO.pos.mac_markers_D7.csv]

	p_val	avg_log2FC	pct.1	pct.2	p_val_adj
ENSMMUG00000009425	0	1.52675115349415	0.989	0.98	0
ENSMMUG00000052293	0	1.30868405918775	0.999	0.996	0
ENSMMUG00000058325	1.70690953738176e-304	1.7994436538628	0.938	0.856	3.05758705431195e-300
ENSMMUG00000058167	2.55377009737727e-281	-1.43945958698709	0.176	0.693	4.5745683754319e-277
ENSMMUG00000045208	2.7012731451038e-279	1.43024585199085	0.982	0.79	4.83879058482445e-275
RPL12	1.63983396248658e-258	-0.614421378315365	0.997	0.999	2.93743457700221e-254
MAMU-A	3.56777739752683e-246	0.623140084871357	0.999	1	6.3909596521898e-242
PFN1	1.06330571835441e-240	0.925552504311196	0.996	0.997	1.90469953328826e-236
ECRG4	1.97685537947864e-237	-1.70551512985678	0.034	0.529	3.54114104126009e-233
IFI6	9.2796652963132e-237	1.28422367302408	0.983	0.832	1.66226644452858e-232
RPL10	8.46017366441398e-231	-0.526250960260146	0.999	1	1.51547090850648e-226
RPL37A	2.82467258916904e-228	0.740391170843872	0.997	0.997	5.0598360089785e-224
RPS3A	1.9176121453358e-227	-0.610174939046037	0.992	1	3.43501863594002e-223
MAMU-E	4.26402311661271e-221	0.616507361970375	0.999	0.998	7.63814460878834e-217
RPS23	1.59633170686297e-216	-0.436765482242103	0.999	1	2.85950898650364e-212
ENSMMUG00000050257	6.04404981565827e-215	0.858270657654332	0.925	0.758	1.08267064347887e-210
ENSMMUG00000063637	4.86230532236574e-213	-0.503647499020706	0.997	1	8.70984752395375e-209
RPS13	3.6727933882042e-208	-0.569897209236658	0.993	0.999	6.57907479629018e-204
TPT1	1.5928668336701e-207	-0.518785995998644	1	1	2.85330235915324e-203
ENSMMUG00000051745	8.91152451778177e-207	1.22549219668151	0.857	0.572	1.59632138687025e-202
IFI27	2.47267445712215e-204	2.12264662291973	0.378	0.034	4.42930175504291e-200
ENSMMUG00000061125	8.1150211465752e-203	-1.06858031998288	0.971	0.998	1.45364373798602e-198
RPL8	5.01680650384136e-202	-0.504503319762409	0.999	0.999	8.98660549033104e-198
RPS8	8.04573616401671e-201	-0.559096397899404	1	1	1.44123271906031e-196
RPS4X	5.8791244686275e-194	-0.563032308204844	0.991	1	1.05312756606524e-189
GCN1	2.8677484119586e-186	-0.511659706532719	0.998	1	5.13699773034144e-182
RPL10A	6.20462830361759e-178	-0.51557911688513	0.987	0.999	1.11143506802702e-173
ENSMMUG00000050016	8.71474051300028e-173	0.62210143947906	0.591	0.216	1.56107146809374e-168
RPL9	5.48791687635983e-172	-0.501443882896154	0.982	0.997	9.83050550062336e-168
ENSMMUG00000015563	5.7680753875655e-170	-0.499272572831291	0.995	0.999	1.03323534417461e-165
S100A11	1.36300395314718e-162	0.90868377795088	0.953	0.92	2.44154898127255e-158
FOLR2	8.7579432576392e-161	1.12454748026617	0.678	0.38	1.56881037574091e-156
RPL7	2.13954141381952e-158	-0.500684128996185	0.973	0.998	3.8325605345749e-154
RPL15	6.2189028406076e-158	-0.460863484709785	0.986	0.998	1.11399206583804e-153
SPI1	2.58185131472129e-157	0.634572562438543	0.851	0.603	4.62487026006024e-153
ENSMMUG00000018157	3.35379385861592e-157	0.943907051256216	0.972	0.975	6.00765093893869e-153
RPSA	1.19191076116161e-154	-0.417210911319027	0.996	1	2.1350697464688e-150
RPS6	1.78046231283842e-153	-0.524716429151226	0.999	0.999	3.18934214098745e-149
RPL19	8.24460962026642e-153	-0.347763973280394	0.999	1	1.47685692127832e-148
ENSMMUG00000014786	1.33208242196484e-152	0.64586560587308	0.983	0.984	2.38615924246562e-148
MX1	7.64070043796855e-151	1.04432647892609	0.85	0.571	1.36867866945331e-146
RPL18	1.93847988307952e-144	-0.407997992845009	0.998	1	3.47239901456035e-140
APOL2	7.47499613454452e-142	1.32089550672937	0.598	0.267	1.33899605758096e-137
RPS3	2.36513130544413e-141	-0.445381937393705	0.977	0.993	4.23665970744206e-137
RPS5	7.19434591639493e-138	-0.372683617374442	0.993	0.998	1.28872318400382e-133
C18H18orf32	2.05606532023733e-137	-0.452013547896023	0.996	0.998	3.68302980814114e-133
RACK1	3.16925864653559e-136	-0.416952350527082	0.994	0.998	5.67709301353921e-132
RPL4	3.64664074966395e-130	-0.445301601253063	0.984	0.996	6.53222757487304e-126
RPL5	7.45898451553231e-129	-0.444747218648522	0.989	0.998	1.3361278962673e-124
NME2	1.79915712472511e-128	-0.386602076047609	0.994	1	3.2228301575201e-124
C16H17orf49	3.50051265191305e-128	0.447243847637937	0.977	0.993	6.27046831337185e-124
RPS26	4.37177119955576e-128	-0.388116822546719	0.998	1	7.83115374976423e-124
RPL7A	9.57751185739735e-128	-0.418634672479533	0.995	0.999	1.71561969901559e-123
RPS4Y1	9.18004049220428e-127	-0.463811829750923	0.976	0.998	1.64442065336855e-122
ENSMMUG00000064139	1.32859464750752e-126	0.548083175857144	0.999	1	2.37991159208022e-122
ISG15	3.92556864978994e-126	0.765924779141789	0.476	0.143	7.03187112236872e-122
ADAMDEC1	1.07235612181891e-125	1.39527066768948	0.635	0.31	1.92091152101422e-121
IFIT1	1.58907057566632e-120	0.60946246496337	0.402	0.106	2.84650212219107e-116
ENSMMUG00000005593	6.26705190891857e-120	-0.413821319359154	0.998	1	1.12261700844458e-115
UBA52	1.34074418683849e-119	-0.407857999905474	0.997	0.999	2.40167506188379e-115
PSME2	4.57243792248736e-119	0.769748757342656	0.957	0.912	8.1906080505516e-115
CYBA	5.20218708330422e-119	0.368295321496618	0.994	0.998	9.31867772232285e-115
MOB4	8.01712500838507e-119	0.576051537431908	0.842	0.667	1.43610760275202e-114
ENSMMUG00000064120	5.08419541205292e-118	0.850118908259607	0.991	0.974	9.1073192416104e-114
C4orf48	1.37390754342004e-117	0.405023299083693	0.287	0.046	2.46108058252831e-113
SLC25A6	5.8987971234674e-117	-0.455467959944178	0.962	0.996	1.05665152872672e-112
RPLP2	2.12712335966351e-116	-0.370236693903438	0.997	0.999	3.81031607416525e-112
RNF213	7.99992150302037e-115	0.827378506544198	0.807	0.571	1.43302593883604e-110
ENSMMUG00000001764	6.77905806546295e-113	0.933115823414659	0.861	0.69	1.21433267126638e-108
ENSMMUG00000056722	8.38229288226403e-113	0.402740711639379	0.549	0.246	1.50152012399996e-108
RPL6	4.73952609240224e-111	-0.375686978545892	0.999	0.999	8.48991308932014e-107
PKIB	1.41926953650677e-110	0.41417461799362	0.459	0.163	2.54233752074458e-106
ACAD10	6.42746016842942e-110	-0.462622989299084	0.979	0.998	1.15135093997076e-105
SERPING1	1.18688239834796e-108	0.405871132593633	0.247	0.034	2.1260624401607e-104
CAMP	1.77248788201606e-106	-1.0879594173376	0.843	0.934	3.17505754305537e-102
LYZ	9.30642380662587e-106	-0.500373001169415	0.993	1	1.66705969648089e-101
RPS16	1.94363913183123e-105	-0.319418039340159	0.998	1	3.48164077684929e-101
ENSMMUG00000020721	3.08058338341478e-105	-0.480825982082659	0.857	0.957	5.5182490147109e-101
ODF3B	3.52244867048473e-105	0.648155013006608	0.769	0.512	6.3097623034393e-101
MVP	3.68763000840368e-105	0.540380847155189	0.93	0.844	6.60565163405352e-101
RPS7	6.60123184295676e-105	-0.317929605118486	1	1	1.18247866002884e-100
ENSMMUG00000002075	1.21109443657553e-104	0.646323779571136	0.953	0.936	2.16943346423775e-100
B2M	2.78627900364418e-104	0.357499585175622	1	1	4.99106157922782e-100
RPL3	7.76955391387912e-104	-0.371167066307703	0.994	0.999	1.39176019259317e-99
RPS9	2.57333596598696e-103	-0.319049349062619	0.997	1	4.60961671587244e-99
GBP3	5.45381565643207e-103	1.24255379499198	0.785	0.564	9.76941998536677e-99
RPS12	3.21956852537141e-102	-0.363577583466895	0.994	0.999	5.7672130994978e-98
G0S2	5.68406859866996e-102	-0.91967846460359	0.672	0.871	1.01818720807975e-97
LGALS3BP	8.17440707581899e-102	0.553496103474178	0.935	0.888	1.46428153949146e-97
ALOX5AP	3.13880411924357e-99	-0.468436406249309	0.953	0.993	5.622539818801e-95
MX2	3.81315869533388e-99	0.527452814239193	0.479	0.178	6.83051117095158e-95
VAPA	1.62537122018878e-98	-0.457411585404721	0.929	0.983	2.91152746672416e-94
NPM1	2.46806953299642e-97	-0.470631270414788	0.961	0.991	4.42105295445649e-93
ENSMMUG00000053735	3.38045892447375e-97	0.484123691670449	0.799	0.611	6.05541607140983e-93
RPS15	3.82652088921032e-97	-0.28145037472064	0.999	1	6.85444686884245e-93
RPL27	1.04961544618646e-96	-0.303080683089712	0.986	0.996	1.88017614875381e-92
C1QC	2.28350762678201e-95	1.15209295932424	0.847	0.708	4.09044721185461e-91
NUDT3	2.93293855644419e-95	-0.314958633132545	0.999	0.999	5.25377283615849e-91
SIGLEC1	3.24424635118387e-95	0.559344787258998	0.637	0.342	5.81141848887566e-91
CYTB	3.79462153405331e-95	0.713825802224166	0.918	0.48	6.7973055539497e-91
ENSMMUG00000045123	6.02886649356518e-95	0.415369635466565	0.973	0.91	1.07995085499233e-90
RHOA	6.84678244872148e-95	-0.384639755533726	0.998	1	1.22646414003948e-90
RARRES1	1.94437589627894e-94	-0.657332367579458	0.447	0.71	3.48296054300447e-90
RPS14	1.46012573624489e-91	-0.299630275227397	0.995	0.999	2.61552323133547e-87
RPL35A	4.74313474075545e-91	-0.331064841808796	0.996	0.999	8.49637726111524e-87
PSMB9	2.88604888217285e-90	0.651007643184088	0.941	0.909	5.16977936263623e-86
RPL28	5.8323378918523e-89	-0.279556163361629	0.999	1	1.0447466865675e-84
ND6	6.89263033726517e-89	0.587314258821784	0.596	0.291	1.23467687231431e-84
MRC1	8.56212688742611e-89	-0.645066102081882	0.953	0.988	1.53373378934464e-84
SLFN5	5.40609675341985e-88	0.288291771694184	0.322	0.087	9.68394111440099e-84
CHIT1	1.89770684919202e-87	-0.871682449029795	0.82	0.928	3.39936227895766e-83
RPL24	2.08343704701368e-87	-0.369300005722757	0.992	0.999	3.73206078231561e-83
ENSMMUG00000049722	2.45925457448012e-87	0.452900792466244	0.66	0.419	4.40526271926624e-83
EEF1B2	1.21134251449555e-86	-0.377142929990727	0.982	0.998	2.16987784621587e-82
RPL32	2.28326436776399e-86	-0.30786288954224	0.997	1	4.09001146197564e-82
RPL13	9.42789810990206e-86	-0.273415083016557	0.999	1	1.68881938842676e-81
ENSMMUG00000003073	1.91183569074159e-85	-0.344469803666604	0.995	0.999	3.4246712728254e-81
ENSMMUG00000002324	3.55445595465762e-85	0.601595313482997	0.915	0.897	6.3670969515782e-81
ENSMMUG00000030923	1.15314752866751e-84	0.549604861623899	0.801	0.671	2.0656331681021e-80
EEF1G	1.62740693288418e-84	-0.358908443354391	0.965	0.996	2.91517403887544e-80
ATP8	8.39153070710299e-84	-0.473913941895279	0.907	0.999	1.50317489556336e-79
EIF3K	2.95197088535951e-83	-0.333009899029868	0.962	0.995	5.28786544694449e-79
GPX4	3.21371376790461e-83	-0.297946223006385	0.996	0.999	5.75672547244752e-79
PLAAT4	5.33005261151014e-83	1.17377484961903	0.684	0.466	9.54772324299811e-79
ATOX1	6.61623630788639e-82	0.414519911962172	0.992	0.993	1.18516640983169e-77
LST1	1.69019924153431e-81	0.5223544254231	0.653	0.423	3.02765390136041e-77
CCNI	2.99059157142269e-81	-0.48356171039126	0.844	0.95	5.35704668188946e-77
OAS1	8.27845472857027e-80	0.492006066750862	0.556	0.299	1.48291959552879e-75
EIF3L	1.26549008657738e-79	-0.404632976957665	0.872	0.953	2.26687239208606e-75
PCBP1	4.3358417985308e-79	0.380899964471103	0.962	0.947	7.76679341370821e-75
BST2	1.49469524891965e-78	0.428784153541601	0.967	0.972	2.67744759938977e-74
ENSMMUG00000062821	1.49519481987233e-78	0.409712210391512	0.491	0.234	2.67834248083731e-74
STAT1	1.50827741645452e-78	0.681407012435355	0.756	0.57	2.70177733609498e-74
IRF7	1.35163872197573e-77	0.613258444678845	0.364	0.134	2.42119044267512e-73
SAT1	7.7226760393953e-77	0.458405969821004	0.987	0.986	1.38336295893688e-72
IFIT3	1.10915349765953e-76	0.522195839314821	0.536	0.28	1.98682666035751e-72
CD44	2.07876663884786e-76	-0.419143408440073	0.964	0.996	3.72369468016818e-72
RPL22	2.4908981025933e-75	-0.333439932700283	0.991	1	4.46194577117538e-71
PABPC1	3.8378355316504e-74	-0.380540630609966	0.988	0.999	6.87471478784536e-70
RPL39	3.88377407950666e-74	-0.315175386294568	0.991	0.997	6.95700450862029e-70
ENSMMUG00000058755	1.89737719300675e-73	-0.301834435884908	0.994	0.999	3.39877176583299e-69
ISG20	8.24846100724991e-73	0.490187058509391	0.472	0.229	1.47754682022868e-68
TECR	1.40928429644721e-72	-0.439384443968887	0.87	0.95	2.52445096022589e-68
LCK	2.02116806700904e-72	0.430437633846513	0.634	0.405	3.6205183584333e-68
COX7C	5.78178328728253e-71	-0.310268836325135	0.967	0.994	1.03569084025092e-66
APOL6	8.10663664653141e-71	0.485443240302416	0.484	0.245	1.45214182249317e-66
IRF1	2.2541024266253e-69	0.634128526166491	0.646	0.422	4.03777367681391e-65
RPS18	3.14156459824294e-69	0.32042304236794	0.995	0.997	5.62748466483258e-65
RPL13A	6.47791338274684e-69	-0.250670608772006	0.996	0.999	1.16038862425144e-64
HINT1	9.15099474341045e-69	-0.300875582266642	0.976	0.998	1.63921768838711e-64
ENSMMUG00000049151	1.84507449813603e-68	-0.306018352775235	0.997	1	3.30508194851107e-64
WARS1.1	1.9289218955124e-68	0.74578340278565	0.793	0.647	3.45527779143135e-64
CTSZ	7.41468252240773e-68	0.427781436980471	0.976	0.975	1.3281920802389e-63
DNAJC25	2.11253680691912e-67	-0.324998385403871	0.939	0.991	3.78418718223422e-63
NCL	8.50773480958685e-67	-0.33229955336481	0.944	0.976	1.52399053644129e-62
TXNIP	9.70169218311324e-67	-0.524133878926994	0.974	0.985	1.73786412076107e-62
ENSMMUG00000065104	1.52873819701815e-66	0.461783462403826	0.875	0.789	2.7384287323186e-62
CXCL10	7.32903504492256e-66	1.07983801743346	0.153	0.019	1.31285004759698e-61
RPS24	8.36418513193501e-66	-0.283641776552468	0.994	0.999	1.49827648268352e-61
ITGA6	1.01488279430384e-65	-0.421203116489492	0.663	0.822	1.81795954943647e-61
ENSMMUG00000052609	1.30822763153039e-65	-0.250231120233462	0.997	1	2.34342815636039e-61
SHTN1	2.09242347525022e-65	-0.410920247987246	0.865	0.951	3.74815817121572e-61
OASL	2.32474440387481e-65	0.423930383234803	0.503	0.275	4.16431465066094e-61
CFD	3.04634233998541e-65	-0.405924612273107	0.985	0.999	5.45691303361587e-61
PSG7	6.43418898805235e-65	0.343770101137847	0.162	0.025	1.15255627342982e-60
SH3BGRL	9.87168091917533e-65	-0.311477491480134	0.952	0.993	1.76831420305188e-60
RPL27A	1.8465385935132e-63	-0.271907570169916	0.985	0.992	3.30770458256019e-59
CEP85	2.76482731514989e-63	0.340984443205534	0.957	0.944	4.952635169628e-59
GPX1	3.14026811121744e-63	0.494909137428899	0.961	0.968	5.62516226762379e-59
XAF1	8.12119082152341e-63	0.32628984910697	0.449	0.221	1.45474891185949e-58
ITGAX	1.43680035821537e-62	0.476864101698003	0.926	0.897	2.57374048167119e-58
EIF4B	4.41950460651175e-62	-0.385271872305767	0.815	0.906	7.9166586016445e-58
APOC2	6.36297252679698e-62	1.08441923014883	0.725	0.543	1.13979926872514e-57
OAS2	7.79218011273118e-62	0.387709534499521	0.459	0.227	1.39581322359354e-57
ASAH1	1.37562658334524e-61	-0.343119595141219	0.96	0.994	2.46415989874632e-57
HSPD1	3.33407518438659e-61	-0.368461417271322	0.915	0.968	5.9723288777917e-57
NSA2	3.368035883721e-61	-0.368116129642626	0.921	0.971	6.03316267850942e-57
RHBDD2	6.2926518408127e-61	0.541274879195227	0.723	0.579	1.12720272424478e-56
CIR1	1.04120676152518e-60	0.356372973301313	0.67	0.459	1.86511367192005e-56
PLA2G4C	1.04863376207067e-60	0.299063535474956	0.23	0.064	1.8784176579972e-56
ENSMMUG00000062772	4.45535078868938e-60	0.255825164851096	0.401	0.188	7.9808698677793e-56
ENSMMUG00000061959	2.65585141563034e-59	0.595319019085928	0.218	0.059	4.75742664081863e-55
PZP	4.09141148878577e-59	-0.398164516231749	0.714	0.865	7.32894539986195e-55
MAP3K8	5.64447239967475e-59	-0.487702258988056	0.606	0.784	1.01109434095374e-54
ETS2	9.61592418400643e-59	-0.436046051021508	0.421	0.621	1.72250049908107e-54
ENSMMUG00000030408	2.32375870295136e-58	0.276990643205082	0.98	0.976	4.16254896459677e-54
ECHDC1	3.35157942336e-58	-0.365719258729507	0.728	0.852	6.00368422106476e-54
FCGR2B	6.97436481947837e-58	0.431349971636435	0.632	0.409	1.24931797011316e-53
ENSMMUG00000019371	8.48077785483247e-58	-0.575395689226367	0.732	0.883	1.51916173713614e-53
PILRA	9.97126747600428e-58	0.403567243326671	0.852	0.767	1.78615314297665e-53
IFI44L	1.19294589549944e-57	0.268539080431761	0.365	0.158	2.13692398260815e-53
PTGDS	1.35182199832247e-57	1.48095063024308	0.487	0.281	2.42151874559504e-53
ENSMMUG00000021075	3.67825336286082e-57	0.305309956584022	0.967	0.97	6.58885524889259e-53
FABP4	4.02286149270484e-57	-0.465428063466727	0.886	0.959	7.20615179188217e-53
GTF3A	1.5992044897058e-56	-0.339604273467872	0.657	0.801	2.86465500241001e-52
MPC2	2.2321641576356e-56	-0.403993553274304	0.894	0.973	3.99847565557264e-52
NFKBIA	7.38282730289688e-56	-0.703468176191387	0.908	0.952	1.32248585476792e-51
ENSMMUG00000021460	4.17140656137394e-55	0.373219743538753	0.66	0.485	7.47224057338914e-51
RPL31	8.73102268218835e-55	0.412195413118479	0.821	0.693	1.5639880930604e-50
C3	1.18570825347751e-54	0.488460622471824	0.273	0.099	2.12395919445427e-50
EMP3	1.21841126060618e-54	0.379500565432349	0.974	0.968	2.18254009112386e-50
CD14	1.57652436516613e-54	-0.463454164583491	0.945	0.982	2.82402809532209e-50
PLIN2	3.45365740936344e-54	-0.425628350517721	0.78	0.899	6.18653651739273e-50
HERC5	4.48128946726594e-54	0.310365769680492	0.456	0.232	8.02733382271348e-50
UBE2L6	4.89927738815183e-54	0.491188223287558	0.738	0.594	8.77607558539637e-50
IFIT2	7.20667230853885e-54	0.583844780227478	0.67	0.496	1.29093121062856e-49
CPM	1.90116168446022e-53	-0.502894027381292	0.596	0.773	3.4055509253736e-49
MGST3	3.61816711354285e-53	-0.341266942074856	0.987	0.999	6.48122275048931e-49
PFDN5	8.75101458291888e-53	-0.299948523897531	0.973	0.997	1.56756924223826e-48
SCGB1A1	2.42978612329096e-52	0.262758613115474	0.179	0.043	4.3524758826511e-48
PTPN6	4.57376464642873e-52	0.379838636675619	0.885	0.821	8.19298461114779e-48
EPSTI1	1.40292547147055e-51	0.292078632050548	0.338	0.146	2.51306039704519e-47
VIM	1.82362588554354e-51	-0.282469507574778	1	1	3.26666104877414e-47
DST	3.57739435051442e-51	-0.356560872606974	0.773	0.87	6.40818650007649e-47
ENSMMUG00000008632	3.72326144639514e-51	0.344655353142145	0.529	0.329	6.66947822892762e-47
IRF9	1.08435524778747e-50	0.32046799410945	0.82	0.697	1.94240555536169e-46
PGAM4	1.87245438981572e-50	0.265121276587419	0.526	0.321	3.3541275484769e-46
LTA4H	2.90701082077955e-50	-0.308707976969087	0.974	0.998	5.2073284832624e-46
RBX1	4.82358466238469e-50	0.289563526599292	0.961	0.941	8.6404872057297e-46
ENSMMUG00000051893	5.18244131862507e-50	0.546006586754677	0.765	0.64	9.28330713405308e-46
DHX58	1.27884785963232e-49	0.286998064712744	0.394	0.199	2.29080017095938e-45
ENSMMUG00000012203	1.43424101640569e-49	-0.339493760473014	0.407	0.601	2.56915593268752e-45
PLD3	2.07957408657404e-49	0.649533448655946	0.74	0.569	3.72514106128007e-45
DHRS7	2.99863866415875e-49	-0.283458962717248	0.919	0.972	5.37146143910757e-45
EIF3A	3.09162578272209e-49	-0.304115430347434	0.708	0.824	5.53802926459008e-45
FAM162A	3.37873209784661e-49	-0.319088405933116	0.798	0.894	6.05232280687262e-45
TCIRG1	1.51108935669019e-48	0.372036694837331	0.897	0.814	2.70681436463913e-44
ENSMMUG00000056354	2.83758409765631e-48	0.386188824571809	0.675	0.515	5.08296439413174e-44
CBR1	6.31188710688538e-48	0.413429006614852	0.773	0.626	1.13064833745638e-43
HNRNPH2	6.61974672629727e-48	-0.261336169185004	0.984	0.999	1.18579523108163e-43
GABARAP	1.06335878896885e-47	-0.275864979242187	0.981	0.999	1.9047945986799e-43
RPL22L1	1.65429291147786e-47	-0.454164176325105	0.824	0.899	2.96333489233029e-43
PEBP1	2.25612628109478e-47	-0.279316302196981	0.917	0.97	4.04139900732508e-43
TPM3	3.17466329515071e-47	-0.260243220437769	0.971	0.988	5.68677436060347e-43
TMA7	3.24948789656203e-47	0.262014978963853	0.976	0.974	5.82080766911157e-43
IFI35	3.7913024361203e-47	0.362097653843933	0.704	0.541	6.7913600538223e-43
SYNGR2	3.87170749521592e-47	0.328755870188267	0.922	0.927	6.93538963618028e-43
RAB13	8.65124130232886e-47	-0.350363433525669	0.889	0.963	1.54969685448617e-42
HBEGF	1.27995692741753e-46	-0.452667061775767	0.349	0.554	2.29278684408302e-42
IFI44	1.36497183311844e-46	0.312033768135731	0.528	0.321	2.44507404466507e-42
PSMB8	2.20193021729056e-46	0.418789197024967	0.963	0.961	3.94431759823257e-42
ENSMMUG00000029987	2.65486963933151e-46	0.290989482753847	0.554	0.359	4.75566798493454e-42
COX3	3.63025206864601e-46	-0.262892125197007	0.997	0.999	6.5028705305656e-42
C1QB	4.45470516490732e-46	0.837650109066636	0.76	0.655	7.97971336189848e-42
ENSMMUG00000063607	6.94262906912902e-46	0.302649822921716	0.364	0.19	1.24363314515308e-41
AKAP9	8.30620879457819e-46	-0.365002237177534	0.769	0.86	1.48789118137279e-41
S100A9	1.43702568716599e-45	-0.47926222081933	0.103	0.282	2.57414411342044e-41
MS4A7	3.08323514664895e-45	-0.337622933724805	0.947	0.984	5.52299911819227e-41
STK17B	4.82791997729128e-45	-0.323957799973741	0.476	0.649	8.64825305532188e-41
AP1S2	6.72192412255405e-45	-0.308645479497348	0.86	0.955	1.20409826807311e-40
ENSMMUG00000013256	1.10187021091218e-44	0.389532201276596	0.235	0.089	1.97378010880699e-40
SEPTIN11	1.87489371656953e-44	-0.298840972217503	0.758	0.86	3.35849711449101e-40
ELOC	2.50425149072268e-44	0.289232265686041	0.666	0.483	4.48586569533154e-40
PDCD4	3.93751980812679e-44	-0.349772346259996	0.598	0.747	7.05327923229751e-40
MAMU-DOB	4.76136290229328e-44	0.317347541424732	0.599	0.418	8.52902936687795e-40
APOE	8.2952951185578e-44	0.448694020346311	0.979	0.995	1.48593621458726e-39
CDH1	9.26690449213393e-44	-0.29760886447945	0.336	0.528	1.65998060167595e-39
PECAM1	1.08478580473965e-43	-0.297374932834819	0.932	0.97	1.94317681203014e-39
OAS3	2.18395821903725e-43	0.257726379839478	0.419	0.231	3.91212435776143e-39
ENSMMUG00000052254	2.30409872777439e-43	-0.345987579104647	0.253	0.447	4.12733205106227e-39
PET100	2.75188209990194e-43	0.295576587914227	0.922	0.864	4.92944640555434e-39
GIMAP4	2.92786809585592e-43	0.535969663193801	0.677	0.54	5.24469012010671e-39
TMEM43	3.95292142780765e-42	-0.283873918864475	0.61	0.758	7.08086815363185e-38
HEXA	4.52203967808997e-42	0.307520600399804	0.9	0.862	8.10032967536256e-38
GSTM4	8.94817784313777e-42	0.349000493657856	0.768	0.683	1.60288709704127e-37
DNPEP	1.0922436223325e-41	0.304225428173691	0.64	0.472	1.9565360006842e-37
CCDC88A	1.83735475664507e-41	-0.283376020549124	0.789	0.892	3.29125357557831e-37
FHL1	3.53808145581242e-41	-0.327622841620236	0.767	0.896	6.33776531179679e-37
GCA	9.03403192910636e-41	-0.302670844470202	0.593	0.749	1.61826613946082e-36
NCF1	1.01776234304444e-40	0.500042855850296	0.86	0.812	1.8231176850955e-36
FYTTD1	1.27847453886609e-40	-0.254818529764286	0.584	0.727	2.29013144147083e-36
UNC93B1	1.36134918794621e-40	0.284195993631197	0.638	0.457	2.43858480036805e-36
SOD1	3.31303725791496e-40	0.263556566394398	0.941	0.94	5.93464364010307e-36
VAMP8	3.43798399846838e-40	-0.250771443443042	0.949	0.987	6.15846073645642e-36
FOS	5.14958272668822e-40	-0.441678348873996	0.685	0.846	9.22444753831661e-36
CD46	6.0471457218196e-40	-0.266894710740884	0.676	0.791	1.08322521314955e-35
S100A8	1.44307564962326e-39	-0.641620233766399	0.131	0.302	2.58498141117015e-35
PGLS	2.03227146179915e-39	-0.329107239158918	0.807	0.898	3.64040786952082e-35
ENSMMUG00000019505	3.22230157810789e-39	0.301015063463131	0.83	0.753	5.77210881686467e-35
PSMB10	3.58771109155505e-39	0.407034320712493	0.835	0.726	6.42666687830256e-35
EIF3F	4.01660931902948e-39	-0.256073242276015	0.884	0.941	7.1949522731775e-35
LY86	4.17684015313772e-39	-0.278232899027798	0.675	0.922	7.4819737663156e-35
PSME1	4.82641270751144e-39	0.311341156547766	0.96	0.955	8.64555308296525e-35
APOC1	2.38087013231528e-38	0.307212960486413	0.993	0.999	4.26485266801635e-34
CLEC4E	3.34648300617358e-38	-0.348511551359553	0.513	0.689	5.99455500895873e-34
PLP2	3.48560943251897e-38	-0.326065526661374	0.641	0.788	6.24377217647123e-34
ENSMMUG00000006075	7.00561266160893e-38	0.251688439102626	0.439	0.268	1.25491539607401e-33
HDLBP	7.42319972989037e-38	-0.256586010577141	0.84	0.906	1.32971776761526e-33
PSMA6	9.18553369280426e-38	0.28137932384471	0.944	0.967	1.64540465039203e-33
ENSMMUG00000062333	1.10312134268503e-37	0.29962923096062	0.478	0.327	1.97602126115169e-33
ENSMMUG00000017890	1.3874819667355e-37	0.320806216850154	0.8	0.708	2.4853964470133e-33
CCNL1	1.85181635611599e-37	-0.331820066132616	0.645	0.775	3.31715863871057e-33
TTC3	2.01707334651375e-37	-0.293670219575772	0.578	0.713	3.61318348561007e-33
CD83	2.94638565582036e-37	-0.314285086107967	0.922	0.969	5.27786062527102e-33
PLBD1	4.48870365536045e-37	-0.267636062321198	0.315	0.511	8.04061485784717e-33
P4HA1	6.55999580075185e-37	-0.253058279263088	0.456	0.613	1.17509204778868e-32
CCT6A	6.87054520928399e-37	-0.267416739368561	0.817	0.897	1.23072076333904e-32
CSDE1	9.65306650021313e-37	-0.254287470569623	0.873	0.933	1.72915380218318e-32
LAMP2	1.07900026197349e-36	-0.257573959110332	0.69	0.8	1.93281316927312e-32
ACSL4	1.42424066411134e-36	-0.250661942586561	0.4	0.568	2.55124230162264e-32
IDO1	1.43002548652852e-36	0.826874788679319	0.195	0.073	2.56160465401854e-32
APOBEC3A	2.68726197692111e-36	0.286896209941216	0.131	0.033	4.81369237925879e-32
MARCO	2.94468864559151e-36	-0.362800481403901	0.84	0.924	5.27482077084808e-32
ZNF483	4.2212224802609e-36	0.310416750308675	0.68	0.535	7.56147582889135e-32
RTN3	6.23474476695685e-36	-0.25208909978823	0.898	0.942	1.11682983010498e-31
PNPLA6	1.13712331532659e-35	0.341569066994711	0.774	0.681	2.03692899474453e-31
ABCA2	2.71222963747325e-35	0.417603406952863	0.519	0.358	4.85841694960584e-31
SERF2	3.82232167903342e-35	0.339099130904562	0.72	0.591	6.84692482365256e-31
ENSMMUG00000044284	4.7561634908976e-35	0.332816411590677	0.793	0.709	8.51971566124487e-31
HSPA5	4.81265075829144e-35	-0.41758107870816	0.85	0.915	8.62090130332745e-31
S100A2	4.82283044514875e-35	0.305832799401939	0.53	0.379	8.63913617639495e-31
AKR7A2	5.00731670692709e-35	-0.297042274032536	0.841	0.93	8.9696064171185e-31
ENSMMUG00000018860	6.41835011978612e-35	0.25483186061402	0.547	0.383	1.14971905695729e-30
ENSMMUG00000031426	7.55556071323865e-35	0.28738052391743	0.859	0.795	1.35342759056244e-30
ENSMMUG00000032580	8.00843770060387e-35	0.352600841767238	0.792	0.649	1.43455144530917e-30
ANXA2	1.05872138679929e-34	0.278341562207733	0.992	0.994	1.89648762017357e-30
ENSMMUG00000032498	1.64805687155104e-34	0.267457319154131	0.591	0.433	2.95216427400938e-30
S100A6	1.99165933143732e-34	0.288456894508566	0.999	1	3.56765936040368e-30
ARPC2	6.92598173581032e-34	0.264298679634401	0.722	0.616	1.2406511083357e-29
ENSMMUG00000062077	1.55566585558574e-33	0.708743192400845	1	0.998	2.78666424711073e-29
STING1	2.43641393415361e-33	0.27509078176603	0.841	0.745	4.36434828024935e-29
GSTP1	2.75227865983608e-33	0.254669021915417	1	1	4.93015676336436e-29
BAIAP2	3.24026515972423e-33	0.268662915715378	0.576	0.414	5.80428698061402e-29
ENSMMUG00000006463	3.28515021982693e-33	0.398721302421116	0.932	0.98	5.88468958877599e-29
RGCC	5.51720456506924e-33	-0.329849707100068	0.68	0.832	9.88296853740853e-29
ENSMMUG00000040343	1.83957468868518e-32	0.300028676266692	0.72	0.614	3.29523013984177e-28
ROCK1	2.1485171238133e-32	-0.270606039752457	0.728	0.82	3.84863872388676e-28
CD47	4.8364385285107e-32	0.279732705192537	0.721	0.604	8.66351233612122e-28
SLC3A2	5.34347798766102e-32	0.349291794167241	0.822	0.748	9.57177211929718e-28
ENSMMUG00000000729	5.46188224432733e-32	0.270400608767412	0.927	0.923	9.78386966426355e-28
RPS27A	8.85877661802062e-32	0.359533388149409	0.904	0.928	1.58687265558603e-27
TNFRSF14	9.5977163753739e-32	0.253352453212571	0.584	0.425	1.71923893432073e-27
KLF4	1.03946692113253e-31	-0.33787532184667	0.553	0.686	1.86199709582469e-27
PARVG	1.7805617247721e-31	0.254646445502228	0.763	0.655	3.18952021758426e-27
ENSMMUG00000015946	1.93370819389428e-31	-0.278582473334128	0.866	0.944	3.46385148772283e-27
DSE	2.71954497724212e-31	0.540626402768266	0.228	0.107	4.87152091773381e-27
ALDH3B1	3.61170892698037e-31	0.264295684386623	0.78	0.674	6.46965420089994e-27
CTSL	4.42592644256517e-31	0.68242972343145	0.699	0.577	7.92816203656698e-27
HSP90B1	4.85252653474014e-31	-0.288372806245466	0.952	0.974	8.69233078168001e-27
GADD45A	6.95401084782216e-31	-0.262613457769709	0.196	0.347	1.24567196317038e-26
CCL18	9.12595253779261e-31	-0.285127383413	0.924	0.985	1.63473187809479e-26
LILRAB	2.69715708168425e-30	0.285779590199324	0.604	0.461	4.83141748042099e-26
ENSMMUG00000001200	3.50145901461447e-30	0.338757341581459	0.819	0.785	6.27216353287889e-26
ENSMMUG00000063725	8.26898334737197e-30	0.624941332039633	0.682	0.546	1.48122298701474e-25
AGPAT2	1.67657741197592e-29	0.254065999323902	0.539	0.394	3.00325311807247e-25
ENSMMUG00000057000	2.19769854992431e-29	-0.274676447118811	0.238	0.369	3.93673741247942e-25
RPS19BP1	3.71691136741587e-29	0.257204345617185	0.84	0.767	6.65810333245205e-25
SLC7A7	3.98956377293473e-29	-0.252963098413103	0.893	0.961	7.14650558645797e-25
SLC43A3	4.31138374623943e-29	0.259623814183248	0.572	0.43	7.7229817046387e-25
CD177	1.02121890903964e-28	-0.262352960106364	0.668	0.799	1.8293094317627e-24
FCGR3	1.03571652731348e-28	0.306917440137634	0.817	0.741	1.85527901537664e-24
ENSMMUG00000041076	1.04512711473723e-28	0.593657196878355	0.828	0.737	1.87213620062881e-24
H2AC20	2.90115050787897e-28	0.467540496774648	0.816	0.722	5.19683090476361e-24
BHLHE40	5.10493413195816e-28	-0.257544158084184	0.471	0.617	9.14446851057666e-24
ENSMMUG00000032410	1.39667059032218e-27	0.316623942269053	0.783	0.758	2.50185602844412e-23
EFHD2	1.49609580815514e-27	0.250914276045838	0.837	0.764	2.67995642114831e-23
ENSMMUG00000047632	1.87901897771785e-27	0.284899835764423	0.882	0.884	3.36588669478599e-23
IFI16	2.76488196712402e-27	0.267998618663551	0.961	0.956	4.95273306770926e-23
SCGB3A1	2.78111240911519e-27	0.92817319235892	0.327	0.2	4.98180665844804e-23
CXCL3	2.9285598981163e-27	-1.07414819829925	0.409	0.554	5.24592934549572e-23
EPHX1	4.15200033873609e-27	0.306217888690702	0.551	0.425	7.43747820677795e-23
NMI	4.85396088876684e-27	0.252942052017945	0.67	0.545	8.69490014004805e-23
KLF6	8.40371348951311e-27	-0.280549331267288	0.845	0.915	1.50535719737648e-22
PARP14	9.1092931771534e-27	0.286792412140998	0.472	0.336	1.63174768682349e-22
MED25	1.51593846854375e-26	0.251687584451477	0.65	0.509	2.71550057870241e-22
ARHGAP18	1.52289845019319e-26	-0.257746163290903	0.767	0.858	2.72796799383106e-22
LRRFIP2	2.25633412521569e-26	-0.250204151014305	0.654	0.756	4.04177131849887e-22
ENSMMUG00000050829	2.70732872696907e-26	0.302768844958121	0.999	0.997	4.8496379486197e-22
HSPB1	1.77948364513713e-25	0.417054181451864	0.374	0.235	3.18758905353414e-21
TGFBR2	4.86832645557782e-25	0.254564167931339	0.795	0.734	8.72063317987655e-21
C4H6orf62	8.23827153519425e-25	0.256737308920635	0.881	0.859	1.47572158009935e-20
SAMD9L	9.04605649203659e-25	0.265351316090643	0.563	0.424	1.62042009941851e-20
ENSMMUG00000006206	1.94234372168535e-24	0.274305087624663	0.743	0.653	3.47932030865496e-20
ENSMMUG00000058389	2.58661776160023e-24	0.300095982493184	0.907	0.916	4.63340839635449e-20
HACD4	4.83405429290539e-24	-0.26518732040525	0.696	0.794	8.65924145488142e-20
HERPUD1	9.39881461296124e-24	-0.260063850169974	0.797	0.864	1.68360966161975e-19
SH3BP2	9.48140858917631e-24	0.265909493752081	0.808	0.738	1.69840472057915e-19
TNFAIP3	9.79171037394947e-24	-0.513751247512509	0.457	0.573	1.75398907928557e-19
CORO1A	1.22747231264495e-23	0.361594857515718	0.571	0.44	2.1987711536409e-19
BTG1	1.54386193273715e-23	-0.261202161448176	0.716	0.815	2.76551988011205e-19
CSF3R	6.2449294088257e-23	0.284033143497244	0.595	0.461	1.11865420500295e-18
AHNAK	7.46695899039946e-23	-0.298498558198933	0.805	0.868	1.33755636395026e-18
ENSMMUG00000054038	3.56729269365074e-22	0.280249059213348	1	0.998	6.39009140213657e-18
NXPE3	4.94703020946241e-22	-0.37019842648934	0.633	0.726	8.86161521421002e-18
KRT19	1.91814678117486e-21	0.306934956323975	0.112	0.04	3.43597632911853e-17
PLEK	2.79545952884287e-21	-0.250897025886687	0.711	0.79	5.00750665401624e-17
VAMP5	8.08599222445345e-21	0.253995672886073	0.749	0.667	1.44844378716635e-16
LCN2	1.17831680735304e-20	0.361159683330165	0.175	0.083	2.1107188970115e-16
CTSB	2.19039495728999e-20	0.267481868514171	0.996	0.999	3.92365448699355e-16
FOSB	5.06820361864004e-20	-0.274842358447353	0.392	0.526	9.0786731420699e-16
CD4	8.66365388457826e-20	0.271191676682252	0.829	0.791	1.5519203203445e-15
ENSMMUG00000012749	1.50775196512997e-19	0.300937193077086	0.625	0.509	2.70083609513732e-15
AP1B1	3.80160623644123e-19	0.255574122336884	0.814	0.737	6.80981725133718e-15
ALDH3A1	5.4119913636577e-19	0.767191064226359	0.217	0.121	9.69450012972004e-15
CXCL8	1.82716347613666e-18	-0.445379234394762	0.399	0.513	3.2729979348036e-14
SCD	1.83591190951705e-18	-0.347375565001347	0.635	0.743	3.28866900351788e-14
ENSMMUG00000009018	4.25969467495499e-18	0.254166912538328	0.824	0.822	7.63039107124688e-14
IL1B	4.37310840859297e-18	-0.747321852732292	0.539	0.645	7.83354909231259e-14
DNAJB1	4.56873874867505e-18	0.318702614456984	0.763	0.664	8.18398172050162e-14
HMOX1	1.26643691152209e-17	0.269970370320536	0.671	0.58	2.26856843960951e-13
IL2RG	1.27790379206967e-17	0.257688216082828	0.748	0.68	2.28910906273439e-13
PLAC8	5.60954358697299e-17	0.370117056498075	0.949	0.969	1.00483754273447e-12
PLTP	5.92395042925206e-17	-0.296906812099382	0.534	0.64	1.06115724039192e-12
TSC22D3	1.82135039994354e-16	-0.260996027223499	0.736	0.805	3.26258497141887e-12
NINJ1	6.19244136001165e-16	0.260235821544368	0.828	0.786	1.10925202081889e-11
IL1RN	1.03472773358528e-15	0.397262657928218	0.389	0.28	1.85350778917132e-11
ENSMMUG00000056183	3.09521930386714e-15	0.290030459287284	0.988	0.997	5.54446633901721e-11
CSF1R	6.99216707785259e-15	0.285588669720884	0.827	0.799	1.25250688865573e-10
HBB	1.43397955854686e-14	0.881446597752817	0.175	0.094	2.568687583225e-10
GM2A	1.97144555589702e-13	0.286450606257454	0.638	0.558	3.53145042427833e-09
GADD45B	2.12075709104248e-13	0.275094779400381	0.557	0.461	3.79891217718439e-09
VMAC	5.05188333008533e-13	0.327563177449835	0.223	0.142	9.04943860918185e-09
FTL	8.97512517340094e-12	0.274188360089396	0.992	0.995	1.60771417231131e-07
GSTA1	1.1482922117915e-11	0.422505363266775	0.171	0.103	2.05693583898211e-07
FN1	1.69419999764249e-11	-0.544314349859738	0.566	0.619	3.03482045577699e-07
ENSMMUG00000063316	7.96753153145638e-10	-0.250365883684934	0.696	0.747	1.42722392322978e-05
LILRA3	4.64459027164015e-09	-0.376721512302562	0.832	0.81	8.31985455358901e-05
TSPAN1	9.84625037035116e-08	0.372929730223547	0.128	0.081	0.001763758828841
ENSMMUG00000055690	4.13095530912383e-07	0.463404681541888	0.999	1	0.00739978024523351
CCL2	2.16325737514509e-05	-0.34571723941889	0.181	0.233	0.387504293609741
PPP1R15A	0.00011050820395615	-0.296686537552938	0.793	0.824	1
PLA2G2D	0.000140526062441455	0.309669956679571	0.144	0.108	1
RETN	0.000254124010796068	-0.31275627283695	0.943	0.91	1
ENSMMUG00000064873	0.00043648640766806	0.258715309226714	0.287	0.265	1
MS4A6A	0.00063451034849483	0.271407183089533	0.465	0.431	1
CHI3L1	0.000872745814291814	0.308794232868634	0.826	0.879	1
VMO1	0.00113148732444287	0.253140834621522	0.82	0.866	1
STMN1	0.00750408439795477	0.253675047213698	0.181	0.217	1
CCL4L1	0.00803748928985925	-1.20420056573035	0.163	0.185	1
DYNLRB2	0.018844897439131	0.262449610725141	0.297	0.265	1
CST6	0.434029891124121	0.378187470139605	0.145	0.158	1
SOD2	0.569719006586681	0.26604752967718	0.911	0.957	1
GDF15	0.621775104943609	0.263271817503746	0.29	0.288	1
