# Supplementary material for: mRNA-1273 vaccination protects against SARS-CoV-2–elicited lung inflammation in nonhuman primates
Source: JCI Insight. 2022 Jul 8;7(13):e160039. doi: 10.1172/jci.insight.160039 (PMC9310526; doi:10.1172/jci.insight.160039)
Supplement: Supplemental data set 1 [file jciinsight-7-160039-s122.zip › DEG_analysis/CD8.T.cell_markers_D7.csv]

	p_val	avg_log2FC	pct.1	pct.2	p_val_adj
ENSMMUG00000009425	9.94652000706753e-34	1.98084813658027	0.984	0.846	1.78172012886601e-29
PFN1	1.29651928712909e-28	1.15851317528281	0.998	0.952	2.32245499903434e-24
RPL37A	1.5254149206546e-23	0.835231923839937	0.994	1	2.73247574736858e-19
ENSMMUG00000058325	3.78912310932517e-23	1.36555265106932	0.918	0.808	6.78745622573419e-19
GZMB	5.72559499138045e-22	2.95122110842966	0.801	0.365	1.02562583080598e-17
ENSMMUG00000052293	1.27392170103589e-20	0.916447565005448	1	0.981	2.28197594306559e-16
TPT1	5.0297923776972e-19	-0.619521996139794	1	1	9.00986708616899e-15
NKG7	1.50927915450773e-18	1.17367065391744	0.941	0.663	2.7035717494697e-14
ENSMMUG00000063583	2.38407045815883e-18	3.17025655982366	0.691	0.269	4.27058541169991e-14
CAPG	6.85622838060194e-18	-1.29832021818415	0.309	0.702	1.22815618981723e-13
ENSMMUG00000014786	4.23736337078262e-17	0.834652786348237	0.994	0.981	7.5903890060829e-13
LRP1	6.36650647413818e-17	-0.634679995491663	0.008	0.183	1.14043230471237e-12
CD36	2.53228453182331e-16	-0.402292867786173	0	0.135	4.5360812818551e-12
CST7	3.96702282040021e-16	1.30723706809608	0.742	0.346	7.1061279781829e-12
DAB2	5.64055997596038e-16	-0.283959180170613	0.002	0.144	1.01039350849378e-11
HCST	6.80451478655705e-16	0.863011223845537	0.961	0.798	1.21889273371596e-11
MRC1	2.17091229805748e-15	-0.98543779658946	0.014	0.192	3.88875519951036e-11
ENSMMUG00000058167	6.62331150306679e-15	-1.11959217299446	0.006	0.154	1.18643378954435e-10
GZMM	6.82952247937313e-15	1.24888289369924	0.676	0.26	1.22337236173011e-10
CSF1R	7.11228728890385e-15	-0.694585588716071	0.008	0.163	1.27402402206135e-10
ENSMMUG00000054052	7.25598542060043e-15	-0.338576378501745	0.004	0.144	1.29976466839216e-10
SOCS2	7.58219621525062e-15	-0.680273130879577	0.031	0.24	1.35819880803784e-10
OLR1	8.32590786528512e-15	-0.426230041235575	0.006	0.154	1.49141987590852e-10
ENSMMUG00000050257	8.70120355767069e-15	1.04991721691753	0.811	0.51	1.55864659328555e-10
CLEC4A	1.2300499244218e-14	-0.424691803049318	0.006	0.154	2.20338842961677e-10
RPS13	3.01749525042711e-14	-0.399320035038068	0.996	1	5.40523924209008e-10
LY86	9.61546452337867e-14	-0.362248290616716	0.004	0.135	1.72241816007282e-09
ENSMMUG00000019371	1.89415973719421e-13	-1.21198535994257	0.041	0.25	3.39300833723598e-09
ENSMMUG00000059019	3.66877608977013e-13	0.979896140955062	0.814	0.5	6.57187860960524e-09
CPVL	8.39755508173493e-13	-0.642569508730312	0.008	0.144	1.50425404179118e-08
RPL8	1.55647739814569e-12	-0.331117629915681	0.998	1	2.78811796329837e-08
ENSMMUG00000006463	1.79946784958266e-12	0.678958136647066	0.977	0.971	3.22338675895743e-08
ENSMMUG00000005593	1.84973686773781e-12	-0.421148003449221	1	1	3.31343365117873e-08
CD14	1.94199312397432e-12	-1.07288090619031	0.035	0.221	3.4786922829752e-08
IFNGR2	2.35296929705963e-12	-0.371697703984658	0.023	0.192	4.21487390182292e-08
GZMA	3.50167407071719e-12	3.09296099355892	0.525	0.163	6.27254876287571e-08
RPS15	5.24173373053934e-12	-0.373078470723926	0.998	1	9.38951763151511e-08
TXNIP	5.29583988995788e-12	-1.07536100127148	0.715	0.865	9.48643799488155e-08
APOBEC3D	5.46990329967445e-12	1.02751870978093	0.643	0.308	9.79823778070685e-08
CTSW	6.55405648735474e-12	1.19537602047249	0.668	0.298	1.17402813857986e-07
RPL19	7.43748099633414e-12	-0.349099933080164	0.998	1	1.33227597087333e-07
RPS18	7.50338889772753e-12	0.468423678176032	0.998	1	1.34408205324993e-07
ENSMMUG00000045208	7.57198041892023e-12	0.823874924088721	0.996	0.702	1.35636885244118e-07
MPEG1	1.08730173764258e-11	-0.457790750793841	0.008	0.135	1.94768360263915e-07
PLAUR	1.15656343186919e-11	-0.312336198851883	0.004	0.115	2.07175207550727e-07
RPS3A	1.22963521263546e-11	-0.352533332297802	1	1	2.2026455563939e-07
IL6R	1.23599966299849e-11	-0.289482921131314	0.004	0.115	2.21404619632919e-07
RPS27A	1.54874774181607e-11	0.804898197015083	0.922	0.788	2.77427182991513e-07
FN1	1.58427808276826e-11	-1.08047422925004	0.014	0.154	2.83791732966279e-07
RPL32	1.65347605940107e-11	-0.368716612542901	0.998	1	2.96187166520514e-07
RAB13	2.5223259362127e-11	-0.482331185473548	0.014	0.154	4.5182424495378e-07
GPNMB	2.76743004823836e-11	-0.679813728524873	0.02	0.173	4.95729744540937e-07
AIF1	2.79841918401041e-11	-0.556103530067205	0.027	0.192	5.01280828431785e-07
CAMP	2.89864062101936e-11	-1.49389579596125	0.018	0.163	5.19233494443197e-07
CFD	2.930365618669e-11	-2.06665757281817	0.033	0.202	5.24916393272179e-07
MCEMP1	4.35731968731781e-11	-0.741401805319178	0.025	0.183	7.80526675589239e-07
GIMAP7	4.68574237388869e-11	0.729467137485854	0.941	0.76	8.39357031434681e-07
IGSF6	6.14010860183184e-11	-0.497594126418232	0.01	0.135	1.09987765384614e-06
ENSMMUG00000002324	6.23976560770065e-11	0.795731386279102	0.887	0.769	1.11772921330742e-06
RPL10A	6.44877030520222e-11	-0.439553987058724	0.998	1	1.15516822477087e-06
COTL1	6.53511411653538e-11	0.926357874421692	0.904	0.827	1.17063499169498e-06
RETN	6.65092021749157e-11	-2.58761762418209	0.051	0.24	1.19137933855927e-06
ENSMMUG00000049151	7.27126095719718e-11	-0.541090971976427	0.992	1	1.30250097526273e-06
CYP27A1	7.51111634932971e-11	-0.940955382527419	0.027	0.183	1.34546627165543e-06
MMP14	7.54769606453938e-11	-0.399706283885198	0.018	0.163	1.35201879604094e-06
PCBP1	7.71654459486127e-11	0.697514274432758	0.885	0.702	1.3822646332775e-06
TREM1	7.92258282214238e-11	-0.657802431403539	0.016	0.154	1.41917226093036e-06
CORO1A	1.41234815417589e-10	0.536725392579715	0.99	0.99	2.52993924857527e-06
CCR6	1.78995629218488e-10	-0.704516071592811	0.127	0.394	3.20634870619077e-06
CTSH	1.81310086958106e-10	-0.914629321707339	0.059	0.25	3.24780758768055e-06
TAPBPL	1.90319293595811e-10	0.768447189433215	0.816	0.606	3.40918950618176e-06
TSC22D3	1.99442932820373e-10	-0.835107945523028	0.65	0.885	3.57262125561135e-06
ENSMMUG00000013429	2.40291772662252e-10	-0.336002830989768	0.998	1	4.30434652369893e-06
ENSMMUG00000001200	2.51421287579536e-10	0.751015418410317	0.828	0.635	4.50370952441222e-06
ENSMMUG00000013257	3.1817753320634e-10	0.941909599873789	0.545	0.231	5.69951415232516e-06
LCK	3.76987561280213e-10	0.573678131642995	0.967	0.904	6.75297818521246e-06
CXCL16	4.12297799088133e-10	-0.501052033568232	0.018	0.154	7.38549047506573e-06
CD163	4.51626713774434e-10	-0.461808262920984	0.01	0.125	8.08998932384145e-06
CD7	5.16925550980004e-10	1.48396859025095	0.648	0.404	9.25968739470482e-06
ENSMMUG00000051745	6.2315342314553e-10	1.00297983632642	0.678	0.452	1.11625472688059e-05
ENSMMUG00000030923	6.55038497914901e-10	0.888224657584195	0.787	0.596	1.17337046131496e-05
LILRA3	7.67533142230932e-10	-0.522402384793212	0.016	0.144	1.37488211767827e-05
CCL5	7.810314228393e-10	2.00339027272897	0.58	0.279	1.39906158773204e-05
SLC7A7	7.90571636549338e-10	-0.547007642887137	0.008	0.115	1.41615097255083e-05
STAC3	8.60627595851903e-10	-0.306609006370825	0.008	0.115	1.54164221244951e-05
C5AR1	1.01936993647515e-09	-0.27413702896678	0.008	0.115	1.82599736720794e-05
PLXDC2	1.32249348851519e-09	-0.335132807991635	0.006	0.106	2.36898258597725e-05
GIMAP4	1.3400673793096e-09	0.740616696551307	0.721	0.49	2.40046269655729e-05
RPS23	1.97309088210596e-09	-0.313773709146854	1	1	3.5343976971164e-05
ENSMMUG00000058581	2.10494099757436e-09	0.974884917788046	0.736	0.462	3.77058080895495e-05
ARHGDIB	2.38613101301755e-09	0.545537941294057	0.99	1	4.27427648361834e-05
G0S2	2.41019924610349e-09	-0.932153255561206	0.012	0.125	4.31738990954519e-05
IL23R	2.98295142583141e-09	-0.498641095493745	0.07	0.269	5.3433608890918e-05
MS4A6A	3.18180892988267e-09	-0.346180951723614	0.012	0.125	5.69957433609884e-05
IL2RB	5.22786058948139e-09	0.803257101612124	0.727	0.462	9.36466667393801e-05
HOPX	5.71997800144425e-09	0.653475853977199	0.869	0.673	0.000102461965939871
RPS6	6.06364964673213e-09	-0.385074459778465	0.998	1	0.000108618156121913
JUN	6.25240236069802e-09	-0.726482385527335	0.695	0.913	0.000111999283487184
PRCP	6.8337468635169e-09	-0.344968074272136	0.016	0.135	0.000122412907566178
CXCR3	6.97442560299184e-09	0.760963934135717	0.641	0.308	0.000124932885826393
ENSMMUG00000020721	7.77120387137391e-09	-0.382500607424969	0.027	0.163	0.000139205574947921
ADA2	9.21767328822432e-09	-0.263943238082584	0.008	0.106	0.000165116181611962
ENSMMUG00000009018	9.29134516462384e-09	0.547293309792182	0.914	0.846	0.000166435865933907
SERPINA1	9.3028110071764e-09	-0.938507128603125	0.129	0.346	0.000166641253571551
ELOA	1.24275237884373e-08	-0.297607953215537	1	1	0.000222614233622278
ENSMMUG00000045123	1.42598507049719e-08	0.555236605936757	0.871	0.76	0.000255436705678162
GZMK	1.91332809254536e-08	1.21083462168441	0.518	0.221	0.00034273446121765
MGLL	1.92569246272643e-08	-0.25934535616716	0.014	0.125	0.000344949290848185
CLEC2D	1.94565130212827e-08	0.663107492925135	0.811	0.606	0.000348524517750237
CD68	2.16758603011305e-08	-0.76688048624204	0.078	0.26	0.00038827968557415
FCGR1A	2.55452105153494e-08	-0.338482498870074	0.012	0.115	0.000457591355961453
KLF11	2.58582882023035e-08	-0.252076364423274	0.012	0.115	0.000463199516567863
SH2D1A	2.66942166713164e-08	0.660153994549155	0.379	0.087	0.000478173503233291
ENSMMUG00000063299	2.71482522149459e-08	-0.353346754559435	0.012	0.115	0.000486306641926327
ECRG4	2.95338801758117e-08	-0.489993254168953	0.018	0.135	0.000529040395589315
DUSP1	3.20761397689782e-08	-1.0580922540599	0.537	0.74	0.000574579891681706
LYZ	3.63842641455653e-08	-3.1331320088137	0.131	0.327	0.000651751323639511
ENSMMUG00000032410	3.8162957985588e-08	0.636190041954362	0.816	0.606	0.000683613066395837
CEP85	3.97514369172092e-08	0.513569514156772	0.963	0.913	0.000712067489497968
MAMU-DMB	3.9865720808721e-08	-1.01569563972644	0.066	0.231	0.00071411465684662
CD4	4.23459305216899e-08	-0.401375752809757	0.045	0.202	0.000758542653435031
CST3	4.26092429597433e-08	-2.09336533803511	0.088	0.269	0.000763259369137881
SPINT1	4.39353122631576e-08	-0.281697688905225	0.023	0.144	0.000787013248569941
RASSF4	4.4235808192785e-08	-0.303171890748721	0.016	0.125	0.000792396032157358
PSME1	4.63047752719935e-08	0.466519394301717	0.973	0.942	0.000829457439447219
ACP5	4.90808628769758e-08	-0.368589538320607	0.031	0.163	0.000879185496715267
CCDC88A	5.15730606199927e-08	-0.275103590650727	0.023	0.144	0.000923828234885929
TUBA1A	5.59917189967758e-08	-0.654332647147331	0.832	0.923	0.00100297966238924
CYBB	5.62160962731131e-08	-0.387441109518414	0.031	0.163	0.00100699893254028
NFKBIA	5.92090630186251e-08	-1.03671655794444	0.531	0.712	0.00106061194585263
MS4A7	6.63901300247658e-08	-0.539595363965789	0.02	0.135	0.00118924639913363
HSP90AA1	7.37100984676844e-08	-0.442434498043071	0.967	0.99	0.00132036899385163
RARRES1	8.16215641338045e-08	-0.394590999910346	0.045	0.192	0.00146208707832884
ENSMMUG00000065104	8.76813584759811e-08	0.651939770092139	0.885	0.712	0.00157063617438025
ENSMMUG00000063637	9.23883317446271e-08	-0.341607549500804	1	1	0.00165495218654151
CTSL	9.64980700277407e-08	-0.481774271834407	0.064	0.231	0.00172856992840692
RPL12	9.7509406302549e-08	-0.278079943183544	0.996	1	0.00174668599509756
FCGR2B	1.01365647828953e-07	-0.317447048001906	0.014	0.115	0.00181576284956003
PRF1	1.08712992200835e-07	0.884024939156506	0.609	0.337	0.00194737582929356
WAS	1.09212011929442e-07	0.627995053608847	0.664	0.433	0.00195631476969209
SEMA4D	1.13730769968685e-07	0.653823239639985	0.734	0.471	0.00203725928244905
CD38	1.21449252451001e-07	0.909401592891655	0.389	0.125	0.00217552045915479
PLBD1	1.3453627289282e-07	-0.273239272628983	0.014	0.115	0.00240994825632908
LIMD2	1.3613701361736e-07	0.751491319367939	0.779	0.663	0.00243862232492776
DPYSL2	1.49948840610635e-07	-0.320353491308897	0.037	0.173	0.0026860335818583
MAMU-DRA	1.5022481752266e-07	-2.87296770150283	0.238	0.442	0.00269097715628341
CCL18	1.74978888734323e-07	-0.917756737418368	0.035	0.163	0.00313439683389793
ENSMMUG00000053735	1.95408668733153e-07	0.69429610339527	0.578	0.308	0.00350035548301696
FYB1	2.06637558894706e-07	0.634049434312121	0.832	0.712	0.00370149859248087
FTH1	2.08970998871844e-07	-1.40030452340756	0.967	1	0.00374329750279134
PRNP	2.1228777426505e-07	-0.464969353728557	0.096	0.279	0.00380271090040983
IDH2	2.22491397915215e-07	0.718013123145648	0.643	0.404	0.00398548841085525
ENSMMUG00000047277	2.26678233797557e-07	0.645154138147901	0.475	0.202	0.00406048720201563
FOSB	2.66140012631066e-07	-0.705320008774184	0.281	0.548	0.00476736604626028
FCMR	2.75601057854971e-07	0.693422396287552	0.418	0.154	0.0049368417493561
ENSMMUG00000055756	2.759652625753e-07	0.598667264896005	0.814	0.615	0.00494336574851135
PRDX1	3.03742727779831e-07	-0.648113394719141	0.678	0.837	0.0054409434827201
TRAC	3.24490373813873e-07	0.676820735926887	0.85	0.76	0.0058125960661279
RPS2	3.45555358418064e-07	0.432200365601268	0.957	0.913	0.00618993313534278
RPL31	3.54982548805943e-07	0.66471716077398	0.643	0.423	0.00635880239676086
TMSB10	3.65109746658332e-07	-0.545377710589631	0.998	1	0.00654021089189071
HSP90B1	3.77193858801082e-07	-0.496988638995066	0.66	0.837	0.00675667359270379
ENSMMUG00000038348	4.51686874527397e-07	0.659234750834467	0.281	0.048	0.00809106698340927
IFI27	4.62291101913403e-07	1.17337380458713	0.316	0.067	0.00828102050857479
ENSMMUG00000061125	5.06241050226253e-07	-1.05799093427988	0.682	0.798	0.00906829593270287
PPP4C	5.53595726705319e-07	0.557113350233034	0.67	0.452	0.00991656025247238
ENSMMUG00000050829	5.64588655144045e-07	0.654650396860563	0.996	1	0.0101134765795953
RPL27	5.86255846088658e-07	-0.295854071911121	0.996	1	0.0105016009709861
CD52	6.22735450929766e-07	0.530970688308828	0.977	0.99	0.0111550601325049
APP	7.77694909680091e-07	-0.385945269766062	0.051	0.192	0.0139308489170995
MAST4	7.93179034028845e-07	-0.305827346758743	0.041	0.173	0.0142082160365587
ENSMMUG00000047632	8.33149262729477e-07	0.525928559720017	0.84	0.654	0.0149242027432731
CISH	8.73025342684411e-07	-0.491029644266209	0.309	0.587	0.0156385029635059
ENSMMUG00000049154	8.94974336566891e-07	-0.419918207786185	0.018	0.115	0.0160316752909227
SCML4	1.09879596191115e-06	0.673481451824201	0.586	0.327	0.0196827320657144
S100A11	1.1302284491277e-06	0.74672692185059	0.641	0.423	0.0202457822092244
SGK1	1.21647870833488e-06	-0.560810583176507	0.031	0.144	0.0217907831024028
PLAC8	1.23890282053627e-06	1.14896058028809	0.463	0.221	0.0221924662242662
GMFG	1.25315705876825e-06	0.382570677244905	0.971	0.971	0.0224478023937157
EIF4A2	1.31293564519846e-06	-0.445817784764613	0.734	0.894	0.0235186162124401
IL2RG	1.32398964426746e-06	0.471748552491952	0.918	0.817	0.0237166264977631
APOL2	1.40782662268007e-06	0.867411119109432	0.584	0.337	0.0252183982920681
KRIT1	1.54322960689228e-06	-0.647050832239238	0.244	0.452	0.0276438719482615
CD9	1.66531699718657e-06	-0.803806431460097	0.184	0.375	0.029830823370603
APOC1	1.68845632334994e-06	-2.8110127412879	0.15	0.317	0.0302453181201674
CD83	1.70991601289992e-06	-0.590038211514765	0.088	0.25	0.0306297255390763
SRM	1.82415059678424e-06	0.706413831154246	0.584	0.365	0.0326760096401961
PLAAT4	1.89378283217548e-06	0.794922155193027	0.66	0.413	0.0339233318727593
ENSMMUG00000003532	2.05465195303372e-06	0.807259899833614	0.697	0.538	0.0368049804346931
PFDN5	2.11437524397862e-06	-0.352414163544371	0.982	1	0.037874803745389
BTG2	2.17469840290961e-06	-0.725188197897545	0.553	0.712	0.0389553724913199
UCP2	2.19727627878462e-06	0.750791834396266	0.744	0.587	0.0393598099818688
CBX3	2.30763693573788e-06	0.564585750933881	0.707	0.5	0.0413367004298726
APOE	2.3777059194666e-06	-2.40010114798707	0.172	0.346	0.0425918461354052
ENSMMUG00000039864	2.68575595912984e-06	-0.349203569359774	0.016	0.106	0.0481099464958929
ZC3H10	2.79934189751923e-06	0.278798594241849	1	1	0.050144611410262
ND6	3.08224626962213e-06	0.77975712589159	0.477	0.24	0.0552122774277413
SLAMF7	3.18923760210575e-06	0.557441488069514	0.363	0.125	0.0571288131665203
CCL4L1	3.22049933832212e-06	1.25980068493856	0.723	0.471	0.0576888046473642
ENSMMUG00000056012	3.31808665919607e-06	0.529418162326995	0.842	0.721	0.0594368863261791
MT1X	3.80231211201951e-06	-0.375796250220129	0.033	0.144	0.0681108168626054
ARPC5L	3.82525234443718e-06	0.468083636615233	0.656	0.375	0.0685217452459032
ENSMMUG00000064120	3.88466068338634e-06	0.979695423205777	0.988	0.981	0.0695859268214996
MFHAS1	3.92427401660521e-06	-0.374455352116898	0.094	0.26	0.0702955204594491
FABP5	4.07258407631344e-06	-1.29380493449781	0.344	0.538	0.0729521985590026
FOS	4.08388472992318e-06	-0.869735873090625	0.547	0.712	0.073154627167114
PPP1R18	4.72842317593559e-06	0.447117292327474	0.789	0.635	0.0847002443505342
TESC	4.93485886167752e-06	0.623040780071131	0.541	0.327	0.0883981267892294
POLR2E	4.94085538693982e-06	0.534937759666396	0.609	0.385	0.088505542546253
CCDC85B	5.18178611528527e-06	0.578737954016089	0.395	0.163	0.0928213346831051
WDR1	5.23284855578349e-06	0.554119424125864	0.645	0.433	0.0937360161797496
C18H18orf32	5.74176168454865e-06	-0.324119628886814	0.994	1	0.10285217705532
TBC1D10C	6.25539520451641e-06	0.524585604836012	0.59	0.327	0.112052894298502
ENSMMUG00000003073	6.78509630872962e-06	-0.280238809701137	0.996	1	0.121541430178274
IFI30	6.87597440849734e-06	-1.62915304534696	0.152	0.308	0.123169329579413
NXPE3	7.09910207887888e-06	-0.599318331018803	0.377	0.577	0.127166215538957
ENSMMUG00000044284	7.20830278698442e-06	0.55734934027856	0.838	0.721	0.129122327823252
ISG15	7.99146721289815e-06	0.350566597690601	0.279	0.067	0.143151152184645
CPQ	8.1159969795809e-06	-0.281335450841353	0.039	0.154	0.145381853895233
PTPRCAP	8.1512703071521e-06	0.350107905329581	0.996	0.981	0.146013705012016
CTNNA1	8.20451761381836e-06	-0.276311084621056	0.049	0.173	0.146967524016328
EVL	8.4806283267589e-06	0.415477681228144	0.941	0.846	0.151913495217232
ENSMMUG00000032580	8.7380434644977e-06	0.602210400710113	0.658	0.452	0.156524572579547
ZNRF1	8.94603583747518e-06	-0.321485337107493	0.031	0.135	0.160250339956693
SLC29A1	9.57986551832102e-06	-0.341782709297435	0.986	1	0.171604131029684
SP100	9.87033673052305e-06	0.487132140581594	0.734	0.538	0.176807341853859
CDKN1A	1.26156325562962e-05	-0.33360266255314	0.037	0.144	0.225983825980933
ACAD10	1.39615359711528e-05	-1.07036803667404	0.215	0.375	0.250092993851259
VMO1	1.41447457776749e-05	-0.724497379295647	0.193	0.404	0.253374831115491
STRADA	1.49211570022538e-05	0.618976401021652	0.473	0.279	0.267282685381373
ENSMMUG00000060377	1.51595240324513e-05	0.262483452688297	1	1	0.2715525539933
IRF1	1.52307034505314e-05	0.641994944100961	0.744	0.635	0.272827590909369
COMMD6	1.6506500655554e-05	-0.296314707791458	0.889	0.933	0.295680946242938
NDUFB3	1.78378591328696e-05	0.479209078162404	0.602	0.404	0.319529570647092
STK4	1.93841340604246e-05	0.500197450330319	0.697	0.5	0.347227993424386
ZAP70	1.95207835472268e-05	0.444968020612066	0.773	0.625	0.349675795681475
TMEM273	1.97344692312845e-05	-0.292099419205904	0.025	0.115	0.353503547339999
TSPO	2.08373571940393e-05	-0.7074344154083	0.447	0.577	0.373259579416825
HSPH1	2.19440708357543e-05	-0.400392363682492	0.336	0.558	0.393084140880867
ARPC2	2.34930858788364e-05	0.479238013212215	0.389	0.173	0.420831647347596
TNFSF13B	2.38012955755048e-05	-0.508553987103726	0.148	0.327	0.426352607644017
NSA2	2.40712790491011e-05	-0.483938303641862	0.707	0.837	0.431188821606547
TRAF3IP3	2.4997789070623e-05	0.422334201307944	0.762	0.644	0.447785395622069
HNMT	2.61835568657623e-05	-0.332697075468872	0.049	0.163	0.469026054136401
SELL	2.74781664623491e-05	0.870244977561138	0.32	0.115	0.492216395840059
LITAF	2.79454800308121e-05	-0.593658090668933	0.066	0.192	0.500587383791937
RPS3	2.85662608292811e-05	-0.299013747165801	0.982	1	0.511707430234912
CD3D	2.93821061692325e-05	0.386955341881012	0.912	0.904	0.526321667809461
ENSMMUG00000041076	2.93872796380863e-05	-0.252825342951482	0.047	0.163	0.526414340157039
ENSMMUG00000049722	3.27409675284131e-05	0.571499748011364	0.484	0.288	0.586488951336464
RUNX1	3.30252308887159e-05	-0.301632903197841	0.064	0.192	0.591580960909567
PSMA2	3.41800683364221e-05	0.43908148091372	0.766	0.644	0.612267564110329
H1-4	3.4601299891263e-05	-0.537079061205308	0.359	0.538	0.619813084952194
CD3E	3.53509207338789e-05	0.317719532003253	0.924	0.923	0.633241043105972
ENSMMUG00000053539	3.5907952676117e-05	0.856493446261309	0.566	0.375	0.643219156287283
TRPS1	3.6513297806997e-05	-0.334002710278406	0.051	0.163	0.654062703616737
PPDPF	3.81577779819962e-05	-0.462498886281428	0.662	0.788	0.683520276991498
ENSMMUG00000021460	4.0242659381338e-05	0.435149133824505	0.266	0.077	0.720866757497907
ENSMMUG00000062821	4.07483716826618e-05	0.635128416557239	0.541	0.356	0.729925581951522
DUSP6	4.1305179976141e-05	-0.26803007442797	0.027	0.115	0.739899688912613
GPX1	4.17577451218238e-05	-0.380315171787056	0.041	0.144	0.74800648836723
KLRD1	4.67195284452648e-05	0.898105878684675	0.457	0.26	0.836886913040028
ENSMMUG00000018860	5.06461131202173e-05	0.471042629805982	0.369	0.163	0.907223824322452
CRYBG2	5.56873595662885e-05	0.575143793267297	0.299	0.106	0.997527671910926
DENND2D	5.650098728833e-05	0.471158338069879	0.457	0.231	1
IFNAR2	5.82580284692317e-05	-0.435345214321601	0.57	0.75	1
GIMAP6	5.83470830651311e-05	0.450970614213099	0.697	0.529	1
CHST12	5.94771510989388e-05	0.558841510863708	0.541	0.385	1
ZEB2	6.16536988127907e-05	-0.251093736177335	0.041	0.144	1
GIMAP8	6.2299280014274e-05	0.532457418183906	0.525	0.317	1
TMEM176B	6.31393729746518e-05	-0.754552188461236	0.029	0.115	1
RNF187	6.7091452858356e-05	0.392591759988687	0.215	0.048	1
ENSMMUG00000004941	6.96012507573564e-05	0.488395435563041	0.674	0.5	1
ARNTL	7.83898229084186e-05	-0.337040685753165	0.141	0.298	1
KCNA3	8.54763734133692e-05	-0.328647167151389	0.162	0.327	1
JAKMIP2	8.87308005933216e-05	-0.299961902573671	0.107	0.26	1
MAP1LC3A	9.51301185335564e-05	-0.269105686758007	0.043	0.144	1
RGS9	9.9313822263008e-05	0.454599368900007	0.273	0.087	1
ENSMMUG00000040065	0.000105304005462467	0.364133090088773	0.543	0.308	1
ENSMMUG00000049684	0.00010852371757619	0.415905315550281	0.238	0.067	1
GLUL	0.000109383915682223	-0.556843762583055	0.105	0.24	1
AEN	0.000110346411178938	-0.319152312268153	0.061	0.173	1
MYCBP2	0.000112883846200712	-0.414373420383284	0.4	0.587	1
APOBEC3H	0.000114334415512278	0.391843583714268	0.756	0.548	1
SCARB2	0.000117315957304806	-0.289471841832242	0.07	0.192	1
SLC9A3R1	0.000121475559465302	0.419590561745305	0.65	0.471	1
RNPEPL1	0.000122186462781716	0.408868433035708	0.324	0.125	1
VPS37B	0.000122259809508229	0.424995562718498	0.258	0.087	1
KIF21B	0.000123286677093099	0.447342693633534	0.248	0.077	1
PSMB10	0.000124502718108369	0.424609397116009	0.662	0.49	1
NPC2	0.000126950606262702	-0.978033967248733	0.207	0.346	1
UBL5	0.000129709606426625	0.325889368018144	0.889	0.885	1
GABARAP	0.000133487539901281	-0.454202925176433	0.893	0.933	1
CCNL1	0.000134477747180056	-0.628294886857802	0.375	0.538	1
CNN2	0.000141589555661104	0.45427363307668	0.775	0.663	1
CTSC	0.000142043625808508	-0.58206168119293	0.447	0.577	1
SEPTIN9	0.000150585609942686	0.418084515715969	0.742	0.606	1
EOMES	0.000154421953092957	0.592959845921393	0.225	0.067	1
MAP2K2	0.000155213227297169	0.492786573389754	0.537	0.346	1
TMEM59	0.000161623654665961	-0.307384817289266	0.744	0.837	1
THY1	0.000162286343249496	0.666834607065063	0.412	0.212	1
CREG1	0.00016876138306339	-0.315016829294814	0.086	0.212	1
ENSMMUG00000062894	0.000169107744330329	0.979205413704097	0.123	0	1
ITPR1	0.00017798879338323	-0.292725011913165	0.064	0.173	1
EEF1G	0.000180984520206048	-0.307867669095924	0.975	1	1
MYO1F	0.000183060449899987	0.457066009620441	0.498	0.298	1
PERP	0.00018776543614861	-0.545601515745407	0.135	0.279	1
CD48	0.00018841516065638	0.444321374480418	0.99	0.981	1
TBC1D10B	0.000200858273440473	0.292978981151289	0.9	0.817	1
ENSMMUG00000008718	0.000203689061941367	-0.297129134815962	0.088	0.212	1
OASL	0.000205069852041438	0.32573423582418	0.406	0.202	1
ADSL	0.000207642059874651	0.430336176636829	0.35	0.173	1
P4HA1	0.000208031888893407	-0.295646148795883	0.113	0.25	1
ENSMMUG00000029987	0.00020972518982806	0.46526571317133	0.441	0.26	1
ATP6AP1	0.000210916092246165	-0.372847682555989	0.363	0.548	1
RTN3	0.000213206855620775	-0.419635054079577	0.287	0.442	1
ENSMMUG00000049295	0.000217247076742625	0.29482341198544	0.861	0.769	1
ARL4A	0.000218644017949943	-0.325785212913734	0.076	0.192	1
NABP1	0.00022910397224925	-0.383468828366238	0.123	0.26	1
RESF1	0.000241655524565569	-0.339630542542912	0.471	0.644	1
LLPH	0.000245201880697683	0.418687436356619	0.492	0.317	1
PVRIG	0.000251106565979704	0.378923058649586	0.492	0.269	1
SAMD3	0.000254589090123781	0.423080966840908	0.133	0.01	1
MAPK1	0.000260097587132911	0.381887684501394	0.252	0.087	1
PLIN2	0.00026169806042903	-0.346256290372745	0.131	0.269	1
CD8A	0.000272726565138088	0.387603225759065	0.818	0.673	1
OXA1L	0.000274599481933999	0.417839295958488	0.518	0.317	1
CAP1	0.000282944756710462	0.358616903425196	0.848	0.798	1
GSDMD	0.000287210114801551	0.399249652980433	0.449	0.25	1
ADCY7	0.000316680556689422	0.398425171552151	0.33	0.154	1
ENSMMUG00000017466	0.00032061168294192	-0.46969710004621	0.797	0.817	1
HSPA5	0.00032357825549966	-0.427788236241925	0.682	0.798	1
RNF167	0.000329881575361459	0.436230139445509	0.756	0.615	1
PLA2G15	0.000340771496138776	-0.254848083709787	0.039	0.125	1
FAM89B	0.000341850723644326	0.372942701519496	0.244	0.087	1
HERPUD1	0.000344287602955369	-0.378275135419095	0.33	0.5	1
FCER1G	0.000347840957961797	-0.909890528421851	0.145	0.279	1
SLAMF6	0.000353410683444293	0.401210742183963	0.176	0.038	1
ENSMMUG00000056183	0.000356431559099283	-1.34578100305958	0.148	0.279	1
NSUN6	0.000363215411630047	-0.28704276723934	0.029	0.106	1
ENSMMUG00000050212	0.000364139870955766	0.385282967969918	0.223	0.067	1
HNRNPH2	0.000367168164990712	-0.28401614737108	0.994	1	1
LSP1	0.000370904950926995	0.353647173509074	0.91	0.856	1
RPS20	0.0003770058960561	-0.327365944997255	0.99	1	1
ENSMMUG00000008632	0.000381070915162211	0.341302928110732	0.26	0.096	1
SERPINB9	0.000384015209329084	0.39194808245325	0.516	0.317	1
SOD2	0.000389543125113347	-0.720541703964133	0.213	0.346	1
RBIS	0.000400961339376988	0.41881931790204	0.623	0.49	1
ATXN2	0.000401418749833214	-0.301999988066014	0.16	0.308	1
RORA	0.000406755563386294	-0.538040556724887	0.215	0.365	1
ENSMMUG00000031981	0.000415765960216313	0.429619808814477	0.592	0.375	1
GMIP	0.000416063775697201	0.378913968021398	0.361	0.183	1
CYTB	0.000423706010613209	0.373935941201428	0.811	0.567	1
ENSMMUG00000009066	0.00042532399657331	0.462450593071908	0.514	0.346	1
PCM1	0.0004325207451083	-0.42792243970563	0.32	0.481	1
HINT2	0.000455312999558107	0.43076173969048	0.389	0.212	1
MKI67	0.000462268689621497	0.405374456368157	0.211	0.058	1
IMMP1L	0.000464074785726939	0.295298353436387	0.209	0.058	1
HIST1H2AC	0.000465209018406306	-0.701858658833489	0.221	0.385	1
INPP5D	0.000467067284275417	0.413208688873776	0.391	0.212	1
PNKP	0.000468232269418595	0.416960161442002	0.361	0.192	1
MGME1	0.000485840200515	-0.271453567996318	0.064	0.163	1
CMTM6	0.000490271989796877	-0.601074069365627	0.559	0.644	1
RPS6KA1	0.0004917226098518	0.423596551968677	0.566	0.394	1
BTAF1	0.00049242456591246	-0.264851093227948	0.094	0.212	1
CLEC2B	0.000493622016338038	0.437756084310635	0.52	0.346	1
ARFGAP2	0.000501769880547811	0.321052931897693	0.35	0.173	1
TMIGD2	0.000503985661424815	-0.570258293315715	0.115	0.24	1
MAMU-DRB1	0.00051493525822154	-2.41327550937397	0.34	0.452	1
DTD1	0.00051757038060417	0.443508942898374	0.465	0.308	1
GPR171	0.00052149835299084	0.443603659113295	0.326	0.154	1
ANXA5	0.000525894479842195	-0.546216796058434	0.559	0.654	1
HEXB	0.00053389179162896	-0.771852925670016	0.215	0.337	1
SLC9A9	0.00053511776715071	-0.26752106258107	0.068	0.173	1
TMA7	0.000542541648797945	0.274124052376707	0.943	0.923	1
CYB5A	0.00055724112437423	-0.395680059216454	0.496	0.644	1
OSTF1	0.000561155714244973	-0.348873064268872	0.746	0.865	1
TECR	0.000563232016293237	-0.426468379164807	0.273	0.413	1
TPGS2	0.000578446672129213	-0.298374146161109	0.111	0.231	1
TMEM219	0.000596283157192209	0.390066286848657	0.615	0.442	1
ENSMMUG00000006854	0.000598684998811634	0.409241770092357	0.264	0.106	1
GPSM3	0.000602123494119613	0.373868200929645	0.82	0.721	1
NUFIP2	0.000611169929818876	-0.43714014441582	0.168	0.308	1
MAMU-DOB	0.000622922663636868	0.435166226002424	0.496	0.298	1
DYNLL1	0.000629713507178076	-0.462118450934159	0.67	0.798	1
IFI6	0.000630249147960423	0.427379281896982	0.594	0.404	1
RGS10	0.000631479463448369	0.414595830005186	0.393	0.221	1
ACAP1	0.000633078726738292	0.312569213745497	0.68	0.51	1
TPM4	0.000635199546457589	0.527557829271975	0.658	0.558	1
RNF145	0.000641559550062507	0.381853133906671	0.266	0.106	1
TWF2	0.000675232387184099	0.363389694161167	0.787	0.75	1
AGTPBP1	0.000676142736057121	-0.272268796531896	0.096	0.212	1
ENSMMUG00000045959	0.000683286309134894	0.321853632124895	0.283	0.115	1
NAAA	0.000686812790051177	-0.382823664868002	0.217	0.356	1
PAXX	0.000694206041973449	0.404378675951078	0.32	0.154	1
ATP1B3	0.000723529902739794	-0.345246699950583	0.266	0.423	1
PGAM4	0.000725166335831744	0.363134777877947	0.309	0.154	1
ENSMMUG00000056722	0.000750072056843099	0.356334318584678	0.191	0.058	1
ENSMMUG00000060950	0.000775512485269749	-0.364645268687989	0.137	0.269	1
ENSMMUG00000058499	0.000781108044754385	0.33157031468046	0.213	0.067	1
OPTN	0.000783340167989722	0.317486650607648	0.568	0.356	1
SNRPA	0.00083286921693781	0.34803477150344	0.297	0.144	1
NDUFA1	0.000842737443322656	0.330744831142759	0.805	0.721	1
ZNF483	0.000857568309276026	0.454977228478028	0.623	0.49	1
ENSMMUG00000012203	0.000898375930353644	-0.302615725305283	0.125	0.25	1
SARAF	0.000942161435130531	-0.420035848163286	0.732	0.837	1
ZFP36	0.000950589390395791	-0.441520338596932	0.82	0.885	1
B3GAT3	0.000961546502538419	-0.284810374618404	0.197	0.346	1
PPP1R12A	0.000961667224740205	0.518577293631912	0.566	0.413	1
TNFRSF10A	0.000967755080334205	-0.319302872722995	0.156	0.298	1
WRN	0.00097186851018623	-0.303820231756813	0.055	0.144	1
CD247	0.000973182847063045	0.421450828563166	0.566	0.404	1
PRKCB	0.00100544181404279	0.324778221285738	0.375	0.202	1
CPT1A	0.00104135133124488	-0.284204377423272	0.061	0.154	1
ACTB	0.00105426642971204	0.357195520006553	1	1	1
PRKACB	0.00106993908911281	0.385703013745822	0.408	0.24	1
EIF3G	0.00110973392944234	0.261245749634385	0.848	0.817	1
ENSMMUG00000063452	0.00111850323168578	0.342698565663807	0.258	0.106	1
RAB11FIP1	0.00115231586856721	-0.353115196013398	0.16	0.298	1
ENSMMUG00000011916	0.00116283468514975	0.253603396487213	0.129	0.019	1
HDAC1	0.00117402325009386	0.267696255166844	0.555	0.346	1
CMA1	0.00117648948867347	0.417022274243456	0.141	0.029	1
CCT6A	0.0011796135645341	-0.314630739654636	0.641	0.788	1
ETFB	0.00118917684362156	0.351947920652587	0.719	0.625	1
SASH3	0.0011992535646448	0.348164872355812	0.656	0.481	1
ENSMMUG00000045425	0.00121053020368736	0.318033801461141	0.201	0.067	1
PML	0.00121671657167565	0.324469965429248	0.252	0.106	1
ENSMMUG00000008587	0.00125198314963285	0.352470462709559	0.279	0.125	1
RHOA	0.00127486030861539	-0.434235351226908	0.945	0.952	1
RGS2	0.00129541714738965	-0.33649316629101	0.074	0.173	1
ATP8	0.0012971731459775	-0.375095226984107	0.832	0.99	1
PET100	0.00131354642038303	0.343086753099956	0.721	0.587	1
CSNK2B	0.001326377940933	0.282325459178975	0.725	0.587	1
ARPC3	0.00133534305723774	0.263037161344972	0.957	0.913	1
ENSMMUG00000028695	0.00134478684375518	0.597050906297864	0.109	0.01	1
TUBB	0.00141691034138029	-0.37398224539289	0.742	0.817	1
TKT	0.00142185263739004	-0.440008489629494	0.613	0.692	1
ID3	0.00142757954105855	0.429485377727565	0.277	0.125	1
LTA4H	0.00147566422444504	-0.916306270196401	0.184	0.298	1
RBM38	0.00153729835806116	0.271475539199292	0.191	0.058	1
HIPK3	0.00159852447367164	-0.323739237551682	0.154	0.279	1
PPP1R15A	0.00160959112635587	-0.440875688493985	0.316	0.442	1
SRP14	0.0016395993553682	0.278361295747734	0.928	0.846	1
PSMA5	0.0016556334275325	0.338670360367781	0.568	0.404	1
GNB2	0.00166766238267546	0.369762338968139	0.639	0.49	1
FABP4	0.00168952114964053	-0.938877216475267	0.057	0.144	1
BCL3	0.00171771320799971	0.301576122398876	0.125	0.019	1
SCAMP1	0.00173510183010021	-0.254676570945045	0.098	0.212	1
TAGAP	0.00179258089243624	-0.337658228651446	0.322	0.481	1
HEBP2	0.00179908384088737	-0.287347982024288	0.211	0.356	1
ENSMMUG00000002320	0.00183990463094753	-0.271878084325845	0.994	1	1
AP1S2	0.001851103866594	-0.410325952252662	0.373	0.5	1
TMC8	0.0018597303792905	0.359379747713267	0.43	0.269	1
RAC2	0.00186753775530515	0.265296218795009	0.98	0.962	1
TENT5C	0.00188877287507433	0.360616812335339	0.424	0.25	1
CTSB	0.00196553472412322	-0.706601520663766	0.344	0.442	1
MAP3K8	0.00199887575686905	-0.396121669186378	0.102	0.202	1
DNAJA1	0.00200560725410792	-0.340329835560067	0.545	0.683	1
FLI1	0.00200781460565051	0.331935847425227	0.387	0.231	1
TSC22D4	0.00202628028497793	0.338701814283395	0.465	0.308	1
SMC6	0.00203062585206477	-0.315842808427747	0.145	0.26	1
ENSMMUG00000032498	0.00205376501661474	0.33213118316374	0.311	0.154	1
TMEM167A	0.00205795408729413	-0.30444297671899	0.281	0.423	1
DDIT3	0.00209636977459816	-0.290184916905932	0.145	0.269	1
ASAH1	0.00210404782679562	-0.553980666235766	0.127	0.231	1
ITGA6	0.00211639848028308	-0.308684122818718	0.166	0.298	1
NDUFS2	0.00212973094014627	0.402767872336786	0.424	0.288	1
DNAJC1	0.00213744356988787	0.33314083882391	0.445	0.298	1
ENSMMUG00000019505	0.0021506962057166	0.408025094963485	0.447	0.298	1
YARS1	0.00216363480449001	0.314858301699083	0.273	0.125	1
CRIP1	0.00219478901802316	-0.381680972943374	0.982	0.99	1
JAK1	0.00220082630605918	0.322598851469577	0.76	0.663	1
APOBR	0.00220966389182307	0.319948592637553	0.254	0.115	1
SRSF7	0.00229321000804605	-0.352127702422048	0.75	0.846	1
C15orf48	0.00231725202501902	0.393938749792018	0.193	0.067	1
PDRG1	0.0024009311208876	0.350093975270058	0.361	0.212	1
STUB1	0.00242801103440483	0.355636921646556	0.361	0.212	1
SYTL2	0.00245286915262678	0.39736746330418	0.314	0.163	1
MOV10	0.00250716620233884	0.321323845560342	0.217	0.087	1
CD2BP2	0.00252531923577184	0.310188306595407	0.375	0.221	1
ENSMMUG00000001354	0.00259063988573328	0.308454455445284	0.186	0.067	1
CFL1	0.00268858500723359	0.291614458546393	0.994	0.981	1
SLA2	0.00269262471746524	0.291651443737884	0.355	0.192	1
PAK3	0.00270850675125452	-0.269260311510338	0.053	0.135	1
TRIM5	0.00271508634593586	0.262730527321969	0.164	0.048	1
PCIF1	0.0027253899271382	0.302509066879768	0.238	0.106	1
MRPL10	0.00273199539769832	0.305221454736271	0.531	0.365	1
STAT5A	0.00277410531959078	0.303904487226891	0.236	0.106	1
ENSMMUG00000030448	0.00278235796411931	0.31578000766189	0.287	0.144	1
NIPBL	0.00286068017398176	0.386311309119516	0.361	0.221	1
ACTG1	0.00289630666577932	0.447653727350302	0.998	1	1
ARHGAP9	0.00303032678851588	0.349937446032171	0.439	0.279	1
KIF2A	0.00308987437413013	0.360779888879996	0.475	0.308	1
IKZF1	0.00318472689110747	0.33082150743565	0.633	0.49	1
FAM111A	0.00322700248222413	-0.321931930019859	0.221	0.346	1
ENSMMUG00000016278	0.00326602990087478	0.345953503122144	0.445	0.288	1
CD59	0.00330980005600937	-0.426071452316672	0.262	0.394	1
FGL2	0.00351429893771086	-0.384204833211793	0.24	0.375	1
FAM78A	0.00351691857664556	0.293878228993702	0.279	0.135	1
ENSMMUG00000016009	0.00352918497931767	0.332707506894467	0.334	0.192	1
CSTB	0.00369854439387453	-0.467409448592764	0.529	0.606	1
CBLB	0.003731056897537	0.295035877573088	0.516	0.365	1
ENSMMUG00000049718	0.00373243656496317	-0.327455019025017	0.172	0.288	1
PLGRKT	0.00378979761208799	0.303409322095315	0.395	0.24	1
HNRNPH3	0.00384955044815897	-0.256618981416646	0.535	0.683	1
DBN1	0.00386045851371195	0.313148215980101	0.293	0.154	1
ENSMMUG00000059742	0.00387658057814759	0.258035852945726	0.139	0.038	1
FRG1	0.00392316312738997	0.266156466902096	0.297	0.154	1
ENSMMUG00000056654	0.00393472812054824	0.372225922157085	0.615	0.462	1
RUNX3	0.00394723195939442	0.438406053709072	0.527	0.394	1
SKAP1	0.00396795756696219	0.265147129829203	0.83	0.731	1
TNFSF8	0.00396834721105294	-0.328063996566571	0.111	0.212	1
EIF3I	0.00404655153096664	0.304596703155423	0.732	0.692	1
MORF4L1	0.00405035739881403	-0.31825677241863	0.523	0.644	1
ENSMMUG00000013256	0.00413364945255645	0.543049187382121	0.322	0.202	1
PARVG	0.0043002705237936	0.305171085407929	0.322	0.183	1
UBA5	0.00433798503210261	0.285732893723714	0.221	0.096	1
NCL	0.0044435366400565	-0.287699949098454	0.77	0.875	1
TUBA4A	0.00447235458362155	-0.313570309455291	0.318	0.471	1
GRK6	0.00455281385549749	0.305412011408499	0.338	0.192	1
PRDX6	0.00456861270168285	-0.388938292855501	0.654	0.76	1
RBM7	0.0045785476664401	0.266851321209833	0.221	0.096	1
KARS1	0.00461687756907105	0.256345851598427	0.346	0.192	1
DPH2	0.00466063701890468	-0.339675424892108	0.375	0.481	1
MRPS14	0.00468716992908341	0.298034696979328	0.346	0.202	1
BCL2	0.00469137438710736	-0.364288642615373	0.096	0.192	1
MUS81	0.00469438919647898	0.316173938971474	0.303	0.173	1
MRPS18C	0.00472873618452974	0.334471432711325	0.373	0.231	1
ENSMMUG00000061630	0.00475225426110166	0.322564404943916	0.223	0.106	1
RSL24D1	0.00480791748194262	-0.336231075129733	0.621	0.692	1
PDLIM2	0.00483696375555055	0.306750639937239	0.588	0.413	1
COMMD4	0.00489597225877918	0.315471048823932	0.34	0.212	1
ENSMMUG00000050862	0.0049345482510382	1.78506601751527	0.182	0.077	1
PEBP1	0.00497496501259748	-0.333449339555878	0.723	0.75	1
CCDC50	0.00497714480170298	-0.51501926744177	0.223	0.337	1
LDHB	0.00499289982422577	0.311717796482549	0.572	0.404	1
S100A10	0.0050365085479162	-0.384126581065416	0.953	0.971	1
C16H17orf49	0.00506416797090308	0.276241198496579	0.781	0.654	1
ENSMMUG00000003130	0.00519021130859265	0.250366272162077	0.412	0.279	1
ANXA4	0.00519502166355484	-0.261684968330785	0.084	0.173	1
FAM162A	0.0052640101060624	-0.355594658188405	0.328	0.442	1
CAPZB	0.00535863912731966	0.289487790941066	0.863	0.875	1
ENSMMUG00000064139	0.00546331047782248	0.469734823638202	1	1	1
MXD1	0.00549334597440514	-0.276627559296249	0.098	0.192	1
PTPA	0.00550314246181092	0.299383191605632	0.25	0.125	1
KRAS	0.00551581572089328	0.327749289635655	0.371	0.231	1
CD164	0.00567601254752294	-0.294363988728519	0.623	0.74	1
RTP4	0.00570935912294379	0.299354786079038	0.264	0.135	1
RCSD1	0.00583430197201584	0.279588879938448	0.617	0.5	1
DENND1C	0.0059136645870481	0.31484388628317	0.295	0.163	1
LRPPRC	0.00595257825224155	-0.298470525093224	0.268	0.385	1
ENSMMUG00000032231	0.00605460365423902	0.260558201269291	0.408	0.24	1
JUNB	0.00610094995555921	-0.433298923785382	0.289	0.394	1
C10H20orf24	0.0061151761842691	0.274986518003604	0.223	0.106	1
CYLD	0.0061691645206431	0.263744909584352	0.406	0.25	1
SNX2	0.00623089343871474	-0.290846610266182	0.219	0.337	1
SNX5	0.00623458015049406	-0.317702567633696	0.322	0.442	1
PCMT1	0.00626042640296912	-0.32516739137482	0.262	0.385	1
PDCD1	0.00629503463203626	-0.31328512431252	0.189	0.308	1
ENSMMUG00000011711	0.00638035165380763	-0.272769589831809	0.123	0.221	1
NSRP1	0.00647306893445743	0.341958451933608	0.227	0.115	1
STK10	0.00647427914812698	0.355495312112156	0.488	0.365	1
ENSMMUG00000055457	0.0065227767280573	0.384132382269712	0.371	0.25	1
SERBP1	0.00652415762083808	0.30247905515873	0.76	0.673	1
BRMS1	0.00663400607571163	0.282782013827937	0.357	0.221	1
FASLG	0.00665404907421913	0.25056126392635	0.16	0.058	1
TBC1D10A	0.00669474965852998	0.263895213845629	0.373	0.221	1
ITK	0.00670405367796256	0.299822908027993	0.504	0.375	1
TAPBP	0.00671642605743787	0.401339857891595	0.58	0.481	1
MRPL47	0.0067179389238698	0.26524164657652	0.328	0.192	1
PSAP	0.00686650234373898	-1.37588018190649	0.449	0.49	1
REEP5	0.00699670199973927	-0.312211669934057	0.525	0.635	1
GPCPD1	0.00702683058110584	-0.429428915532828	0.244	0.346	1
SLC25A43	0.00704364782029756	0.33581183496029	0.795	0.74	1
CAMK2G	0.00705002219667148	0.295485742623594	0.18	0.077	1
PPP1CC	0.00714921168195921	0.33277587179706	0.59	0.471	1
EIF4EBP3	0.00718734306685268	0.266389311130639	0.342	0.202	1
GLIPR1L2	0.00718743500886637	0.423291911644037	0.342	0.24	1
EMB	0.00722698129677439	-0.448247350042538	0.252	0.346	1
LARP4	0.00723728633274736	-0.263379905214854	0.123	0.221	1
SLFN5	0.00738529088295883	0.363715205965545	0.502	0.375	1
MAX	0.00739415914625771	-0.282740705031875	0.359	0.49	1
MYO5A	0.0074729709822088	-0.279212054940575	0.102	0.192	1
MSMO1	0.00754533399759587	-0.460466544090911	0.215	0.317	1
ENSMMUG00000032370	0.00765163947342072	0.315309121210522	0.301	0.173	1
NDUFB4	0.00768931012606369	0.287710725974348	0.773	0.673	1
EHD1	0.00773402604427485	0.324045997979754	0.355	0.231	1
ZNRD1	0.00783813994035491	0.374081622839585	0.381	0.26	1
PSMB4	0.00784764793641094	0.292608508884596	0.525	0.404	1
ADAM10	0.00787328176604429	-0.272576393371931	0.297	0.413	1
ENSMMUG00000056515	0.0079402179248289	0.870102407270132	0.207	0.096	1
NCLN	0.00816025808396637	0.306661907815966	0.58	0.442	1
CD69	0.00819127131971444	-0.40084524642591	0.674	0.76	1
IDH1	0.00821603870129413	-0.304421529861137	0.121	0.212	1
FAM32A	0.00823699151120737	0.269834262599537	0.344	0.202	1
VRK3	0.00827314760185642	0.255092241721381	0.244	0.125	1
ENSMMUG00000063541	0.0083015938899307	0.271965588951564	0.209	0.096	1
SYNGR2	0.00837588024050536	-0.349287613919683	0.273	0.385	1
DDT	0.00852247213307045	0.28854561721626	0.457	0.317	1
DNM2	0.00852956111720305	0.28738334476955	0.367	0.231	1
H1-2	0.00854401276417217	-0.576106886038757	0.252	0.356	1
SNAP29	0.0085758277701715	0.265445970131173	0.191	0.087	1
ADGRE5	0.00868497437739919	0.279091692081195	0.725	0.577	1
ENSMMUG00000061756	0.008706276741689	0.322990493147631	0.422	0.269	1
ANXA1	0.00871360552856704	0.299139473941811	0.871	0.769	1
RAP1A	0.00873289654062216	0.344578558173244	0.58	0.519	1
LGALS3	0.00876043436420946	-1.01397301298369	0.641	0.663	1
HSD17B11	0.00880902720013485	0.333001920380167	0.463	0.317	1
CEBPZOS	0.00883202323761465	-0.323603207939392	0.246	0.346	1
PPM1M	0.00888982382937292	0.341590694669187	0.449	0.298	1
CMTR1	0.00891781147220128	0.266659279870253	0.266	0.144	1
SENP7	0.00896042721296999	0.290330723773863	0.391	0.25	1
C11H12orf45	0.00919851822037597	0.278822470355812	0.547	0.423	1
ROMO1	0.00940418923528546	0.252243530490543	0.84	0.827	1
RAB31	0.00940968779800131	-0.285389871940395	0.117	0.212	1
ADI1	0.00955165987918087	-0.319609753900718	0.209	0.308	1
SLC16A3	0.00959426155404308	0.28795100639273	0.398	0.26	1
GPBAR1	0.00965057975357702	0.257487788552219	0.871	0.856	1
ENSMMUG00000062946	0.00979420638382073	0.266574235257923	0.113	0.029	1
EHD4	0.00982274885988748	-0.363629653176825	0.162	0.26	1
NCOR1	0.00984002483597099	0.275041002804976	0.633	0.519	1
ARF6	0.00987338863178754	0.392314735218256	0.611	0.529	1
TMUB1	0.00997258288977768	0.324166196781194	0.412	0.279	1
PSME2	0.0100614281957844	0.361692225459072	0.777	0.721	1
CST6	0.0100863266347325	-0.291478891933018	0.154	0.26	1
ENSMMUG00000018687	0.0100952130148427	-0.330607238760591	0.818	0.856	1
ENSMMUG00000006075	0.0101549275539224	0.321436197340436	0.314	0.192	1
ENSMMUG00000005482	0.0102658977469159	-0.286527952932492	0.307	0.423	1
RASA2	0.0102889818476409	0.321885228330868	0.338	0.212	1
PKN1	0.0103782461230643	0.297691017528966	0.357	0.231	1
LMAN1	0.0104170504281807	0.30458628897084	0.42	0.288	1
DDX5	0.010468296359352	-0.289346593580766	0.895	0.962	1
RNASEH2B	0.0104794493861116	0.291183984677844	0.344	0.212	1
ENSMMUG00000029338	0.010561758776613	0.257630960014187	0.355	0.212	1
SLC25A39	0.0106128903593263	-0.260028381893351	0.299	0.413	1
RGS1	0.0106998150179198	-0.50128572136216	0.207	0.308	1
SPOCK2	0.0107035662908872	-0.281906028808505	0.566	0.683	1
ACTR3	0.0109739015886832	0.287597189038136	0.844	0.808	1
ZC3H13	0.0111834007625482	-0.296844634436908	0.34	0.452	1
TMX4	0.0112840715618942	-0.253032987622291	0.266	0.394	1
DDX24	0.0114448350018647	0.292423578749744	0.568	0.452	1
PPIL4	0.0114579560446265	-0.269372848967522	0.16	0.26	1
PGAM1	0.0114874457455206	0.297521277234593	0.57	0.471	1
GRK2	0.011635542693958	0.294490196390908	0.393	0.26	1
ATP5IF1	0.0116567004801114	0.336093389439054	0.734	0.644	1
SERF2	0.011692905668792	0.261901166184171	0.234	0.125	1
DNAJC25	0.0117854573246078	-0.473945636602726	0.195	0.279	1
XCL1	0.0118029890976829	0.932696946924983	0.227	0.115	1
DNAJB1	0.0118792720461424	-0.4415300173829	0.303	0.413	1
HACD4	0.0119644695914275	-0.35024736825761	0.221	0.327	1
GPR174	0.0120518904856053	0.260130236566646	0.186	0.087	1
ANXA2	0.0120527656534589	-0.412585832011829	0.656	0.721	1
SEM1	0.012119462705796	0.271733540772273	0.797	0.769	1
ITM2C	0.0124469592636079	0.304943995634626	0.4	0.25	1
MFNG	0.0125265089688707	0.331194433052968	0.695	0.673	1
NKG2D	0.0126406009395632	0.301611147990249	0.555	0.423	1
NME3	0.0127139808948862	0.268646994712463	0.332	0.202	1
RABL6	0.0127665145906689	0.291150969403376	0.275	0.163	1
DSTN	0.0128084471252421	-0.357697416511901	0.402	0.519	1
SENP6	0.0128686391638831	-0.287067280088293	0.232	0.346	1
DAXX	0.0128836521096987	0.329365029438212	0.338	0.221	1
FAM107B	0.0129708207020074	0.334623726731048	0.66	0.548	1
TMED3	0.0130287734302772	0.286185564445349	0.572	0.442	1
MOB3A	0.0131399925914134	-0.276245903339759	0.348	0.481	1
PTPN6	0.0132907181935184	0.462322139219867	0.465	0.356	1
PAPOLA	0.0133127008858496	-0.302815368586388	0.512	0.587	1
BIN2	0.0133575640839767	0.269494586416872	0.682	0.577	1
PHF11	0.013400706701375	0.275292953115815	0.299	0.183	1
LTB	0.0134016602369104	-0.285657701754029	0.756	0.865	1
COX8A	0.0134970439075536	0.257138381514515	0.785	0.721	1
ENSMMUG00000040343	0.0136938752061804	0.260882953198988	0.307	0.183	1
EGR1	0.0137490248591571	-0.367475615819512	0.131	0.231	1
MRPS21	0.0139288537234904	0.256132306624337	0.414	0.279	1
AK2	0.0140499837241672	-0.279277266740854	0.283	0.385	1
PPP2R5E	0.0142849054887011	-0.278390670114366	0.23	0.327	1
SLC25A1	0.0144096283181713	0.256869991783413	0.207	0.106	1
MGST3	0.0146035648845355	-0.644121967209477	0.486	0.529	1
FGFR1OP2	0.0147995086879499	-0.260225865299823	0.477	0.606	1
CHD4	0.0148374829792093	-0.302825571648581	0.338	0.452	1
ENSMMUG00000041517	0.0149284917783515	0.28098961873677	0.279	0.163	1
SERPINB1	0.014930336837609	0.461326297069065	0.488	0.394	1
NDUFB10	0.0149946766439404	0.29106222399278	0.602	0.5	1
GLB1	0.0150047220709599	-0.318301862630576	0.156	0.25	1
PSD4	0.0153067250679512	0.277194689339472	0.434	0.298	1
ICAM3	0.0154943779923908	0.266210103263867	0.658	0.538	1
NUCKS1	0.0155333447702014	0.308638043283975	0.4	0.288	1
ENSMMUG00000000752	0.0156373890733967	0.327946487452431	0.488	0.385	1
TAX1BP1	0.0159948869106972	-0.251774444763096	0.543	0.625	1
CD47	0.016334218247207	0.254177913618439	0.426	0.317	1
DDX39A	0.0165472265715523	0.278937041782936	0.6	0.481	1
BTG1	0.0166012744972317	0.25398642397009	0.758	0.625	1
APEH	0.0167358105602882	0.252665064691647	0.348	0.221	1
PRKCQ	0.0167523612498763	0.29165191587278	0.311	0.192	1
ENSMMUG00000062648	0.0169420629448062	0.284798831338917	0.225	0.125	1
C7H15orf61	0.0170357571193173	-0.3235414801621	0.316	0.413	1
PYGB	0.0171142768906588	0.29527551219604	0.307	0.202	1
DRAP1	0.0173874157489227	0.281712910509916	0.627	0.519	1
SAMHD1	0.0176124130788802	0.40297158216685	0.613	0.538	1
SNRK	0.0179612372945841	0.292770137542856	0.242	0.135	1
GTF3A	0.017978862031699	-0.261620024648768	0.322	0.423	1
SMNDC1	0.0181658356833313	-0.279351628464657	0.383	0.49	1
PICALM	0.018410725101024	0.293754464010163	0.285	0.173	1
C8H8orf33	0.0184410794672235	0.263021429979056	0.203	0.106	1
ENSMMUG00000002075	0.0185237533019676	0.314790190624235	0.217	0.125	1
RNASEH2C	0.0186490478826119	0.312429093454017	0.473	0.356	1
CSF1	0.018793677935782	-0.269953378790669	0.162	0.26	1
SLC3A2	0.0188479413469089	0.28369735869521	0.41	0.279	1
BCLAF1	0.0188702193348246	-0.297919295677648	0.381	0.481	1
SEC11A	0.0192840828757107	0.265850198199045	0.541	0.433	1
NAXE	0.0193771310799755	0.284430952626847	0.426	0.317	1
TERF2IP	0.0195533666107625	0.315902037741017	0.355	0.25	1
NAPA	0.0197487395067446	0.27896302734848	0.51	0.404	1
TNFRSF25	0.0201672036125706	-0.353703808926285	0.18	0.269	1
HNRNPA1L2	0.0203144243862062	0.279436785861379	0.289	0.183	1
HNRNPUL1	0.0205909031325336	0.26990546706377	0.516	0.423	1
ABTB1	0.0208366328419137	0.25088682106858	0.225	0.125	1
MYO1G	0.020860674670672	0.362503866752841	0.58	0.481	1
SCGB1A1	0.021203281688288	0.350533404999691	0.125	0.048	1
NOC2L	0.0213480447275767	0.279215588939959	0.293	0.192	1
GPR183	0.0217387994998915	-0.331372167176752	0.316	0.423	1
PM20D2	0.0217673503150776	0.28834506281523	0.703	0.635	1
PRPF31	0.0219674474192229	0.282557716006224	0.531	0.423	1
BAX	0.0233039296369955	0.282202781849103	0.512	0.394	1
C5orf15	0.0236538032776037	0.266296800540397	0.246	0.154	1
IL7R	0.0240071701495288	-0.259268739346816	0.619	0.76	1
ACTN4	0.0240139802621953	0.283240257522386	0.514	0.404	1
ENSMMUG00000002309	0.0242599746068217	0.352581259049784	0.33	0.231	1
CEP85L	0.0244030905811584	-0.27449254681457	0.148	0.231	1
PDCD5	0.0245527378981205	-0.262379323859702	0.395	0.5	1
GBP3	0.0246331578032643	0.338811680838536	0.539	0.462	1
ZNF655	0.0249735478758135	0.286596450823413	0.25	0.154	1
IMPDH2	0.0252555005145988	-0.250545914092626	0.273	0.365	1
WNK1	0.0254461484826317	0.277130304623597	0.523	0.413	1
TIGIT	0.0255371762248351	0.309993345122568	0.453	0.337	1
HMGCS1	0.0257357171220864	-0.342459185616526	0.168	0.25	1
ENSMMUG00000008417	0.0258519461542549	0.304993058359637	0.547	0.471	1
MORC3	0.0260717161991074	-0.255750656820696	0.244	0.346	1
AIP	0.0265963260204263	0.277377560377731	0.689	0.644	1
ARL3	0.0269842919083599	-0.316503410675676	0.244	0.327	1
FERMT3	0.0275106863115861	0.258536044165981	0.467	0.356	1
BPTF	0.027562371649125	-0.280216641781707	0.484	0.548	1
JAZF1	0.0283300030534058	-0.259515164126148	0.133	0.212	1
ANXA6	0.0285085753544268	0.274235995267958	0.73	0.692	1
TLK1	0.02904698597119	-0.270428913750144	0.266	0.365	1
MAP1LC3B	0.0297179404040101	0.285214924860849	0.549	0.481	1
SYNE1	0.0297182053958234	0.264706878171387	0.334	0.221	1
TOPORS	0.0308245286586953	0.317475059924726	0.506	0.423	1
SLC11A1	0.0309398860179438	-0.383576169465694	0.178	0.25	1
OAZ1	0.0310758283767366	-0.256144467794099	0.975	0.952	1
ORMDL1	0.0313571963243987	0.255077199854291	0.238	0.144	1
MRPL20	0.0314389699428191	0.273208498535971	0.523	0.423	1
CHD3	0.0315144818593524	-0.25179635307431	0.324	0.413	1
ENSMMUG00000012843	0.0315574271862046	-0.277702267505183	0.15	0.231	1
TPST2	0.0321023254024014	0.281678237963734	0.41	0.298	1
OCIAD1	0.0336051796103163	0.257291057324772	0.381	0.269	1
TGFB1	0.0338112876553813	0.250641528331838	0.594	0.5	1
ENSMMUG00000057308	0.0343823655745966	0.262347214813216	0.213	0.125	1
IVNS1ABP	0.0343914025069042	-0.337337275831193	0.395	0.471	1
ENSMMUG00000028777	0.0354401315670071	0.302373989996516	0.32	0.221	1
PGD	0.0357566980655546	-0.325336352744089	0.334	0.413	1
LMNA	0.0371713020592123	-0.486683101717761	0.254	0.346	1
STYXL1	0.0375883444201382	0.256829070005145	0.221	0.135	1
CRTAM	0.0376992717156023	0.251571052898457	0.117	0.048	1
MPP7	0.038156895330398	-0.251621227849869	0.236	0.327	1
PAOX	0.038386193408279	0.253963447894753	0.422	0.317	1
IRF2	0.0388756750948466	0.280578981474768	0.445	0.346	1
PPM1J	0.0399145449597347	0.329838061504675	0.301	0.202	1
VASP	0.0409734522602893	0.283307408906784	0.51	0.423	1
CORO1B	0.0433930465059785	-0.276563306493613	0.283	0.356	1
GOLGA7	0.0442003212571761	-0.255476490854364	0.273	0.365	1
EIF5B	0.0453147262709508	0.356981912123685	0.447	0.375	1
REL	0.0454431101462379	-0.257450282702121	0.332	0.423	1
KLF6	0.0458968676360985	-0.356638727709098	0.574	0.635	1
SRGN	0.0464011302486857	-0.300490223436096	0.945	0.962	1
ENSMMUG00000018686	0.0467027874403073	0.262265569624491	0.238	0.154	1
SUPT16H	0.0467079896485347	-0.275221977069697	0.35	0.433	1
RMDN3	0.0469244305810395	-0.341945255708909	0.16	0.231	1
METAP2	0.04768227797328	0.257493741531119	0.393	0.308	1
PIK3AP1	0.0484736342172437	0.282992877085318	0.246	0.163	1
TMEM30A	0.0503168099749829	-0.291102264951017	0.266	0.337	1
ENSMMUG00000013779	0.0514705493161737	0.668636880447187	0.189	0.106	1
MTHFD2	0.0520022170014022	-0.30940698557923	0.291	0.365	1
G3BP2	0.0539172820416625	-0.256581750584709	0.492	0.567	1
TRIM8	0.0549535470599738	-0.273112269732691	0.246	0.308	1
ITGAE	0.0555695126598055	-0.428178730363701	0.408	0.481	1
LPXN	0.0556603693298801	0.28553295014845	0.572	0.529	1
ALOX5AP	0.0564406649954101	-0.275282499246422	0.348	0.452	1
PHPT1	0.0589023412142026	0.267263686208778	0.494	0.423	1
TYROBP	0.0593810837565355	-0.481844557735057	0.266	0.337	1
SRSF1	0.0602708536581843	-0.250909117638647	0.357	0.442	1
HSF1	0.060359324382451	0.257688208515638	0.406	0.317	1
ARF4	0.0620906488240013	-0.299878061955997	0.463	0.529	1
HOOK3	0.0621472019712918	0.253588347849358	0.432	0.346	1
NOP53	0.0624338753750314	0.254044182337549	0.459	0.365	1
CNOT10	0.0629076204013563	-0.26562003382653	0.176	0.24	1
WARS1.1	0.0636459582942564	-0.26192456471987	0.17	0.24	1
BCL2A1	0.0690299655852601	-0.309836590188381	0.27	0.337	1
ENSMMUG00000042343	0.0709698132228259	0.314839274509993	0.131	0.067	1
HDLBP	0.0764357350369625	-0.272594116976159	0.535	0.596	1
EED	0.0791495318217479	-0.275854379337837	0.242	0.317	1
APLP2	0.0806394557846689	-0.274407757059673	0.264	0.327	1
CYRIB	0.0821686669580606	0.26918134123668	0.602	0.558	1
TNFSF12	0.0824693050183052	-0.25178140678488	0.141	0.202	1
DPP4	0.0834157955830848	-0.345709441779891	0.287	0.346	1
CD74	0.0905152390706378	-2.10560953217738	0.727	0.702	1
TMEM160	0.090721427216576	0.275500484231569	0.523	0.471	1
RNF5	0.0926131974537968	0.253509169466476	0.395	0.317	1
ARHGAP30	0.0949861997150254	0.259107347120856	0.691	0.644	1
LDHA	0.097443339179589	0.312302502545876	0.793	0.808	1
SELENOH	0.100172239917529	0.252436036880411	0.555	0.49	1
TNFAIP3	0.1003306176987	-0.457878056565817	0.297	0.365	1
C15H9orf152	0.100903035795914	-0.254939514462299	0.756	0.779	1
CCL3	0.10265713952276	0.506085010248986	0.109	0.058	1
RPS19BP1	0.118498941459516	0.265111584354123	0.461	0.404	1
BHLHE40	0.132617396843748	-0.29397111215545	0.475	0.538	1
GRN	0.135139406894082	-0.608207354433704	0.297	0.327	1
DDIT4	0.136917460490141	-0.380317595178812	0.314	0.365	1
PMAIP1	0.150722711530084	-0.286125947443848	0.258	0.317	1
ID2	0.151063071013889	-0.265862459178974	0.721	0.798	1
CD63	0.154378840148632	-0.376700538857737	0.596	0.606	1
CLINT1	0.164595188510124	-0.269206309168346	0.428	0.481	1
CKS2	0.169412933272162	-0.294923152474048	0.26	0.298	1
AQP3	0.172115975934932	-0.345091446130103	0.084	0.125	1
ENSMMUG00000014947	0.180621044257819	-0.281821679690653	0.514	0.538	1
SYNE2	0.186346316686249	-0.438071502344463	0.307	0.356	1
KLRB1	0.199152744479485	0.606124068317219	0.379	0.346	1
HBB	0.20415878420984	-0.457755117398221	0.088	0.125	1
MPC2	0.221224875219431	-0.314080997295765	0.492	0.519	1
AKR1B1	0.232517680852951	-0.264934936299368	0.426	0.433	1
RNASE6	0.247060466657682	-0.343597339077653	0.256	0.279	1
SLC38A2	0.260642566504574	-0.255474431036931	0.289	0.317	1
FTL	0.354917433089103	-0.435501468524336	0.361	0.365	1
TIMP1	0.366997027078121	0.256891292164079	0.363	0.327	1
MT2A	0.389289766829799	-0.672115912200655	0.449	0.462	1
PITPNM1	0.403194124185246	-0.264894629356545	0.25	0.269	1
ICAM2	0.475401722295545	-0.254668242957206	0.422	0.423	1
ALDH3A1	0.477967100076602	0.291667118603095	0.135	0.115	1
SCGB3A1	0.514197783862591	0.719891225522467	0.223	0.212	1
CTSD	0.738882116582319	-0.320080526536433	0.605	0.548	1
ENSMMUG00000057791	0.763195336711023	0.402786648415764	0.195	0.192	1
MT1E	0.82279526642604	-0.722956699229355	0.408	0.337	1
ITGAX	0.906624382332867	0.250886919178086	0.111	0.115	1
HBA	0.979198355786932	-0.289903952941598	0.164	0.154	1
