# Supplementary material for: mRNA-1273 vaccination protects against SARS-CoV-2–elicited lung inflammation in nonhuman primates
Source: JCI Insight. 2022 Jul 8;7(13):e160039. doi: 10.1172/jci.insight.160039 (PMC9310526; doi:10.1172/jci.insight.160039)
Supplement: Supplemental data set 1 [file jciinsight-7-160039-s122.zip › DEG_analysis/Pneumocyte_markers_D2.csv]

	p_val	avg_log2FC	pct.1	pct.2	p_val_adj
ISG15	8.00427354427382e-203	3.88971458199689	0.987	0.278	1.43380551998577e-198
IFI6	4.65726844337346e-173	2.69774633332292	0.995	0.863	8.34256496261488e-169
IFI27	9.61139774253939e-162	3.3358856293314	0.907	0.24	1.72168967762108e-157
RPLP1	4.01080159018823e-148	-1.46926188649734	0.933	0.996	7.18454888850417e-144
OAS2	1.10637954065396e-117	1.80483887186306	0.789	0.186	1.98185767117343e-113
IFIT1	1.21878436050148e-106	1.69133762693871	0.842	0.274	2.1832084249663e-102
STAT1	1.21862030448489e-101	1.19820762790806	0.95	0.608	2.18291455142379e-97
ENSMMUG00000061959	2.61361689121078e-93	1.47864667199897	0.97	0.848	4.68177193722587e-89
LGALS3BP	4.78493745364921e-93	1.40643005390303	0.905	0.548	8.57125846072183e-89
ENSMMUG00000064873	4.45326783311325e-85	1.43937494669701	0.923	0.726	7.97713866945576e-81
MAMU-E	5.80396296258432e-85	0.859699960557719	0.998	0.979	1.03966388548773e-80
DDX60	7.49505084886319e-80	1.19696899953282	0.773	0.304	1.34258845855686e-75
EEF1A1	9.6172725830867e-79	-0.944237267871812	0.969	0.989	1.72274203780832e-74
IFI44L	2.45102447756578e-78	1.03263457992376	0.602	0.084	4.39052014666358e-74
MX2	3.08966396868152e-78	1.66499594514208	0.577	0.082	5.5345150670992e-74
ENSMMUG00000050257	7.51371135591972e-77	1.37090866102106	0.758	0.304	1.3459311151859e-72
ENSMMUG00000013257	7.38120544216431e-76	1.39798210095278	0.691	0.198	1.32219533085489e-71
RPL36AL	8.66268816339674e-75	-0.999790104724227	0.774	0.932	1.55174733070926e-70
ENSMMUG00000020073	1.10546637871845e-73	-0.971021954882167	0.903	0.954	1.98022192419837e-69
MAMU-DRA	1.16319515521265e-71	-1.38281436788479	0.882	0.977	2.08363148153242e-67
MAMU-DRB1	6.80295792809567e-70	-1.40507769522707	0.795	0.949	1.21861385365978e-65
IFI44	1.02872270204143e-69	1.09560652745641	0.675	0.211	1.84275097616681e-65
HSP90AA1	4.36354684533375e-66	0.88263591122392	1	1	7.81642146404635e-62
APOC1	5.2256036904189e-65	-1.61290046380554	0.215	0.65	9.36062389064738e-61
HERC6	8.90179221740369e-65	1.0093207988358	0.694	0.234	1.59457803990352e-60
VIM	9.68197552743657e-64	-1.65471978642007	0.237	0.667	1.73433227622971e-59
IFIT3	4.00481454807005e-58	1.13485210008554	0.701	0.293	7.17382429995788e-54
FTH1	5.01206519202597e-58	-1.09389865377546	0.984	1	8.97811237847613e-54
ENSMMUG00000001764	6.92534932593072e-57	1.13540932951915	0.839	0.508	1.24053782475397e-52
MX1	2.83276622489323e-56	1.89562712774474	0.609	0.213	5.07433413865125e-52
CYB561	7.15187262883003e-56	0.888089327867158	0.867	0.658	1.28111494400232e-51
CFD	2.6048729682672e-55	-1.70153275965457	0.117	0.487	4.66610894805704e-51
C6H5orf49	3.6206051165909e-55	0.834120970514449	0.911	0.751	6.48558994534927e-51
OAZ1	3.69892394412153e-54	-1.0355912185427	0.906	0.968	6.6258824611049e-50
ENSMMUG00000014786	8.89192673645515e-54	-1.10333773318164	0.531	0.747	1.59281083630121e-49
ITM2B	3.93292193947852e-52	0.640773654764164	0.991	0.983	7.04504307018788e-48
HERC5	2.29117534970897e-51	0.943853622691668	0.502	0.106	4.10418240393368e-47
DHX58	2.91665309728804e-51	0.863176303062786	0.593	0.194	5.22460069317206e-47
IRF7	9.6974535285132e-51	1.06441798022833	0.541	0.15	1.73710485056257e-46
FCER1G	2.32685677401988e-50	-1.37616897133339	0.122	0.487	4.16809853930182e-46
ENSMMUG00000016894	1.22116107571887e-49	-0.777517047192833	0.815	0.911	2.18746583493521e-45
ENSMMUG00000006463	2.05159446462056e-49	-1.0074064781353	0.496	0.738	3.67502116447482e-45
RPS18	3.61572309338836e-49	-1.01633438898667	0.84	0.903	6.47684477718658e-45
S100A4	4.95581559871578e-48	-1.69413851230532	0.238	0.565	8.87735248197957e-44
ENSMMUG00000005593	8.31784278677797e-48	-0.869933667832256	0.933	0.987	1.48997517839554e-43
FABP4	8.76297504362359e-48	-1.88998514671694	0.112	0.445	1.56971171956429e-43
KCNH7	4.92833482654371e-46	0.853583432339435	0.548	0.177	8.82812617478775e-42
ENSMMUG00000032231	6.24481150506988e-46	0.769928623274118	0.818	0.51	1.11863308490317e-41
ACTG1	8.28156978059093e-44	-0.578629635509826	0.961	0.996	1.48347759479725e-39
PLA2G4C	3.9425589285042e-43	0.806586442896689	0.367	0.038	7.06230580862957e-39
OAS1	6.79298670451726e-43	0.965244382375572	0.576	0.213	1.21682770838018e-38
LGALS3	1.2791700215836e-42	-1.01582528148336	0.896	0.962	2.29137725966271e-38
C4orf48	1.64386527375278e-42	0.826200381585662	0.893	0.726	2.94465586487335e-38
RSAD2	4.2428758774468e-42	0.782169766720005	0.579	0.211	7.60026355927046e-38
PPIA	5.38213130459038e-42	-0.855091152363384	0.847	0.945	9.64101180591274e-38
ENSMMUG00000009425	8.84663296997394e-42	-1.15307016296499	0.558	0.764	1.58469736391143e-37
APOE	1.07018307356978e-41	-0.870331297190676	0.222	0.555	1.91701893968555e-37
LTA4H	1.28378074657202e-41	-1.3685149264595	0.218	0.53	2.29963645133446e-37
ENSMMUG00000003272	1.77406425795018e-41	0.62371690065645	0.41	0.074	3.17788130526616e-37
PLAAT4	3.85813250699326e-41	0.781481252834599	0.853	0.557	6.91107275977703e-37
TMEM175	4.86317805093834e-41	0.954320471992257	0.618	0.279	8.71141084264584e-37
PABPC1	1.11654681497493e-40	-0.788944008773505	0.795	0.897	2.00007030966459e-36
COX4I1	3.0537563620166e-40	-0.552639746722737	0.956	0.975	5.47019377128034e-36
UROS	3.78662335087659e-40	0.762378278014207	0.841	0.62	6.78297840842524e-36
RPL5	4.14005951427654e-40	-0.650564438539819	0.901	0.951	7.41608860792357e-36
ACAD10	4.71490562606598e-40	-0.890349976632226	0.813	0.901	8.445810447972e-36
PSCA	1.73374461166593e-39	-1.29968363151385	0.531	0.749	3.10565672287718e-35
MRC1	2.94260403637024e-39	-1.28068575201048	0.097	0.38	5.27108661035002e-35
DUSP1	5.29561782925113e-39	-1.12781228493936	0.524	0.757	9.48604021753756e-35
ENSMMUG00000058167	5.83942382777987e-39	-0.432100823547712	0.004	0.188	1.04601599027021e-34
AIF1	7.0604744900287e-39	-1.00904519289279	0.09	0.363	1.26474279539884e-34
ENSMMUG00000062648	2.355717560522e-38	0.521990520761137	0.387	0.065	4.21979686616306e-34
RNF213	3.61533693966868e-38	0.915054606301553	0.704	0.43	6.47615306002851e-34
SAMHD1	8.57058544415351e-38	0.753070614694187	0.723	0.407	1.53524897061122e-33
DDX60L	1.37343634932374e-37	0.678210960622263	0.419	0.099	2.46023653254362e-33
ENSMMUG00000049151	1.69581685096996e-37	-0.589050151741276	0.935	0.973	3.03771672514249e-33
S100A10	1.7257041285374e-37	-0.672631638527625	0.857	0.947	3.09125380544905e-33
SLC25A6	6.96449051760099e-37	-0.885505652451341	0.596	0.774	1.24754918641786e-32
RPS26	1.33358460304629e-36	-0.506548277544653	0.976	0.996	2.38885009943682e-32
C16H17orf49	1.64217667268146e-36	-0.808242772252908	0.696	0.814	2.9416310737743e-32
CCL18	1.84627814488297e-36	-1.3231906906611	0.097	0.375	3.30723804092887e-32
CD52	1.90850342379717e-36	-1.24748781422657	0.105	0.378	3.41870218304786e-32
PLAAT3	3.35239602824979e-36	0.99373862019687	0.932	0.821	6.00514700540385e-32
ENSMMUG00000001200	4.15773213380527e-36	-0.741419306359004	0.209	0.489	7.44774557128539e-32
C18H18orf32	9.5444456468444e-36	-0.592125640637804	0.939	0.966	1.70969654871924e-31
PSMB10	9.80107369488634e-36	0.845086889724423	0.685	0.39	1.75566633096499e-31
ENSMMUG00000064139	1.30377535471848e-35	-0.715769874162277	0.888	0.954	2.33545279290721e-31
HEATR9	2.2394007443774e-35	0.892492949816545	0.782	0.506	4.01143855340323e-31
ALOX5AP	2.83678774423486e-35	-1.03213832472156	0.095	0.361	5.0815378862479e-31
ENSMMUG00000051239	4.59599954854049e-35	-0.497309360440773	0.98	0.994	8.23281399130057e-31
CPVL	5.05087049461855e-35	-0.750269869232643	0.023	0.219	9.04762431701021e-31
HSPH1	1.55014323603743e-34	0.617795824885881	0.957	0.852	2.77677157871386e-30
CD74	2.13465098973531e-34	-0.844023165940409	0.964	0.989	3.82380031791286e-30
VNN2	2.38429719358993e-34	1.33057331517469	0.709	0.481	4.27099156287763e-30
PML	2.53101927576544e-34	0.583318343323482	0.512	0.177	4.53381482867864e-30
TRIM22	4.48933620388282e-34	0.644736396784911	0.698	0.382	8.0417479420153e-30
ENSMMUG00000032580	5.68748504927472e-34	-0.863875080473909	0.553	0.738	1.01879919687658e-29
AGRN	7.20591916354347e-34	0.67834651214685	0.622	0.287	1.29079629976554e-29
RPL7A	1.06735869411145e-33	-0.480109834126692	0.955	0.987	1.91195962876184e-29
FABP5	1.72865577125473e-33	-0.752042198357223	0.931	0.979	3.0965410830486e-29
RPL10	1.98243995445352e-33	-0.729429793869588	0.953	0.985	3.55114469041259e-29
RPL32	2.82806613268073e-33	-0.685539275735556	0.926	0.962	5.06591486347099e-29
RPS21	8.33280097058208e-33	-0.603040613718324	0.916	0.966	1.49265463786037e-28
OASL	9.06079661432202e-33	0.722804634584533	0.4	0.11	1.6230604975235e-28
TREM1	1.36912594035892e-32	-0.938814869269804	0.087	0.338	2.45251529696493e-28
PAM	1.89553890393418e-32	0.642674214650183	0.836	0.631	3.3954788386173e-28
RPL12	3.02631709710828e-32	-0.510217673267657	0.946	0.985	5.42104181605006e-28
UBE2L6	6.65974902778631e-32	0.75008297623352	0.553	0.251	1.19296084334736e-27
RPS13	7.3852450900013e-32	-0.666965580450916	0.939	0.983	1.32291895297193e-27
TYROBP	1.00762977744753e-31	-1.02230079181953	0.142	0.414	1.80496722034177e-27
MED25	1.5856878240932e-31	0.625080387395365	0.888	0.705	2.84044259929814e-27
BST2	1.65739402343804e-31	0.956764702497367	0.749	0.515	2.96888991418457e-27
TMBIM6	2.37438050895228e-31	0.463389535528297	0.985	0.962	4.25322780568622e-27
CD164	3.5374726238824e-31	0.561387442177279	0.944	0.833	6.33667471116054e-27
H1-4	4.02462427347825e-31	-0.739774192177757	0.112	0.348	7.2093094610816e-27
NME2	7.33890407937347e-31	-0.647110033430158	0.836	0.926	1.31461788773817e-26
IRF9	8.43130260868976e-31	0.562534586300269	0.872	0.639	1.5102992362946e-26
PRPF31	1.68519414268821e-30	0.613198977449606	0.821	0.582	3.01868826779739e-26
GBP3	2.109911601427e-30	0.924085726136064	0.593	0.304	3.77948465163618e-26
RHOA	2.7324052156349e-30	-0.756937852181896	0.922	0.945	4.8945574627668e-26
ENSMMUG00000003073	3.40054730136274e-30	-0.583959663031556	0.912	0.945	6.09140038093107e-26
SYT5	5.40417028051432e-30	0.634283099474449	0.376	0.103	9.6804902234853e-26
RPS24	8.36199763067169e-30	-0.529148679097627	0.93	0.979	1.49788463558222e-25
ENSMMUG00000000983	9.74762103543201e-30	-0.674722579885621	0.828	0.882	1.74609135607694e-25
GPX1	1.79738955651137e-29	-1.0475230139407	0.34	0.553	3.21966391257881e-25
ENSMMUG00000063637	2.76448148115152e-29	-0.56113884063805	0.934	0.968	4.95201567718672e-25
SPNS3	2.85410864053515e-29	0.625520258165655	0.708	0.411	5.11256480779061e-25
SPATS2L	3.65311583918112e-29	0.583104926535068	0.767	0.519	6.54382640272514e-25
RETN	3.90702621411949e-29	-1.42291997098336	0.161	0.42	6.99865605735223e-25
LBH	4.00208782510674e-29	0.641005329343245	0.931	0.829	7.1689399211137e-25
ISG20	1.08108766621181e-28	0.689255825496601	0.793	0.525	1.93655233648522e-24
RPS3A	1.1348825065466e-28	-0.613345554972559	0.926	0.97	2.03291503397692e-24
ATP6V1FNB	1.33987228223774e-28	-0.773954655976343	0.41	0.616	2.40011321917246e-24
TPT1	1.43525692430035e-28	-0.521076831492183	0.989	0.99	2.57097572849922e-24
CD48	1.65834683824359e-28	-0.590805103000119	0.114	0.359	2.97059669134574e-24
ENSMMUG00000002075	1.71196663785611e-28	-0.640724485412014	0.2	0.443	3.06664583839164e-24
WDR38	1.85042717769774e-28	0.641646940358314	0.801	0.549	3.31467020340996e-24
ADAR	2.71124515856976e-28	0.580088016222535	0.725	0.456	4.85665345254601e-24
LCP1	2.91716905536497e-28	-0.740644345886854	0.128	0.375	5.22552492887527e-24
PFN1	2.93747756917754e-28	-0.761604632285512	0.762	0.844	5.26190356966773e-24
SP110	3.99044914520379e-28	0.610896485404736	0.602	0.323	7.14809155380355e-24
RPL18	6.22327797233773e-28	-0.510104343288754	0.977	0.987	1.11477578318486e-23
ENSMMUG00000028695	7.54463067798467e-28	4.00339803351352	0.21	0.006	1.35146969334739e-23
FN1	8.55198651313032e-28	-1.13307385729944	0.047	0.24	1.53191734409703e-23
GPNMB	8.76384511244811e-28	-0.934293247401394	0.096	0.323	1.56986757499283e-23
FAM107B	1.23681777018563e-27	0.55928466199949	0.772	0.523	2.21551167173351e-23
ENSMMUG00000049154	1.33680568011265e-27	-0.698227538561756	0.061	0.257	2.39462001478579e-23
ND4	1.67304661385038e-27	-0.677883757226865	0.918	0.907	2.99692839939018e-23
HSBP1	1.76920426834811e-27	0.515088661284133	0.957	0.937	3.16917560589197e-23
EIF2AK2	1.90062174556932e-27	0.519457353789469	0.605	0.304	3.40458373283832e-23
SHISA5	3.2900190275947e-27	0.602083222146863	0.673	0.386	5.89341108413039e-23
ENSMMUG00000002324	3.9396760527202e-27	-0.697375435970714	0.307	0.519	7.05714171323769e-23
DDR1	4.4766597481398e-27	0.666853782688792	0.763	0.536	8.01904060684283e-23
ENSMMUG00000051893	4.52870148028926e-27	-0.620462324154766	0.227	0.458	8.11226296164215e-23
TSPAN3	4.57445114083617e-27	0.544476940279189	0.896	0.711	8.19421432857983e-23
RPL6	5.30475034122264e-27	-0.515724980985485	0.957	0.983	9.50239928623212e-23
ENSMMUG00000041076	5.44828717669571e-27	0.765341549769486	0.854	0.711	9.75951681961502e-23
ENSMMUG00000060590	6.61612689066304e-27	2.04582753959059	0.197	0.002	1.18514680992447e-22
SPINK8	1.25566855337846e-26	0.697829289218751	0.332	0.082	2.24927907966684e-22
ENSMMUG00000047184	1.31804780359572e-26	0.65546609681373	0.478	0.203	2.36101903058101e-22
CD36	1.82384370900876e-26	-0.643842771490016	0.051	0.238	3.2670512359474e-22
ENSMMUG00000018157	1.86598354156251e-26	-0.828953192576743	0.3	0.515	3.34253631800093e-22
SCG5	1.97760578503971e-26	0.740409183430569	0.717	0.479	3.54248524274163e-22
ACSS1	2.63953910834796e-26	0.519428484825465	0.559	0.272	4.72820640478371e-22
IFI35	2.80240088160418e-26	0.62699666089794	0.576	0.302	5.01994069921757e-22
PRR29	4.49713501989236e-26	0.542606838776216	0.843	0.631	8.05571796113318e-22
GABARAP	5.36664240125628e-26	-0.525290966886612	0.897	0.956	9.61326653337038e-22
ENSMMUG00000064335	6.8813043159593e-26	0.552158159933493	0.607	0.31	1.23264804211779e-21
FOS	7.32630924547864e-26	-0.899656653064104	0.387	0.625	1.31236177514259e-21
APOL2	7.5294161656711e-26	0.84124479797854	0.409	0.143	1.34874431775666e-21
ENSMMUG00000062821	7.90597326459326e-26	0.612980126484816	0.361	0.11	1.41619699088659e-21
DPEP2	1.04167611601844e-25	0.57015741009158	0.434	0.162	1.86595442662382e-21
S100A8	1.23748318043838e-25	-0.616472841229052	0.013	0.154	2.21670362111927e-21
ENSMMUG00000000616	1.40080076516471e-25	0.495018658422976	0.561	0.264	2.50925441063955e-21
CD68	1.40149545871475e-25	-0.644932628088841	0.148	0.395	2.51049881519573e-21
SGK1	1.4252093051268e-25	-0.55484217716569	0.056	0.24	2.55297742827364e-21
RPS7	1.63348603856385e-25	-0.444509251498069	0.975	0.99	2.92606354087943e-21
MAMU-DMB	2.03630353552168e-25	-0.861945175394514	0.335	0.557	3.64763052317998e-21
MPC2	3.38756366359806e-25	-0.928627565084497	0.296	0.517	6.06814279060321e-21
RPL39	5.05427805345007e-25	-0.467775363977761	0.934	0.985	9.05372827714511e-21
CPM	5.86423278962942e-25	-0.53370906242331	0.046	0.217	1.05046001960632e-20
ENSMMUG00000044585	6.22993712777021e-25	0.416261893283864	0.958	0.924	1.11596863769748e-20
IL7R	6.7875841340688e-25	-0.435322416370545	0.042	0.211	1.21585994593574e-20
ENSMMUG00000062894	7.21656076060144e-25	1.45346487749761	0.18	0	1.29270252904654e-20
RNASE6	7.40919307335878e-25	-1.04379072999234	0.083	0.276	1.32720875523076e-20
ENSMMUG00000053735	7.55908962643253e-25	-0.571054571809442	0.478	0.663	1.35405972478286e-20
ENSMMUG00000030923	7.70800353893308e-25	-0.492414752951415	0.137	0.346	1.38073467392908e-20
TCTE1	7.96327832103089e-25	0.481375119120423	0.525	0.232	1.42646204564626e-20
UNC93B1	9.44218189704719e-25	0.558861958991938	0.597	0.329	1.69137804321806e-20
ENSMMUG00000063316	1.28598806434104e-24	-1.67856373833345	0.602	0.721	2.30359041965411e-20
PLXNB2	1.63127372806118e-24	0.604099358108449	0.779	0.557	2.922100629076e-20
HK2	1.67851900908149e-24	0.737309054067272	0.501	0.257	3.00673110096768e-20
TRIM25	1.68512243751749e-24	0.527959889179425	0.646	0.378	3.01855982232509e-20
LYZ	1.72371289325248e-24	-1.50293912478583	0.714	0.778	3.08768690568317e-20
NFE2L1	2.34012704105215e-24	0.566445893003244	0.805	0.58	4.19186956863671e-20
PTPRC	2.59711832993103e-24	-0.537373683946651	0.107	0.325	4.65221806440546e-20
SOD2	2.96492000394931e-24	-0.544283435907932	0.831	0.92	5.31106120307439e-20
ENSMMUG00000053817	3.09322400487616e-24	0.525625172577152	0.846	0.677	5.54089215993467e-20
CD14	3.91348191233427e-24	-0.753976020755121	0.137	0.35	7.01022014956438e-20
IFI30	4.31996049418566e-24	-0.885909651195521	0.591	0.719	7.73834523323476e-20
XAF1	5.10718284453872e-24	0.51598431697585	0.492	0.224	9.1484966294222e-20
BTG2	5.66785131732573e-24	-0.681821507456527	0.4	0.603	1.01528220647256e-19
STMN3	5.81551278467483e-24	0.452687508263931	0.367	0.12	1.0417328051188e-19
VNN1	6.22997985963347e-24	1.24808998669778	0.441	0.188	1.11597629225614e-19
ENSMMUG00000051745	6.50274613445025e-24	-0.509281664086771	0.21	0.441	1.16483691506407e-19
ENSMMUG00000047632	6.8250751179733e-24	-0.577401135203088	0.276	0.502	1.22257570588256e-19
ZNFX1	7.95816621663639e-24	0.537484540777329	0.558	0.287	1.42554631438608e-19
CD83	9.44206760189486e-24	-0.573821701870892	0.082	0.278	1.69135756952743e-19
STAT2	1.00569782028586e-23	0.504127814921842	0.436	0.171	1.80150650547806e-19
HSH2D	1.01862988574384e-23	0.480290153268464	0.432	0.173	1.82467171433294e-19
LILRA5	1.24532775471827e-23	-0.388055462225457	0.045	0.209	2.23075560702685e-19
ERBB2	1.36511898171953e-23	0.51801122459633	0.639	0.371	2.4453376319542e-19
RPS8	1.92652664985357e-23	-0.418851790180526	0.985	0.994	3.45098718788269e-19
ENSMMUG00000015563	2.17593923951664e-23	-0.435700069954633	0.976	0.989	3.89775995974615e-19
GRK5	2.64555877545937e-23	0.396048877843041	0.369	0.116	4.73898943448037e-19
ENSMMUG00000061756	2.80782001383782e-23	0.551642077453182	0.284	0.067	5.02964799078769e-19
ARHGDIB	3.87894178977427e-23	-0.52748712272684	0.139	0.369	6.94834842802265e-19
TEX49	4.29929744007828e-23	-0.823388132718325	0.2	0.409	7.70133150441222e-19
IFIT2	4.56604048474304e-23	1.07476413956739	0.415	0.171	8.17914832032021e-19
COTL1	6.3729281013852e-23	-0.484478482144632	0.145	0.369	1.14158261080113e-18
ENSMMUG00000006075	6.48081801838509e-23	-0.586009672116478	0.149	0.352	1.16090893163332e-18
CCDC69	7.40852510451316e-23	0.53587303839803	0.681	0.439	1.32708910197144e-18
SAMD9L	8.50213328087259e-23	0.493176385893968	0.415	0.165	1.52298713460271e-18
ND4L	9.52047006742662e-23	-0.60472191480258	0.739	0.932	1.70540180317813e-18
RPS6	1.16283110004648e-22	-0.49670694720957	0.945	0.966	2.08297934951326e-18
DNAJA4	1.26215954057464e-22	0.542114058493558	0.765	0.553	2.26090638503135e-18
LKAAEAR1	1.55006290398502e-22	0.526165406027796	0.704	0.443	2.77662767990837e-18
RPS27A	1.88102251981019e-22	-0.63257461557914	0.427	0.608	3.369475639736e-18
ENSMMUG00000003780	2.06806082638822e-22	0.483628746187806	0.491	0.23	3.70451735830921e-18
TMEM254	2.34022116054053e-22	0.495185413917474	0.72	0.479	4.19203816487626e-18
CD44	2.56924426106048e-22	-0.915320238722278	0.292	0.498	4.60228724483764e-18
CYBB	2.57235926088732e-22	-0.614428425035265	0.102	0.31	4.60786714402745e-18
RPS2	2.69806792347441e-22	0.493946469573646	0.892	0.779	4.83304907131972e-18
FAU	3.2288099061566e-22	-0.466285210041981	0.959	0.989	5.78376718489831e-18
MRPL33	3.39844593249642e-22	-0.565863224062573	0.609	0.738	6.08763619888085e-18
RPS4X	4.52815392586441e-22	-0.47308035388597	0.927	0.96	8.11128212740092e-18
TAPBP	5.74908470934356e-22	0.494561997711337	0.803	0.593	1.02983354398471e-17
INHBB	5.98252504556745e-22	0.386900059901952	0.394	0.141	1.0716497114125e-17
RBMS3	6.14691430696164e-22	0.482447846505981	0.427	0.177	1.10109675980604e-17
TGM2	6.16083277743755e-22	0.584790235606853	0.785	0.62	1.10358997542239e-17
SLURP2	6.35729169025957e-22	0.533548498829357	0.414	0.169	1.1387816604762e-17
ENSMMUG00000056183	8.26158515977603e-22	-0.678326648767291	0.465	0.683	1.47989774967068e-17
FXYD5	8.97312968260238e-22	-0.611777783836784	0.111	0.312	1.60735672004456e-17
LY86	1.35412476652219e-21	-0.706269737097137	0.064	0.234	2.42564369427121e-17
CIR1	1.58402298269714e-21	0.463647742896931	0.729	0.49	2.83746036890538e-17
SLC30A2	1.67155356230454e-21	0.381100550672005	0.261	0.057	2.99425389615612e-17
CTXN1	1.81001731767255e-21	0.468357714406342	0.76	0.517	3.24228402114684e-17
CSRP2	2.12565670922297e-21	0.539639716108117	0.571	0.317	3.8076888632311e-17
GREM1	2.3589219314653e-21	0.493766246637715	0.394	0.156	4.22553685583379e-17
CCDC151	2.39222638940159e-21	0.449506788726451	0.633	0.371	4.28519513133507e-17
IQCC	2.78192852111437e-21	0.53666939022724	0.692	0.458	4.98326855987216e-17
S100P	2.81215130564454e-21	0.633588323254454	0.841	0.717	5.03740663380106e-17
SLC23A2	3.0760436624196e-21	0.390239240439671	0.318	0.093	5.51011701249223e-17
SLC11A2	3.90962280918344e-21	0.479190477358025	0.611	0.363	7.00330733809029e-17
TBC1D24	4.96221637175325e-21	-0.619640762576177	0.2	0.394	8.8888181867216e-17
FOXJ1	5.7054120365018e-21	0.483765358972236	0.876	0.741	1.02201045809857e-16
ENSMMUG00000014173	6.78472276865117e-21	-0.272493519746292	0.027	0.163	1.21534738954848e-16
RPLP2	7.38370513347846e-21	-0.454998343851885	0.941	0.964	1.32264310056e-16
CTSC	8.74981583257126e-21	-0.523238296838244	0.235	0.454	1.56735451008849e-16
ATP13A1	1.19512906868664e-20	0.398974286865092	0.503	0.241	2.14083470073838e-16
MAPK8IP1	1.29483667351437e-20	0.46305349194457	0.699	0.435	2.31944093326629e-16
RABL6	1.52110376181315e-20	0.460883458578633	0.655	0.403	2.7247531685359e-16
MS4A7	1.74528863743228e-20	-0.575680978316195	0.101	0.297	3.12633553623244e-16
PITX1	2.22309405399039e-20	0.469646540588994	0.512	0.266	3.98222837891298e-16
PZP	2.37770141589457e-20	-0.396784414787728	0.054	0.209	4.25917654629195e-16
SMARCA2	2.80916209644831e-20	0.514752150414002	0.752	0.559	5.03205206336785e-16
NUCB2	2.8638025045063e-20	0.477137866028371	0.88	0.741	5.12992942632214e-16
CCDC88A	3.1242547363846e-20	-0.480478674256675	0.074	0.241	5.59647750928573e-16
THBS3	3.90971329364012e-20	0.465834948443021	0.312	0.099	7.00346942289754e-16
ATP5F1D	4.68453583367261e-20	0.463306699775835	0.772	0.578	8.39140903885775e-16
RRP7A	5.63882229512368e-20	0.404286690494266	0.507	0.253	1.01008223772551e-15
LAPTM5	6.42631871806926e-20	-0.666120742171091	0.173	0.382	1.15114647196775e-15
FBLN2	7.03190637240675e-20	0.339442078437725	0.232	0.046	1.25962538848922e-15
RPS9	7.80247269283955e-20	-0.442784471311583	0.974	0.983	1.39765693346835e-15
PHF11	8.10641882821104e-20	0.399904654191989	0.61	0.357	1.45210280469744e-15
CFP	8.29190489341702e-20	0.445160955838094	0.512	0.266	1.48532892355779e-15
ATP12A	9.62375068710848e-20	1.10820926699462	0.486	0.228	1.72390246058174e-15
LSS	9.97167214449559e-20	0.469043739806832	0.473	0.224	1.78622563124349e-15
ENSMMUG00000028672	1.13299723887758e-19	0.658211797637263	0.147	0.002	2.0295379540014e-15
TMSB10	1.18028862685951e-19	-0.556127892730293	0.701	0.8	2.11425101729345e-15
SLC12A7	1.2624743769217e-19	0.485885487233369	0.558	0.329	2.26147035137983e-15
GCN1	1.28939916559407e-19	-0.452106508096677	0.978	0.985	2.30970072532865e-15
ALDH3A1	1.32935840914467e-19	0.477688838541233	0.939	0.884	2.38127971830084e-15
OAS3	1.96153085384622e-19	0.459954456058862	0.332	0.122	3.51369021849473e-15
LRRC71	2.28153968037053e-19	0.479763556895815	0.812	0.614	4.08692202944772e-15
IGSF6	2.35965386125033e-19	-0.500927069476316	0.08	0.249	4.22684796165771e-15
ENSMMUG00000062792	2.91944519318956e-19	0.556376555837097	0.761	0.548	5.22960217456046e-15
RPS5	3.0780387855841e-19	-0.408811107289008	0.95	0.964	5.5136908766168e-15
MZT2B	3.17990604156759e-19	0.466455635417268	0.572	0.356	5.69616569226003e-15
ASAH1	3.47878213921982e-19	-0.70922315249642	0.475	0.624	6.23154244598446e-15
SLC29A1	3.68243705046708e-19	0.348102472727258	0.999	1	6.59634948850167e-15
PTOV1	3.73137608075133e-19	0.426966414704901	0.624	0.359	6.68401397344986e-15
NUDT3	4.04720436807514e-19	-0.400264765632639	0.95	0.962	7.24975718453299e-15
CSTB	4.09167847835303e-19	-0.444923706060599	0.843	0.907	7.32942365827379e-15
LRRC46	4.13475943508524e-19	0.440538387938279	0.803	0.62	7.40659457606819e-15
SP100	4.37224565099958e-19	0.494990835224899	0.767	0.567	7.83200363463554e-15
RABL2B	4.43548763445617e-19	0.411624687584932	0.844	0.639	7.94528899960133e-15
ENSMMUG00000060502	4.8233282741253e-19	0.392381335626623	0.275	0.076	8.64002793744065e-15
DEGS2	5.05222756988792e-19	0.406095899794344	0.887	0.747	9.05005524594022e-15
C4H6orf118	5.49043639237783e-19	0.42871766317547	0.763	0.553	9.8350187096664e-15
SLFN13	5.82912332118667e-19	0.45594739606478	0.748	0.561	1.04417086052417e-14
JUN	6.32706353327635e-19	-0.501705745194934	0.528	0.715	1.13336689071579e-14
JUP	6.32769615830136e-19	0.443890521818439	0.596	0.337	1.13348021283652e-14
MCEMP1	6.75310127342979e-19	-0.62836931583089	0.08	0.251	1.20968303110948e-14
KDELR2	6.78849162039413e-19	0.422648485374258	0.801	0.572	1.2160225039612e-14
PSME2	8.15345490059403e-19	0.493411526575636	0.864	0.74	1.46052837634341e-14
STAP2	9.45513886804001e-19	0.402774292180818	0.562	0.31	1.69369902543201e-14
SLFN5	1.1045750521857e-18	0.41781238540578	0.7	0.441	1.97862529098024e-14
BBOX1	1.15858340324776e-18	0.351472710012168	0.28	0.084	2.07537045023771e-14
PPP6R1	1.180062793424e-18	0.462469584099717	0.859	0.702	2.1138464818604e-14
PARP14	1.18746869494202e-18	0.480221042408519	0.538	0.3	2.12711267324965e-14
NPC2	1.22088919196403e-18	-0.750137689332605	0.555	0.698	2.18697880956517e-14
ALOX5	1.33139401622662e-18	-0.414942656316582	0.055	0.202	2.38492610126674e-14
NPM1	1.6917226437658e-18	-0.424565201134454	0.802	0.85	3.03038277177768e-14
ANXA5	1.86204710963267e-18	-0.627050008978927	0.722	0.802	3.33548498748499e-14
POR	1.94892323474877e-18	0.440607888237271	0.719	0.498	3.49110619040548e-14
ATP1B1	2.00970492834069e-18	0.488046354172076	0.9	0.804	3.59998443813669e-14
ITM2C	2.3423335558487e-18	0.384766675491924	0.478	0.232	4.19582209859178e-14
ACTB	2.37881632875956e-18	-0.314532598168038	0.999	0.998	4.261173689707e-14
ND6	2.51212355751017e-18	-1.51606660309995	0.335	0.51	4.49996692856796e-14
ENSMMUG00000017890	2.73306714345739e-18	0.553284206968503	0.493	0.272	4.89574317407523e-14
RPL15	2.79759655953239e-18	-0.408671015368061	0.899	0.951	5.01133471709038e-14
OLR1	2.86303633572878e-18	-0.514625194667794	0.089	0.262	5.12855698819097e-14
NCF2	2.88784899642732e-18	-0.544692161371876	0.12	0.295	5.17300390730026e-14
SAT1	3.88888328426909e-18	-0.481399347700519	0.784	0.861	6.96615662711123e-14
ENSMMUG00000056842	3.94955203883005e-18	-0.262946657821518	0.035	0.163	7.07483256715626e-14
DUSP18	4.58222983476361e-18	0.454567310735921	0.717	0.504	8.20814830301206e-14
FBH1	4.69914424943251e-18	0.450141583586546	0.609	0.373	8.41757709400845e-14
KDM2A	4.76735589602709e-18	0.386401480354889	0.566	0.319	8.53976461655332e-14
RPS4Y1	4.93806385428255e-18	-0.414029383333583	0.841	0.907	8.84555378217633e-14
CD59	5.09463860565692e-18	0.403060543368964	0.952	0.916	9.12602613431324e-14
RPS23	5.42532310873128e-18	-0.499468515252341	0.97	0.983	9.71838128467034e-14
ZSCAN18	5.86400894401982e-18	0.451818996262348	0.742	0.548	1.05041992214227e-13
UNC119B	6.01018737614539e-18	0.469090779500474	0.666	0.426	1.07660486468892e-13
ENSMMUG00000053272	6.46536451451499e-18	0.642028715483857	0.605	0.397	1.15814074548507e-13
IZUMO4	6.61938366069965e-18	0.278113136770564	0.216	0.044	1.18573019514113e-13
RNF40	8.20662376746371e-18	0.400590430854498	0.542	0.3	1.47005251546577e-13
SYCE3	9.04983091328816e-18	0.351165855060949	0.322	0.118	1.62109621149731e-13
ALYREF	9.08720552056374e-18	0.336626989299307	0.314	0.11	1.62779112489858e-13
RPL35A	9.15852538216864e-18	-0.331388533201408	0.966	0.989	1.64056665170787e-13
NADK	9.51854022413788e-18	0.395367557651568	0.665	0.414	1.70505611034982e-13
FAM234A	9.79450237441218e-18	0.438648447018184	0.668	0.422	1.75448921032845e-13
PLXDC2	1.0518924562613e-17	-0.477472888263894	0.08	0.236	1.88425495690087e-13
VMO1	1.17333228500733e-17	0.486011957187205	0.981	0.966	2.10179012213363e-13
NOXO1	1.4088487147479e-17	0.284489505181921	0.222	0.049	2.52367070272791e-13
PLSCR1	1.48233945873594e-17	0.469621225927233	0.583	0.357	2.65531467243369e-13
C15H9orf152	1.70657734011164e-17	-0.331642786725727	0.984	0.989	3.05699198934198e-13
ZFP36	2.0400753340646e-17	-0.749242044289649	0.627	0.724	3.65438694590991e-13
GAS8	2.52121838645073e-17	0.525060482238272	0.745	0.546	4.51625849564919e-13
RUVBL1	2.78497893925439e-17	0.384744197909297	0.86	0.692	4.98873277388639e-13
DDX58	2.89589509581587e-17	0.373716630166217	0.364	0.156	5.18741688513496e-13
PPP1R37	3.01321583603429e-17	0.389268119997975	0.446	0.221	5.39757352708822e-13
C15H9orf24	3.40774410037485e-17	-0.726759698188242	0.69	0.726	6.10429200700148e-13
LCN2	3.70141129484458e-17	0.984569474089751	0.763	0.542	6.63033805245509e-13
ENSMMUG00000061125	3.7710076430748e-17	-1.43488026745631	0.826	0.816	6.75500599103989e-13
ENSMMUG00000032410	4.35836448791101e-17	-0.482015810845225	0.192	0.365	7.80713830719499e-13
TEKT4	5.06867672611752e-17	0.442509470964835	0.714	0.492	9.07952061949431e-13
CD163	5.31714870487451e-17	-0.698297022282508	0.161	0.342	9.5246084750417e-13
LRRC8B	5.69647485568144e-17	0.308957907659538	0.373	0.156	1.02040954089822e-12
NOP10	6.00690103670364e-17	-0.524691369194558	0.427	0.589	1.07601618270472e-12
ENSMMUG00000022127	6.16540697164626e-17	0.459876293650691	0.862	0.719	1.10440935083099e-12
ALOX15	6.22937673370513e-17	-0.684594714313103	0.192	0.367	1.1158682543086e-12
TNRC6B	6.33322671297711e-17	0.390290682367012	0.588	0.348	1.13447090109559e-12
TOPORS	6.49522337130675e-17	-0.50087473305611	0.488	0.631	1.16348936250218e-12
CD101	6.54985780908133e-17	-0.26776301082795	0.024	0.135	1.17327602934074e-12
CSTA	6.71157240584229e-17	-0.280232369913498	0.051	0.188	1.20224396505853e-12
DNAJB2	7.10387487541276e-17	0.382692555955367	0.51	0.276	1.27251710643269e-12
ENSMMUG00000037684	9.42435369768487e-17	-0.255633630881168	0.037	0.162	1.68818447786629e-12
PSAP	1.06484991448381e-16	-0.958481781804736	0.867	0.865	1.90746565181485e-12
QPRT	1.12108190730647e-16	0.282804484962131	0.258	0.074	2.00819402055808e-12
MBD3	1.1652865979754e-16	0.357617738527577	0.968	0.956	2.08737788295334e-12
ENSMMUG00000060530	1.17331079400061e-16	0.942654979018827	0.164	0.021	2.10175162529328e-12
TNK2	1.33033698710773e-16	0.470968001214202	0.617	0.376	2.38303264500607e-12
PTPA	1.42778504533655e-16	0.425906644062238	0.621	0.407	2.55759135171135e-12
RPL19	1.42886018692277e-16	-0.297548091434341	0.99	0.99	2.55951725283475e-12
DRC3	1.45042217302975e-16	0.410339240567821	0.877	0.764	2.59814123854819e-12
HBS1L	1.61438561502743e-16	0.426604433597942	0.817	0.646	2.89184895219864e-12
HSPB1	1.71402520188598e-16	0.800059724761451	0.594	0.407	3.07033334413836e-12
ENSMMUG00000002288	2.37368633418008e-16	0.370991917192082	0.388	0.173	4.25198433041677e-12
LRP1	2.44276428837185e-16	-0.829214920692095	0.21	0.38	4.3757236697605e-12
DAPK1	2.50257746832901e-16	-0.297700781907389	0.062	0.198	4.48286701901776e-12
ITGAX	2.5727307482517e-16	-0.30595375542093	0.065	0.209	4.60853258934326e-12
P2RX6	2.71652888191171e-16	0.314428351743095	0.297	0.105	4.86611818616845e-12
AK1	2.71759056572985e-16	-0.633371037773178	0.221	0.401	4.86801998039188e-12
SREBF2	2.77402052987461e-16	0.3677992400045	0.561	0.327	4.96910297516439e-12
ENSMMUG00000052220	3.09679621820851e-16	0.325470721830002	0.447	0.215	5.5472910656769e-12
CHIT1	3.10598240322009e-16	-1.14617144892136	0.103	0.264	5.56374627888815e-12
CD37	3.18163535875191e-16	-0.482435747576822	0.143	0.319	5.69926341813229e-12
UBA7	3.18760366794275e-16	0.419711804196114	0.422	0.209	5.70995445038584e-12
ELOA	3.26260449140783e-16	-0.421668796394817	0.908	0.962	5.84430342545884e-12
VOPP1	3.61732414143587e-16	0.350940930224002	0.521	0.289	6.47971273455408e-12
SLC7A2	3.6945055498745e-16	0.317955628889296	0.314	0.12	6.61796779149019e-12
TPPP3	3.70454435188017e-16	0.377675562285174	0.922	0.854	6.63595029752295e-12
DENND2B	3.80807163216882e-16	0.415601258438479	0.588	0.359	6.82139871470401e-12
LRRC61	3.80898412637729e-16	0.348175722578581	0.271	0.087	6.82303326557963e-12
HNRNPH2	4.01803132446742e-16	-0.449885472922972	0.849	0.886	7.19749951151849e-12
ENSMMUG00000039864	4.06567678278601e-16	-0.556378171626815	0.513	0.669	7.28284682100458e-12
SDC4	4.44337484913158e-16	0.429993794780952	0.609	0.378	7.9594173672494e-12
AHNAK	4.51907122744906e-16	-0.752103374469345	0.683	0.726	8.09501228972951e-12
VEZF1	5.19208700485484e-16	0.399919597795748	0.61	0.394	9.30058545179647e-12
TWF2	5.71417705182803e-16	-0.386735616148151	0.107	0.264	1.02358053529396e-11
ND1	5.78264365731533e-16	0.947196804730204	0.228	0.068	1.0358449583349e-11
NR2F6	5.89990790955453e-16	0.331168666214341	0.469	0.241	1.0568505038385e-11
SMPD3	5.9994471910808e-16	0.280804099911529	0.196	0.042	1.0746809753383e-11
HSPBP1	6.92617362521267e-16	0.395919373913303	0.727	0.504	1.24068548148435e-11
ITGB2	7.0378813865415e-16	-0.427268441864874	0.096	0.255	1.26069569277118e-11
ITGAM	7.18557152107976e-16	-0.338763004883906	0.051	0.183	1.28715142657102e-11
ENSMMUG00000012749	7.47320569094579e-16	-0.589276103298965	0.72	0.793	1.33867533541912e-11
GLIPR2	7.54785880381703e-16	-0.474161506866406	0.122	0.293	1.35204794752775e-11
CMPK2	7.70610599926178e-16	0.35667825772339	0.364	0.156	1.38039476764776e-11
SGPP2	8.46149971663376e-16	0.403860406995552	0.544	0.325	1.51570844424061e-11
PITPNM1	8.53918416316355e-16	0.414779787955712	0.806	0.599	1.52962405914749e-11
CSNK1G2	8.74424060636182e-16	0.391335420133112	0.543	0.325	1.56635581981759e-11
ENSMMUG00000004941	1.04883889217927e-15	-0.284241229386463	0.071	0.209	1.87878510756073e-11
SCAMP4	1.06351916732237e-15	0.375250966951905	0.627	0.394	1.90508188442457e-11
EEF1B2	1.07369678837732e-15	-0.519150613507682	0.771	0.831	1.92331305702029e-11
MSN	1.0772811888021e-15	-0.535249258298889	0.169	0.338	1.9297337935012e-11
EPHA2	1.55140014224585e-15	0.333941740680119	0.384	0.173	2.77902307480499e-11
PCYT2	1.60342977008745e-15	0.33816537776278	0.522	0.293	2.87222374715766e-11
ADA2	1.6983126401735e-15	-0.419980809225438	0.115	0.272	3.04218743234278e-11
ENSMMUG00000056792	1.76310838094466e-15	-0.724834816827753	0.421	0.536	3.15825604278618e-11
PPARG	1.77307723176272e-15	-0.365028113714211	0.064	0.202	3.17611324525657e-11
ACSF2	1.89627628153659e-15	0.361785650077216	0.762	0.538	3.3967997031165e-11
TSPAN6	2.05262714720418e-15	0.357191465334709	0.911	0.802	3.67687100878685e-11
ZEB2	2.08654059126414e-15	-0.411447959122483	0.061	0.192	3.73762016113146e-11
IST1	2.2015856083498e-15	0.374316319026921	0.691	0.477	3.943700300237e-11
ALKBH5	2.27550327312754e-15	0.372137395535529	0.624	0.413	4.07610901315336e-11
OSCP1	2.31352600825958e-15	0.35646010668963	0.863	0.702	4.14421913859538e-11
ENSMMUG00000060728	2.49654985246974e-15	0.380296350376643	0.421	0.211	4.47206975072905e-11
IFT122	2.66908923546107e-15	0.38332506911599	0.632	0.397	4.78113954748141e-11
RAD9A	2.99304600985464e-15	0.410858818262228	0.652	0.395	5.36144331745262e-11
CYB5A	3.43730754855062e-15	0.493854921226523	0.871	0.812	6.15724901171873e-11
CTSA	3.56464300886936e-15	-0.595451081209052	0.303	0.47	6.38534502178769e-11
EPHX1	3.67400620597642e-15	0.369221129983324	0.867	0.738	6.58124731676557e-11
SNX3	3.69598993911311e-15	0.431890059514848	0.874	0.749	6.62062677793332e-11
EMP3	3.71323792250347e-15	-0.488755264381192	0.255	0.437	6.65152309058046e-11
ENSMMUG00000043308	3.90219232844615e-15	0.357690826949397	0.415	0.198	6.98999711794558e-11
KIF19	3.92881383727918e-15	0.396751692490707	0.568	0.34	7.0376842267182e-11
CALR	4.43431999572192e-15	0.339728154357791	0.943	0.873	7.94319740833668e-11
ENSMMUG00000058755	4.79767243596823e-15	-0.403358095398439	0.936	0.962	8.59407063454989e-11
CFL1	5.05863464503571e-15	-0.425771216156686	0.828	0.869	9.06153223965246e-11
H1FX	5.08840488239829e-15	0.323446115889488	0.288	0.11	9.11485966584006e-11
CHST6	5.36821695394536e-15	0.290255857462071	0.244	0.076	9.61608702960232e-11
SLC44A2	5.47575684505338e-15	0.351161913134154	0.475	0.257	9.80872323654412e-11
ENSMMUG00000060287	6.00300947153483e-15	0.28809852504174	0.998	0.996	1.07531908663603e-10
NWD1	6.12942248003965e-15	0.415063415587647	0.681	0.454	1.0979634488495e-10
METRN	6.94408327197925e-15	0.387365922245108	0.664	0.454	1.24389363650964e-10
TRPV2	7.03156145195847e-15	-0.349359508972457	0.074	0.215	1.25956360288932e-10
CFAP73	7.96657167752463e-15	0.419328487946346	0.854	0.696	1.42705198459499e-10
CNP	8.80297509781449e-15	0.314316123145413	0.324	0.137	1.57687692927151e-10
G0S2	9.39713800630285e-15	-0.670884905594445	0.115	0.262	1.68330933106903e-10
DHX30	1.00402243695905e-14	0.330014122197233	0.655	0.443	1.79850539132474e-10
TRIM28	1.00902788632615e-14	0.355351320781534	0.678	0.475	1.80747165277604e-10
PROM1	1.05128067687405e-14	0.374024221192514	0.688	0.466	1.88315907648448e-10
C19orf33	1.14983732998235e-14	0.452439723978801	0.859	0.726	2.05970360919739e-10
SYNGAP1	1.18676960604863e-14	0.325141223737827	0.458	0.23	2.12586039531492e-10
SRSF7	1.26898314307501e-14	0.398571163961188	0.794	0.605	2.27312950419027e-10
TMEM63A	1.27406827637721e-14	0.339099035027811	0.419	0.215	2.2822385034745e-10
S100A13	1.28132579270696e-14	-0.386764763549413	0.124	0.274	2.29523889247597e-10
ENSMMUG00000054052	1.2936336402745e-14	-0.424339005659819	0.082	0.224	2.31728593982372e-10
XAB2	1.30291558112688e-14	0.339138813592834	0.424	0.217	2.33391268047258e-10
CTSH	1.33271386771473e-14	-0.411993506687882	0.239	0.411	2.3872903512374e-10
EIF4A2	1.35060906001818e-14	0.335572931939282	0.909	0.833	2.41934600921056e-10
ABCG1	1.35449884751217e-14	-0.408959057915967	0.11	0.262	2.42631378554855e-10
SERPINE2	1.39033137220468e-14	0.356361394071732	0.614	0.382	2.49050058703024e-10
MYCL	1.42341414805282e-14	0.285938704661356	0.284	0.105	2.54976176340701e-10
CLEC2B	1.46500527354196e-14	0.378564967313294	0.586	0.367	2.62426394649571e-10
ERGIC3	1.60863182825645e-14	0.346396612633312	0.849	0.726	2.88154219395578e-10
ND5	1.61218953336854e-14	-0.625699938317472	0.541	0.675	2.88791511112306e-10
IFT172	1.66206642207837e-14	0.39574423118497	0.712	0.508	2.97725958186898e-10
CP	1.76848538201673e-14	-0.534856698023745	0.278	0.437	3.16788786480657e-10
VAMP8	1.77274234704955e-14	-0.463163809269885	0.736	0.793	3.17551336626986e-10
FHL1	1.7927466670823e-14	-0.424067154344964	0.071	0.2	3.21134710474453e-10
RPL24	2.08950082340655e-14	-0.316400194616532	0.963	0.981	3.74292282496814e-10
RPL8	2.18323764924346e-14	-0.4118936027713	0.958	0.971	3.91083360108981e-10
KARS1	2.26885572111004e-14	0.360903068511496	0.525	0.329	4.06420125322441e-10
SMIM4	2.3614053390731e-14	0.407563414219324	0.634	0.445	4.22998538388164e-10
CCND1	2.44524021977536e-14	0.315033557871987	0.498	0.27	4.3801588056836e-10
GPT	2.47417974137862e-14	0.361724342140506	0.574	0.348	4.43199817073153e-10
FCN3	2.61317442734763e-14	-0.586043941004344	0.878	0.84	4.6809793517078e-10
CMTR1	3.17562238714545e-14	0.343289550273878	0.538	0.331	5.68849238209365e-10
PCBD1	3.18865547066355e-14	0.453903313049101	0.804	0.667	5.71183854459962e-10
ENSMMUG00000050016	3.31869376727343e-14	0.760858577102335	0.322	0.154	5.9447761453169e-10
FAXDC2	3.73734434237532e-14	0.330956454448377	0.503	0.291	6.6947049204969e-10
SLC39A3	3.86681731671639e-14	0.267839315986372	0.468	0.249	6.92662985943407e-10
TSNAXIP1	4.1554072481806e-14	0.337017718733811	0.667	0.454	7.44358100366591e-10
HEXB	4.55206486439874e-14	-0.717705017419797	0.488	0.589	8.15411379159745e-10
ILRUN	4.62753187205636e-14	0.315048600714291	0.432	0.226	8.28929784241456e-10
CAMP	4.69777651840918e-14	-0.777412317759703	0.145	0.297	8.41512707742636e-10
MPEG1	5.00822242311916e-14	-0.426479751615083	0.102	0.251	8.97122882653335e-10
CNFN	5.10441326425678e-14	-0.581272873784733	0.48	0.599	9.14353548026317e-10
PBXIP1	5.31172225077186e-14	0.353649373579496	0.706	0.489	9.51488806780763e-10
RNPEP	5.34008342009024e-14	0.340887085999638	0.475	0.279	9.56569143040765e-10
CTTN	6.17947022035826e-14	0.331098575389541	0.65	0.428	1.10692850057278e-09
RNF187	6.38085490384104e-14	0.331110663680708	0.46	0.257	1.14300253892505e-09
RENBP	6.40624341246459e-14	-0.284440260964224	0.055	0.173	1.14755038247478e-09
ENSMMUG00000042257	7.42082254889511e-14	0.326129760472244	0.761	0.538	1.32929194318358e-09
APOBEC3H	7.70243919677268e-14	0.329087475758896	0.208	0.061	1.37973793331789e-09
NT5C3A	7.894172727737e-14	0.363144649226255	0.525	0.317	1.41408316071953e-09
RRM2	7.91794586694121e-14	-0.321329097324936	0.061	0.194	1.41834164314518e-09
JHY	8.41908927573448e-14	0.366550382580899	0.686	0.483	1.50811146196232e-09
LDHA	8.46234729787301e-14	-0.55472276476943	0.216	0.386	1.51586027146799e-09
HBEGF	8.79684411989854e-14	-0.290700608654884	0.023	0.116	1.57577868719742e-09
SLC7A6	8.9613642996146e-14	0.314875875768872	0.468	0.251	1.60524918698996e-09
ENSMMUG00000041595	9.04395494455051e-14	0.328679396812742	0.438	0.24	1.62004364921733e-09
TNFRSF19	9.59762997317031e-14	0.367685472492973	0.496	0.297	1.719223457094e-09
TMEM123	1.08979205936224e-13	0.365486787474255	0.633	0.418	1.95214451593558e-09
PDLIM5	1.11363339654021e-13	0.440184247017451	0.715	0.542	1.99485150322248e-09
VAV2	1.23904748962694e-13	0.29277260129957	0.393	0.194	2.21950576816873e-09
DENND6B	1.37045978371467e-13	0.384074164739047	0.771	0.553	2.45490461056808e-09
ALCAM	1.38006593761834e-13	0.418835668778054	0.811	0.696	2.47211211405574e-09
HEBP2	1.41036464707921e-13	0.352318004098435	0.587	0.378	2.52638619231299e-09
DST	1.47181136619842e-13	-0.455488873401933	0.106	0.243	2.63645570027123e-09
KLF6	1.54689464900607e-13	-0.586438709894529	0.357	0.496	2.77095238476458e-09
RARRES1	1.58400083217435e-13	-0.515504084862292	0.153	0.297	2.83742069067391e-09
PKP3	1.60015710638866e-13	0.292463595577477	0.401	0.2	2.86636142467401e-09
DDX1	1.63032435191864e-13	0.344120758427946	0.648	0.445	2.92040001159187e-09
TRAF4	1.68546142392014e-13	0.332080591635515	0.616	0.392	3.01916704866815e-09
CSF1R	1.74940991104921e-13	-0.493562772659653	0.073	0.2	3.13371797366245e-09
IQCE	1.95120216447796e-13	0.336691416250821	0.563	0.348	3.49518843722937e-09
R3HDM4	2.1455606415464e-13	0.317680804451532	0.407	0.213	3.84334277720207e-09
PLEKHG2	2.25072441170691e-13	0.31444493502495	0.377	0.184	4.03172263869059e-09
RHOF	2.26409563232437e-13	0.252634357398962	0.105	0.004	4.05567450618264e-09
MRPS33	2.28683562762965e-13	0.361053238099324	0.668	0.471	4.096408659773e-09
C10H22orf23	2.48760570211666e-13	0.261587377603284	0.34	0.148	4.45604809420158e-09
UGDH	2.53220393582288e-13	0.299705962094263	0.4	0.2	4.53593691023953e-09
SQSTM1	2.60715260539561e-13	-0.394212993576984	0.805	0.846	4.67019246204515e-09
PET100	2.71589735642483e-13	0.307251224941232	0.893	0.808	4.8649869345638e-09
ENSMMUG00000018474	2.81062795002984e-13	-0.281279415701025	0.074	0.203	5.03467784688845e-09
CDS1	2.81120832071944e-13	0.354171453717285	0.675	0.471	5.03571746490473e-09
ENSMMUG00000014256	3.0220623344079e-13	-0.728464492005251	0.941	0.945	5.41342025962487e-09
GPX4	3.04885692640751e-13	-0.413651832657105	0.9	0.939	5.46141741227378e-09
CLEC4A	3.2991340729388e-13	-0.283280363414296	0.077	0.213	5.90973886485527e-09
TMEM176B	3.30007302977833e-13	-0.65933354386915	0.357	0.496	5.91142081824193e-09
DAB2	3.31201468785848e-13	-0.270334469174466	0.054	0.171	5.9328119103609e-09
CEP131	3.76310642290457e-13	0.3038149106117	0.448	0.24	6.74085253534897e-09
PGAP3	3.82659424931555e-13	0.307111647985903	0.378	0.19	6.85457827879894e-09
DNAJB13	4.65462990578297e-13	0.341569330051472	0.782	0.578	8.33783855022904e-09
RNASET2	4.85506389003978e-13	-0.590669517537046	0.296	0.435	8.69687594622826e-09
GASK1B	5.09587872604885e-13	0.276747664719296	0.172	0.042	9.1282475619713e-09
DDIT4	5.27565165197612e-13	0.394116699185645	0.698	0.492	9.45027480418483e-09
ENSMMUG00000017001	5.46015733223653e-13	0.308103782665236	0.343	0.163	9.7807798292353e-09
MSRB2	5.90366220557122e-13	0.274301402656667	0.396	0.203	1.05752301088397e-08
FGL2	6.4449860318677e-13	-0.355217290221946	0.073	0.198	1.15449034788846e-08
LSP1	6.58506353787167e-13	-0.255706456785682	0.073	0.202	1.17958243153895e-08
WIPI2	6.63441371553059e-13	0.304252912781545	0.486	0.289	1.18842252886299e-08
RING1	7.2003348621223e-13	0.293158308688609	0.471	0.262	1.28979598385197e-08
SEMA3B	7.20385910848816e-13	-0.499373600326511	0.151	0.291	1.29042728210348e-08
SMG7	7.36126573400377e-13	0.271796561111605	0.54	0.323	1.31862353093209e-08
ZNF689	7.38467091212945e-13	0.257168365821303	0.33	0.152	1.32281610048975e-08
ENSMMUG00000010266	7.47314934475081e-13	0.303929371492567	0.953	0.911	1.33866524212521e-08
VPS13C	7.66568169484422e-13	-0.414066819075002	0.434	0.57	1.37315356199745e-08
CSNK1G1	8.1288165692603e-13	0.287033458092706	0.419	0.222	1.4561149120516e-08
TJP3	8.25836579815839e-13	0.355828188697651	0.651	0.447	1.47932106542411e-08
XPA	8.54788698495237e-13	0.287716552473181	0.38	0.192	1.53118299561452e-08
PRKAR1A	9.13543706922757e-13	0.302043344967674	0.924	0.835	1.63643084221074e-08
STRBP	9.48824228045658e-13	0.316579570337648	0.678	0.456	1.69962883969819e-08
BAG3	1.00070324851606e-12	0.3248727678128	0.423	0.232	1.79255972906683e-08
CFAP65	1.02878112988141e-12	0.33006004668175	0.688	0.471	1.84285563795656e-08
EIF4B	1.08771438554673e-12	-0.445284468958988	0.468	0.58	1.94842277882985e-08
HNMT	1.12195682307361e-12	-0.399142001950286	0.168	0.319	2.00976125717175e-08
HDGF	1.13436963318392e-12	0.347149532709904	0.709	0.529	2.03199632392236e-08
VILL	1.15279569586539e-12	0.330841450385014	0.563	0.363	2.06500293000367e-08
SCD	1.24578748467271e-12	-0.43304439544188	0.044	0.148	2.23157912129422e-08
ENSMMUG00000028699	1.26362887861768e-12	0.389638894163908	0.737	0.551	2.26353841026785e-08
MRPS34	1.28645544289393e-12	-0.353302836171172	0.24	0.39	2.3044276348559e-08
OTUD4	1.38081195812539e-12	0.325525445247152	0.549	0.348	2.47344846059e-08
PLIN2	1.38171296708321e-12	-0.519131877987066	0.071	0.19	2.47506243793616e-08
CTBP1	1.40823887251884e-12	0.297433568523301	0.535	0.325	2.52257829234301e-08
MSR1	1.45259039721759e-12	-0.291296033541224	0.05	0.16	2.60202517853587e-08
ENSMMUG00000013256	1.45782526099916e-12	0.389605811736052	0.836	0.711	2.6114023900278e-08
CDK2AP1	1.45917937054775e-12	0.334983382208854	0.629	0.452	2.61382800646219e-08
STUB1	1.47393791774946e-12	0.334019412267214	0.584	0.38	2.64026499206461e-08
TLR4	1.47619987890382e-12	-0.2813753099597	0.07	0.19	2.64431684308041e-08
PRDX6	1.51225098956148e-12	0.331740839357328	0.93	0.876	2.70889519760147e-08
MSMB	1.59167955676325e-12	-0.375213336435466	0.031	0.124	2.85117559003e-08
FGR	1.7433651436856e-12	-0.270802644528476	0.071	0.194	3.12288998188402e-08
SOCS3	1.79537603075075e-12	-0.392525897564812	0.093	0.219	3.21605708388381e-08
HK3	1.83992249125716e-12	-0.264134103121847	0.069	0.194	3.29585315858894e-08
STMP1	2.01862411072138e-12	-0.349008130994751	0.187	0.329	3.6159613695352e-08
ENSMMUG00000009018	2.0787281717841e-12	-0.416970064053356	0.308	0.443	3.72362577411686e-08
EFHC1	2.10739666271401e-12	0.337542461611356	0.858	0.703	3.7749796419196e-08
VWA5A	2.15599215980718e-12	0.351527385263499	0.728	0.548	3.86202875586259e-08
ENSMMUG00000001458	2.1573586606316e-12	-0.448974482291806	0.819	0.838	3.86447656878938e-08
ENSMMUG00000015274	2.25457885375018e-12	0.333454507147371	0.465	0.27	4.03862710072269e-08
SRP14	2.27462096207868e-12	0.256915569964852	0.956	0.954	4.07452852937154e-08
RBM14	2.29769042534414e-12	0.308942431937197	0.759	0.561	4.11585285891896e-08
SLC22A4	2.31806459611714e-12	0.344488950418665	0.61	0.416	4.15234911102463e-08
MTUS1	2.36219196856143e-12	0.310524214698071	0.493	0.297	4.23139447328408e-08
TUBB4A	2.45466509702334e-12	0.354557405379217	0.396	0.215	4.3970415882979e-08
CSNK1D	2.50977102745249e-12	0.345501156538552	0.532	0.327	4.49575284147564e-08
HYPK	2.59673060213016e-12	0.31779073215964	0.883	0.81	4.65152352759576e-08
ENSMMUG00000060950	2.6122103383724e-12	-0.316756432307912	0.101	0.228	4.67925237912648e-08
ENSMMUG00000049722	2.62103441282217e-12	-0.41452417989579	0.296	0.432	4.69505894368835e-08
SRSF6	2.63606282614914e-12	0.362157975640201	0.683	0.487	4.72197934048095e-08
ENSMMUG00000031981	2.65874359691499e-12	-0.315921025029137	0.12	0.251	4.76260740515383e-08
ZYX	2.71271543815054e-12	-0.322556400245528	0.105	0.241	4.85928716435907e-08
GCA	2.77824841260212e-12	-0.309049521446765	0.119	0.253	4.97667638149418e-08
SEC61A1	2.86143328935661e-12	0.298245433912377	0.428	0.234	5.1256854512245e-08
MAP3K11	2.94588369581136e-12	0.314387726625657	0.442	0.253	5.27696146430688e-08
TUSC3	3.06240717098383e-12	0.307869795465104	0.702	0.508	5.48568996538334e-08
CACNB3	3.10789197705457e-12	0.29997488847698	0.412	0.224	5.56716689849785e-08
CFAP45	3.56853118539722e-12	0.298851987255499	0.892	0.781	6.39230991240205e-08
KRTCAP3	3.76900325405221e-12	0.26702773267961	0.234	0.086	6.75141552898373e-08
MISP	3.89968113564789e-12	0.270576687845492	0.432	0.234	6.98549881828606e-08
JMJD8	4.17474794503752e-12	0.273557171901106	0.452	0.251	7.47822599394571e-08
CCT2	4.30384975598186e-12	0.290192326564653	0.903	0.833	7.7094860678903e-08
ANAPC11	4.39373544588556e-12	-0.40069217994889	0.702	0.768	7.87049830421481e-08
P4HA2	4.43865525789476e-12	0.272790376302802	0.324	0.15	7.95096316346689e-08
LRP5	4.69455026809771e-12	0.269574661110792	0.396	0.207	8.40934789524343e-08
TMC5	4.7600752674706e-12	0.360594054824202	0.783	0.62	8.52672282662008e-08
RPL10A	4.87819177085313e-12	-0.355130183155368	0.946	0.973	8.73830491912922e-08
PSMB4	4.9878366552505e-12	0.315185628968573	0.721	0.521	8.93471180055021e-08
ENSMMUG00000045123	5.27571749731652e-12	0.352425771953225	0.897	0.816	9.45039275294309e-08
DNAJC25	6.13122854565805e-12	-0.459184823837573	0.586	0.69	1.09828696938373e-07
GAK	6.1429515575031e-12	0.30373061635286	0.46	0.27	1.10038691249553e-07
ENSMMUG00000060377	6.26416015868855e-12	0.372366253955636	0.921	0.901	1.12209900922588e-07
TST	6.41815062349514e-12	0.328207760912871	0.857	0.732	1.14968332118668e-07
TCTEX1D1	6.48216202302648e-12	0.260115083915469	0.202	0.065	1.16114968318473e-07
TNFRSF1B	6.51360212195245e-12	-0.286927389215185	0.092	0.221	1.16678154810534e-07
RIPK4	6.52332682250003e-12	0.273573004120985	0.312	0.144	1.16852353371443e-07
LIMK2	6.66086869739434e-12	0.331646260599408	0.586	0.382	1.19316140976425e-07
DBI	6.79392678608928e-12	-0.488826631236347	0.716	0.774	1.21699610519217e-07
PGAP6	7.61165024577246e-12	0.287598993370357	0.415	0.226	1.36347490852522e-07
RHPN1	8.013142285352e-12	0.259947579503722	0.598	0.369	1.4353941775751e-07
ENSMMUG00000058389	8.46123293763512e-12	-0.415166041944156	0.389	0.515	1.51566065611858e-07
SELENOH	8.62352154861108e-12	-0.392576833220281	0.284	0.424	1.5447314150027e-07
WDR45B	8.673768691597e-12	0.260851653030585	0.486	0.289	1.55373218572577e-07
EIF4EBP1	8.71669740928559e-12	-0.330950151443714	0.088	0.209	1.56142200692533e-07
NOP56	8.98133143337168e-12	0.300274518378074	0.522	0.323	1.60882589965987e-07
LHB	9.22443286594954e-12	0.315572270730904	0.779	0.519	1.65237265927754e-07
UBA52	9.34761067872612e-12	-0.321959512830434	0.967	0.975	1.67443750088021e-07
CCDC181	9.35817393275442e-12	0.327611813488573	0.835	0.683	1.6763296965743e-07
RPS28	9.48485507159459e-12	-0.345088087370575	0.979	0.975	1.69902208897474e-07
SDR16C5	9.88492328755995e-12	0.304443286842051	0.476	0.289	1.77068630850061e-07
KCNMB1	9.90324142517671e-12	-0.258257477137898	0.062	0.175	1.7739676364919e-07
HNRNPA1	9.99639167039852e-12	-0.286095323553852	0.865	0.895	1.79065363991849e-07
LRRC45	9.99940757536577e-12	0.287679450027444	0.41	0.224	1.79119387897527e-07
RNF145	1.01471829612859e-11	0.328453037119829	0.53	0.337	1.81766488385514e-07
OMA1	1.061460375455e-11	0.286619714698516	0.913	0.825	1.90139397055255e-07
ACTN4	1.06945611432961e-11	0.323427875283943	0.797	0.639	1.91571673759862e-07
WBP1L	1.11760395703018e-11	0.289693520399539	0.433	0.249	2.00196396822815e-07
HOPX	1.13532369362877e-11	-0.392874026384612	0.31	0.468	2.03370533239721e-07
CLGN	1.24723242787218e-11	0.285789121084584	0.364	0.186	2.23416744804744e-07
SERF2	1.35585004572691e-11	-0.438023958313541	0.281	0.416	2.42873418691061e-07
MARCO	1.37626324824524e-11	-0.613916346743415	0.073	0.192	2.46530035658169e-07
FLNA	1.37885955832313e-11	-0.453226687213387	0.281	0.43	2.46995112682423e-07
PAPSS1	1.39597983885531e-11	0.322466403757994	0.526	0.337	2.50061868534151e-07
GPAT4	1.43992413211406e-11	0.27699029697488	0.319	0.156	2.57933609785591e-07
ENSMMUG00000022489	1.44075444392623e-11	0.547636601104785	0.86	0.757	2.58082343540506e-07
GDI1	1.5078680549899e-11	0.326479651949276	0.579	0.388	2.70104404690341e-07
C4BPA	1.56722790681681e-11	0.436350775126044	0.727	0.589	2.80737534948095e-07
RPL4	1.60586614454119e-11	-0.36953028471586	0.91	0.93	2.87658802471663e-07
NCKAP1L	1.62747796847149e-11	-0.292689285839256	0.074	0.19	2.91530128492298e-07
PEBP1	1.64641903532586e-11	-0.433227800138556	0.496	0.616	2.94923041797922e-07
IFT46	1.68534199978259e-11	0.301605987475543	0.72	0.542	3.01895312421056e-07
LAMC2	1.72174631474375e-11	0.281730463123906	0.37	0.2	3.08416417360047e-07
OXT	2.06993956352172e-11	0.282748042386801	0.611	0.392	3.70788274013646e-07
BIN2	2.13979985790925e-11	-0.265719571870261	0.08	0.198	3.83302348547284e-07
PCBP1	2.27785673397505e-11	0.327421806392981	0.83	0.703	4.08032476756951e-07
MTHFR	2.34451315694698e-11	0.265718990326749	0.395	0.213	4.19972641803913e-07
MFN2	2.41320102538398e-11	0.297443120704155	0.47	0.281	4.32276699677033e-07
B3GNT7	2.50511443367347e-11	0.393026064758135	0.507	0.331	4.48741148503928e-07
SMG5	2.56720715513002e-11	0.284236090814679	0.34	0.175	4.5986381769844e-07
ATP2B4	2.57463692643907e-11	0.308335624370073	0.512	0.335	4.6119471263303e-07
IFT74	2.78388577889561e-11	0.313206020029239	0.762	0.586	4.9867745957357e-07
TRIB2	2.80677832240201e-11	0.265082943510203	0.297	0.139	5.02778200891872e-07
SGPL1	2.88380056593368e-11	0.268080517677083	0.422	0.236	5.16575195375699e-07
MYO1B	2.94510669145712e-11	0.255023059234117	0.376	0.198	5.27556961640714e-07
CLUH	2.96842547553613e-11	0.319756959053464	0.424	0.249	5.31734055432788e-07
CCDC78	3.02858697059581e-11	0.295265914019855	0.763	0.551	5.42510784042827e-07
FAM13A	3.24895982266504e-11	0.311640266046143	0.609	0.428	5.81986173033989e-07
COQ8A	3.27627883497428e-11	0.297814387805392	0.48	0.297	5.86879827708942e-07
FCGR1A	3.36031895723809e-11	-0.274402094219054	0.084	0.211	6.0193393481006e-07
CFAP57	3.45860800361617e-11	0.290940650139624	0.538	0.348	6.19540451687764e-07
KCTD20	3.57153093778269e-11	0.263165634448746	0.451	0.259	6.39768336885014e-07
YBX1	3.61358582079220e-11	-0.536098674534855	0.33	0.477	6.47301628078508e-07
CLCA1	3.61614973971305e-11	-0.883590261308216	0.137	0.262	6.47760902874798e-07
TMEM45B	3.68042302482743e-11	0.302231588726328	0.582	0.399	6.59274176437337e-07
RPL22	3.85565855427684e-11	-0.309872068037635	0.931	0.958	6.9066411682761e-07
CLEC12A	4.08512553378893e-11	-0.253293277272314	0.053	0.154	7.3176853686761e-07
ALDH3A2	4.24617910077644e-11	0.268848068952443	0.6	0.405	7.60618062322085e-07
KIAA2013	4.31875188039736e-11	0.312505544605128	0.606	0.418	7.7361802433558e-07
CFLAR	4.5543255849797e-11	0.282427938368916	0.499	0.297	8.15816342037414e-07
HAGHL	4.87087667137397e-11	0.284361447995489	0.727	0.527	8.72520138143219e-07
TCEAL9	4.90854431092560e-11	-0.408209874246535	0.101	0.221	8.79267542416104e-07
SLC25A29	5.24346434910276e-11	0.339121658498271	0.63	0.411	9.39261768854777e-07
PODXL	5.29506519832656e-11	0.257553091728245	0.377	0.202	9.48505028976236e-07
OGA	5.32972080673167e-11	0.337646142731783	0.613	0.422	9.54712888109844e-07
ENSMMUG00000040968	5.37782034089408e-11	0.385408096750478	0.62	0.407	9.63328957664356e-07
ADCY2	5.59557345772279e-11	0.285187641294187	0.391	0.213	1.00233507348188e-06
TRA2A	6.31778221039685e-11	0.30307148167216	0.702	0.525	1.13170432734839e-06
ZNF483	6.6084822851648e-11	-0.336245637475256	0.176	0.306	1.18377743174157e-06
ENSMMUG00000022724	6.85407260027785e-11	-0.354524393363365	0.049	0.146	1.22777002488777e-06
IFNGR2	7.5916857097937e-11	0.252022896119645	0.409	0.224	1.35989866119535e-06
OSBPL11	7.65137960171038e-11	-0.339891054063688	0.095	0.209	1.37059162805438e-06
RSU1	7.69283919826718e-11	-0.347616433486067	0.365	0.5	1.3780182855856e-06
ACTR3	7.73500719619784e-11	-0.412477244058566	0.499	0.606	1.38557183905492e-06
NOVA1	7.80896575390795e-11	0.267813391983475	0.278	0.125	1.39882003549753e-06
NELFE	8.08350670843094e-11	0.281731227471217	0.594	0.409	1.44799855668123e-06
ENSMMUG00000061205	8.09326210655671e-11	0.30233795872749	0.655	0.449	1.4497460411475e-06
H2AFZ	8.50241248321285e-11	-0.735496867067641	0.675	0.743	1.52303714811792e-06
FAM53B	8.74424688360777e-11	0.292337232382414	0.387	0.217	1.56635694426066e-06
NIBAN2	8.80840110652254e-11	0.289618955934722	0.507	0.316	1.57784889021138e-06
ENSMMUG00000051744	8.89097811810927e-11	0.358869424682561	0.627	0.443	1.59264091029691e-06
NPEPL1	8.96159759441629e-11	0.255929290782642	0.367	0.198	1.60529097708779e-06
CIBAR2	9.04603598801429e-11	0.333878829732599	0.876	0.798	1.620416426533e-06
BTF3	9.06738630435323e-11	-0.297822957735098	0.87	0.913	1.62424090869879e-06
ENSMMUG00000061128	9.12798754342011e-11	-0.501631094302798	0.424	0.53	1.63509640865284e-06
ENSMMUG00000052792	9.21732046425467e-11	0.285839284701715	0.558	0.348	1.65109861476194e-06
ENSMMUG00000062885	9.3567436334565e-11	0.287748731823062	0.533	0.342	1.67607348706106e-06
TOGARAM2	9.39543541026505e-11	0.252255906038159	0.571	0.35	1.68300434504078e-06
SSBP3	9.42318642288021e-11	0.258447766140798	0.607	0.409	1.68797538393053e-06
SPSB1	9.42415109791383e-11	0.258424741100282	0.386	0.213	1.6881481861693e-06
COPA	9.82345273663924e-11	0.315418884693127	0.625	0.452	1.75967508871419e-06
AKNA	9.82683583924414e-11	0.336066982572904	0.623	0.443	1.7602811038838e-06
EPCAM	9.84296099659318e-11	0.316497469996631	0.644	0.458	1.76316960331974e-06
CUEDC1	1.0011737486814e-10	0.298510845034373	0.439	0.257	1.793402536013e-06
PIGR	1.02051018708116e-10	0.4240403149326	0.724	0.527	1.82803989811848e-06
ADSS2	1.02430398066919e-10	0.318288255950799	0.77	0.601	1.83483572057271e-06
TSPO	1.04643075041078e-10	-0.409167703082743	0.769	0.812	1.87447140321083e-06
UBXN11	1.0465539936457e-10	0.29049907523846	0.536	0.35	1.87469216881754e-06
CROCC	1.04941032529077e-10	0.324606876592648	0.428	0.249	1.87980871569335e-06
SPOP	1.08138333566558e-10	0.305463538153632	0.53	0.354	1.93708196917775e-06
KCNA3	1.11421428904915e-10	-0.257288917860008	0.035	0.122	1.99589205597374e-06
DUS1L	1.13498706248327e-10	0.257210811104085	0.325	0.167	2.03310232502629e-06
RAB1B	1.16555253661838e-10	0.321096348355585	0.674	0.51	2.08785425884451e-06
ENSMMUG00000057462	1.17453964591111e-10	0.296863631010129	0.342	0.177	2.10395286772058e-06
COLEC12	1.19666455584412e-10	-0.250790257355045	0.044	0.137	2.14358521888357e-06
CCDC157	1.36253855043871e-10	0.266789501210129	0.426	0.241	2.44071530540087e-06
CCT3	1.37498585999027e-10	0.268164943767856	0.861	0.751	2.46301217100057e-06
F11R	1.38555330216449e-10	0.316814253239622	0.754	0.582	2.48194163016726e-06
PAFAH2	1.38558636110626e-10	0.264748212824838	0.272	0.122	2.48200084864964e-06
DGCR2	1.43414173163802e-10	0.2577855968988	0.417	0.238	2.56897808388319e-06
FARP1	1.46057982854327e-10	0.325758855276288	0.604	0.433	2.61633664686957e-06
ENSMMUG00000064684	1.47516445962781e-10	0.28099406968508	0.667	0.437	2.6424620965313e-06
PPP5C	1.56663049538525e-10	0.255577862220918	0.419	0.241	2.8063052063836e-06
MGST3	1.61856100227337e-10	-0.723254778779124	0.731	0.793	2.89932832337229e-06
BCL2A1	1.71010104228212e-10	-0.290684375579427	0.09	0.207	3.06330399703997e-06
ENKUR	1.82233549704181e-10	0.320468741432955	0.715	0.549	3.264349575851e-06
RUNX1	1.84462477359265e-10	0.30524805368197	0.544	0.356	3.30427635693652e-06
TMEM259	2.00754906172629e-10	0.332383614217314	0.583	0.403	3.5961226342703e-06
ENSMMUG00000060306	2.02510768571674e-10	0.404385523471587	0.102	0.013	3.6275753974244e-06
ANKMY1	2.04933241510669e-10	0.27626873026645	0.387	0.215	3.67096915518061e-06
USP40	2.07141663521422e-10	0.269929798845704	0.371	0.205	3.71052861865923e-06
TAPBPL	2.09208541655915e-10	0.269287679020412	0.473	0.285	3.7475526066824e-06
DEDD2	2.18305791806785e-10	0.263832955335555	0.508	0.323	3.91051164863494e-06
ARHGAP30	2.21048831454529e-10	-0.26887006623074	0.09	0.205	3.95964771784497e-06
OGDH	2.34220614048497e-10	0.293724220307537	0.542	0.363	4.19559385945073e-06
BACE2	2.40138254924998e-10	0.336329767731596	0.648	0.466	4.3015965604715e-06
PSME1	2.50537375488e-10	0.372820231869602	0.855	0.766	4.48787600711654e-06
OSBPL6	2.56989407337388e-10	0.364428497317613	0.456	0.289	4.60345125363464e-06
DBT	2.6493375474385e-10	0.318208203769014	0.515	0.338	4.74575834872659e-06
SCGB2A1	2.65528143909537e-10	0.306090288670863	0.355	0.196	4.75640564185153e-06
CHORDC1	2.66786887361198e-10	0.288071984199278	0.62	0.435	4.77895351330114e-06
CYP2A26	2.71707708688584e-10	-0.615260893972477	0.343	0.449	4.8671001857386e-06
S100A11	2.7564372749548e-10	-0.510186493966653	0.548	0.62	4.93760609062654e-06
PUM1	2.81326403040765e-10	0.28372805141789	0.51	0.329	5.03939985766922e-06
MB	2.93709276837694e-10	-0.415868018021467	0.131	0.251	5.26121427599362e-06
TIMP4	2.99620065226788e-10	0.277120441738789	0.496	0.3	5.36709422840745e-06
WDR78	3.0036150292793e-10	-0.471576341455288	0.377	0.483	5.38037560194802e-06
SH3BGRL	3.04420714803221e-10	-0.489445243138887	0.495	0.582	5.4530882642701e-06
GRN	3.05253409796193e-10	-0.604274713894948	0.357	0.477	5.46800432967921e-06
ENSMMUG00000016665	3.05647679394274e-10	-0.347354226848978	0.652	0.721	5.47506688098964e-06
CCNO	3.22684759458989e-10	-0.334388196626985	0.119	0.236	5.78025209618887e-06
TNFSF10	3.32343897014389e-10	0.279304306597732	0.342	0.177	5.95327622721875e-06
NSA2	3.34635730978879e-10	-0.399942041036609	0.52	0.61	5.99432984902466e-06
IFNAR2	3.44744629434544e-10	-0.319749526233367	0.168	0.297	6.17541054706098e-06
ZBTB7A	3.52271731583021e-10	0.262173093835753	0.503	0.319	6.31024352784665e-06
ENSMMUG00000065238	3.56129936776718e-10	-0.541274042847095	0.214	0.348	6.37935555748135e-06
SLC11A1	3.80991135438883e-10	-0.436311680405697	0.222	0.348	6.82469420911672e-06
PPP2CB	4.12905049044889e-10	0.281507775951822	0.579	0.401	7.39636814354109e-06
SLIRP	4.72737063932441e-10	0.264768069428676	0.875	0.804	8.46813902622182e-06
PAK4	4.974724815335e-10	0.254266781688094	0.314	0.165	8.91122456170959e-06
TMEM255B	5.0898087475195e-10	0.251368327222854	0.383	0.215	9.11737440943169e-06
ENSMMUG00000019505	5.16542604519045e-10	-0.361548696846941	0.399	0.519	9.25282767474965e-06
RUVBL2	5.33383657441679e-10	0.27423477299463	0.834	0.679	9.55450145575279e-06
DALRD3	5.39529816530997e-10	0.261753288508991	0.71	0.525	9.66459760351975e-06
MAPK15	5.43837719408898e-10	0.286851590640957	0.725	0.53	9.74176506777159e-06
ISOC2	5.49721842662626e-10	0.26037857241233	0.504	0.327	9.84716736761562e-06
ENSMMUG00000013429	5.51326033720714e-10	-0.253418273924923	0.976	0.975	9.87590324203915e-06
HYOU1	5.98518606403312e-10	0.280895746377379	0.389	0.224	1.07212637965025e-05
HDAC7	6.16514433285046e-10	0.280987274657106	0.459	0.281	1.1043623043435e-05
BRD4	7.81007048543199e-10	0.258811577235452	0.578	0.388	1.39901792605543e-05
IFI16	7.87356574540399e-10	0.374619076653106	0.749	0.565	1.41039183197422e-05
NECTIN2	7.97213956630138e-10	0.265961968953868	0.37	0.209	1.42804936051157e-05
LARP4B	8.0031303505216e-10	0.256468195062095	0.487	0.314	1.43360073968893e-05
SAMD4B	8.34880516295563e-10	0.315304003728536	0.508	0.335	1.49552146884024e-05
MUC15	8.38489455470356e-10	0.265960826376489	0.653	0.47	1.50198616158405e-05
SMCO4	8.89367750551382e-10	-0.37999594569612	0.262	0.382	1.59312445156269e-05
CCT5	9.15710513817986e-10	0.276565722233808	0.846	0.747	1.64031224340216e-05
ENSMMUG00000001858	9.4807149914047e-10	-0.330377249390861	0.749	0.795	1.69828047641032e-05
CCT7	9.51855987401274e-10	0.291309132243386	0.768	0.612	1.7050596302319e-05
GOT2	9.891924319414e-10	0.270202787872105	0.433	0.266	1.77194040333663e-05
SHTN1	1.00841652764351e-09	-0.374935959529508	0.228	0.354	1.80637652596782e-05
ECI1	1.05221912383709e-09	0.259699330372374	0.558	0.378	1.88484011652938e-05
TRIR	1.09417644162324e-09	0.302120020614516	0.616	0.441	1.95999825987971e-05
TTC25	1.09622746890396e-09	0.28225471250961	0.756	0.586	1.96367226504766e-05
ENSMMUG00000007870	1.09870373618348e-09	0.32956841542221	0.735	0.591	1.96810800262546e-05
HSPA4	1.15732765569625e-09	0.286144302470709	0.693	0.502	2.07312102964869e-05
ENSMMUG00000020721	1.16371822045717e-09	-0.411494824164401	0.205	0.323	2.08456844830493e-05
CD63	1.17409483765718e-09	-0.470683604925551	0.863	0.888	2.10315608269531e-05
SDF2L1	1.27577711823593e-09	0.255898475236606	0.538	0.361	2.28529955189601e-05
MGST1	1.31553190279316e-09	-0.399728729260477	0.294	0.418	2.35651229747339e-05
RDX	1.32481807045496e-09	-0.321658860743149	0.188	0.314	2.37314660960596e-05
C10H20orf96	1.3351091962592e-09	0.295923676685389	0.653	0.47	2.3915811032591e-05
TM9SF1	1.34297217206396e-09	0.277493648561556	0.606	0.445	2.40566605181818e-05
NCL	1.36434263168083e-09	-0.300326086516945	0.821	0.835	2.44394695612988e-05
MAP1A	1.41569457078418e-09	0.291392466920063	0.653	0.46	2.5359336846457e-05
MYO1E	1.42447391901257e-09	0.262344627586197	0.538	0.363	2.55166013112722e-05
CFAP157	1.43109395003938e-09	0.30199783183921	0.837	0.683	2.56351859270555e-05
MUC5B	1.43460465355461e-09	-0.584172384247044	0.053	0.141	2.56980731591238e-05
PPT1	1.51292878627776e-09	-0.387882600987679	0.209	0.333	2.71010933485935e-05
DPH2	1.69783567718644e-09	-0.372367850113128	0.701	0.74	3.04133304854406e-05
UBL3	1.74431404192672e-09	0.251560489054602	0.623	0.441	3.12458974330333e-05
COX19	1.76115779977753e-09	0.27323880394826	0.817	0.669	3.15476196674149e-05
ENSMMUG00000032498	1.77784808456478e-09	-0.32428776003206	0.156	0.272	3.18465927388089e-05
SFT2D1	1.80523723610135e-09	-0.344317823861352	0.237	0.363	3.23372146102835e-05
TMEM231	1.90802578272762e-09	0.288489729092009	0.655	0.483	3.41784658459999e-05
ND3	1.93861891327784e-09	0.407039487031122	0.876	0.817	3.47264805935459e-05
AHSA1	2.22374153844918e-09	0.268623548708694	0.812	0.663	3.98338821782402e-05
CD53	2.22789557612877e-09	-0.274863469457483	0.094	0.203	3.99082934551947e-05
FOSB	2.56239383793297e-09	-0.394341273220301	0.141	0.264	4.59001608188933e-05
KCTD17	2.58355484991568e-09	0.259250471060752	0.493	0.314	4.62792180265396e-05
MIDN	2.63587751703231e-09	0.262257750339248	0.522	0.348	4.72164739625998e-05
EPAS1	2.69942404602928e-09	-0.3600656495952	0.114	0.219	4.83547829365224e-05
FURIN	2.80969658791656e-09	0.266950870456193	0.361	0.211	5.03300949793493e-05
PIR	3.05076844733102e-09	0.25561024398917	0.602	0.407	5.46484151970406e-05
PARP6	3.10774779785925e-09	-0.26526156629361	0.647	0.705	5.56690863030527e-05
TOB2	3.24292374552471e-09	0.253849260843085	0.552	0.375	5.80904930535842e-05
ENSMMUG00000021075	3.30221432334581e-09	0.261650284174449	0.771	0.635	5.91525651740934e-05
WDR34	3.30691994144471e-09	0.257416858125793	0.828	0.686	5.92368569110991e-05
MPST	3.32449514593955e-09	0.297941492085628	0.679	0.521	5.95516815492152e-05
EHF	3.5538986132316e-09	0.27547499045238	0.747	0.591	6.36609858588176e-05
DYNLL2	3.72641355687816e-09	0.251434752646098	0.404	0.245	6.67512460443584e-05
C10H22orf15	3.76854402466887e-09	0.367235135299697	0.693	0.517	6.75059291138934e-05
ENO3	3.86087653548865e-09	-0.602704986412224	0.064	0.158	6.91598813802082e-05
BCL2L1	4.01388178151115e-09	0.287214260433353	0.693	0.527	7.19006643522093e-05
TRIM38	4.09034470127994e-09	0.299684204516291	0.596	0.452	7.32703446340276e-05
GMFG	4.11728678813084e-09	-0.511729980123889	0.358	0.466	7.37529582357878e-05
SELPLG	4.28642953172866e-09	-0.290477324771175	0.082	0.181	7.67828122018554e-05
TCP1	4.62579793064456e-09	0.267893146914849	0.724	0.549	8.28619183316361e-05
DZIP1L	4.69812492003844e-09	0.284844987204486	0.507	0.344	8.41575116926485e-05
ENSMMUG00000052609	4.71005306817296e-09	-0.250027860689322	0.97	0.985	8.43711806101822e-05
JUNB	5.2657178808845e-09	-0.397334860371328	0.171	0.287	9.43248044002841e-05
MYH14	5.5745645417239e-09	0.272121582180886	0.728	0.584	9.98571746359002e-05
NUBP2	5.57703707283153e-09	0.29001119828457	0.388	0.238	9.99014650856313e-05
RPS14	5.92995494173617e-09	-0.322113933546384	0.947	0.96	0.00010622328287132
DHRS7	6.01975227644676e-09	-0.42678931401762	0.281	0.388	0.000107831822527991
ENSMMUG00000018687	6.15107955361965e-09	-0.344609893854804	0.774	0.798	0.000110184288043989
TOP2A	6.57138579000955e-09	-0.332274313538498	0.054	0.144	0.000117713233656441
CETN2	7.07948618365133e-09	0.259618179674681	0.945	0.913	0.000126814836007746
POLD4	7.40135995478339e-09	-0.341111067887991	0.169	0.283	0.000132580560870035
EIF3J	7.45641816655131e-09	0.267427012672197	0.637	0.473	0.000133566818617434
PECAM1	7.5579019907397e-09	-0.61446843937303	0.273	0.375	0.00013538469836012
ENSMMUG00000065104	7.59836387559599e-09	-0.346572444775212	0.32	0.43	0.000136109492103551
RPL7	7.69383550016634e-09	-0.338222514801509	0.855	0.876	0.00013781967531448
STARD10	7.90958370149077e-09	0.251099553536127	0.422	0.264	0.000141684372844804
MID1IP1	8.20909806997186e-09	0.2541348980086	0.481	0.312	0.000147049573727406
RACK1	8.211483637478e-09	-0.393150212050235	0.904	0.909	0.000147092306398143
ENSMMUG00000053539	8.58815041930979e-09	0.352945166476562	0.658	0.504	0.000153839538461096
ENKD1	8.97797658705135e-09	0.280186745173915	0.683	0.506	0.000160822494603851
PCNX4	9.4306118150789e-09	0.299532122067941	0.642	0.485	0.000168930549443508
RBM47	9.54178388572916e-09	0.259372284883995	0.543	0.382	0.000170921974745066
DENND2D	1.00762693496364e-08	0.25279348564881	0.415	0.264	0.000180496212860037
PTPN6	1.00986274967597e-08	0.306100471868122	0.726	0.57	0.000180896714349457
ATP5PB	1.04439989260345e-08	-0.359213887463696	0.529	0.618	0.000187083352762056
ENSMMUG00000011177	1.07175023853834e-08	0.333941043041675	0.105	0.023	0.000191982620229372
MAP1LC3B	1.18129657409778e-08	-0.366789583030264	0.478	0.553	0.000211605655318135
WARS1.1	1.20924361329162e-08	0.377103678751402	0.583	0.413	0.000216611808448929
STOM	1.26832657231831e-08	0.310260957881801	0.508	0.354	0.000227195338899379
SSBP4	1.29046183121404e-08	0.260719988763189	0.701	0.532	0.000231160427825371
G3BP2	1.36980216155947e-08	0.290296610790413	0.76	0.627	0.000245372661200148
HSPA4L	1.38909042914195e-08	0.261143054982069	0.384	0.232	0.000248827768572198
EPB41L2	1.45420327951993e-08	-0.260283446236675	0.08	0.173	0.000260491433460405
PYCARD	1.48938162713823e-08	-0.536093287117971	0.265	0.378	0.000266792930869271
ARRB2	1.50611125394495e-08	-0.283402209294674	0.386	0.502	0.00026978970891916
RPS16	1.52727485242182e-08	-0.337516712197142	0.941	0.954	0.00027358074431432
CCDC39	1.55086303575655e-08	-0.359337330414276	0.666	0.69	0.000277806095595071
GSTA4	1.57447242975772e-08	-0.661589393853065	0.166	0.274	0.000282035246342501
APPL1	1.71807229825763e-08	-0.312333875561423	0.226	0.338	0.000307758290786889
CCDC170	1.75077649238452e-08	-0.447186865546521	0.308	0.405	0.000313616593080839
STX3	1.76790525898344e-08	0.258150766556236	0.377	0.226	0.000316684869041704
CTNNB1	1.81105135490584e-08	0.280749964333475	0.636	0.471	0.000324413629204283
NSUN7	1.82570164009549e-08	0.25358994378471	0.54	0.371	0.000327037934790305
MVP	1.91215942228372e-08	0.289173472565948	0.762	0.629	0.000342525117313683
SVBP	1.93362852093294e-08	-0.253554350045107	0.179	0.293	0.000346370876954717
STK11IP	1.99476341564498e-08	0.285977179945204	0.641	0.47	0.000357321970644486
ARPC3	2.05250435470488e-08	-0.28783199138382	0.87	0.903	0.000367665105058286
TNFSF12	2.13147386330681e-08	-0.417300557622618	0.283	0.392	0.000381810913134149
FAM216B	2.14645264572909e-08	-0.467169836853418	0.57	0.629	0.000384494062429453
NAAA	2.17406749540877e-08	-0.322029406748359	0.152	0.26	0.000389440710452572
SCPEP1	2.19724704392251e-08	-0.287589496397591	0.253	0.375	0.000393592862977839
ETHE1	2.2411781304704e-08	-0.353922055210657	0.234	0.354	0.000401462238511163
TLN1	2.5113417549262e-08	-0.344326495419476	0.251	0.375	0.00044985664855993
SDHD	2.54518060283805e-08	-0.279821204575772	0.188	0.308	0.000455918201386381
ZNF664	2.66148958126298e-08	0.286197326290896	0.631	0.49	0.000476752628691638
TUBB6	2.76660873677509e-08	-0.275223116779251	0.071	0.162	0.000495582623018522
SVIL	2.86513257657192e-08	-0.288833101895172	0.078	0.167	0.000513231198441327
LIPA	2.8801691149096e-08	-0.31911761138276	0.128	0.232	0.000515924693553756
DYM	2.96296497004532e-08	0.274957579606058	0.444	0.287	0.000530755915084218
STBD1	3.24446588168121e-08	-0.309993070692605	0.157	0.26	0.000581181173385555
ANKRD65	3.73493298269849e-08	-0.475540952956945	0.566	0.606	0.00066903854519078
CYP27A1	4.42721293407506e-08	-0.583954432115801	0.528	0.595	0.000793046652880866
PSMD2	5.06836080917797e-08	0.260902376642889	0.647	0.492	0.00090789547174805
PKIB	5.08664950310658e-08	-0.406526957685984	0.522	0.606	0.000911171525491482
CKB	5.32323144106049e-08	0.259608785117555	0.888	0.81	0.000953550448037166
GLRX	5.35343934287103e-08	-0.50436537762093	0.52	0.591	0.000958961589488487
RAP1B	5.37713077410889e-08	-0.34745949805285	0.373	0.471	0.000963205435566126
ANKRD54	5.78260748334276e-08	0.252742683071926	0.568	0.414	0.00103583847849119
ENSMMUG00000014947	6.00835338314948e-08	0.267983216800275	0.336	0.202	0.00107627634152357
MYDGF	6.27701137702938e-08	-0.324751103826158	0.262	0.376	0.00112440104796727
RPSA	6.53924385589629e-08	-0.27478288014671	0.957	0.973	0.0011713747519067
ENSMMUG00000015613	6.55522879663211e-08	0.273249749382009	0.558	0.397	0.00117423813434071
MRFAP1	7.17554684682277e-08	0.279124388240253	0.735	0.618	0.00128535570667136
TTC21A	7.26217784101201e-08	0.280971765365428	0.701	0.53	0.00130087391666048
MAP3K8	8.86849756044086e-08	-0.425314371891625	0.177	0.276	0.00158861396800177
POLR2I	9.01710772220206e-08	0.265595876729816	0.906	0.854	0.00161523450627806
BRK1	1.00088368866171e-07	-0.308036898548812	0.608	0.684	0.00179288295149972
SUGP2	1.04580347094155e-07	0.262218187978334	0.44	0.293	0.00187334775749761
TXNRD1	1.18662703556033e-07	-0.324302192560569	0.296	0.403	0.00212560500879921
KPNB1	1.18783208371333e-07	0.260073560757416	0.613	0.464	0.00212776361155569
AK9	1.19970189903224e-07	0.255271204690473	0.722	0.576	0.00214902601173645
RSRP1	1.26537142886311e-07	0.295538022546237	0.79	0.644	0.00226665984052249
TINF2	1.34504410450699e-07	-0.355990936707589	0.692	0.724	0.00240937750440336
ABRACL	1.40985704717445e-07	-0.341686463317022	0.296	0.397	0.00252547692860359
IDO1	1.82233065858572e-07	0.353569097294166	0.191	0.087	0.00326434090872461
DGKZ	1.84269460601851e-07	0.267985198057412	0.39	0.253	0.00330081884776096
GAS6	1.88541193915365e-07	0.250960414351689	0.543	0.392	0.00337733840660594
CTSS	1.9978085658514e-07	-0.620652638688099	0.49	0.53	0.00357867448400962
TXNDC17	2.18722607673826e-07	-0.303623039666465	0.169	0.272	0.00391797807126124
FTL	2.38333301628666e-07	-0.605275480469064	0.789	0.802	0.0042692644320743
SCGB1A1	2.40175282129074e-07	0.453179425972463	0.508	0.584	0.00430225982877811
ATP1B3	2.4023144981829e-07	-0.291165723584879	0.135	0.232	0.00430326596059503
EML4	2.76708804697705e-07	-0.368018369549244	0.276	0.371	0.00495668481854998
MLEC	2.96231228929812e-07	0.250612254980174	0.637	0.483	0.00530639000381973
LAP3	2.99608116182181e-07	0.384889140215189	0.69	0.58	0.0053668801851714
NAPA	3.01181661901508e-07	0.30041007849354	0.549	0.409	0.00539506710964172
GTF2A2	3.18270947689402e-07	-0.298776810738033	0.347	0.441	0.00570118748596027
TUBB	3.26257009044348e-07	-0.328808768353568	0.449	0.532	0.0058442418030114
SCP2	3.3191010172702e-07	0.260489745020545	0.873	0.808	0.0059455056522361
SELENBP1	3.81022576208706e-07	-0.383503815876519	0.436	0.513	0.00682525740762654
CENPF	4.07833348480675e-07	-0.397071665895517	0.059	0.137	0.00730551877133434
TKT	4.42905805512095e-07	-0.429420349553958	0.643	0.671	0.00793377169413816
ATP5MC3	4.98880476626986e-07	-0.306887148870659	0.791	0.808	0.00893644597781919
GOLM1	5.06882593057564e-07	0.279860491367297	0.539	0.399	0.00907978788944014
SKP1	5.19124252703067e-07	-0.348694750252388	0.922	0.928	0.00929907273867003
HIF1A	5.4182429071205e-07	-0.350497042871282	0.274	0.371	0.00970569851952496
ENSMMUG00000051392	5.42164130293808e-07	0.263225579018562	0.927	0.859	0.00971178606595299
CDH1	5.47767742558052e-07	-0.277303495067068	0.186	0.285	0.00981216357244238
EIF5	6.09782374366058e-07	0.284417011307671	0.774	0.66	0.0109230316720192
ENSMMUG00000004431	6.33951969500976e-07	-0.713572525127001	0.589	0.605	0.011355981629671
CXCL17	6.87393096167229e-07	0.268534532912046	0.812	0.711	0.0123132725316436
PLP2	7.12930058970903e-07	-0.389176820187874	0.387	0.462	0.0127707161463458
VAPA	7.43656405443983e-07	-0.320574546372733	0.767	0.781	0.0133211171907181
ANXA1	7.57262876702752e-07	-0.292817974482037	0.969	0.981	0.0135648499103764
VAT1	8.31946663460977e-07	-0.290617201352286	0.154	0.249	0.0149026605825765
VDAC2	8.58092482420363e-07	-0.316504368592486	0.671	0.713	0.015371010637596
SERPINA1	8.80230745488551e-07	-0.333162089394581	0.639	0.696	0.0157675733439364
CSF3R	9.90204702772818e-07	0.250314644572464	0.772	0.627	0.0177375368407695
WRAP53	1.36146546642636e-06	0.297133128193242	0.676	0.551	0.0243879309000955
PRELID1	1.40034507848655e-06	-0.328443113608527	0.428	0.504	0.0250843813909296
PLTP	1.53891441187838e-06	0.276671863923521	0.806	0.722	0.0275665738599775
MSL3	1.59629288647214e-06	-0.267859835097874	0.252	0.35	0.0285943944753755
H1-3	1.64477437475101e-06	-0.519676906479382	0.123	0.213	0.0294628433749148
EIF3K	1.76013760386027e-06	-0.273216341214305	0.815	0.838	0.0315293448979491
IQGAP2	1.84283618849967e-06	-0.257860350967521	0.191	0.285	0.0330107246445946
TAGLN2	2.13850148872839e-06	-0.342795023437311	0.938	0.918	0.0383069771675916
RPL22L1	2.1651025560263e-06	-0.35758784392281	0.622	0.652	0.0387834820860992
TCTEX1D4	2.40412507276273e-06	-0.475368492831072	0.633	0.641	0.0430650924283988
CREG1	2.42178686201066e-06	-0.303348634092801	0.231	0.323	0.0433814680591969
EEF2	2.71153465403658e-06	-0.29003771081918	0.828	0.821	0.0485717202577572
DNASE2	2.71479424608775e-06	-0.322145838728755	0.22	0.314	0.0486301093301699
CTSB	2.7985530901433e-06	-0.424365158307683	0.685	0.677	0.050130481503737
ENSMMUG00000050829	2.99595570191292e-06	-0.490425288204247	0.796	0.806	0.0536665544883661
TPM3	3.82137811735905e-06	-0.252345025264346	0.722	0.736	0.0684523462162527
MSLN	3.84821196724796e-06	0.377053104988282	0.469	0.344	0.0689330209693127
EIF3L	3.8520610454064e-06	-0.327470745515688	0.583	0.635	0.0690019695063648
ATP5MC1	3.90865745765299e-06	-0.275724243938843	0.57	0.629	0.0700157810389381
SNTN	4.97256523518111e-06	-0.356180140800194	0.89	0.819	0.0890735610577993
ARL8B	5.28681515258826e-06	-0.328754827940612	0.268	0.348	0.0947027198283135
HERPUD1	5.30443960154357e-06	-0.30078645824715	0.401	0.47	0.09501842658245
ACP5	7.87146816942412e-06	-0.319547199076974	0.126	0.202	0.141001609318894
CNBP	8.06379578020701e-06	-0.250083296383245	0.737	0.747	0.144446773810848
HSD17B4	8.06413854736889e-06	-0.263524187804383	0.357	0.435	0.144452913799019
SLC7A7	9.74775295958596e-06	-0.311299998166944	0.262	0.346	0.174611498765063
STING1	1.13610520528443e-05	-0.315529775727911	0.594	0.637	0.2035105254226
C9orf16	1.26599381913015e-05	-0.313438005279378	0.326	0.403	0.226777472820783
GPX2	1.32148262704059e-05	-0.358193033053592	0.192	0.276	0.236717182981781
RPS3	1.41996491935554e-05	-0.332800090521458	0.797	0.785	0.254358316004157
ENSMMUG00000041182	1.54550684959722e-05	-0.3021099578303	0.202	0.285	0.276846641968351
RAB31	1.92351303908643e-05	-0.280027668474754	0.186	0.268	0.344558890691552
AIG1	1.94409519241198e-05	-0.310573852285268	0.336	0.405	0.348245771816758
ATP8	2.23050386239224e-05	-0.264188246093179	0.72	0.886	0.399550156870322
IQGAP1	2.47473621822624e-05	-0.286646193662353	0.692	0.698	0.443299498770867
MYH9	2.52970066878677e-05	-0.333884175056544	0.568	0.606	0.453145280799775
UGT2A1	2.67742073071252e-05	-0.330705936157965	0.279	0.352	0.479606375492533
EIF3H	3.03923802381185e-05	-0.291089302334433	0.375	0.447	0.544418707205417
PRDX3	3.09570024411382e-05	-0.342041973154216	0.593	0.635	0.554532784728109
ECHDC1	3.15771663295051e-05	-0.270497923646028	0.298	0.371	0.565641780460425
SCAND1	3.97924247114467e-05	-0.295053100060769	0.827	0.814	0.712801703856145
ADH1B	3.98624261564869e-05	-0.420085971700464	0.629	0.622	0.714055639741149
GNS	4.2492074821643e-05	-0.271516983279129	0.299	0.376	0.761160536280091
COX5A	4.28937017847284e-05	-0.256127989093664	0.789	0.806	0.76835488006984
ENSMMUG00000013491	5.110542197503e-05	-0.329188412848838	0.595	0.625	0.915451423838713
CYSTM1	5.3557276656759e-05	-0.320053831378747	0.854	0.861	0.959371496752523
CYCS	5.69730702001293e-05	-0.25063752634242	0.451	0.523	1
SDC2	5.81352098083466e-05	-0.26005512323428	0.141	0.219	1
GADD45B	5.94164854293043e-05	-0.256046386994171	0.265	0.35	1
ENSMMUG00000015946	6.13267033118995e-05	-0.257013077673699	0.383	0.443	1
CCN2	6.34974239046215e-05	-0.515738763851728	0.528	0.597	1
ITGA6	7.35452883193718e-05	-0.250255144145366	0.1	0.163	1
TSC22D3	7.4360219925845e-05	-0.361410145628365	0.409	0.456	1
PGLS	8.64926486895611e-05	-0.262059573691569	0.642	0.66	1
NFKBIA	0.000120398034262175	-0.313647954464036	0.432	0.487	1
TXNIP	0.000124542461741867	-0.344068024083089	0.886	0.901	1
PAK2	0.000131702935527031	-0.250063904936649	0.634	0.675	1
DNAH12	0.000179006597150104	-0.318670205641493	0.386	0.43	1
FUOM	0.000214504747964895	-0.500533920331528	0.297	0.356	1
CDK2AP2	0.000243223668824827	-0.257771682678311	0.36	0.42	1
PTGDS	0.00027884818411289	-0.533247563509361	0.05	0.101	1
RMDN3	0.000280973762196791	-0.44157000327635	0.355	0.405	1
ENY2	0.000283863460557721	-0.258696742887616	0.521	0.557	1
ENSMMUG00000061718	0.000347796385690855	-0.250504870777438	0.065	0.116	1
PDZK1IP1	0.000424989152241897	-0.268295874673739	0.124	0.184	1
GSTA1	0.000529132880636492	-0.271273620475976	0.929	0.899	1
MRPL34	0.000557543706374048	-0.262624224791247	0.485	0.517	1
CST3	0.000584246790780287	-0.544446026752625	0.567	0.616	1
KIF9	0.000594886571135227	-0.30946418010304	0.547	0.555	1
ENSMMUG00000060858	0.000602379826041352	0.304009798693286	0.758	0.65	1
LAGE3	0.000617667950873074	-0.271653838752382	0.403	0.445	1
C1orf194	0.000631172363163421	-0.253315972716211	0.561	0.589	1
CCN1	0.000707636269709748	-0.356785285468599	0.119	0.173	1
TPP1	0.000735181024949431	-0.292934350158843	0.233	0.291	1
NRP2	0.000797233580197763	-0.2931596244633	0.24	0.297	1
TYMS	0.000810402675185818	-0.372950103914317	0.088	0.143	1
ENSMMUG00000058325	0.000883494061039817	0.446085336571529	0.689	0.629	1
ENSMMUG00000006283	0.00138998198807739	0.269436361150199	0.806	0.749	1
CKS2	0.00149904591117427	-0.38078990853555	0.16	0.221	1
FDX1	0.00179358229033783	-0.252332802851273	0.103	0.152	1
CAMTA1	0.00205488183724855	-0.258810362274328	0.425	0.464	1
ENO1	0.00216871311809075	-0.335007436064544	0.71	0.684	1
ENSMMUG00000057196	0.00221365971016308	0.250550956462718	0.068	0.116	1
ROPN1L	0.00262936282879557	-0.296584282853761	0.743	0.721	1
CFAP54	0.00280102784342143	-0.260774520993547	0.543	0.538	1
TMC4	0.00302083731230268	-0.266776287149579	0.486	0.506	1
RPL23A	0.00312393284591402	0.285911882095816	0.842	0.781	1
COL21A1	0.00318319923351164	-0.323129532638315	0.402	0.42	1
RNF167	0.00327557962674441	-0.27930495462417	0.486	0.513	1
PSMB9	0.00337847439213789	0.278662468587248	0.646	0.553	1
MT1E	0.00344335423943573	0.599661421707707	0.927	0.911	1
ENSMMUG00000057837	0.0038171616502198	-0.256838908605178	0.179	0.226	1
RTN4	0.00418992083661891	-0.283064844037783	0.47	0.479	1
RBKS	0.00591925226987939	-0.265922624024792	0.36	0.39	1
RSPH14	0.0075005048397707	-0.279913558638294	0.567	0.567	1
WFDC2	0.0078548471453111	0.35208988163763	0.737	0.629	1
AHSP	0.00858801929132753	-0.26375925650645	0.183	0.23	1
MS4A8	0.00911658376068134	-0.335689717824898	0.647	0.665	1
CHST9	0.0100152134710221	-0.254142708524252	0.302	0.329	1
PIP	0.0102731961722496	-0.389756240680461	0.204	0.238	1
C15orf48	0.0104403628554917	-0.276685665197091	0.297	0.327	1
C9orf116	0.0108423759475769	-0.292816368698105	0.876	0.831	1
CXCL16	0.0120244372748695	-0.262654849440896	0.518	0.525	1
STMN1	0.015725750732348	-0.302616475327772	0.52	0.527	1
GPCPD1	0.0204298776587378	-0.251102862741299	0.379	0.405	1
SYNE2	0.021068058246994	-0.278623630273803	0.8	0.698	1
EFCAB2	0.0235619268004715	-0.258765552287508	0.631	0.614	1
LSM4	0.02483018669106	-0.257965325921252	0.464	0.473	1
ANP32B	0.0320414629268977	-0.259504094936637	0.509	0.508	1
CTSD	0.0589252484375857	-0.78764116613173	0.748	0.692	1
PTPRCAP	0.0602837386255987	0.261291391854353	0.156	0.118	1
TEX26	0.0614117099111617	-0.312247175664326	0.621	0.587	1
SCGB3A1	0.0792954553418301	-1.16050335512452	0.422	0.414	1
TFF3	0.31989813918711	0.381954330665473	0.542	0.559	1
S100A6	0.367644649363053	0.255257619143292	0.997	1	1
MAMU-A	0.666641758611864	0.308196814804258	0.963	0.973	1
