# Supplementary material for: mRNA-1273 vaccination protects against SARS-CoV-2–elicited lung inflammation in nonhuman primates
Source: JCI Insight. 2022 Jul 8;7(13):e160039. doi: 10.1172/jci.insight.160039 (PMC9310526; doi:10.1172/jci.insight.160039)
Supplement: Supplemental data set 1 [file jciinsight-7-160039-s122.zip › DEG_analysis/cDC.1_markers_D7.csv]

	p_val	avg_log2FC	pct.1	pct.2	p_val_adj
ENSMMUG00000009425	9.21487295492113e-11	1.87198361949168	1	1	1.65066019241502e-06
ENSMMUG00000058325	2.3004519946478e-09	1.78574886749374	0.96	0.84	4.1207996580126e-05
ENSMMUG00000052293	2.85322634125627e-09	1.69282552788973	1	1	5.11098434509236e-05
ENSMMUG00000045208	2.56146749960408e-08	1.85467745924588	1	0.52	0.000458835673204078
ENSMMUG00000058167	3.62285676303454e-08	-3.0712928902281	0.44	0.88	0.000648962331962378
RAMP1	2.25428636956021e-07	-2.2578227749231	0.48	0.92	0.00403810317379321
ZNF483	2.58859681248895e-07	0.942087278314776	0.94	0.52	0.00463695347021145
ENSMMUG00000051745	4.14029082178447e-07	1.78412099319371	0.86	0.32	0.00741650294906253
RPL37A	4.91848195709005e-07	1.08030114572525	1	1	0.0088104767297354
MRC1	6.38582040172066e-07	-1.52247221301038	0.04	0.52	0.0114389200856022
ENSMMUG00000022489	1.46520108028233e-06	0.910961672029948	1	1	0.0262461469510974
NAGA	4.57207560000116e-06	1.00430376851317	0.96	0.52	0.0818995902228208
PCBP1	6.07651221352202e-06	0.747991709809089	1	0.96	0.10884856328082
CYTB	7.0884312778029e-06	1.12445229983544	0.9	0.24	0.126975069479283
ENSMMUG00000011711	1.04438827824158e-05	-0.667300977847723	0.14	0.6	0.187081272281414
ENSMMUG00000050829	1.08210906007042e-05	0.997282186601264	1	1	0.193838195930414
ENSMMUG00000031426	1.11283463620783e-05	1.05328859968998	0.96	0.68	0.199342068383909
RPS18	1.19992164230425e-05	0.663395505150254	1	1	0.214941963785961
ENSMMUG00000030923	1.94582756584583e-05	1.01186881761038	0.9	0.6	0.348556091869963
ENSMMUG00000001210	2.20813375219443e-05	0.850077449101238	0.98	1	0.395542999030589
CD1A	2.85767879352977e-05	-1.37792587547387	0	0.32	0.511896002284987
ENSMMUG00000014648	3.12231636506688e-05	1.06687267242909	0.96	0.92	0.55930053047443
ENSMMUG00000052792	3.44093610270456e-05	0.810228624656513	0.9	0.48	0.616374884077469
ENSMMUG00000061125	3.44740638754188e-05	-1.19598017079007	0.96	0.96	0.617533906200376
ENSMMUG00000006283	3.44917825401101e-05	0.71475263528528	1	0.96	0.617851300640992
ENSMMUG00000065104	4.63493117235734e-05	0.931582731997481	0.98	0.64	0.830255220904371
BAALC	4.91005140889392e-05	-0.629476984217615	0.1	0.56	0.879537508875167
ENSMMUG00000047632	7.54206334081357e-05	0.797691558431834	0.94	0.8	1
ENSMMUG00000052747	7.65141136456557e-05	0.715287280284159	0.94	0.52	1
ENSMMUG00000044284	7.7798977377311e-05	0.909343030283411	0.98	0.84	1
ENSMMUG00000060377	8.17265312082791e-05	0.873957775963398	1	1	1
RPLP1	8.97314383517757e-05	0.607170977369198	1	1	1
ENSMMUG00000014786	0.000108014304686579	0.62741089674901	1	1	1
CD1C	0.000109232846588008	-1.81667033721817	0.08	0.44	1
ENSMMUG00000032370	0.000117232669214235	0.600547086414948	0.68	0.16	1
ENSMMUG00000047277	0.000137315165580401	0.723662521176801	0.7	0.28	1
RPS27A	0.000148670079493601	1.02467348646687	0.98	0.92	1
ND6	0.000155150145565273	0.806636364646481	0.62	0.16	1
ENSMMUG00000031981	0.000160654077497028	0.903989401817339	0.72	0.28	1
UBE2F	0.00016890422761409	-0.765048106616934	0.64	0.92	1
ENSMMUG00000016603	0.000169647542906851	0.846573136481053	0.96	0.84	1
ENSMMUG00000064692	0.000212846289790271	0.833653280507129	1	0.96	1
FCER1G	0.000215885875357651	-1.10629629786601	0.64	0.96	1
CASP9	0.000228586052544316	0.532155087520883	0.46	0.04	1
AKIRIN1	0.000229503002722863	-0.48959405943285	0.38	0.76	1
ENSMMUG00000005593	0.000265252686273424	-0.491520054503219	1	1	1
ZC3H10	0.00027709119669735	0.616563561839244	1	1	1
XCR1	0.000286843315286177	1.33291495280028	0.62	0.24	1
EDEM3	0.000290364500917826	-0.524805190656828	0.26	0.68	1
ENSMMUG00000056012	0.000311927854850645	0.74755986948224	0.92	0.8	1
H4C8	0.000352945138886372	-0.784445651694685	0.26	0.68	1
ENSMMUG00000062288	0.000356504526371116	0.496862025523008	0.48	0.04	1
NXPE3	0.000370375304221339	-0.77140642710844	0.52	0.8	1
PFN1	0.000391254045878643	0.646195982062824	0.98	1	1
CNBP	0.000399642828305375	0.446922069998948	0.98	0.96	1
ENSMMUG00000028777	0.000414071562969164	0.532297956085625	0.7	0.28	1
ENSMMUG00000061128	0.000435072423697649	-0.510403309270063	0.98	0.96	1
BTF3L4	0.000446349754360929	-0.603157104749117	0.44	0.76	1
ENSMMUG00000006463	0.000504080454316403	0.807095513855765	0.96	0.96	1
RNF187	0.000518403458658404	0.565474934146236	0.6	0.16	1
ZNF638	0.000519959928159349	-0.478180291435983	0.38	0.72	1
ENSMMUG00000002324	0.000536441403406472	0.793217185574559	0.94	0.96	1
VAMP5	0.000549067466356623	0.632736720383639	0.74	0.48	1
DECR2	0.000566258616122902	-0.613023385114026	0.72	0.96	1
SCLT1	0.00060635057238547	0.614613043606085	0.98	0.8	1
OXSR1	0.000607425643334349	-0.565594483606892	0.54	0.8	1
SPI1	0.000607425643334349	0.654793184010619	0.78	0.32	1
ENSMMUG00000009018	0.000646912554956529	0.704995342319969	0.96	0.96	1
SELPLG	0.000688266104907438	0.727340735293498	0.98	0.96	1
NAMPT	0.000718062927483141	0.531515526177996	0.54	0.12	1
IL13RA1	0.000787534353557822	-0.538896335050831	0.26	0.64	1
EEF1A1	0.00079407921584704	0.334702707663924	1	1	1
ENSMMUG00000006397	0.000867497891418856	0.68654786097418	0.84	0.52	1
TMEM176B	0.000915697864992716	-1.43843359511424	0.08	0.4	1
IQGAP1	0.000971166791509177	-0.666835193360707	0.96	0.96	1
ENSMMUG00000060858	0.000971166791509177	0.715074909858814	0.98	0.92	1
PFDN5	0.000971491502068236	-0.437985283130938	0.98	1	1
ENSMMUG00000029338	0.00101160891904732	0.555524280952567	0.56	0.16	1
TMEM30A	0.00107961360806244	-0.502015727969213	0.22	0.56	1
ENSMMUG00000041517	0.00113186456307872	0.47185659186768	0.46	0.08	1
IREB2	0.0011336418128438	0.464558458077974	0.64	0.16	1
RPL23A	0.00113912865053481	0.546354305894218	1	1	1
RUBCNL	0.00115446655268024	0.456425793112329	0.6	0.16	1
ENSMMUG00000063566	0.00121258441841016	-0.562264536059164	0	0.2	1
ENSMMUG00000001200	0.00122848378053653	0.694640247994052	0.9	0.72	1
SARAF	0.00123252662034415	-0.745830763776955	0.96	1	1
FXYD5	0.0014412255417788	-0.517926151188462	0.98	1	1
RPS29	0.00168194582878021	0.359758147766352	1	1	1
ENSMMUG00000050257	0.00177286917605801	0.609560638226564	0.5	0.12	1
RPS23	0.00181570225079896	-0.277133555482012	1	1	1
CD1B	0.00182264211878231	-0.417205369692324	0.02	0.24	1
ENSMMUG00000060287	0.00188618444312182	-0.682885415386123	1	1	1
METTL26	0.00192360646804674	0.367095283226558	0.4	0.04	1
ENSMMUG00000023553	0.0019286128703828	0.390242454924325	0.56	0.12	1
ENSMMUG00000064120	0.00195917178556314	1.20922785711138	1	1	1
CASP4	0.00202417196769438	-0.444652450017915	0.06	0.32	1
NDUFA5	0.00203315312547309	-0.456704676361617	0.38	0.68	1
HSP90AA1	0.00203474377229131	-0.581666001420116	1	1	1
PDCD6IP	0.00203935979902876	-0.673894050811341	0.46	0.76	1
NSUN6	0.00209433792392333	-0.477907402517747	0.04	0.28	1
DBI	0.00211282721252474	-0.481160033153004	0.96	1	1
LDB1	0.00211799330360816	-0.266576029486307	0.02	0.24	1
MTCH1	0.00212139161090852	0.455002186969471	0.68	0.32	1
ENSMMUG00000004539	0.0021850394113899	-0.459640265192411	0.86	1	1
ENSMMUG00000004941	0.00218649478296619	0.769965293233245	0.82	0.56	1
RPL6	0.00219397045276708	-0.313180617165956	1	1	1
TCEAL8	0.00220495382489874	0.381656971286699	0.5	0.12	1
NSMF	0.00225574029023997	0.377561943827793	0.38	0.04	1
ICAM3	0.00227087388397574	0.432876090971288	0.82	0.56	1
CLDN1	0.00228157686167791	-0.502417325130843	0.02	0.24	1
SLC35A5	0.00234070248373996	0.399393666404645	0.52	0.12	1
ENSMMUG00000050761	0.00235156638553291	0.518821443997919	0.42	0.08	1
RPS12	0.00236454425440022	-0.306734076929781	1	1	1
G6PD	0.0023667619786643	0.381574910657653	0.38	0.04	1
DCP2	0.00238721584005372	-0.591607419076808	0.26	0.52	1
ENSMMUG00000018687	0.00243336305900679	-0.541066308207035	0.84	0.96	1
XYLB	0.00245666028812884	-0.368363874020351	0.02	0.24	1
JAML	0.0026257970813984	-0.855639731040569	0.7	0.84	1
DCTD	0.00262614343127183	0.284396379878491	0.3	0	1
ACTR6	0.00262614343127183	0.274032142173658	0.3	0	1
ENSMMUG00000065175	0.00262614343127183	0.414590899518405	0.3	0	1
NUDT1	0.00269296270639859	-0.342837294380577	0.14	0.48	1
S100A11	0.0027131249039392	0.744070523786193	0.84	0.68	1
EBNA1BP2	0.0027305205440266	0.339504736970648	0.38	0.04	1
ENSMMUG00000006971	0.0027305205440266	0.339360857842361	0.38	0.04	1
DHRS1	0.00290856017376846	0.494010404286198	0.64	0.24	1
ENSMMUG00000032580	0.00293503635867347	0.761131026879435	0.82	0.6	1
CRIP1	0.00306160066081158	-0.900320032876057	1	1	1
RETN	0.00308826757269708	-0.349937442486668	0.06	0.32	1
NUCB1	0.00311295094070795	0.286271755258416	0.68	0.28	1
FNBP1	0.00313479257577527	0.549024623713354	0.9	0.64	1
PGAM1	0.0031870165549022	0.427609324653469	0.8	0.4	1
NDUFC2	0.00322580053463862	-0.403412201292878	0.9	0.96	1
ENSMMUG00000056654	0.00324422505986849	0.526770172954994	0.72	0.32	1
ENSMMUG00000056722	0.00327319418917955	0.494726692201127	0.4	0.08	1
SAP30BP	0.00327490243010635	0.460148756041422	0.44	0.12	1
CIR1	0.0033037348324964	0.45419765675145	0.54	0.2	1
MAP2K1	0.00349600325345297	0.517694389325843	0.74	0.4	1
ENSMMUG00000029987	0.00360314879443358	0.434342293597328	0.66	0.28	1
STAT1	0.00361480363574218	0.903320985358341	0.6	0.28	1
ERGIC3	0.00364013642316803	-0.439960897746266	0.86	0.92	1
ANAPC11	0.00365527917902801	-0.516100632956402	0.68	0.88	1
EIF3K	0.00366913923365207	-0.363839481253672	1	1	1
SINHCAF	0.00367802202785856	-0.618091344126632	0.26	0.56	1
LAGE3	0.00369513933726321	-0.48856475048572	0.86	0.88	1
APOL2	0.00372520921874428	0.875081691696449	0.54	0.2	1
KIF5B	0.00376681051398636	-0.786197503708279	0.64	0.84	1
ENSMMUG00000018157	0.00376791287402691	0.455253967280229	0.72	0.32	1
NLRC5	0.00378193521054248	0.420275881164141	0.66	0.24	1
IFI27	0.00391016669163138	1.49982334092241	0.28	0	1
GRINA	0.00391529151717431	0.340138096272329	0.48	0.12	1
BST2	0.00393630810632956	0.580791871487867	0.98	0.84	1
FAM118B	0.00397177281417667	0.278554642020346	0.46	0.08	1
RPL31	0.00400300870124233	0.476364783355631	0.64	0.28	1
SSBP3	0.00406175742238071	0.32127207221073	0.34	0.04	1
LDLR	0.0040816876504366	-0.251200972685568	0	0.16	1
ENSMMUG00000016009	0.00420987543372751	0.549071860824587	0.7	0.36	1
RBM10	0.00427639715561859	0.384900616742267	0.4	0.08	1
ENSMMUG00000015749	0.00438402700385244	0.457173451902379	0.42	0.08	1
ENSMMUG00000058037	0.00442276783514784	0.272126643427858	0.36	0.04	1
IL18BP	0.00451388792721647	0.708939033815833	0.66	0.28	1
ENSMMUG00000022428	0.00453173558664719	0.450752430505602	0.96	0.84	1
PTGES3	0.00453603915362199	-0.538582537782962	0.94	0.92	1
CD83	0.00458281037090495	-0.569742906564068	0.72	0.84	1
P2RY6	0.00480454653871939	0.381795621072286	0.58	0.2	1
CTBP2	0.0048558562095478	-0.653507972520671	0.24	0.48	1
PPDPF	0.00493224532776153	-0.613995546773113	0.76	0.96	1
OSTC	0.00502767157569095	-0.530960088124144	0.88	0.96	1
TYROBP	0.00504513186380537	-0.84359487665953	1	1	1
THAP7	0.00509229951422536	0.382978815941214	0.4	0.08	1
AP1S2	0.00522251871790163	-0.629101200202855	0.94	1	1
ENSMMUG00000064139	0.00540816883427983	0.787856645829748	1	1	1
IFI27L2	0.00549084916161221	-0.408431834576901	0.9	0.96	1
KHDC4	0.00561293110888034	-0.296984750024459	0.1	0.36	1
STRADA	0.00569685191452479	0.422233786081522	0.74	0.32	1
LIMD2	0.00571834601693109	0.51589994124838	0.94	0.68	1
NAV1	0.00577678891611981	0.258224248222287	0.26	0	1
HMGXB3	0.00577678891611981	0.285766372616568	0.26	0	1
TBC1D17	0.00577678891611981	0.34117659512762	0.26	0	1
BTG2	0.00579465076523883	-0.718580559911025	0.82	0.88	1
PIH1D1	0.00588579439390574	0.414790743202038	0.56	0.2	1
SLAMF9	0.00595050295762829	-0.560081761964976	0.28	0.56	1
MDH2	0.0059670607085302	-0.447934454964247	0.88	0.92	1
P2RY12	0.00598209060747926	-0.380108633344047	0.06	0.28	1
CUL1	0.00601726724571358	0.491925327235334	0.64	0.28	1
ENSMMUG00000055627	0.00622483695824368	0.486337685948764	0.72	0.36	1
H4C2	0.00623208137503856	-0.40682268984308	0.02	0.2	1
ENSMMUG00000040343	0.00626164079780076	0.505279994323216	0.7	0.36	1
STK10	0.00644667005447605	0.477487111263361	0.74	0.4	1
CABIN1	0.00651068372103771	0.354124439398364	0.32	0.04	1
IL16	0.00665950792447473	0.620375103868391	0.52	0.24	1
TSC22D3	0.00668980157174847	-1.04414215687279	0.66	0.88	1
CBR1	0.00670526020056168	0.433237876049654	0.62	0.24	1
MCUB	0.00674069222833039	-0.428749833006195	0.42	0.76	1
ENSMMUG00000045123	0.00674292690361081	0.449381151162042	0.98	0.8	1
CSF1R	0.00677190186300604	-0.949091765613454	0.22	0.52	1
ARF4	0.00680705937742311	-0.400838799448366	0.74	0.96	1
MTERF3	0.00687004837528101	-0.275268794178227	0.08	0.32	1
UCHL5	0.0069664151545886	-0.438614302960872	0.32	0.6	1
PAPOLA	0.00709921010425655	-0.491375138108628	0.56	0.84	1
LAMTOR1	0.00710379178847376	-0.336713752500688	0.92	1	1
ENSMMUG00000050016	0.00714027881963768	0.551163874540308	0.32	0.04	1
SS18	0.00714027881963768	0.3069927457866	0.32	0.04	1
FLOT1	0.00716180419093282	0.406365445470323	0.88	0.68	1
DNAJB9	0.00722837123235274	0.430971353148589	0.44	0.12	1
EPS15	0.00725520787575822	0.475161540136074	0.86	0.6	1
TNNI2	0.00726399389467824	0.721556339549235	0.5	0.2	1
MX2	0.00729640102303061	0.488280561942709	0.38	0.08	1
ENSMMUG00000058389	0.00735103771432285	0.65178189025572	1	0.96	1
ENSMMUG00000019371	0.00740557649095359	-0.669846028861379	0.82	0.96	1
C1H1orf54	0.00749574251693945	0.910193793563559	0.68	0.36	1
CNDP1	0.00752131429361979	0.388723505215211	0.48	0.16	1
RPS26	0.00760164147522017	-0.319960088520475	1	1	1
ENSMMUG00000050007	0.00772987930525585	-0.527912148073635	0.02	0.2	1
PSMG3	0.00778097908859583	0.335999407031207	0.4	0.08	1
WAS	0.00782416253602657	0.50124519994376	0.82	0.64	1
ENSMMUG00000063637	0.00785987717531606	-0.31232999152393	1	1	1
RPL27	0.00785987717531606	-0.263323752390975	1	1	1
ODF3B	0.00787858661639089	0.538080367196549	0.74	0.36	1
EMC6	0.00792686006064299	-0.422586962433177	0.7	0.8	1
AHI1	0.00796267029898216	-0.28235297574132	0.06	0.28	1
TSPAN33	0.0079664960480689	0.356420777531341	0.46	0.12	1
MAP2K2	0.00805679132756984	0.553591182696157	0.66	0.36	1
SSR1	0.00807009471157642	-0.489591529329052	0.56	0.76	1
TUBB6	0.00824724506355947	-0.624534846857519	0.44	0.64	1
IMMT	0.00840023768075646	-0.411827158543951	0.32	0.6	1
EHBP1L1	0.00847240624284044	0.326561696712853	0.24	0	1
TMEM106A	0.00847240624284044	0.269333231067099	0.24	0	1
TNPO1	0.00847472925945432	0.372751641888074	0.44	0.12	1
TFE3	0.00856579652749315	0.285811015574785	0.32	0.04	1
RCN2	0.00859455662148428	0.286545093620637	0.3	0.04	1
LILRA3	0.00870390743238727	-0.673643283557932	0.34	0.72	1
C18H18orf21	0.00880544988399837	0.290507787977298	0.4	0.08	1
GTF3A	0.00893765254274891	-0.707664572798533	0.48	0.72	1
MRPL32	0.00895457729431935	0.320833537978217	0.46	0.12	1
POLR2D	0.00897919350221129	0.342090484221839	0.42	0.12	1
MTAP	0.00899916373294107	-0.407109913970072	0.14	0.36	1
ENSMMUG00000061630	0.00900075304588438	0.270448541903304	0.38	0.08	1
CDH1	0.00901742330710562	-0.298693885957731	0.04	0.24	1
CCT5	0.00908035024810594	-0.532212782845521	0.86	0.96	1
EIF3F	0.0091213145204412	-0.442712068711866	0.98	0.96	1
CNST	0.00914357488090948	-0.329379347334626	0.18	0.44	1
MRPL24	0.0091672638212542	0.329001551476486	0.44	0.12	1
EIF3E	0.00923065554672401	-0.484966245444014	0.88	0.92	1
TTC1	0.00929139171997816	0.337729538205077	0.5	0.16	1
AMFR	0.00930746987547	0.289369663467411	0.46	0.12	1
MAP2K6	0.00934778622936503	0.350834673250859	0.58	0.24	1
PSMD2	0.00938219921503003	0.391998656135724	0.52	0.2	1
PNP	0.00955377023487597	-0.381579545007776	0.2	0.48	1
LGMN	0.009605755861023	0.523844887120413	0.8	0.52	1
TOLLIP	0.0097665445769423	-0.444643293343002	0.28	0.52	1
C12orf65	0.0098597510987601	0.376918545173136	0.3	0.04	1
ENSMMUG00000061959	0.0098597510987601	1.10218072672119	0.3	0.04	1
RTF1	0.00990987565235814	0.354404363980979	0.44	0.12	1
EML4	0.00994124500133282	-0.481626724271592	0.7	0.84	1
CSDE1	0.00997301522875071	-0.422898081138967	0.86	0.88	1
RAB7B	0.0100245092210747	0.6727204226353	0.86	0.64	1
IMPA1	0.0100888526527514	-0.449639553571083	0.1	0.32	1
ENSMMUG00000014947	0.0100943710223017	0.551312985214695	0.76	0.4	1
PRELID2	0.0103169472175448	0.265542836097587	0.3	0.04	1
RIPOR2	0.0104515725434419	-0.377824380776528	0.4	0.68	1
GNB2	0.0108879636425305	0.57564705316481	0.96	0.84	1
FTH1	0.0109077540972019	0.444068331038416	1	1	1
YWHAB	0.0109077540972019	-0.31793981103087	1	1	1
PGAM4	0.0109284250272755	0.319277071198724	0.42	0.12	1
C10H20orf24	0.0109779387091052	0.382139606632294	0.48	0.16	1
IL10RA	0.0111042408128759	-0.454918898924513	0.5	0.72	1
CCT6A	0.0111945302391154	-0.439193031228461	0.86	0.92	1
FUOM	0.0112616505129942	-0.45092173054514	0.96	0.96	1
ARL6IP4	0.0115539656686983	-0.514808804457643	0.62	0.8	1
CFAP298	0.0115941746231188	-0.365707296236419	0.3	0.56	1
FAM162A	0.0116055806420278	-0.489176583410781	0.52	0.72	1
MAMU-DRB1	0.0116304749524597	-0.263591223101959	1	1	1
PAQR8	0.0120058497313997	0.32434124210097	0.44	0.12	1
RPS2	0.0120075235228598	0.315742605261305	0.98	1	1
SERPINB9	0.0121484602631076	0.643707912444315	0.94	0.8	1
POLR2E	0.0122508430827783	0.61551780766882	0.7	0.48	1
OSTM1	0.0122600431810287	-0.394923435827729	0.3	0.52	1
FOS	0.0123642902705107	-0.885480182343967	0.76	0.84	1
H2AFZ	0.0124896958548494	-0.38293565858985	0.86	0.88	1
PRMT9	0.0126944723446095	0.489084213317331	0.48	0.2	1
KIAA0040	0.0127344998260018	-0.421300253192852	0.2	0.4	1
NMRK1	0.0127496633311722	0.304617374843007	0.42	0.12	1
RGS10	0.0127586038138161	0.539267116606568	0.9	0.92	1
RPS4Y1	0.0127815256600153	-0.600674909868013	0.92	0.96	1
CDK14	0.0128977465931182	-0.419207912016671	0.14	0.36	1
CHRAC1	0.0128977465931182	0.274700602175509	0.3	0.04	1
SLC52A2	0.0129253078228512	0.296013551882287	0.5	0.16	1
NDUFB11	0.0132038338725164	-0.362532719638171	0.96	1	1
RBFA	0.0132386398311931	-0.385143307675503	0.52	0.72	1
ENSMMUG00000020643	0.0132615226369496	-0.371051264688128	0.18	0.44	1
TM2D2	0.0134651498703008	0.308706986238793	0.34	0.08	1
ALDH3A2	0.0135311753044367	0.282792793250256	0.28	0.04	1
UROD	0.0135345222847712	0.304081441164075	0.56	0.2	1
YWHAZ	0.013619614243727	-0.464743219697027	0.92	1	1
H2AFY	0.0136236197783846	-0.459742512357521	0.94	1	1
MAPT	0.0136588091911873	-0.257799801333299	0	0.12	1
SLIT1	0.0136588091911873	-0.365940548617606	0	0.12	1
USP15	0.0137892217723103	-0.386347040185662	0.5	0.8	1
PTPRCAP	0.0138289299084619	0.6775753245044	0.68	0.32	1
ND4L	0.0140217119350879	-0.364694209374339	0.86	1	1
RIOX2	0.0140280193227027	-0.253449059041084	0.08	0.28	1
EMC3	0.0140483241158401	-0.533619003709287	0.34	0.52	1
ODF2	0.0141472932916238	-0.370362176967522	0.1	0.32	1
ENSMMUG00000056126	0.0142189071431845	-0.559421400319921	0.26	0.48	1
CYB5A	0.0142362677906002	-0.604464414186467	0.38	0.6	1
DSE	0.0142489417398161	0.704427845336912	0.82	0.56	1
DBNDD2	0.0143343381092252	-0.462258688477434	0.2	0.44	1
SCAMP3	0.0144857598589572	0.317692335253679	0.44	0.12	1
HINT1	0.0145057516986853	-0.375923812260477	1	1	1
UBA6	0.0147573047510408	-0.29798399445862	0.08	0.28	1
ENSMMUG00000054565	0.014764601039726	0.400081732179814	0.62	0.28	1
SLC4A7	0.014797450522452	-0.312673806001893	0.12	0.36	1
RWDD1	0.0149239351338062	-0.374411786355917	0.86	1	1
PARP12	0.0149600686856408	0.28616672182242	0.36	0.08	1
RPS9	0.0149639675581192	-0.287961806899299	1	1	1
IRF9	0.0150716379765866	0.472769834977774	0.7	0.36	1
UNC93B1	0.015220275535098	0.335061677830895	0.34	0.08	1
ENSMMUG00000055241	0.015220275535098	0.44507321481026	0.34	0.08	1
ENTPD1	0.0152380268346433	-0.412314038259462	0.38	0.6	1
HSD17B4	0.0154395235081784	0.289480098036519	0.9	0.48	1
NFYB	0.0154688990139551	0.261401267072487	0.28	0.04	1
ZFAND5	0.0155578936684474	0.458665680197214	0.62	0.32	1
B4GALT3	0.0156816490019693	-0.319353277746334	0.54	0.72	1
ENSMMUG00000051337	0.015711089815684	0.27651530786169	0.4	0.12	1
MTF2	0.0160317630505433	-0.290710672486636	0.16	0.4	1
EIF2B2	0.016167017176239	0.264817155379062	0.28	0.04	1
PNPT1	0.0163167540836994	-0.257825778879383	0.08	0.28	1
KRIT1	0.0163203157431883	-0.95151511684569	0.48	0.68	1
SLAMF8	0.016327030613019	0.615899887552957	0.52	0.24	1
ENSMMUG00000008587	0.016327030613019	0.716877931968887	0.52	0.24	1
CCDC88A	0.0166429980768071	-0.525499246563943	0.8	0.88	1
DNASE1L3	0.0166509566367766	1.25664061809743	0.58	0.28	1
ENSMMUG00000051893	0.0167108501063035	1.49305530123004	0.66	0.48	1
RAC2	0.016897540336862	0.582453957745609	0.54	0.24	1
WIPI2	0.0169035219272768	0.27148573018147	0.44	0.16	1
CASC3	0.0170930968658639	0.496597419569387	0.42	0.16	1
CCDC80	0.017149443774515	-0.295284409864033	0.08	0.28	1
JKAMP	0.0171737866880622	-0.341775373744986	0.18	0.4	1
IRF8	0.017179482610824	0.467183929849439	0.98	0.88	1
SLC39A10	0.017209430813101	-0.494111188754954	0.4	0.64	1
PLAUR	0.0172182559374431	-0.521450333661741	0.2	0.48	1
MALSU1	0.0174165061522077	-0.324256884789417	0.2	0.44	1
GABARAPL2	0.0174506958528602	-0.353533392113915	0.96	1	1
RPS13	0.0174514957301289	-0.278276684393179	1	1	1
MAP3K1	0.0174653126737624	-0.336854824849094	0.14	0.36	1
EMILIN2	0.017646768261657	-0.399058456473721	0.12	0.36	1
CCAR1	0.0177842685862254	-0.515377757798246	0.42	0.6	1
PFDN4	0.0177842685862254	0.309504738894136	0.58	0.28	1
ENSMMUG00000053539	0.0178695544345187	0.30954445113989	0.2	0	1
EOLA2	0.0178695544345187	0.337828485067384	0.2	0	1
OAS2	0.0178695544345187	0.275790621567929	0.2	0	1
OASL	0.0178695544345187	0.264837071282464	0.2	0	1
GMCL1	0.0178695544345187	0.26336960820783	0.2	0	1
ENSMMUG00000043332	0.0178695544345187	0.362564914608792	0.2	0	1
SIGLEC9	0.0178695544345187	0.258880029793262	0.2	0	1
MRPL11	0.0178956254926121	0.375190571352934	0.7	0.44	1
IDO1	0.0184302037461969	0.712235487264275	0.28	0.04	1
RGS14	0.0184889285935202	0.331306033424496	0.6	0.28	1
PCGF5	0.0185952802413583	0.327003624647617	0.34	0.08	1
ARHGDIA	0.0187965149528982	-0.399589803388594	0.9	0.96	1
SURF1	0.0189658849849117	0.374400200500487	0.52	0.2	1
OXA1L	0.019098424815412	0.423773324119861	0.8	0.48	1
LCK	0.0192495162254041	0.545982800249489	0.54	0.28	1
ISG15	0.0193007002184204	0.995910135904073	0.26	0.04	1
SATB1	0.0195325775963813	0.382127080340087	0.36	0.12	1
RPS17	0.0196955009654439	0.306854284787995	0.98	1	1
PLA2G7	0.019957538011836	-0.254893079596773	0.04	0.2	1
FBXO11	0.0200115792283498	0.323098598290675	0.38	0.12	1
DENND10	0.0201186775155778	0.292908561544752	0.34	0.08	1
COMMD2	0.0201718010242876	-0.313246965568862	0.12	0.32	1
MAEA	0.0204649159465078	0.310945428470315	0.42	0.16	1
TAPBPL	0.0204965791345753	0.537789420879871	0.88	0.68	1
DENND1C	0.0206314177473374	0.3748240209761	0.54	0.24	1
ZNF836	0.0207107643330998	-0.25324011743008	0.02	0.16	1
RNF5	0.0208056098489803	-0.381543524712603	0.74	0.96	1
NAAA	0.0208582176667396	-0.412978856516152	0.86	1	1
IDH2	0.0208582176667396	-0.426185434619434	0.9	0.92	1
ENSMMUG00000019238	0.0208948568017311	0.372548214190438	0.7	0.44	1
MBOAT7	0.0208949399503627	-0.368307651410036	0.06	0.24	1
TMBIM1	0.0209178749693653	0.332616345824378	0.6	0.24	1
IL4I1	0.0209204228448317	-1.67276099527871	0.18	0.4	1
CYRIB	0.0210710087257194	0.364627292646168	0.94	0.72	1
EIF5	0.0211153497495523	-0.442311514569065	0.7	0.84	1
ENSMMUG00000038088	0.0212049135312185	-0.363625865747549	0.26	0.48	1
DAP	0.0212554398471269	-0.372122313986141	0.66	0.88	1
RHOA	0.0215400808638254	-0.509787629770405	1	1	1
ENSMMUG00000062885	0.0216667844823916	0.31876519202168	0.44	0.16	1
TEX261	0.0220174154533789	-0.287564431384167	0.12	0.32	1
ASB2	0.0220652387504802	0.760492568106285	0.52	0.24	1
FGFR1OP	0.0220832944165834	-0.312994305044931	0.2	0.4	1
HIST1H2BH	0.0221827025887998	-0.355429009395224	0.02	0.16	1
ENSMMUG00000062238	0.0221827025887998	-0.348791390376579	0.02	0.16	1
RPL35	0.0221875038856441	0.266025304086204	1	1	1
ALOX5AP	0.0224079276005364	-0.885102325694077	0.4	0.68	1
PRKRA	0.0224127026403636	0.351091762846149	0.52	0.2	1
EZR	0.0224154685215657	0.37113801503238	0.82	0.6	1
SYAP1	0.0224347994042937	-0.363861591420045	0.28	0.48	1
SIPA1	0.0224347994042937	0.316148153807275	0.44	0.16	1
ENSMMUG00000062821	0.022607794962486	0.300646642502668	0.34	0.08	1
ERP29	0.0226955890455026	0.415594092646923	0.78	0.6	1
C5orf15	0.0227550967889515	0.330912731199585	0.42	0.16	1
SNAP23	0.0229420806587529	0.37579865057983	0.48	0.2	1
GNPDA1	0.0229941086599215	-0.286268228258011	0.12	0.32	1
BORCS7	0.0231114963963271	-0.293573453506091	0.3	0.52	1
ICAM1	0.0231448685989529	-0.393399943552924	0.56	0.68	1
XRCC1	0.0231925595371163	0.282728300348066	0.38	0.12	1
ASF1A	0.0232263721148072	0.266834299154798	0.44	0.16	1
DDX46	0.023380683444099	-0.457605988125311	0.64	0.88	1
ARPC2	0.023493854356889	0.395677626476308	0.58	0.32	1
ATP6V0E1	0.0235134954439782	-0.400162439841164	0.9	1	1
SLC35B1	0.0237231005342581	-0.336441389437881	0.32	0.52	1
RNFT1	0.0238857537592494	-0.393319329321921	0.36	0.6	1
LAMTOR5	0.023958072199154	0.339866501559409	0.84	0.6	1
ENSMMUG00000019832	0.0240082160592013	0.266256198073378	0.26	0.04	1
FAM167A	0.0240082160592013	0.269707671539048	0.26	0.04	1
UXS1	0.0240532935586228	-0.38881123011345	0.22	0.44	1
FTSJ3	0.0241550104212821	0.268669973587172	0.56	0.24	1
S100A10	0.0242323355592031	-0.360002001524594	1	1	1
LSM5	0.0242989608957666	-0.280626635927777	0.62	0.84	1
EIF3J	0.0243715036412892	0.367392858983495	0.78	0.48	1
PDHB	0.0246828565393176	0.30314051707593	0.64	0.28	1
ENSMMUG00000064068	0.0247534858126501	-0.321771838427928	0.1	0.28	1
GTF3C2	0.0248875147154041	0.250087262771269	0.32	0.08	1
TAGLN2	0.0249493256246967	-0.358421584014451	1	1	1
MAN1A1	0.0250746630877429	-0.379627029470472	0.32	0.56	1
ENSMMUG00000005139	0.025454940124768	0.438535478332123	0.6	0.32	1
SNX22	0.0255447467811155	0.544549491436828	0.8	0.56	1
MPST	0.025583893930793	-0.465839297437128	0.54	0.68	1
ENSMMUG00000063725	0.0257324097311569	0.314264304672187	0.18	0	1
FN1	0.0257324097311569	0.330468601214541	0.18	0	1
PGGHG	0.0257324097311569	0.256666485967319	0.18	0	1
TRAPPC12	0.0257324097311569	0.259230270267545	0.18	0	1
GPALPP1	0.0257324097311569	0.253410943548415	0.18	0	1
KIZ	0.0258711853411706	0.327952213319156	0.32	0.08	1
POLDIP3	0.0258793656847154	0.259760717824596	0.54	0.24	1
TBC1D15	0.0259059606126462	-0.295857026481297	0.1	0.28	1
ENSMMUG00000012203	0.0259692250420922	-0.379906739438098	0.52	0.64	1
ARFIP2	0.0261532770850367	-0.275281341905079	0.12	0.32	1
ISG20	0.0262362280614872	0.756994472549757	0.3	0.08	1
SLC35A2	0.0264268589952662	-0.252305129698739	0.14	0.36	1
RPL7	0.026438570079143	-0.287277856692778	1	1	1
MYL12B	0.026438570079143	-0.299477721397003	1	1	1
AKR7A2	0.0264711806412297	0.402784811161196	0.84	0.68	1
RIN3	0.0265442089728535	-0.258759625762691	0.64	0.8	1
AIF1	0.026814394056915	0.437717608993808	0.9	0.68	1
MOB2	0.0268882970022124	0.250495730411515	0.32	0.08	1
SEPTIN3	0.0268882970022124	0.278161651127803	0.32	0.08	1
NMT1	0.0270092232790272	0.356756920316318	0.64	0.32	1
RAB24	0.0270822514229739	-0.415927603862407	0.32	0.52	1
APOO	0.0272865875712676	-0.280151712899642	0.12	0.32	1
ATXN7L3B	0.0273180958186606	-0.330598346083373	0.46	0.72	1
CDK12	0.0274086111034275	-0.38775890417534	0.26	0.44	1
COX20	0.027558210221891	0.355353755944678	0.44	0.16	1
CASP3	0.0277789598618893	0.335147633827127	0.38	0.12	1
SMG9	0.0278279217474389	-0.332708836438812	0.16	0.36	1
NCBP2	0.0278799785531426	-0.269604940652353	0.68	0.8	1
CCDC186	0.0279019041333949	-0.290114536953763	0.44	0.68	1
SLC25A43	0.0279995396349949	0.476569718910352	1	0.88	1
PCYT2	0.0280105579255135	0.308024011918058	0.42	0.16	1
MAGOHB	0.0282893932183713	0.30250863658419	0.36	0.12	1
ZNF267	0.0282893932183713	0.364236646105013	0.36	0.12	1
MVP	0.028313047734912	0.46130980720376	0.94	0.8	1
UHRF2	0.0283506861512165	-0.342033824701634	0.1	0.28	1
TSPO	0.0284915078905356	-0.537920754064634	0.8	0.92	1
ETF1	0.0285030295580403	-0.286560218847906	0.4	0.6	1
CPVL	0.0285663415921559	0.719789552038575	0.82	0.92	1
EZH2	0.0285670998088962	0.272635905258327	0.24	0.04	1
BHLHE40	0.0286798464121981	-0.370950809068887	0.88	0.88	1
ZNF581	0.0287413142707147	0.403510422351762	0.76	0.44	1
ENSMMUG00000020200	0.0288931731805147	0.25890114975444	0.46	0.16	1
SH3BP5	0.0289812638467273	0.383177101618187	0.42	0.16	1
YEATS2	0.0289812638467273	-0.422339644625318	0.26	0.48	1
RGCC	0.0289812638467273	0.456550089003947	0.42	0.16	1
ENSMMUG00000012843	0.0291410644804467	-0.669926265016986	0.24	0.44	1
RAE1	0.0291410644804467	-0.339048476218267	0.24	0.44	1
ENSMMUG00000032410	0.0294575261743814	0.473320376450783	0.88	0.84	1
S100A6	0.0296486867610092	-0.391559142071054	0.98	1	1
ENSMMUG00000031947	0.0296889302811285	0.433573961431745	0.78	0.56	1
NFKBIA	0.0298795969370936	-0.905901682491841	0.86	0.88	1
ATP5F1C	0.0299742992148247	-0.342343306421223	0.9	0.88	1
TAF12	0.0299807877920351	-0.478629948752851	0.26	0.48	1
PCM1	0.0304805900518231	-0.34938869471035	0.34	0.56	1
CD48	0.0305017276862715	0.473516262573733	0.98	1	1
IFI30	0.0305017276862715	-0.561155712370841	1	1	1
GPR157	0.0306658920950687	0.380685892535442	0.3	0.08	1
ACSL3	0.0308531735170927	-0.317046686610384	0.2	0.4	1
ENSMMUG00000029973	0.0310098005964767	0.304638905833442	0.42	0.16	1
MRPL40	0.0313010022212593	0.369543434711957	0.66	0.4	1
TBRG4	0.0313093758692966	0.296708579567513	0.32	0.08	1
CTSD	0.0314444784122764	0.315924057870373	0.5	0.2	1
ACO2	0.0315766229068366	0.423909153480496	0.78	0.52	1
JUN	0.0317612650822275	-0.791140676003914	0.62	0.76	1
USP9X	0.0318687964938046	0.284639376247989	0.3	0.08	1
ENSMMUG00000012690	0.0323810597449862	-0.38925908146841	0.14	0.32	1
KIF20B	0.0324657994340206	0.43687076356638	0.5	0.24	1
TBRG1	0.0324657994340206	-0.307546762586031	0.34	0.56	1
NSDHL	0.032534398261907	-0.269339964043943	0.24	0.48	1
MCFD2	0.032534398261907	-0.341664194941488	0.26	0.44	1
STING1	0.0328919743913122	-0.379974474870006	0.22	0.48	1
OXER1	0.0328919743913122	0.347162088011648	0.38	0.16	1
BLOC1S6	0.0329148787340908	0.284346791992128	0.62	0.32	1
ADRB3	0.0330245051726292	-0.412935351782734	0.38	0.6	1
CUL5	0.0331526020988729	0.284275955805395	0.64	0.36	1
IER3	0.0331651063749897	-0.622449314005848	0.2	0.4	1
SCARB1	0.0331834434284143	-0.452017638321614	0.98	0.92	1
SMIM29	0.0332370661620971	-0.28748797009366	0.3	0.52	1
LBH	0.0334601946119367	-0.841792549912395	0.24	0.44	1
SERPINA1	0.0336100267590724	-0.475349175576423	0.12	0.32	1
CMTM1	0.0336526460140877	0.421608426815809	0.4	0.16	1
COX19	0.0336607271757189	0.345253185891193	0.44	0.16	1
NARF	0.0337489077913248	-0.269892753088315	0.16	0.36	1
FCHO1	0.0338150083468393	0.394062339700321	0.36	0.12	1
SLC43A3	0.0339002194200935	0.27566922800146	0.24	0.04	1
RALBP1	0.033952473193988	0.269264279302515	0.48	0.2	1
PYCARD	0.0341387942251886	0.554559352045576	0.64	0.36	1
ETV6	0.034253110391503	0.292815515337383	0.56	0.28	1
DNAJC17	0.0343756405160921	0.268414533806536	0.34	0.12	1
PSME2	0.0343940316875805	0.594663925282171	0.9	0.8	1
API5	0.0345730329454075	-0.360200690272135	0.34	0.52	1
OPN3	0.035054345750744	-0.380800404084182	0.16	0.36	1
TRMT1L	0.035054345750744	-0.271641883479901	0.16	0.36	1
RGS2	0.0354334699885625	0.283307025955673	0.56	0.32	1
IRF2	0.0354344716130861	0.323734346296506	0.42	0.16	1
TP53I13	0.035497384806516	0.417658676337316	0.6	0.32	1
DNAJC10	0.0356508333591774	-0.271809032431495	0.34	0.56	1
GOLGA5	0.0356714967587691	0.338124701297689	0.72	0.48	1
RNF145	0.0357230721713841	0.250966602657188	0.3	0.08	1
PSMD12	0.0357377811647753	-0.338497018263179	0.28	0.52	1
DDX39B	0.0357852859008019	0.353407263138692	0.84	0.6	1
ESCO1	0.0358178039047634	-0.292278191260455	0.24	0.44	1
PARP6	0.0360751794436406	0.359291400688336	1	0.96	1
LDHA	0.0360751794436406	-0.569274941981725	1	1	1
PRNP	0.0361702225129308	-0.375386452155793	0.32	0.52	1
ENSMMUG00000000700	0.0368033487238771	-0.329143814287914	0.34	0.52	1
MAPKAPK2	0.0368866160249776	0.250108893908875	0.16	0	1
SCGB1A1	0.0368866160249776	0.26937378099775	0.16	0	1
SLK	0.0369079108088653	-0.385320851524247	0.22	0.4	1
CDC42	0.0370838249786468	-0.287787166972185	1	1	1
ENO1	0.0370838249786468	0.457045733349276	1	0.96	1
CST3	0.0370838249786468	0.740625373957634	1	1	1
HSPA9	0.0372043000703773	0.282459919027907	0.72	0.44	1
THOC7	0.0372502107400855	-0.297017053828168	0.5	0.72	1
ARL11	0.037500484881003	-0.362085883089561	0.3	0.48	1
BAZ2B	0.037554583842028	-0.293790060426523	0.2	0.44	1
SDHD	0.0376060184291753	0.295887490682287	0.58	0.28	1
GDI2	0.0381163834846815	-0.28777455442624	1	1	1
SLC25A6	0.0381163834846815	-0.25693838515838	1	1	1
MRPS18C	0.0384195326026563	-0.323837117716941	0.38	0.6	1
PTPN11	0.0385050790941297	-0.330512500472929	0.36	0.52	1
TMEM268	0.0385337126401704	-0.421946798729798	0.1	0.28	1
TRA2A	0.0387122374219137	-0.302410857640667	0.64	0.72	1
TRAPPC2L	0.0387242724148388	0.260965699293934	0.54	0.24	1
NEMF	0.0387628151500882	-0.434143119314112	0.46	0.6	1
BIRC2	0.0389528068362331	0.292272039135154	0.52	0.24	1
PARG	0.0390225610881744	-0.278983548249315	0.08	0.24	1
GOLGA2	0.039096800576797	-0.257069531456796	0.26	0.48	1
RBM25	0.0392440401229398	0.339140495926508	0.62	0.32	1
ENSMMUG00000040135	0.0392440401229398	-0.286928534629901	0.46	0.64	1
NCF4	0.0393540801055281	0.3461441704	0.58	0.32	1
DNAJC7	0.0397494482872096	0.322246002974065	0.4	0.16	1
LZIC	0.0399053799673006	-0.414404691090118	0.38	0.56	1
CD151	0.0399053799673006	0.256199507893111	0.54	0.24	1
NUP85	0.0402137277616175	0.272537714756626	0.46	0.2	1
SLFN5	0.0402161151691525	0.367747713512192	0.22	0.04	1
MGAT2	0.0403091378734948	0.370155019879331	0.5	0.24	1
PARP14	0.0410752151351017	0.410727332990906	0.4	0.16	1
MIER2	0.0410752151351017	-0.292443094558731	0.26	0.44	1
NDUFV2	0.0411235656367757	0.399972561299041	0.92	0.76	1
PDCD2	0.0414832004056	0.332820631826131	0.64	0.4	1
CTTNBP2NL	0.0415512547125468	0.260331750212166	0.5	0.24	1
LIMS1	0.0419226079715524	-0.277379156355167	0.52	0.72	1
ASCC1	0.0420440464209996	-0.254055571646599	0.18	0.36	1
RAB10	0.0420652333566527	-0.28099030609999	0.62	0.76	1
ENSMMUG00000060325	0.0424592746109208	0.282364989158675	0.34	0.12	1
RPS3A	0.042494475083369	-0.260796646395688	1	1	1
CYCS	0.0427349787079245	-0.284694497632403	0.6	0.76	1
CD40	0.0429412442673281	0.47767117100984	0.76	0.56	1
ENSMMUG00000012019	0.0431109404519772	-0.29323653488215	0.68	0.88	1
EXOC5	0.0432587837467948	-0.261083182034853	0.38	0.6	1
LSP1	0.0436531785204044	0.322373172114467	1	1	1
ENSMMUG00000052382	0.0437683031622206	-0.290851710531382	0.1	0.28	1
DDX23	0.0439273565058097	0.269050388254325	0.52	0.24	1
BCKDK	0.044135962945076	0.346329355137787	0.66	0.4	1
ENSMMUG00000023144	0.0442935368211947	-0.67655812281661	0.72	0.8	1
ECE1	0.0444669162747587	0.340303217762519	0.7	0.4	1
CSNK2B	0.0447532483962976	-0.373958422859491	0.9	0.92	1
ZC3H13	0.0447718472360097	-0.345644114625942	0.44	0.64	1
AGPAT2	0.0448152622053302	0.363483551842477	0.56	0.32	1
MPEG1	0.0452080032209882	0.541321016637133	0.72	0.44	1
CYB5B	0.0453092275757323	-0.306931802880368	0.3	0.48	1
GADD45A	0.0456415429459236	-0.423651076323266	0.1	0.28	1
ENSMMUG00000031100	0.0456415429459236	-0.476365095104956	0.1	0.28	1
AHSA1	0.0457217260173691	0.306443003573443	0.62	0.36	1
FXR1	0.0460366062382895	-0.408237560101132	0.4	0.6	1
SNRPD2	0.0460445665064971	0.312506949507469	0.96	0.96	1
C10H20orf27	0.0461408642001296	0.405191967382146	0.76	0.52	1
DBN1	0.0464076346813975	0.546643550609654	0.62	0.44	1
TMEM11	0.0467355618746823	-0.291668691962709	0.3	0.48	1
MRPS14	0.0469613402361394	-0.280580758159528	0.36	0.6	1
SRPRA	0.047022666946623	-0.355309765705677	0.5	0.6	1
KRTCAP2	0.0472905485940276	-0.338101383109332	1	1	1
IVNS1ABP	0.0476250125710726	0.370403583245893	0.78	0.56	1
MNAT1	0.0482790600886534	-0.392588437909245	0.26	0.44	1
G3BP1	0.0483411977323775	0.321365587433011	0.82	0.56	1
MRPL22	0.0483947395043228	0.261100543960814	0.46	0.2	1
NME3	0.0483947395043228	0.343413101611928	0.46	0.2	1
TCERG1	0.0486980899134088	-0.25885680493857	0.2	0.4	1
DCAF8	0.0490412331193291	0.262209389575605	0.38	0.16	1
MARCKSL1	0.0495911129245115	0.258109293633961	0.22	0.04	1
ARNTL	0.0496799754303376	-0.338735640086012	0.14	0.32	1
PHF20L1	0.0497017590599744	-0.320411356249197	0.3	0.48	1
ANKRD11	0.0499577670973257	0.325332608659337	0.6	0.36	1
FERMT3	0.0502379246190846	0.361380211804499	0.82	0.48	1
ACRBP	0.0503728366941644	0.269175228908935	0.34	0.12	1
NSMCE1	0.0507955599715595	-0.308860005567806	0.48	0.68	1
SCO1	0.0509303552090298	0.261909429967976	0.42	0.2	1
RPS19BP1	0.0511136817346237	0.337697207961825	0.62	0.36	1
RPS15	0.0511794969987519	-0.254327291138172	1	1	1
CCNT1	0.0512917557968188	-0.36376993989492	0.2	0.36	1
XBP1	0.0513767018397623	0.438531417410638	0.48	0.24	1
EIF1AX	0.051548227394075	-0.333847243724832	0.48	0.56	1
ENSMMUG00000028695	0.0526925707518904	0.417832071017509	0.14	0	1
ENSMMUG00000062894	0.0526925707518904	0.621043751483317	0.14	0	1
FLII	0.0529636914359464	-0.30247279221996	0.78	0.84	1
UTP11	0.0530736657688743	0.263237888227636	0.32	0.12	1
SAMD9L	0.0531198292349644	-0.40278286599661	0.44	0.6	1
TBC1D25	0.0531800721330222	-0.41334799207985	0.56	0.76	1
NDUFS7	0.0532974324268654	0.375256372688846	0.92	0.64	1
CLNS1A	0.0538556269079246	-0.470648986619671	0.62	0.68	1
PTP4A2	0.0538807904562275	0.359624840714531	0.7	0.44	1
PLEKHF2	0.0541546604804056	0.266482124943225	0.42	0.2	1
NUB1	0.0542587276149602	0.430065062806299	0.5	0.24	1
C1QBP	0.0544429177538916	0.397452757897396	0.8	0.6	1
LRRK2	0.0544917114380926	0.408591520658308	0.54	0.28	1
ADD3	0.054543355477298	-0.348409502882821	0.28	0.44	1
HNRNPK	0.054561395221907	0.318747947932322	0.94	0.88	1
CCDC85B	0.054625339055765	-0.254600302554498	0.4	0.6	1
CTSB	0.0547020976516584	-0.777304046743405	0.8	0.88	1
DNAJA1	0.054951433334259	-0.307545245757969	0.82	0.92	1
COX7A1	0.0549617124677997	0.353296977150385	0.66	0.4	1
LTA4H	0.0551478562340101	-0.540544641700308	0.54	0.68	1
SRSF5	0.0553033206771201	0.255694218052757	0.74	0.44	1
SP100	0.0553033206771201	0.339118811320233	0.74	0.44	1
ATP5MC2	0.0553327003506705	0.339942823891502	0.98	1	1
C15H9orf152	0.0553327003506705	0.996687080485648	1	1	1
HIGD2A	0.0557930382536679	-0.340817081254059	0.76	0.88	1
TIMM8B	0.0560146177989016	-0.314068125313871	0.56	0.68	1
STK17A	0.0562404035685379	0.331657063771009	0.46	0.2	1
S100A4	0.0564589155570512	-0.6247461168976	0.5	0.72	1
LIN37	0.0565195448872834	0.251529174586938	0.36	0.16	1
KAT14	0.0567928468903874	-0.354038391792399	0.2	0.36	1
UFC1	0.0572542656728374	-0.466748005453546	0.78	0.84	1
FOSB	0.0573359378768996	-0.469203066841073	0.48	0.6	1
SNX13	0.0574646388908587	-0.251058772119364	0.12	0.28	1
PHF14	0.0574646388908587	-0.310569198352833	0.12	0.28	1
ARID4A	0.0575101062983498	0.294933316989863	0.38	0.16	1
UGDH	0.0576642880916048	-0.26713519416569	0.06	0.2	1
GCDH	0.0576642880916048	-0.259471995078232	0.06	0.2	1
SRRM2	0.0576974672587471	-0.390314888746452	0.74	0.76	1
CNOT8	0.0577228306338282	-0.311812966773124	0.44	0.6	1
TRIM22	0.0581018670975505	-0.391801223383976	0.7	0.8	1
MX1	0.0587108251919604	0.570613805534744	0.2	0.04	1
SBDS	0.0587540891833281	0.336737081338018	0.5	0.28	1
CAND1	0.0591625801689603	0.340241939732247	0.58	0.36	1
SLC25A11	0.0593421601550627	0.252129810730133	0.38	0.16	1
RAP1GDS1	0.059449190693472	-0.264690831426087	0.34	0.52	1
ENSMMUG00000008718	0.0596948368242503	-0.385584143798727	0.18	0.36	1
FARSB	0.0596948368242503	-0.314062769319872	0.18	0.36	1
ZNF770	0.0597380972331061	-0.252008436826494	0.12	0.28	1
SF3B1	0.0602893665061529	-0.328346883297298	0.74	0.8	1
FCGR2B	0.0604815954189963	-0.439783139828162	0.06	0.2	1
CD36	0.0604815954189963	-0.54879371631868	0.06	0.2	1
ATG4B	0.0607263893515782	0.270026663201489	0.32	0.12	1
CLASP2	0.061064318226057	-0.33057964187309	0.44	0.56	1
GALNS	0.0610825233043767	-0.252604489077914	0.86	0.92	1
SERF2	0.0611839126520273	0.322530876579299	0.48	0.24	1
SCGB3A1	0.0614647955157269	0.437171394405343	0.34	0.12	1
NPTN	0.061962867197893	-0.4302042335784	0.72	0.76	1
TTC39C	0.0622661479687126	0.275847691813226	0.44	0.2	1
JAZF1	0.0625736602245339	-0.351581702935531	0.26	0.48	1
P4HB	0.0627195690282436	-0.362492282149633	0.68	0.76	1
CCNL1	0.0627600052602807	-0.321439682826842	0.66	0.88	1
COPE	0.0628584046402519	-0.263807268456639	0.96	0.92	1
PSME1	0.0628771193828857	0.317018072316089	1	1	1
PRDX5	0.0633652352563708	-0.341882729091832	0.82	0.96	1
APOL6	0.0637643441781674	0.442926976244161	0.2	0.04	1
PDCD1	0.0638777439286947	-0.491032657803784	0.18	0.36	1
IFNAR2	0.0643670098627191	-0.318598387040276	0.64	0.72	1
BACH1	0.0648644271035058	0.286156260037771	0.42	0.2	1
FBXO27	0.0648830493587041	0.269991332012927	0.32	0.12	1
FAM98C	0.0651175009786737	-0.269149236093544	0.32	0.48	1
PSMB10	0.0658928734212026	0.270645839910016	0.9	0.84	1
STAT3	0.065906382923707	0.250640393228325	0.6	0.32	1
GNAI3	0.0659279033594533	0.298930974093087	0.64	0.4	1
ENSMMUG00000000350	0.0661871234329957	-0.270647397480163	0.24	0.4	1
PLPP1	0.0668089661210935	0.309856126552939	0.42	0.2	1
RPP21	0.0668089661210935	-0.316530536731103	0.3	0.44	1
NUAK2	0.066840776516057	-0.300232771124512	0.02	0.12	1
OSBPL5	0.066840776516057	-0.311650242819198	0.02	0.12	1
PM20D2	0.0675880378102128	0.377579591496708	0.8	0.68	1
SLC27A5	0.0676210004102727	-0.322099318054726	0.04	0.16	1
ENSMMUG00000047203	0.0682755999647424	0.41967330892717	0.36	0.16	1
EAPP	0.0691433674174023	0.281560483655836	0.66	0.32	1
PSIP1	0.0692077362931843	0.286927424786274	0.34	0.16	1
SLC2A3	0.0692430747894802	0.341689477512224	0.38	0.16	1
TMEM87A	0.0694749499341265	-0.320107032036698	0.28	0.44	1
EAF2	0.0695901933541794	-0.329605229033285	0.12	0.28	1
ENSMMUG00000056354	0.0697623741236762	0.401392088543837	0.56	0.36	1
SH3GLB1	0.0697765502112905	0.335667962625246	0.52	0.28	1
RER1	0.0698047112010676	0.290199726556108	0.86	0.8	1
HSF1	0.0699223112555952	-0.390342559287748	0.4	0.64	1
SCYL2	0.0699881245395329	-0.309776255198041	0.16	0.32	1
POGZ	0.070603501602063	-0.263727081974435	0.18	0.36	1
SDHC	0.0708420991203557	0.311389789023845	0.42	0.2	1
PNKP	0.0708420991203557	-0.414128735793121	0.3	0.44	1
ENSMMUG00000019505	0.0713692835016759	0.470541266641795	0.8	0.72	1
GGA2	0.0713777544458343	-0.337736118490984	0.26	0.4	1
ZNF789	0.0714093478253952	-0.256835240278803	0.22	0.4	1
RAB8A	0.0716463877776515	-0.256055992856939	0.76	0.84	1
ILK	0.0717924576331587	-0.357822355795121	0.58	0.68	1
EVL	0.071895527120158	0.48975693246569	0.6	0.44	1
RPP38	0.0722514178323364	-0.287472793421564	0.12	0.28	1
ENSMMUG00000030374	0.072446926199192	-0.324867092162722	0.16	0.32	1
IDH3G	0.0729930243187577	-0.288808236492007	0.68	0.76	1
RSL24D1	0.073002200396135	0.278507040435871	0.86	0.72	1
CD81	0.0734746696144348	0.370020258209257	0.72	0.48	1
CCL4L1	0.0735660727894085	0.311278967133426	0.38	0.16	1
RHNO1	0.0736914574195656	0.277168846103755	0.4	0.2	1
ZFP36	0.0738646670693616	-0.271549439703263	0.9	0.96	1
UQCRQ	0.0747335532988272	0.37204847664947	0.88	0.96	1
PSAP	0.074849378868911	0.372145002246607	1	1	1
TLK2	0.07486814773141	-0.267509191193692	0.24	0.4	1
SNRNP48	0.0749760027403105	-0.292531518733489	0.16	0.32	1
GIMAP7	0.0751175830348701	0.302362991966248	0.12	0	1
CD3E	0.0751175830348701	0.375640120393674	0.12	0	1
RALY	0.0752142512876695	0.271508053292859	0.58	0.36	1
SKIL	0.0763091518211519	-0.313809184169427	0.2	0.36	1
UBA52	0.0767026250891524	-0.262918686199727	1	1	1
SDHAF2	0.0769920408165521	0.258579951279315	0.64	0.4	1
ARMC1	0.0770167472860357	-0.306483669549894	0.34	0.48	1
RAB11FIP1	0.0772634864497073	-0.413907699193711	0.32	0.48	1
CLEC9A	0.0773693466092549	0.506069635790835	0.7	0.36	1
SH3BP1	0.0778706677590444	0.28948086725003	0.54	0.28	1
ECSIT	0.0778706677590444	-0.304308879403506	0.42	0.52	1
KDM7A	0.0781073190613945	0.269334682211495	0.38	0.16	1
C1QC	0.0782461416685042	0.390973957191953	0.24	0.08	1
SLC9A7	0.0782461416685042	0.31284043962344	0.24	0.08	1
AKAP7	0.0787806828364033	0.259563345181701	0.32	0.12	1
PGLS	0.0793727686234092	-0.525230659947083	0.9	0.88	1
APTX	0.0795384347672226	-0.294340963915449	0.1	0.24	1
DPY30	0.0799648771281651	0.252809418475195	0.54	0.28	1
EGR1	0.0802834263557441	-0.272731233253256	0.32	0.52	1
FYTTD1	0.0810002624113489	-0.30993058159499	0.52	0.64	1
ENSMMUG00000006206	0.0813865653375911	0.380915702659725	0.76	0.52	1
CSTB	0.0814975960134146	-0.36407814661379	0.98	0.96	1
CLNK	0.0815529501058339	0.378459338948691	0.8	0.6	1
PTPRE	0.0820046842160723	0.349063890445458	0.76	0.56	1
ID3	0.0820679067749077	-0.443773405734497	0.4	0.6	1
BCL2A1	0.0820679067749077	0.829127632409579	0.52	0.36	1
CXCL16	0.0823656183943602	0.647239519240748	0.98	0.76	1
TMEM59L	0.0830886971446711	0.318125404943135	0.8	0.56	1
ZEB1	0.0832431413911876	-0.341502778838436	0.18	0.32	1
BAZ1A	0.0834103511642479	0.425811791884917	0.56	0.4	1
ELOC	0.0834103511642479	0.253473457629928	0.6	0.32	1
GOLGA7	0.0834585565933102	0.303119735776945	0.68	0.48	1
ZNF134	0.0840088950632349	-0.312178350636292	0.14	0.28	1
CARHSP1	0.0840686760535079	-0.333764862011385	0.42	0.6	1
HYI	0.0842378334681618	-0.264679060728618	0.4	0.6	1
ANXA1	0.0843692541157137	-0.455034871355186	0.9	0.92	1
ENSMMUG00000004441	0.0844930453937512	0.280691667853069	1	1	1
ENSMMUG00000006979	0.0851762548701147	-0.446763600977145	0.52	0.64	1
EMG1	0.0853400818814343	0.276439011173909	0.54	0.32	1
ST8SIA4	0.0855445503041173	-0.324017866190286	0.58	0.68	1
SEPTIN9	0.0860957657218235	0.331401184100576	0.74	0.6	1
ST13	0.086168086623842	-0.276078581439331	0.88	0.84	1
CLIP1	0.0864671298446852	0.251652602164049	0.52	0.28	1
CTNND1	0.0865405263014196	-0.277854844573882	0.3	0.48	1
CGAS	0.086556667278684	0.276418067412461	0.42	0.2	1
ADAR	0.08664296069245	0.305032261415363	0.62	0.36	1
CAMLG	0.0867710754182624	-0.268546968763262	0.76	0.8	1
NCKAP5L	0.0870165335942725	-0.26210184034653	0.14	0.28	1
CISD2	0.0870321373328215	-0.335318638852573	0.5	0.64	1
CYP2S1	0.0872084079588111	-0.465180442172318	0.7	0.76	1
ZNF589	0.088485868570445	-0.268728179442124	0.26	0.44	1
TTC24	0.0886579203465478	0.34289896690443	0.18	0.04	1
EIF3A	0.0895842844817181	-0.401757512525068	0.74	0.8	1
ITGB7	0.0897278796436044	0.415399073535349	0.66	0.4	1
YBX1	0.0904707959315504	0.348286587893528	0.92	0.8	1
SSR3	0.0906177429465216	-0.290877213885791	0.92	0.88	1
NASP	0.0916166871820701	-0.292073457391066	0.46	0.56	1
ZNF706	0.0917423821894858	-0.445844677576638	0.74	0.8	1
COX6B1	0.0918007345234173	-0.3002633305582	0.94	0.96	1
EPRS1	0.0926125801112695	-0.406301685298425	0.36	0.48	1
TUBB	0.0929116125924444	-0.254723913063215	0.98	1	1
DYNLL1	0.0929116125924444	-0.298493216114156	0.98	1	1
TMPO	0.0932923783603579	-0.319314764038949	0.14	0.28	1
ARL8B	0.0937656432300584	-0.28026619624796	0.5	0.64	1
PPP1R15A	0.094347865326047	-0.26949862611935	0.54	0.68	1
TRIO	0.0947624354769917	-0.267807627392329	0.16	0.32	1
ARHGDIB	0.095115836603961	-0.381913136189556	0.96	1	1
H1-4	0.0951458429292064	-0.273089883365514	0.44	0.6	1
GMPS	0.0953236621138771	-0.30515475527422	0.22	0.36	1
C1H1orf35	0.0957619987228502	0.390934435701068	0.46	0.24	1
IFI35	0.0959364452863728	0.314262644738619	0.52	0.32	1
CARD11	0.0959478763008963	0.338449670298313	0.52	0.28	1
CERS5	0.0965926352612819	-0.257773798729294	0.3	0.48	1
PPP1R10	0.0972857556463697	-0.267363017325734	0.48	0.68	1
KCNAB2	0.0976430268281826	0.255522853530967	0.48	0.24	1
SH3GL1	0.0978161318541223	-0.296911055415009	0.24	0.4	1
PTPN1	0.0978519245836528	-0.404928796156668	0.56	0.68	1
SUCNR1	0.098068250404674	0.313172808000006	0.48	0.28	1
RAB32	0.0982312032631821	0.344305437361047	0.76	0.64	1
MAMU-DOA	0.0994827738934832	0.269379446091333	0.6	0.32	1
DST	0.0994973832260451	0.297110286213491	0.54	0.32	1
PLP2	0.0995222769969677	-0.269722929750812	0.86	1	1
CALCRL	0.0999922847129911	-0.367991691709695	0.68	0.76	1
CDK4	0.100238896412935	-0.294970194736879	0.36	0.48	1
C1GALT1	0.101442513860262	-0.298827127102901	0.26	0.4	1
SH3TC1	0.101957916167922	0.257345093998548	0.42	0.24	1
CASP12	0.101957916167922	-0.261107031367425	0.3	0.48	1
GPAA1	0.102230402773223	0.284325000719824	0.74	0.56	1
MRPL17	0.103021778926644	-0.508946011834364	0.5	0.6	1
CA9	0.103021778926644	0.278747548148499	0.6	0.4	1
EEF2K	0.103335643183913	0.262871350041731	0.44	0.2	1
TXNDC17	0.103520553452677	-0.390575860200447	0.42	0.52	1
CNN3	0.103531764969852	-0.261657489008398	0.2	0.32	1
STK17B	0.103616989229224	-0.525111847611333	0.58	0.72	1
BRD2	0.104443424754427	-0.297688761238708	0.78	0.88	1
SEMA4A	0.104751272584137	0.312533200599477	0.84	0.64	1
NDUFAF4	0.105593616080981	0.251827802202877	0.34	0.16	1
PMPCA	0.105593616080981	0.276231750666392	0.34	0.16	1
AP3M2	0.105834298490646	0.294021160063857	0.28	0.12	1
CXCR3	0.105923675470882	0.398859290614066	0.52	0.36	1
BBX	0.106243038970332	-0.3684673930903	0.4	0.52	1
LTV1	0.106328296236637	-0.403161171267287	0.54	0.64	1
AKR1B1	0.106376371921063	-0.321809931639869	0.84	0.92	1
SLC3A2	0.10644916917405	0.307438255940451	0.4	0.2	1
ARID5A	0.10644916917405	0.256236187720757	0.4	0.2	1
TMX2	0.106931207933165	-0.252435470971719	0.14	0.28	1
ENSMMUG00000059019	0.107080834395133	0.369931080917037	0.1	0	1
CCK	0.107080834395133	0.269500371497087	0.1	0	1
TBC1D9B	0.107316567492734	-0.276627756665097	0.26	0.4	1
RNF113A	0.107841068695418	-0.276984236600412	0.3	0.44	1
RBX1	0.109164329345391	0.304653297047868	0.96	0.84	1
SPTSSA	0.109934757027485	-0.257743114893902	0.42	0.56	1
AP3S2	0.110892010536958	-0.340027744821706	0.46	0.52	1
LGALS3	0.1113797990894	-0.289247823090113	0.58	0.68	1
PPIH	0.111493923044174	0.269228779027722	0.66	0.4	1
AP2M1	0.111711115273447	-0.33288219265196	0.9	1	1
SRGN	0.111751889396417	0.274850645142267	0.96	0.96	1
IKBKG	0.111816691071973	0.37090825841458	0.8	0.68	1
STAC3	0.112690654341832	-0.281910992020577	0.64	0.72	1
VPS26A	0.113398454722958	-0.255337786173321	0.3	0.48	1
ENSMMUG00000020549	0.113398454722958	0.2524542001909	0.42	0.24	1
CYB5R1	0.11343180575621	-0.485025128938905	0.2	0.32	1
STN1	0.113813938021804	0.253578271234829	0.38	0.2	1
BIRC3	0.113813938021804	0.603570505978792	0.38	0.2	1
UBL7	0.1139435303827	0.27010023135798	0.82	0.6	1
ENSMMUG00000006075	0.11419092482115	0.36032686748313	0.66	0.44	1
PLAAT4	0.11431961706341	0.282732134079008	0.24	0.08	1
UBE2K	0.115145404569932	-0.310436467627533	0.48	0.56	1
ENSMMUG00000001354	0.115802938021223	0.253408394921821	0.44	0.24	1
TRA2B	0.116172515405585	0.286186516324568	0.84	0.84	1
PTGER4	0.116495440331494	0.430570587822215	0.44	0.28	1
MUS81	0.116818118257131	0.300404136751553	0.4	0.24	1
SVIP	0.116818118257131	0.278989831345792	0.42	0.2	1
ILKAP	0.117395211689116	-0.269857699249203	0.4	0.52	1
MGST3	0.117803078375207	-0.299039314425887	0.86	0.88	1
GTF2I	0.11818778193174	-0.273050205797535	0.56	0.68	1
PIK3CD	0.118397099467483	-0.259433543503905	0.22	0.4	1
TBC1D10A	0.119486155466514	0.272097578936124	0.42	0.24	1
CAMP	0.11954158053026	-0.448361563324435	0.66	0.76	1
EPB41L3	0.119870590932092	-0.281421081882059	0.26	0.4	1
SLC15A3	0.119937562092608	-0.258395667148319	0.3	0.44	1
H1-3	0.119982250540928	0.525146377499937	0.46	0.28	1
RPL22L1	0.120682908937358	0.367464493429901	0.94	0.8	1
TMEM86A	0.120693393307815	-0.296242881431301	0.2	0.36	1
BIN1	0.121585706972606	0.427838145983573	0.7	0.52	1
PSMC3	0.121585706972606	0.26680415171991	0.72	0.48	1
ENSMMUG00000063172	0.121780988247065	0.277563022554576	0.34	0.16	1
SCN9A	0.122104057237012	-0.297431612870229	0.14	0.28	1
EIF3L	0.122257617042001	-0.250003218423502	1	1	1
NDUFA9	0.122274628531997	-0.265898695372264	0.7	0.68	1
CAT	0.122391943734878	-0.410357426492722	0.72	0.84	1
RANBP1	0.122417666563617	-0.28544719883195	0.54	0.64	1
RESF1	0.123121867903026	-0.336639522117866	0.3	0.44	1
ZCCHC8	0.123355027744598	-0.29752946036563	0.12	0.24	1
LAP3	0.123397656196008	0.561543178695696	0.9	0.88	1
GALNT1	0.124051275979367	-0.337336265173102	0.22	0.36	1
CD2	0.124461915910322	0.323619006352607	0.56	0.36	1
KCNE3	0.124980661847123	-0.253124619360603	0.1	0.24	1
EIF2A	0.125077318466753	-0.253863155174747	0.34	0.44	1
LRRC42	0.125167857742155	0.266062778319503	0.22	0.08	1
PSMD1	0.125716442236326	0.275557934183055	0.44	0.28	1
CLEC2B	0.126084847760294	0.311834637701835	0.52	0.32	1
FDFT1	0.126276725294038	-0.417166074787574	0.64	0.72	1
MSMO1	0.126564868705633	-0.444003538222691	0.26	0.4	1
EIF4E2	0.127167814803481	-0.360351884145912	0.66	0.8	1
LEPROTL1	0.127589016263943	-0.477968580279935	0.62	0.64	1
CYP27A1	0.127870879312105	-0.629411865842924	0.58	0.68	1
ORMDL1	0.128719145951097	-0.290416560354441	0.44	0.52	1
GLIPR2	0.129988680307716	-0.333847725751033	0.64	0.76	1
RO60	0.130261586839262	-0.311726979895251	0.42	0.56	1
UBLCP1	0.130571584093266	-0.29371596353395	0.24	0.36	1
ENSMMUG00000054038	0.13062305197925	0.274151653810843	0.98	1	1
ARAF	0.131004886192601	-0.251467048757422	0.58	0.64	1
MTPN	0.131272504159933	0.340455884164186	0.9	0.72	1
MAN1B1	0.131773888254427	0.25491489077345	0.36	0.2	1
HSD17B12	0.132018897818102	-0.288035204809013	0.46	0.56	1
CHMP2B	0.132685378511891	-0.30371896698719	0.48	0.56	1
CRYBG1	0.133389457049516	-0.307884833519542	0.42	0.56	1
PPM1J	0.133505346456715	-0.315135250619974	1	0.92	1
CTCF	0.133655575799601	-0.253308553514253	0.28	0.4	1
CAAP1	0.134222662981871	-0.280700226175853	0.24	0.36	1
SDHA	0.134878331430417	0.266998962675508	0.8	0.8	1
TOR3A	0.135139402530139	-0.251345889152511	0.46	0.56	1
DHCR24	0.13568728227233	-0.253463472515984	0.06	0.16	1
PTPN2	0.135904770378196	0.285509803557603	0.78	0.56	1
MYH9	0.136431075785328	-0.270592181909783	0.96	0.96	1
CLIC1	0.136442229298515	-0.312342515901765	0.98	1	1
SQLE	0.136719337520539	-0.309890252889143	0.16	0.28	1
CALM3	0.1372082875364	-0.345812415674947	0.28	0.4	1
CHORDC1	0.137520494290084	-0.350173827699326	0.44	0.56	1
SPN	0.138037427924528	-0.318375834423144	0.66	0.68	1
ACADM	0.138331720737322	-0.496841457561492	0.34	0.44	1
DHPS	0.138975826577665	0.253920277760559	0.36	0.2	1
PLBD1	0.139088092999262	-0.356046099122231	0.88	0.88	1
GYG1	0.13992662583998	0.282751793423671	0.56	0.36	1
NFKBIB	0.140760498299214	-0.463756980335025	0.46	0.52	1
ENSMMUG00000013256	0.140833396387259	0.434113193753663	0.38	0.2	1
CNOT7	0.141053462725058	-0.341200307684492	0.38	0.48	1
CASP1	0.141743887460233	-0.432355981413507	0.52	0.6	1
C11H12orf57	0.14245948428198	-0.29557598008062	1	0.96	1
ENSMMUG00000055690	0.14245948428198	0.748288020888182	1	1	1
MAMU-F	0.142793979560769	0.30013879987603	0.76	0.56	1
CXCL9	0.142843001865603	1.22783442733846	0.22	0.08	1
SPOP	0.144058878004448	-0.354530433299866	0.46	0.52	1
AP2A2	0.145835401214671	-0.300478163663995	0.4	0.52	1
ENSMMUG00000058439	0.146280756739713	-0.340171119014309	0.12	0.24	1
PPP6R1	0.146736588267026	0.376784540524027	0.6	0.48	1
EVI2B	0.147625765363922	0.28333792814434	0.88	0.72	1
TAF4B	0.147755092221153	-0.36041757414032	0.06	0.16	1
TAX1BP1	0.148266197730562	-0.339596617295019	0.7	0.72	1
EMP3	0.148620642935552	0.428604033960511	0.96	0.88	1
TIFAB	0.148825650257181	0.285822492603989	0.56	0.4	1
BRI3	0.149437909901417	0.266533452876253	0.44	0.28	1
ENSMMUG00000001764	0.150230419491883	0.484516510214814	0.88	0.64	1
TNFRSF10A	0.151153030538906	-0.301226510019427	0.18	0.28	1
FAM107B	0.152307220198608	0.596878638346685	0.5	0.36	1
ITGA4	0.15326838904159	0.302625164289527	0.66	0.44	1
NGFR	0.15367302048826	-0.420231650165652	0.24	0.36	1
EIF3I	0.154261832613879	-0.26647736260296	0.8	0.92	1
ANXA5	0.155099601955853	-0.295064947118627	0.96	1	1
ANP32A	0.155397345328764	-0.295178137459644	0.86	0.72	1
CTSC	0.15551428040459	-0.258455955629072	0.76	0.76	1
CD58	0.156089561821715	-0.496963298022452	0.6	0.64	1
VCPIP1	0.156284700738263	-0.272490038537471	0.26	0.4	1
EIF3M	0.156637825372684	-0.256281706923803	0.94	0.88	1
ARHGAP4	0.156829150119915	0.28221594299368	0.56	0.36	1
GPR34	0.159125679398554	-0.262867857142148	0.22	0.36	1
MRPL18	0.159620445583436	0.286728121531914	0.68	0.6	1
FMNL1	0.159842303329997	0.31191006479911	0.66	0.48	1
EIF3D	0.159994873617543	0.261774543064772	0.6	0.4	1
WDR74	0.16009089423675	0.376159235528619	0.64	0.48	1
FUNDC2	0.160471713721614	-0.359912847868211	0.4	0.48	1
RBM26	0.162287832930341	0.252917910916077	0.3	0.16	1
LTB	0.163035720505757	-1.03232280378698	0.18	0.32	1
PPID	0.163526876121296	-0.304899165486059	0.3	0.4	1
NR4A3	0.164045683834786	-0.298538696850255	0.16	0.28	1
ENSMMUG00000063607	0.164068795546555	0.490966005014022	0.7	0.6	1
ENSMMUG00000030384	0.164221969585823	-0.278716569681156	0.4	0.48	1
HNRNPDL	0.164962528285572	0.28523257870222	0.92	0.88	1
ZDHHC24	0.165083059797453	0.252872525723136	0.64	0.52	1
TBC1D9	0.166331015161504	-0.259350542595473	0.24	0.36	1
ELOVL5	0.166595181532973	-0.260508742922875	0.9	0.88	1
H1-0	0.166862359673755	0.29030591637479	0.2	0.08	1
TNFSF12	0.167566971302888	0.420079314921917	0.74	0.52	1
ATG16L2	0.167708257384642	-0.279562056463138	0.18	0.32	1
ABHD17A	0.167852893847144	0.301172947848564	0.32	0.16	1
APEX1	0.168004041226592	-0.29200464492491	0.72	0.76	1
CXHXorf21	0.168701935913271	-0.251562826014972	0.26	0.4	1
DNAJC25	0.169454317744727	-0.30777440265183	0.82	0.88	1
LGALS3BP	0.169459080178938	0.371894118767996	0.5	0.32	1
CTSS	0.170069181708998	-0.283111549233005	0.9	0.88	1
HMGN3	0.170370690507683	-0.661629356581201	0.78	0.84	1
UBAP1	0.170720046618414	-0.259021092221947	0.24	0.36	1
PNN	0.170837745332862	-0.253013860670106	0.5	0.6	1
SNRNP200	0.170837745332862	-0.257965947832332	0.5	0.6	1
ARL2BP	0.170946070952908	-0.307633553740865	0.54	0.64	1
UHMK1	0.171029381368338	-0.277443650144137	0.54	0.6	1
CHM	0.17155524374839	-0.30072776012022	0.32	0.44	1
CD44	0.171911870174097	-0.443240302190515	0.92	0.88	1
MT1E	0.172083198726977	0.588346839707295	0.44	0.24	1
ARAP1	0.172332720038342	0.261827501602613	0.2	0.08	1
FYB1	0.172349067692864	0.255450244636422	0.32	0.16	1
UBE2L6	0.173334863491823	0.43130547572167	0.5	0.32	1
DOK2	0.173793916288586	-0.323903879202811	0.1	0.2	1
HIF1AN	0.173793916288586	-0.265409834504169	0.1	0.2	1
VAMP8	0.173823806517194	-0.285041625831651	0.94	0.96	1
IGHMBP2	0.175181613765332	0.259400336235879	0.36	0.2	1
VDAC2	0.175467642095236	0.2675883190596	0.94	0.84	1
SLC41A1	0.175868787940284	-0.291218515572491	0.38	0.52	1
ARHGAP5	0.17618438068336	-0.263359101304658	0.34	0.44	1
PLCB2	0.177353916675218	0.2622295781744	0.72	0.52	1
TBC1D10B	0.177353916675218	0.284468839269078	0.72	0.52	1
IAH1	0.177376579836643	-0.273175933909851	0.58	0.68	1
ZNFX1	0.177787605325398	0.310889776226863	0.42	0.24	1
STX11	0.179165256642897	0.383799508824575	0.24	0.12	1
CISH	0.179272207615172	-0.543926869570366	0.4	0.52	1
SLC39A6	0.179308993564941	-0.283039967496005	0.2	0.32	1
SNX18	0.179884855760251	-0.475722433641149	0.4	0.48	1
CRIP2	0.180718399085659	-0.292301036416142	0.04	0.12	1
GBP3	0.18106110755848	0.945028493810532	0.54	0.4	1
PIK3CG	0.182460017990863	-0.296815795536963	0.6	0.68	1
RGS16	0.182888041306079	0.442671433515	0.14	0.04	1
FXYD6	0.182888041306079	0.27571239928871	0.14	0.04	1
FZD2	0.183854567711615	-0.315429823183939	0.14	0.24	1
ADCY7	0.184315348832995	0.344418569896079	0.78	0.64	1
SMARCA2	0.18554174609543	0.28873090390953	0.54	0.44	1
APOE	0.188951225549104	-0.911607686343033	0.36	0.48	1
TERF2IP	0.189208487563833	-0.283444834639566	0.3	0.4	1
ANXA4	0.189248137182304	0.261227572486499	0.78	0.72	1
TMEM219	0.190614678282194	0.292899573898299	0.82	0.6	1
ENSMMUG00000006499	0.1920863168087	0.250634275978597	0.84	0.68	1
RAB11A	0.194737356784449	-0.29680959196369	0.78	0.88	1
CKS1B	0.195509824506561	-0.327427068870769	0.22	0.32	1
TMEM109	0.197680583254718	-0.403098111047734	0.54	0.68	1
U2SURP	0.198005751004498	-0.280142953831559	0.54	0.64	1
MCM4	0.199133728511009	-0.299435453456912	0.1	0.2	1
MINDY3	0.199133728511009	-0.251123929166179	0.1	0.2	1
PEA15	0.199493820979627	0.310155677537007	0.74	0.6	1
CCND1	0.20089909106521	0.619045552581152	0.52	0.4	1
ENSMMUG00000017113	0.201041967262757	-0.254813839633051	0.18	0.28	1
HDLBP	0.201312859236343	0.251762706618192	0.66	0.48	1
TRERF1	0.202093391378385	0.312911713502563	0.46	0.28	1
VPS36	0.2043886932571	-0.255368319641653	0.48	0.6	1
CLIC4	0.205870990103162	-0.356541681840232	0.1	0.2	1
RNF167	0.206237475295371	0.358651049360418	0.56	0.4	1
GTF2A2	0.206244146750673	-0.259180589591724	0.6	0.68	1
NUP62	0.20666058729252	-0.576973950044735	0.52	0.56	1
ZCCHC7	0.206951483026551	0.273565344779025	0.42	0.28	1
UBE2E2	0.207881545650974	0.271311444515079	0.5	0.36	1
ZNF296	0.207881545650974	0.282044987142964	0.5	0.36	1
SLAMF7	0.208109703704533	-0.254540040276362	0.98	0.96	1
MAP3K8	0.20957029673762	-0.319979375346009	0.46	0.52	1
PSMA5	0.210954895166607	0.257503855093114	0.6	0.4	1
RHOH	0.211182092493993	-0.258496321224762	0.22	0.32	1
IL7R	0.212469753093113	0.270089942096174	0.24	0.12	1
VCL	0.212469753093113	-0.316052346543546	0.16	0.28	1
HSPH1	0.213360113674282	-0.563358022508989	0.74	0.68	1
LAT2	0.216026869848992	-0.281543237421862	0.6	0.6	1
RXRA	0.216602847961416	-0.292935765506231	0.22	0.32	1
TRAPPC1.1	0.217357406515269	-0.28569624975741	0.78	0.72	1
XRN2	0.21754096668253	-0.263259721427098	0.6	0.64	1
TRIM25	0.220635690264337	0.349307148986672	0.44	0.32	1
C1H1orf162	0.223217817954546	-0.296373340549803	0.7	0.72	1
SLC25A10	0.223963641767685	0.270424665896271	0.56	0.4	1
SLTM	0.224224177331473	0.262423513901934	0.58	0.44	1
LSM12	0.22594271510262	-0.288117389613595	0.36	0.44	1
SERPINB1	0.226905898033986	0.253195895439192	0.96	0.88	1
TATDN1	0.230316355823758	-0.308458014326004	0.24	0.36	1
NTPCR	0.230616732331137	-0.289331615439756	0.16	0.24	1
B4GALT1	0.230892469426616	-0.275833590380719	0.36	0.44	1
RMDN1	0.230925854697101	0.254042830272171	0.5	0.36	1
TNFAIP3	0.232931027272591	-0.272128777975262	0.2	0.32	1
DAP3	0.233124217555786	-0.329641686051813	0.3	0.4	1
ARL6IP6	0.234159134321281	-0.310384201793991	0.44	0.52	1
EXOC6	0.234508292828455	-0.297726838493285	0.4	0.44	1
ITM2C	0.237171212967809	-0.344878848669215	0.4	0.52	1
SARS1	0.239298818128808	-0.303147732024869	0.64	0.68	1
FES	0.240282053031161	0.278431259914091	0.6	0.44	1
SPG21	0.242513078971909	0.294063910597494	0.78	0.64	1
MFAP1	0.24338889731482	-0.262170034406173	0.26	0.36	1
ATF7IP	0.243794343172457	-0.281505109598694	0.3	0.4	1
CKS2	0.246068370688362	0.461598887808894	0.64	0.48	1
CTSA	0.248350806587035	-0.303118552262282	0.78	0.72	1
TMEM59	0.249132238825043	-0.257176971496429	0.92	0.88	1
TIGIT	0.251435102855002	0.263225927680532	0.12	0.04	1
AQP3	0.25207148164987	-0.41122884037291	0.76	0.88	1
TGFBR1	0.253137763639654	-0.359801213575107	0.24	0.36	1
TCEA3	0.253654742147753	-0.355387419376008	0.12	0.2	1
TTC9C	0.257287603102301	-0.302438152903394	0.22	0.28	1
CFLAR	0.259023451653405	0.252558819484595	0.52	0.36	1
PHIP	0.261606915704104	-0.418213285164904	0.46	0.48	1
IL6ST	0.262629585858824	0.274170855494956	0.48	0.36	1
ENSMMUG00000057308	0.262629585858824	0.35783397319558	0.48	0.36	1
DNM2	0.262802901722672	0.257843815359635	0.36	0.24	1
SYNGR2	0.263442553271074	-0.396279576516971	0.96	1	1
ITM2B	0.263445949165244	-0.251456046729825	1	1	1
IL1B	0.263523977530507	-0.374552896371598	0.16	0.28	1
PNMA1	0.266418337918241	-0.253019659639728	0.2	0.28	1
FAM50A	0.267313779306593	-0.265903016339467	0.46	0.52	1
PELI1	0.267939698625535	-0.252819713174687	0.4	0.52	1
ATP6	0.268274719722935	0.387566867608719	1	1	1
ENSMMUG00000012273	0.26946393523993	0.535805817169601	0.52	0.36	1
ADAMTSL4	0.269560035121844	0.297248158627881	0.46	0.36	1
MT1X	0.270317387878251	0.52935064455484	0.12	0.04	1
NSA2	0.270708359116278	-0.257535736615295	0.98	0.96	1
PSMC4	0.274852716896118	0.401100719778644	0.62	0.56	1
TNF	0.275517111307349	-0.2806263062527	0.14	0.24	1
IDI1	0.278795897818059	-0.420125808715945	0.16	0.24	1
TNFRSF1B	0.279935797082812	-0.356792250812563	0.28	0.36	1
ABI3	0.284171000971495	-0.27174252392092	0.58	0.68	1
VPS13C	0.284256665080328	-0.294882189987262	0.72	0.8	1
CD38	0.284651731673771	-0.29431401664376	0.36	0.44	1
ENSMMUG00000000671	0.285307108729309	0.302012774256312	0.72	0.6	1
CEP290	0.285313003120547	-0.307070042453155	0.12	0.2	1
ARHGAP31	0.286112079246218	-0.262442421269457	0.56	0.64	1
MRPS15	0.287601821644335	-0.260922721304913	0.56	0.56	1
SSRP1	0.288870998190171	-0.250255217678886	0.5	0.56	1
ENSMMUG00000005482	0.293493561083186	-0.306044453427163	0.26	0.32	1
RNF213	0.296031984512096	0.420980830635722	0.38	0.24	1
DNAJC19	0.297280884076931	-0.347941686253965	0.48	0.52	1
ENSMMUG00000041076	0.29743356878512	-0.578129565138394	0.34	0.44	1
PLEK	0.29760895085946	0.433877444536413	0.76	0.6	1
CNOT1	0.299155079895776	-0.288729359700888	0.44	0.48	1
NSMCE2	0.300065591917769	-0.348650065993861	0.26	0.32	1
OMA1	0.300925858659173	0.484141351944927	0.44	0.32	1
SOAT1	0.301816090033323	-0.300318478293319	0.24	0.32	1
SLC25A44	0.301816090033323	-0.686234859599721	0.24	0.32	1
NR4A1	0.302271933338759	-0.310487259056011	0.38	0.48	1
GDI1	0.303880896459536	-0.326040503792868	0.56	0.56	1
KMT2C	0.311855830358814	-0.25390031519009	0.68	0.68	1
NET1	0.31394646620172	0.275091485668634	0.56	0.44	1
HMGCS1	0.315785812148296	-0.473042261929528	0.54	0.56	1
SF3B4	0.317116661634518	-0.277103968835598	0.5	0.52	1
ENSMMUG00000019376	0.320687089953881	-0.250087675421777	0.36	0.44	1
ENSMMUG00000011278	0.322554024934498	-0.259448821580241	0.24	0.32	1
TMEM230	0.322917349053119	-0.292492289052891	0.68	0.68	1
FMNL2	0.325086690801447	-0.25188696820325	0.3	0.36	1
DAPK1	0.325714615492973	-0.314525693576952	0.22	0.28	1
STAT2	0.32732825915305	-0.297272343802399	0.26	0.32	1
ATP6V1D	0.329029048282683	0.2609255387432	0.82	0.76	1
ENSMMUG00000051392	0.330410370620014	0.254806543799173	0.82	0.64	1
ENSMMUG00000003411	0.333401707512754	0.361279523645729	0.22	0.12	1
ERGIC2	0.333648304517313	0.26570349674342	0.66	0.52	1
GOLIM4	0.334387669031477	-0.436859857697327	0.26	0.32	1
RPS6KA3	0.334899696139876	-0.277767051644403	0.36	0.4	1
CD59	0.335329509845581	-0.345948787056279	0.82	0.84	1
MRPS26	0.33740351438302	-0.399861649032816	0.52	0.52	1
FOXN3	0.338774857546768	-0.317447232101733	0.28	0.36	1
ADAP2	0.340854996457727	0.286677602166386	0.54	0.44	1
STAMBPL1	0.344199894728637	0.435327988840781	0.3	0.2	1
NUFIP2	0.344351880295499	-0.314698079073111	0.38	0.44	1
EIF2S2	0.344841149052378	0.255504579285082	0.9	0.88	1
CCDC9	0.34613357736453	-0.251638419301057	0.14	0.2	1
DNAJB1	0.349178063661128	-0.337979696981877	0.58	0.56	1
TRAF3IP3	0.364643363350444	0.252769853396865	0.38	0.28	1
ADH5	0.366271113085835	-0.316948907194236	0.6	0.56	1
IRF1	0.367546934064776	0.571428566813879	0.62	0.48	1
NCF1	0.369392732223717	-0.371415977391361	0.38	0.24	1
SPATS2L	0.373034526011733	-0.265649918269851	0.44	0.48	1
GSN	0.374600104877623	-0.258155823690599	0.98	0.96	1
RUNX3	0.378538593842884	-0.325239446517896	0.5	0.52	1
SIGLEC1	0.380942834900402	0.254480080310588	0.14	0.08	1
UPF2	0.382970233900573	-0.294841220091882	0.7	0.68	1
GOLGA4	0.383580224410664	-0.300937551761775	0.38	0.4	1
ENSMMUG00000052035	0.385116986958712	-0.279598443834631	0.58	0.6	1
LSM4	0.393373913805146	-0.340483396549834	0.8	0.72	1
ADA2	0.397543738287238	0.253859072421	0.66	0.6	1
GTF2B	0.398775841789434	-0.255002002382089	0.68	0.6	1
RFTN1	0.4023449671144	-0.274113591698366	0.48	0.52	1
CDK2AP2	0.405223186059054	-0.393311626658596	0.64	0.68	1
DDAH2	0.406329785439832	-0.269171387098957	0.24	0.32	1
HSP90B1	0.40876179718452	-0.406380057467057	1	0.92	1
ARHGEF3	0.418423070840222	-0.287558172018446	0.26	0.32	1
ENSMMUG00000014831	0.419521862975564	-0.32615189424235	0.38	0.4	1
GNA15	0.436026378739115	-0.277105825304007	0.54	0.56	1
RABEP1	0.441405982447512	-0.27853941464391	0.48	0.48	1
C11H12orf45	0.448071224420112	-0.36814945517591	0.98	1	1
MAMU-DOB	0.449817843373962	0.273294107814278	0.74	0.68	1
HERPUD1	0.457306452608991	-0.263729916421992	0.86	0.8	1
ENSMMUG00000021246	0.464343475780283	-0.297416676981659	0.58	0.48	1
ATOX1	0.475363272543433	0.276221172354485	0.94	0.92	1
SERTAD1	0.475932186237195	-0.285287280831235	0.52	0.48	1
NIBAN1	0.478012034654189	-0.289028199271382	0.9	0.72	1
INO80C	0.480484745878952	-0.271440062405628	0.28	0.32	1
ENSMMUG00000044585	0.482342901723401	0.297333436224454	0.98	0.84	1
ACP3	0.484733828772687	-0.251113228960264	0.24	0.28	1
ATP6V1B2	0.499820466411783	-0.267637073963443	0.5	0.48	1
SAT1	0.50839902797544	0.879742051751397	0.82	0.68	1
VPS35	0.513003190963879	-0.300221655283134	0.42	0.4	1
TAB2	0.515924720802178	-0.265753679132757	0.28	0.32	1
TBC1D22A	0.530094396664933	0.273630219497952	0.42	0.32	1
CGGBP1	0.535111369675437	-0.253619834505521	0.58	0.56	1
DNAJB4	0.540268753689408	-0.31540292816353	0.08	0.12	1
MT2A	0.543367994957247	1.41561679910935	0.3	0.28	1
RIPK2	0.549980910538216	0.256027379611179	0.12	0.08	1
MAD2L2	0.551677798109294	0.297728852337824	0.22	0.16	1
LMNA	0.55314643614997	-0.302639997005389	0.54	0.44	1
EDEM1	0.582313507928979	0.292395270895453	0.58	0.56	1
TMED5	0.584537356409824	-0.340565722805202	0.46	0.44	1
FCRLA	0.592744178973817	0.266390436162607	0.12	0.08	1
SMS	0.605297580545184	-0.285645095565653	0.36	0.36	1
CMTM3	0.60638800595617	0.270637085086598	0.62	0.6	1
PDLIM7	0.622664548408733	0.253543733014021	0.54	0.52	1
AIMP1	0.629633832510734	-0.27867736646615	0.72	0.76	1
KIN	0.634388592615493	-0.254448037913768	0.28	0.28	1
GPX1	0.656573896983482	0.383876620928364	0.56	0.48	1
LY86	0.674000329382741	-0.256611045880885	0.38	0.36	1
PRDX6	0.688726247135734	-0.330094617259654	0.84	0.72	1
P2RY13	0.690222898762706	-0.423333657933338	0.22	0.24	1
CLEC12A	0.693007365026138	-0.563122329123967	0.38	0.36	1
YDJC	0.696252431372315	-0.255915172086385	0.28	0.28	1
SDC2	0.701312158645598	-0.269750178863557	0.14	0.16	1
ZNF366	0.702548147192549	0.252506530296149	0.56	0.56	1
PPP1R14A	0.704901859436883	0.337862329222994	0.78	0.76	1
HNRNPA1L2	0.711563837920871	0.251237596927957	0.5	0.44	1
GZMB	0.731596134530054	0.930102522695605	0.38	0.36	1
USP1	0.738680597395985	-0.281417563338446	0.28	0.28	1
SMIM15	0.750869991776371	-0.259621867350015	0.52	0.48	1
HIST1H2AC	0.766257240324284	-0.420031563355877	0.62	0.52	1
CTPS1	0.769840121197958	-0.398051291215081	0.24	0.24	1
IRF7	0.786157149825587	0.445608925824653	0.36	0.32	1
IGFBP7	0.796052713146392	-0.314541252840329	0.3	0.28	1
JCHAIN	0.867140680978356	0.391271551500663	0.16	0.16	1
SLC20A1	0.869996629428883	0.304447737158713	0.5	0.44	1
TMF1	0.881015604099081	-0.268048401727294	0.16	0.16	1
GNAO1	0.881523699645754	-0.291791654937382	0.22	0.2	1
ITGAX	0.890733181781432	0.411296141347619	0.36	0.36	1
DUSP2	0.908149962366583	-0.255080052841097	0.32	0.32	1
ENSMMUG00000052414	0.912790018703306	-0.337558643175548	0.12	0.12	1
WARS1.1	0.914474910840625	0.883887579057939	0.76	0.8	1
LYZ	0.91496841715288	-0.311039660781629	0.98	0.92	1
HNMT	0.916549854927688	-0.256493399353278	0.3	0.28	1
TIMP1	0.917392675983563	1.06123232070234	0.48	0.44	1
CYB561A3	0.918083855851226	0.31189696803465	0.7	0.64	1
INSIG1	0.956493582987307	-0.273709468147047	0.52	0.4	1
IGFBP5	0.9761714455446	-0.414112896611947	0.12	0.12	1
