# Supplementary material for: mRNA-1273 vaccination protects against SARS-CoV-2–elicited lung inflammation in nonhuman primates
Source: JCI Insight. 2022 Jul 8;7(13):e160039. doi: 10.1172/jci.insight.160039 (PMC9310526; doi:10.1172/jci.insight.160039)
Supplement: Supplemental data set 1 [file jciinsight-7-160039-s122.zip › DEG_analysis/B.cell_markers_D2.csv]

	p_val	avg_log2FC	pct.1	pct.2	p_val_adj
ENSMMUG00000058167	2.29853869324738e-51	-1.97961398841305	0.01	0.5	4.11737236121403e-47
ND4L	1.80371603380689e-42	-2.37856181493236	0.283	1	3.23099653135828e-38
IFI6	4.13975932160656e-42	4.13049899257299	0.998	0.361	7.41555087279384e-38
ISG15	9.9975939270767e-41	4.8718007402655	0.976	0.056	1.79086900015725e-36
ATP8	2.63660908919367e-40	-2.28120875933953	0.273	0.986	4.72295786147262e-36
MX1	2.0093486107423e-39	3.59006444137026	0.972	0.194	3.59934616642269e-35
RPLP1	9.23139761923766e-39	-2.05582861048828	0.964	1	1.65362025553404e-34
ENSMMUG00000061959	1.28937128557351e-37	2.44193867490427	0.994	0.792	2.30965078384783e-33
RPS18	4.26875627841414e-37	-1.88540929857348	0.955	1	7.64662312152325e-33
ENSMMUG00000005593	1.40391168336017e-36	-1.53759058504598	0.998	1	2.51482699840307e-32
ISG20	3.52718247254239e-36	2.46205660668989	0.992	0.542	6.31824196306518e-32
RNF213	6.58788306047851e-36	2.78937170713729	0.96	0.333	1.18008749262351e-31
IFI27	2.02966861893177e-35	3.40976895813466	0.953	0.306	3.63574539709249e-31
MX2	5.39471868927106e-35	3.14950896318912	0.933	0.125	9.66355958809124e-31
EEF1A1	1.97276465781952e-33	-1.3254782506387	0.996	1	3.53381333155211e-29
ENSMMUG00000014786	8.74448709632026e-33	-1.90054142942402	0.611	0.986	1.56639997356385e-28
ENSMMUG00000060858	9.28635719088377e-33	2.06394834481349	0.99	0.903	1.66346516360301e-28
IRF7	9.62165609925627e-33	2.89079151683752	0.899	0.111	1.72352725705978e-28
COX2	2.7701986262874e-32	-2.24219643350413	0.83	1	4.96225679926863e-28
ENSMMUG00000020073	1.58615978425432e-31	-1.28865862203892	0.99	1	2.84128802153476e-27
COX3	1.63163324416796e-30	-1.52931529569576	0.99	1	2.92274463027806e-26
ENSMMUG00000050257	2.40220647770049e-30	2.01839105810598	0.966	0.5	4.30307246350488e-26
ENSMMUG00000022489	3.81547250029692e-30	1.48025396839776	0.998	0.986	6.83465588978187e-26
ATP6	7.85060574480976e-30	-1.85023880750775	0.802	0.986	1.40627900706777e-25
ENSMMUG00000064873	2.41339294171392e-29	2.76608438142927	0.907	0.486	4.32311077649215e-25
ND4	4.68778060482846e-28	-1.81737403610818	0.607	0.972	8.39722139742922e-24
OAS2	5.61961445441827e-28	2.26909528870249	0.814	0.056	1.00664153721994e-23
UBE2L6	1.47370401547676e-27	1.92331414549243	0.929	0.403	2.63984600292352e-23
STAT1	3.39811326554388e-27	2.22985308034348	0.874	0.194	6.08704029256876e-23
TSPO	4.64065973530517e-27	-1.60252269684966	0.107	0.597	8.31281378385216e-23
IFIT3	1.10740082514784e-26	2.48882154643888	0.796	0.042	1.98368709808732e-22
B2M	1.47586215214092e-26	0.773204326330903	1	1	2.64371187313003e-22
ENSMMUG00000054038	1.77102038719343e-26	1.30358058580632	0.998	0.917	3.1724288195796e-22
ENSMMUG00000050829	2.2880006107512e-26	1.29246357186721	0.986	0.931	4.09849549403863e-22
ENSMMUG00000052293	2.49985120808923e-26	1.52365737374084	0.98	0.847	4.47798346905024e-22
ND5	9.12433116371456e-26	-1.58879632931175	0.19	0.736	1.63444144135619e-21
ENSMMUG00000058325	1.04367355280508e-25	1.64377203726963	0.939	0.694	1.86953243513974e-21
HERC5	2.53770215713086e-24	2.19211381916802	0.783	0.097	4.54578587406851e-20
IFIT2	1.39782088824727e-23	2.39573284066111	0.753	0.069	2.50391655711733e-19
PPIA	2.1737523391669e-23	-1.11963728424205	0.974	1	3.89384256514967e-19
SP100	5.68463975707103e-23	1.43888871102447	0.949	0.667	1.01828951968413e-18
ENSMMUG00000030923	9.38044180207531e-23	-1.32823139747926	0.154	0.625	1.68031854000575e-18
PSMB9	7.23243925906898e-22	1.14985106391738	0.986	0.917	1.29554684447703e-17
ENSMMUG00000016894	1.42662692769771e-21	-0.898128950569708	0.974	1	2.5555168155849e-17
RPL36AL	1.43896003033462e-21	-1.24796147209493	0.743	0.972	2.57760910233841e-17
ND2	2.02689232312062e-21	-1.22671326401786	0.852	0.986	3.63077221840597e-17
ENSMMUG00000006463	2.56965783557481e-21	-1.4483263263133	0.66	0.931	4.60302808086515e-17
MAMU-E	3.28359416424523e-21	0.835598497791247	1	0.972	5.88190222641249e-17
ENSMMUG00000051239	4.43512784109309e-21	-0.970361650465441	0.919	1	7.94464450175005e-17
ENSMMUG00000061125	5.04386991306744e-21	-2.37214721816922	0.358	0.806	9.0350841752777e-17
ENSMMUG00000001210	2.7791821022901e-20	1.25310272785227	0.98	0.833	4.97834889983226e-16
IFI16	5.08643769784303e-20	1.38670814168707	0.949	0.625	9.11133584814621e-16
OAZ1	1.02252321491031e-19	-1.21222132101842	0.798	0.958	1.83164583486883e-15
RPL23A	1.86505961209339e-19	0.964499813712619	1	0.944	3.34088128314289e-15
MAMU-A	3.35103485932948e-19	0.918450001903986	0.994	1	6.0027087435169e-15
ENSMMUG00000001200	5.61712726570221e-19	-1.28540067242149	0.243	0.694	1.00619600710524e-14
PSMB8	7.25193893572527e-19	0.942600372970556	0.986	0.903	1.29903982155647e-14
CYTB	7.49227714447618e-19	-1.60959165683468	0.271	0.792	1.34209160489002e-14
ENSMMUG00000014947	8.38278040262864e-19	1.59972803779803	0.83	0.375	1.50160745352287e-14
PFN1	1.41381544421282e-18	-1.40117908841854	0.725	0.903	2.53256760521842e-14
IFIT1	2.08040827041151e-18	1.96499119289494	0.648	0.056	3.72663533478813e-14
GBP3	2.3238278385041e-18	2.16226348878409	0.711	0.208	4.16267280711239e-14
ENSMMUG00000058755	2.85648373731947e-18	-0.830711670845189	0.986	1	5.11681931866037e-14
IFI35	4.2019707981451e-18	1.5727167256414	0.723	0.208	7.52699029071731e-14
ENSMMUG00000017890	5.68294405748653e-18	1.41186631975386	0.848	0.444	1.01798576901756e-13
PSME1	1.40752780160476e-17	1.05644202099532	0.974	0.847	2.5213045510146e-13
ENSMMUG00000028695	2.08124811790654e-17	2.21238852749183	0.593	0.014	3.72813975360598e-13
ENSMMUG00000064139	2.65317792960349e-17	0.635061313920393	1	1	4.75263762529874e-13
HERC6	2.98014212041732e-17	1.74006277685032	0.621	0.042	5.33832858030354e-13
COX4I1	4.51829126821486e-17	-0.803196701241095	0.909	1	8.09361514875328e-13
ENSMMUG00000060377	7.25027633418558e-17	0.747295304025534	1	0.986	1.29874199974266e-12
S100A13	7.92798134339183e-17	-0.795005436370611	0.028	0.278	1.42013929804178e-12
ENSMMUG00000063316	9.27428430212005e-17	-1.0565267316571	0.16	0.583	1.66130254703877e-12
NME2	1.21497617715649e-16	-0.762143917637819	0.97	1	2.17638682614042e-12
ENSMMUG00000062821	2.75322407418193e-16	1.58157680196643	0.719	0.208	4.9318502840821e-12
BST2	3.26786008733714e-16	1.22907420623645	0.899	0.653	5.85371777444702e-12
TMSB10	3.90250291424398e-16	0.90779077251127	1	1	6.99055347028524e-12
COX1	4.27994745200847e-16	-1.0154054937007	0.992	1	7.66666987078278e-12
ENSMMUG00000009425	5.08426015959744e-16	-1.23270447926922	0.802	0.958	9.1074352238869e-12
ENSMMUG00000047632	9.41800049067659e-16	-1.26714262907254	0.3	0.722	1.6870464278949e-11
APOC1	1.38480920491764e-15	-2.18164797556504	0.081	0.403	2.48060872876898e-11
ENSMMUG00000031981	1.45236678522497e-15	-0.917291885346543	0.121	0.486	2.60162462237349e-11
APOBEC3H	2.52251138657216e-15	1.38602891916451	0.688	0.181	4.51857464676672e-11
CASP1	2.8231210051047e-15	1.30807938416536	0.862	0.514	5.05705665644405e-11
DHX58	3.46574637745403e-15	1.42258344676725	0.658	0.125	6.2081914859334e-11
PLAC8	3.93127664173269e-15	2.61142214246111	0.69	0.25	7.04209584833577e-11
ENSMMUG00000002324	4.2274538155418e-15	-1.27001840538967	0.405	0.792	7.57263801978003e-11
OASL	5.13416759760773e-15	1.62833959063584	0.545	0.014	9.19683441759472e-11
RAB5C	5.89781761282964e-15	1.37146737634562	0.729	0.264	1.05647606898617e-10
S100A6	9.14401399085234e-15	-1.7260875183562	0.579	0.875	1.63796722618138e-10
S100A4	9.20354581889376e-15	-1.47564409913051	0.204	0.611	1.64863116253844e-10
LGALS3BP	1.05842076751046e-14	1.32480109072158	0.704	0.25	1.8959491208415e-10
RPL15	1.1015567203194e-14	-0.704545675744954	0.984	0.986	1.97321855310814e-10
TMEM123	1.51668723505122e-14	1.5728561449082	0.694	0.25	2.71684184414724e-10
CD38	8.54366010969166e-14	1.34466295441994	0.729	0.306	1.53042583544907e-09
DDX60	1.02128900811928e-13	1.4423176452328	0.553	0.069	1.82943500024407e-09
RAB13	1.08579464248842e-13	-0.505292659933024	0.004	0.139	1.94498394308951e-09
ENSMMUG00000004941	1.1044425374988e-13	-0.932206015135628	0.136	0.472	1.97838791742161e-09
ENSMMUG00000006283	1.35138196242694e-13	0.690948880240509	0.996	0.986	2.42073050929538e-09
STRADA	1.54912328526718e-13	1.22485566318208	0.757	0.333	2.7749445408991e-09
RPL6	1.67480830608883e-13	-0.435192939935221	1	1	3.00008411869693e-09
SLFN5	2.01938495960947e-13	1.47811307845889	0.516	0.042	3.61732427814845e-09
CEP85	2.16422996179626e-13	1.00685937278013	0.929	0.708	3.87678513056564e-09
LGALS3	2.28510357626542e-13	-1.09267853082866	0.126	0.458	4.09330603616425e-09
MAMU-DRA	2.42283479439107e-13	-0.617633715269156	0.996	1	4.34002396719273e-09
S100A1	2.72124290026617e-13	-1.47197378267708	0.172	0.542	4.87456240724679e-09
PSMB10	4.20179878788278e-13	1.18098966860737	0.812	0.458	7.52668216873442e-09
HSH2D	4.31673121544897e-13	1.18117278691624	0.711	0.292	7.73256062623373e-09
C9orf16	4.72329880743468e-13	-1.11650936236989	0.136	0.472	8.46084515375773e-09
PML	4.75370092802527e-13	1.28306620562013	0.646	0.208	8.51530447237166e-09
APOL6	4.92123353410292e-13	1.55392346418106	0.543	0.083	8.81540562963857e-09
ENSMMUG00000053735	8.85225578061306e-13	-0.879420698488594	0.085	0.375	1.58570457798122e-08
MT1E	1.89925717907086e-12	-2.08056232149149	0.101	0.403	3.40213938486963e-08
ERP29	2.15744571368931e-12	1.17437476321829	0.706	0.306	3.86463250693166e-08
CD9	2.84460699846997e-12	-0.906760569278403	0.036	0.25	5.09554451635925e-08
FABP5	3.54678046935002e-12	-1.18330100315882	0.091	0.375	6.35334785474669e-08
CD164	3.68861321641386e-12	1.03559390517094	0.828	0.514	6.60741285456214e-08
ALOX5AP	4.31463217743154e-12	-1.09264201879171	0.247	0.597	7.72880061943311e-08
ENSMMUG00000052792	5.65175706031502e-12	1.10347308123904	0.723	0.292	1.01239924221423e-07
RPS7	6.58169007681034e-12	-0.343085022386783	1	1	1.17897814345904e-07
LMNA	1.04366459915104e-11	-1.25653698722571	0.051	0.278	1.86951639645926e-07
ENSMMUG00000045208	1.91589494149835e-11	0.814814160422833	0.98	0.722	3.43194260870599e-07
IRF1	2.80869504875543e-11	1.29438753255073	0.753	0.472	5.0312154408356e-07
VIM	3.14169417585193e-11	-1.18944463445351	0.692	0.917	5.62771677720356e-07
GSTA1	5.15829925386241e-11	-0.982896503368507	0.049	0.264	9.24006145344373e-07
NAPA	5.52719538789057e-11	1.09153624063542	0.704	0.361	9.90086509832838e-07
ENSMMUG00000052747	6.95823276216294e-11	0.99027194243497	0.828	0.514	1.24642823468625e-06
HSPA8	7.89364532333038e-11	-0.796281072708577	0.84	0.958	1.41398868676817e-06
PSME2	8.70321104154843e-11	0.94371434403583	0.883	0.653	1.55900619387257e-06
C18H18orf32	9.92826473957824e-11	-0.607965919333106	0.99	1	1.77845006280065e-06
RPS26	1.12488314894465e-10	-0.430622471471777	1	1	2.01500318470454e-06
ENSMMUG00000016665	1.13743401241003e-10	-0.839223537248939	0.377	0.75	2.03748554643008e-06
EIF2AK2	1.18132564369992e-10	1.17502736050832	0.545	0.139	2.11610862555966e-06
ND3	1.24969467998666e-10	-0.914110987542197	0.283	0.639	2.23857808026011e-06
UBA52	1.2805139433478e-10	-0.437123660453216	1	1	2.29378462671891e-06
ENSMMUG00000014173	1.33166866551246e-10	-0.403104089212592	0.016	0.167	2.38541808053246e-06
ENSMMUG00000032410	1.46934618286917e-10	-1.03669662021847	0.251	0.569	2.63203981737355e-06
ENSMMUG00000055457	1.51185600251473e-10	-0.730660303864976	0.063	0.292	2.70818765730464e-06
AHNAK	1.96639942345742e-10	-1.17152135179236	0.148	0.444	3.52241128723928e-06
SAMD9L	2.21133875536993e-10	1.19583954528268	0.496	0.097	3.96117111249416e-06
RPL18	2.45225998472045e-10	-0.330625674798012	1	1	4.39273331062974e-06
ENSMMUG00000054565	2.72318008690666e-10	1.16878180383463	0.581	0.167	4.8780324896759e-06
STAT2	3.08763529990043e-10	1.195167221312	0.506	0.111	5.53088111271163e-06
HCST	3.26520622279989e-10	-1.06583209121723	0.324	0.667	5.84896390690144e-06
UBB	3.31973517646201e-10	-0.790131187571089	0.715	0.931	5.94664162159641e-06
ENSMMUG00000062894	3.489509593289e-10	1.45672428572162	0.385	0	6.25075853445859e-06
SHISA5	3.54586956262326e-10	0.916035877045391	0.856	0.722	6.35171614752705e-06
LAP3	3.83694581648815e-10	1.23521997710206	0.702	0.403	6.87312104107522e-06
CFD	4.16905930770875e-10	-1.06446487496185	0.014	0.153	7.46803593789869e-06
CRIP1	4.60064881553823e-10	-1.44647251772175	0.783	0.917	8.24114222327363e-06
ENSMMUG00000003272	8.07191091205429e-10	1.17592969510075	0.399	0.028	1.44592140167628e-05
RTCB	9.27027001296029e-10	1.07683688287387	0.559	0.194	1.66058346742158e-05
RSAD2	9.5535080161742e-10	1.12906593974658	0.37	0	1.71131989093728e-05
PLAAT4	1.04048390236849e-09	1.17351431947826	0.583	0.208	1.86381881431267e-05
DSE	1.08609181741241e-09	1.20943042564782	0.427	0.056	1.94551627253084e-05
IFI44	1.10108622981963e-09	1.18112714298949	0.368	0	1.97237576347591e-05
DDX58	1.93382070309913e-09	1.21065438168512	0.36	0	3.46405302546147e-05
ENSMMUG00000009018	2.24060815592088e-09	-1.01115678525313	0.435	0.736	4.01360138970107e-05
SLC38A5	2.39826375384073e-09	1.06877558788505	0.508	0.125	4.2960098622549e-05
ENSMMUG00000062350	2.89708121803863e-09	0.324246781304252	1	1	5.18954158587261e-05
GPX1	3.68682739677835e-09	-0.564111756377976	0.01	0.125	6.60421391584905e-05
TRAFD1	3.91977655075141e-09	1.06099980861515	0.445	0.097	7.021495735361e-05
ENSMMUG00000050016	4.49991148713e-09	1.2313394231622	0.383	0.028	8.06069144689596e-05
ENSMMUG00000044284	4.62206915296439e-09	-0.987034601968424	0.435	0.694	8.27951247370511e-05
NCF1	4.6492993038519e-09	0.883767277193905	0.86	0.694	8.32828984298991e-05
CD52	5.13648475193208e-09	-0.722249419733532	0.854	0.958	9.20098513613594e-05
VMO1	5.51942753161765e-09	-1.17883158353174	0.217	0.514	9.8869505373867e-05
MRPL33	5.86356010649265e-09	-0.773702392958365	0.178	0.472	0.000105033952187603
FAU	6.17395366920805e-09	-0.328016961322281	1	1	0.000110594032076524
RPS21	6.4649699282559e-09	-0.425239287163245	1	1	0.000115807006324848
ZNFX1	6.98719232394353e-09	1.08042116437788	0.524	0.153	0.0001251615760988
RGCC	7.87318507588835e-09	-0.384676448732575	0.018	0.153	0.000141032364264388
S100A11	8.97694958427473e-09	-0.526657614589724	0.061	0.264	0.000160804097903113
DTX3L	9.84182595736205e-09	1.06730518341167	0.516	0.153	0.000176296628374226
TPI1	1.06414355395099e-08	-0.760635559115474	0.549	0.792	0.000190620034819241
XAF1	1.07050535206859e-08	1.01291767511466	0.409	0.056	0.000191759623716047
CENPM	1.23312370495421e-08	-0.698527393794265	0.069	0.278	0.000220889449268448
TOPORS	1.42864496543133e-08	-0.706199295728751	0.194	0.486	0.000255913172657714
ENSMMUG00000002309	1.48612238076899e-08	-0.696888355810577	0.077	0.292	0.000266209102067149
SCLT1	1.81933785957459e-08	0.828775815123075	0.822	0.5	0.000325897990785597
ATP8B4	2.09119620704106e-08	-0.365066739081004	0.016	0.139	0.000374595976567264
OAS3	2.22223712517711e-08	0.993202061684238	0.34	0.014	0.000398069336232976
ENSMMUG00000064773	2.26626695237264e-08	0.971962144014671	0.682	0.403	0.000405956399178511
EPSTI1	2.33681385971872e-08	1.02598260417003	0.496	0.139	0.000418593466691414
LYZ	2.40011828231922e-08	-1.85592615872944	0.123	0.375	0.000429933187911842
MGLL	2.42035498603312e-08	-0.380172891767415	0.016	0.139	0.000433558188648114
MRPL11	2.76412502352005e-08	-0.611763131659574	0.174	0.458	0.000495137715463146
RPS29	2.84261548267405e-08	0.378662541822819	1	1	0.000509197711411403
CXCL10	3.00294871813258e-08	2.07723827829649	0.352	0.028	0.000537918203879089
BTG1	3.17119854343215e-08	0.897676748685013	0.8	0.528	0.000568056795085001
EVL	4.37770527931628e-08	0.825504950730592	0.723	0.389	0.000784178346683925
RPS6	4.69367567173239e-08	-0.421158995776848	0.998	1	0.000840778123077424
ENSMMUG00000028672	4.87456243200179e-08	1.15102889353155	0.312	0	0.000873180368444481
ENSMMUG00000061756	4.9835244402333e-08	1.00096292132749	0.354	0.042	0.000892698732978992
ETFB	5.19168694653539e-08	0.987326079131706	0.723	0.444	0.000929986882732885
KCNH7	5.41714632884588e-08	1.2678963784107	0.423	0.097	0.000970373421886162
PSMA2	5.56261752225139e-08	0.805586091927911	0.775	0.569	0.000996431676760891
ODF3B	5.68267767028805e-08	1.01363667967063	0.49	0.139	0.0010179380510787
PRR13	6.73594571600982e-08	0.647022746543023	0.943	0.806	0.00120660995610884
RPS12	6.83597204581e-08	0.422768644557245	1	1	0.00122452767256595
PXK	7.20509010402351e-08	-0.76056217018891	0.196	0.472	0.00129064779033373
TESC	8.09494720872227e-08	-0.439032628935704	0.022	0.153	0.00145004789349842
SEC14L3	8.12902373041613e-08	-0.399301965356998	0.01	0.111	0.00145615202082944
FBXO6	8.7161656331934e-08	1.05511996323523	0.514	0.194	0.00156132674987393
CSRP1	9.54675785927861e-08	-0.578853571468377	0.111	0.347	0.00171011073533258
NDUFB10	1.06297877352106e-07	-0.722044029963222	0.269	0.556	0.00190411387700827
SHISAL2A	1.11728386721072e-07	-0.524654940610415	0.067	0.264	0.00200139059133456
RETN	1.13894032947943e-07	-1.97694297362952	0.045	0.208	0.00204018381219651
CD79B	1.36369367087619e-07	0.838185955431858	0.905	0.792	0.00244278447264053
RPL4	1.41758942814984e-07	-0.500291627832421	0.951	1	0.00253932794264481
PSMF1	1.51941049366138e-07	0.932264188736644	0.48	0.167	0.00272172001729562
CHP1	1.55967581057854e-07	-0.523323577501855	0.136	0.389	0.00279384727948934
PRPF31	1.78794648191002e-07	0.82562682072327	0.603	0.306	0.00320274853304541
ENSMMUG00000016603	1.88446179910236e-07	0.445196390006144	0.919	0.653	0.00337563642073206
RPL32	1.89322527155026e-07	-0.288642881006342	1	1	0.00339133442892797
ENSMMUG00000050761	2.00094658565887e-07	1.08206635766731	0.354	0.056	0.00358429561889074
ENSMMUG00000061824	2.02022297754685e-07	0.611272548457535	0.968	0.847	0.00361882541967968
GAPDH	2.04391996489602e-07	-0.68533330053218	0.913	0.931	0.00366127383311825
NT5C3A	2.10341760259321e-07	0.845094102239047	0.638	0.333	0.00376785195152522
CYBA	2.30409937205263e-07	0.652045444875018	0.921	0.819	0.00412733320515788
OAS1	2.52631621340972e-07	1.04164318828035	0.302	0.014	0.00452539023308084
ENSMMUG00000002764	2.61211606074475e-07	-2.18894548878301	0.364	0.639	0.00467908349961206
H1-2	2.82844232361776e-07	-0.544862129114709	0.097	0.306	0.00506658873429649
ND6	3.47594225388463e-07	-0.616894686750583	0.067	0.25	0.00622645535938353
SUPT4H1	3.5820242546489e-07	0.821384564644433	0.747	0.514	0.00641648004735257
PARP14	4.05969422334631e-07	0.983758113944732	0.457	0.167	0.00727213026228025
CDK2AP1	4.08901681963001e-07	-0.333195832558003	0.012	0.111	0.00732465582900324
ENO3	4.88154702509183e-07	-0.49983390330231	0.026	0.153	0.00874431518604699
RPS27A	5.64447757734915e-07	-0.88208862254377	0.755	0.847	0.0101109526843055
ENSMMUG00000029973	5.93407510651644e-07	-0.389419546358071	0.026	0.153	0.0106297087383029
RAC2	6.50660739093967e-07	0.571951563610877	0.97	0.917	0.0116552858193902
RPL28	6.57601053029656e-07	0.291679234759907	1	1	0.0117796076629202
GPBAR1	8.25572748101962e-07	0.632077313400147	0.905	0.764	0.0147884846367504
MPHOSPH8	9.89481590864704e-07	-0.626380150780973	0.229	0.5	0.0177245837371595
FCRLA	1.00950349956248e-06	0.760465038460821	0.613	0.278	0.0180832361876628
ATP6V1G1	1.01510984667763e-06	0.573053630992021	0.919	0.778	0.0181836626835364
ENSMMUG00000059019	1.01875265131554e-06	-0.564863796416288	0.079	0.264	0.0182489162430153
RPL37A	1.07466957704621e-06	-0.436150033130182	0.992	1	0.0192505561336288
ENSMMUG00000038348	1.15967075791378e-06	-0.324341205822572	0.038	0.181	0.0207731822865095
SIGLEC5	1.18066906057463e-06	0.853528249650139	0.447	0.139	0.0211493248820733
IFI44L	1.22253337050087e-06	0.857381336033301	0.259	0	0.0218992402657821
CHMP5	1.31777866896648e-06	0.804387207961601	0.528	0.236	0.0236053692971965
FAM183A	1.3473087782624e-06	-0.409414822572526	0.022	0.139	0.0241343421450143
HMGCR	1.42153882111077e-06	-0.548991351800146	0.067	0.236	0.0254640249025571
CHIT1	1.43728090707778e-06	-0.557836219127344	0.014	0.111	0.0257460128884843
MRPS34	1.56460023198552e-06	-0.649577640427669	0.142	0.361	0.0280266839555565
KCNE3	1.67117039286884e-06	-0.32751168550082	0.028	0.153	0.0299356752474596
PQBP1	1.95506544768915e-06	-0.572469258007726	0.123	0.333	0.0350210873644558
CDK13	1.95969047293755e-06	-0.425981406179778	0.079	0.264	0.0351039354417304
PHF11	2.03489927890272e-06	0.871297168087172	0.51	0.236	0.0364511507829844
TAPBP	2.31525410887688e-06	0.75469099650716	0.725	0.444	0.0414731468523115
SYPL1	2.33776459790722e-06	-0.636943835169701	0.294	0.583	0.0418763772423121
MPC2	2.36455972363652e-06	-0.532491051732623	0.134	0.347	0.042356358329501
GLUL	2.4537062038037e-06	-0.370348344239148	0.024	0.139	0.0439532392287357
TREML2	2.52976886754976e-06	0.868017581394483	0.492	0.222	0.0453157497244188
LTA4H	2.59002781093524e-06	-0.943244346909294	0.079	0.25	0.0463951681772829
HNRNPH2	2.59457980252648e-06	-0.475344096417508	0.957	0.986	0.0464767080026568
ENSMMUG00000045959	2.74672812562012e-06	-0.361762104684925	0.024	0.139	0.0492021409142332
LSM2	2.85145497650017e-06	0.764570731719266	0.563	0.333	0.0510781129940476
OTOS	3.03255861055822e-06	-0.605507471935488	0.02	0.125	0.0543222223909295
ENSMMUG00000062590	3.17477126444053e-06	0.801597078495811	0.344	0.083	0.0568696776599231
TRIM25	3.31168877819011e-06	0.83060936674915	0.547	0.292	0.0593222810837194
SLPI	3.41924525295516e-06	-0.384125469224011	0.02	0.125	0.0612489402161858
SPAG16	3.48086663537717e-06	-0.325233408783938	0.03	0.153	0.0623527640395112
ENSMMUG00000041188	4.23772776365832e-06	-0.383051383251532	0.986	1	0.0759104174304115
AKAP11	4.44321057416259e-06	-0.257643950926445	0.02	0.125	0.0795912310149744
SNX2	4.66712535326714e-06	0.759707795678997	0.615	0.375	0.0836022164530742
CERS4	4.85936419979619e-06	-0.30923816107573	0.036	0.167	0.0870457909109491
TAGLN2	4.99167316723298e-06	-0.747467182482296	0.676	0.833	0.0894158414446444
CNBP	5.03472576271206e-06	0.548459880689425	0.919	0.833	0.0901870425874612
PTPRCAP	5.13209798528161e-06	0.477917766676907	0.978	0.917	0.0919312712103495
ENSMMUG00000006075	5.31710853829383e-06	-0.472195709283268	0.083	0.264	0.0952453652464575
CMPK2	5.32316417092264e-06	0.864111506768637	0.275	0.028	0.0953538397937372
SMIM14	5.59957161310586e-06	-0.716457010517316	0.354	0.597	0.100305126305565
ENSMMUG00000063695	5.71840880712858e-06	-1.68912854491946	0.016	0.111	0.102433856962094
SP110	5.92048231474621e-06	0.73707656792026	0.66	0.444	0.106053599704049
WARS1.1	6.23879082103279e-06	1.20308139157178	0.407	0.139	0.11175545997716
ZFYVE16	6.29773828350333e-06	-0.491683903271888	0.038	0.167	0.112811385872395
VPREB3	6.50764361066482e-06	0.83787004631738	0.609	0.319	0.116571419997839
NCF2	6.9084928647749e-06	-0.377909976520037	0.051	0.194	0.123751832686713
S100A10	6.94903429171126e-06	-0.810202810800143	0.7	0.875	0.124478051267424
SAMSN1	7.67732308142606e-06	-0.499419271542264	0.093	0.278	0.137523888357585
DERL3	8.04105042689144e-06	-0.64743752674734	0.265	0.514	0.144039336296906
TMEM140	8.21255197795302e-06	0.715170210173284	0.245	0.014	0.147111443581072
ENSMMUG00000001645	8.58692040152211e-06	-0.480489651946801	0.911	0.931	0.153817505152466
ITGAX	8.64168743207102e-06	-0.482964418338827	0.083	0.25	0.154798546970688
SELL	8.78161770869207e-06	0.959570456102157	0.472	0.181	0.157305118015801
EMB	9.13239468272582e-06	-0.338255057975613	0.051	0.194	0.163588585951668
C3H7orf50	9.5249919476924e-06	0.713165508973345	0.682	0.458	0.170621180759014
RNF149	9.68037553996603e-06	-0.341919797659038	0.038	0.167	0.173404567047412
C11H12orf57	9.70044391987385e-06	-0.771589884162276	0.636	0.778	0.1737640519367
SDHAF4	1.12751456083485e-05	-0.47534799955737	0.103	0.292	0.201971683282347
NUB1	1.13196373557667e-05	0.795267178613473	0.494	0.25	0.202768663953849
ENSMMUG00000062077	1.1852067687485e-05	0.791675965606727	1	1	0.212306088485919
ENSMMUG00000028777	1.18842638011387e-05	-0.392710245143049	0.053	0.194	0.212882817469798
RNF130	1.20982063328664e-05	-0.31869498050136	0.028	0.139	0.216715170040636
LPXN	1.25053864201826e-05	-0.535718128228799	0.308	0.556	0.224008986944731
ENSMMUG00000009066	1.37770705212401e-05	-0.471661620227041	0.093	0.264	0.246788664246974
FABP4	1.40929756197607e-05	-0.793995935280438	0.018	0.111	0.252447472276773
ZMYM5	1.42082321651118e-05	-0.383459011601102	0.067	0.222	0.254512062773648
CST3	1.42447029975568e-05	-1.47976343915662	0.071	0.222	0.255165364795236
CMTM3	1.46229931263063e-05	-0.464113598261851	0.067	0.222	0.261941675871525
TRPM7	1.64669136302362e-05	-0.471569295919098	0.126	0.319	0.294971823858421
TRIM37	1.68291695215207e-05	-0.278070629592526	0.018	0.111	0.301460913639
POLD4	1.72377564804866e-05	0.684218054896556	0.628	0.417	0.308779931834957
SCGB1A1	1.72838546049107e-05	-0.561237111128348	0.083	0.25	0.309605687537765
SERPINA1	1.74340460031287e-05	-0.376895024364555	0.018	0.111	0.312296066054044
ENSMMUG00000018687	1.80482751788244e-05	-0.654164525374972	0.401	0.625	0.323298753278281
SERBP1	1.80676144840364e-05	-0.550523802896306	0.427	0.667	0.323645178252544
RPL10A	1.83035055443895e-05	-0.302202955653694	1	1	0.327870694816648
RACK1	1.92465978017433e-05	-0.340612757214115	0.992	1	0.344764306422628
DEK	2.02214196549243e-05	0.68322713601877	0.69	0.472	0.362226290278659
BEND5	2.25656761918458e-05	0.795280231205111	0.354	0.097	0.404218957624535
IFIT5	2.3498482985347e-05	0.696527095385197	0.304	0.069	0.420928325716521
C9orf116	2.36575965059025e-05	-0.378898065451579	0.024	0.125	0.423778526210232
AKAP9	2.51772082305143e-05	-0.685603638857928	0.251	0.472	0.450999331033203
ATP6V1FNB	2.56273284069438e-05	-0.61893399847439	0.211	0.417	0.459062333753584
SSPN	2.57209838325178e-05	-0.506050322915216	0.043	0.167	0.460739983391892
ID3	2.65281239036988e-05	-0.561650669389293	0.283	0.542	0.475198283486957
NMI	2.68588731535504e-05	1.04027946212154	0.346	0.111	0.481122994799549
APOL2	2.8323426330023e-05	1.06472617289715	0.259	0.042	0.507357535849702
KNL1	2.85073496219063e-05	-0.304698137959405	0.03	0.139	0.510652153777208
COX7A1	3.0167928420273e-05	-0.567300422082707	0.206	0.431	0.54039810179235
ATP1B3	3.06438378920076e-05	-0.482131377897113	0.134	0.333	0.548923068159533
RGS16	3.19307183259096e-05	-0.68426895400945	0.059	0.194	0.571974957372018
ENSMMUG00000019371	3.29413404799843e-05	-0.88651661965013	0.19	0.403	0.590078232017959
FHOD1	3.42262617596571e-05	-0.524706813234265	0.138	0.333	0.613095026900737
CIR1	3.52914710604324e-05	0.759817454496227	0.512	0.292	0.632176121105526
KLF10	3.57725820603549e-05	-0.470421552302005	0.059	0.194	0.640794262447138
ENSMMUG00000032231	3.66277099130857e-05	0.703296896386999	0.352	0.125	0.656112167673104
SRSF7	3.7204895681214e-05	0.605542502263375	0.759	0.569	0.666451296337586
ENSMMUG00000003073	3.73284790996165e-05	-0.328332626933245	0.994	1	0.668665046111431
SEPTIN11	3.79483818155103e-05	-0.672285112504714	0.146	0.319	0.679769363461236
DAZAP2	3.79744215602697e-05	0.467203228814478	0.84	0.736	0.680235813409111
SPACA9	3.84214687397087e-05	-0.601618566294288	0.038	0.153	0.688243769534402
CGGBP1	4.06003558819582e-05	0.729037902016817	0.387	0.167	0.727274174913517
MRPS36	4.07602448976186e-05	-0.516443404019498	0.14	0.319	0.730138266851042
ANXA2	4.10930613446435e-05	-0.783440923701509	0.239	0.444	0.736100007866599
SAMD9	4.25420277050925e-05	0.749165595279678	0.352	0.111	0.762055342281322
UBL5	4.29745314294199e-05	-0.496063448166417	0.626	0.792	0.769802781495199
IRF9	4.31122240887013e-05	0.48470454304451	0.621	0.306	0.772269270100906
SERF2	4.33830395887788e-05	-0.32682627096375	0.065	0.208	0.777120388153794
GLIPR1L2	4.472906408111e-05	-0.328651365393868	0.057	0.194	0.801231724884924
MMADHC	4.67886526552396e-05	-0.34964992019573	0.073	0.222	0.838125135013306
CPLANE1	4.71331062096887e-05	-0.446751746404335	0.059	0.194	0.844295331534154
ENSMMUG00000032498	4.78112688731404e-05	-0.372268842832228	0.053	0.181	0.856443259324564
VWA1	4.91025316801129e-05	-0.38099123683463	0.045	0.167	0.879573649985862
GIMAP6	4.95221385718734e-05	0.671804180129366	0.296	0.069	0.887090068237968
MBNL3	5.08072246933e-05	-0.309660834247437	0.057	0.194	0.910109815931083
RBL1	5.17982999705709e-05	-0.314683321309141	0.026	0.125	0.927862947372837
TMBIM6	5.25041737053134e-05	0.494438750605432	0.832	0.708	0.940507263583279
EVI2B	5.29870603024759e-05	-0.624859796552209	0.468	0.667	0.94915721119825
SESN3	5.52337668049039e-05	-0.549931111361546	0.136	0.319	0.989402464776244
CYB561A3	5.71775066956804e-05	0.496296993199287	0.903	0.736	1
CD63	5.78588423151936e-05	-0.681875444773964	0.245	0.458	1
IGHM	5.79933225902904e-05	0.654870222064894	0.777	0.514	1
DNM1L	5.82154832223278e-05	-0.544162296169464	0.148	0.333	1
RPL7	6.13062118957722e-05	-0.362980490093615	0.933	1	1
MOCS2	6.13558564096812e-05	-0.252618106100881	0.032	0.139	1
ENSMMUG00000032580	6.18118818893048e-05	-0.641124520165096	0.389	0.611	1
FAM174C	6.18961088576879e-05	0.570746307293475	0.453	0.194	1
ENSMMUG00000019505	6.28481156195018e-05	-0.441038969779554	0.178	0.389	1
MYD88	6.44503956650368e-05	0.651759224284011	0.354	0.125	1
ENSMMUG00000002320	6.65066855799901e-05	0.41556806660259	0.99	0.903	1
FBXO7	6.68460660403156e-05	0.73864075155178	0.435	0.222	1
BIRC3	6.78333443865184e-05	0.603385910008856	0.789	0.556	1
ACTR3	6.96269345749863e-05	-0.494359410359029	0.607	0.778	1
TWF2	7.01364856356089e-05	-0.560817669830344	0.346	0.569	1
PLA2G4C	7.50255444118138e-05	0.742492827120169	0.225	0.028	1
PGGHG	7.53560589063399e-05	0.735606202390738	0.48	0.25	1
TRA2B	7.62052917323727e-05	0.521096889507239	0.729	0.528	1
HELZ2	7.63144757721628e-05	0.677363834655722	0.304	0.083	1
ENSMMUG00000049151	8.11459708583865e-05	0.391522972996626	0.996	1	1
ATE1	8.15640504009374e-05	-0.414116691933882	0.087	0.236	1
ALCAM	8.40267786728579e-05	-0.480479095965339	0.055	0.181	1
TOX	8.78091847063807e-05	-0.299296680484991	0.022	0.111	1
ENSMMUG00000004441	9.10870826413901e-05	-0.558662628768176	0.781	0.875	1
DBI	9.24370975474636e-05	-0.562367518921227	0.636	0.778	1
SELENOH	9.24627514339911e-05	-0.513746687247554	0.496	0.722	1
TRIM14	9.62329059888636e-05	0.609048666569954	0.358	0.125	1
LST1	9.62831878737483e-05	-0.262386622480502	0.022	0.111	1
TMC4	9.89443638800092e-05	-0.312918121056586	0.028	0.125	1
DDX60L	0.000104359638892967	0.666790955766251	0.344	0.111	1
MYL12B	0.000112672107460921	0.38572591862561	0.992	0.931	1
MANEA	0.000112725986084165	-0.2905193883473	0.055	0.181	1
PTAFR	0.000112943516533763	-0.328157132797502	0.034	0.139	1
CENPC	0.000113692793703951	-0.251165245132228	0.028	0.125	1
CTSD	0.000114325907060399	-0.543721926179373	0.221	0.431	1
PDIA3	0.000114829848433462	0.66415497419602	0.577	0.389	1
CSTB	0.000116720643908623	-0.516442842610345	0.518	0.708	1
CMTR1	0.000119457416816647	0.591149487176453	0.372	0.139	1
RNF19A	0.000120570168610246	-0.510682294277443	0.16	0.347	1
WDR33	0.000122543682862237	-0.394072242518853	0.036	0.139	1
ARHGEF3	0.000123170014384536	0.707773419270303	0.36	0.153	1
ENSMMUG00000007657	0.000123828344094	-0.491218528418344	0.563	0.75	1
PRDX1	0.000129319581259584	-0.531790626511313	0.623	0.806	1
RBCK1	0.000136367615299464	0.671197165489301	0.46	0.25	1
TNFSF13B	0.000138710720594588	0.693922445148238	0.229	0.042	1
PGAM1	0.000140681663882857	0.58809775915162	0.609	0.444	1
HNRNPA1	0.000143139154360108	0.502978848223023	0.921	0.847	1
ANXA5	0.000145164915208603	-0.69436616254119	0.16	0.333	1
ENSMMUG00000050728	0.000146250531294966	0.561314743744113	0.172	0	1
ENSMMUG00000049722	0.00014630595465597	-0.382579190021826	0.073	0.208	1
SMCHD1	0.00014955821181089	0.68580054906136	0.561	0.361	1
IRF5	0.00015677277609442	0.661373557485022	0.435	0.236	1
CGAS	0.000158368663282461	0.680432832758583	0.312	0.111	1
MOV10	0.000161668162991599	0.541476598069226	0.19	0.014	1
CENPF	0.000162208507850759	-0.336954694207196	0.043	0.153	1
RPS5	0.000170369512561281	-0.287709166003968	1	1	1
AQP3	0.000174187438633665	-0.302876640881094	0.024	0.111	1
ENSMMUG00000060382	0.000175680801106844	-0.400447587827523	0.03	0.125	1
ENSMMUG00000006971	0.000181148788397327	-0.430258223356372	0.089	0.236	1
ATP2B1	0.000182488986452318	-0.328834195774524	0.051	0.167	1
RPL5	0.000188556981048031	-0.322479730317139	0.998	1	1
RPS3	0.000190579069310216	-0.348478178827304	0.98	0.986	1
MRPS15	0.00019578914728323	-0.408359172912641	0.162	0.347	1
ALDH3A1	0.000204041595777403	-0.440351203969178	0.075	0.208	1
CLEC2B	0.000205239269613603	0.657279358684213	0.413	0.181	1
H2AFJ	0.00020625352260943	-0.528314630540899	0.399	0.625	1
SIGLEC10	0.000211896306913914	0.670905844425929	0.543	0.319	1
C16H17orf49	0.000212520818114686	-0.539531429439751	0.518	0.708	1
ENSMMUG00000020721	0.000213576592421209	-0.410406246895414	0.089	0.236	1
CST6	0.000216088413141483	-0.616701631729797	0.053	0.167	1
PAX5	0.000221460999921774	0.509071562204999	0.164	0	1
SZRD1	0.000222428391001125	0.606465545725496	0.403	0.194	1
RPL22L1	0.000229973130262131	-0.897650943090904	0.654	0.764	1
KIAA0040	0.000230076844646684	0.64433562033756	0.506	0.278	1
CCNG1	0.000230393306099011	0.55086361581565	0.51	0.278	1
TUBB	0.000231947971335971	0.331423016165602	0.763	0.583	1
TRIM22	0.000236521430994672	0.544245995497372	0.658	0.472	1
RTN3	0.000242197721841321	-0.440420682509036	0.166	0.347	1
GMFG	0.000245306706490715	-0.488008961141861	0.719	0.847	1
STAP1	0.00024610077758826	0.601004062198153	0.555	0.347	1
CD44	0.000248399137321689	-0.599072751874248	0.69	0.819	1
RNF114	0.000270469095065868	0.630311208653582	0.437	0.222	1
SLC25A24	0.000270971728774983	-0.374487148980607	0.099	0.25	1
ENSMMUG00000060590	0.000272053813244034	0.530911593315576	0.16	0	1
ENSMMUG00000055756	0.000272479702254168	-0.672950347163142	0.156	0.319	1
CYB5R3	0.000276186954153515	-0.352859314296775	0.154	0.333	1
PABPC1	0.000276411856844501	-0.340546323979276	0.927	0.972	1
CAPG	0.000285147236490897	-0.441777268699223	0.676	0.847	1
MYL6B	0.000286565809640399	-0.251465819380935	0.038	0.139	1
B9D1	0.000290209509683083	-0.312913402263884	0.032	0.125	1
NAA38	0.000291074806021269	-0.428039834063739	0.146	0.319	1
NAGK	0.000297932928073849	0.560858315302554	0.451	0.278	1
FAM127C	0.000298164501528394	-0.436929227726154	0.069	0.194	1
SPATS2L	0.000303599035958472	0.628522054755669	0.312	0.111	1
PIFO	0.000320332314888698	-0.356286614633214	0.026	0.111	1
PLBD1	0.000321703464194791	-0.458123970116697	0.172	0.361	1
PARP6	0.000326505325159338	0.447991719077975	0.903	0.833	1
ENSMMUG00000029338	0.000331967870606299	-0.371274388354595	0.091	0.236	1
YDJC	0.000337130718012956	-0.365291111773812	0.069	0.194	1
ENSMMUG00000062541	0.00033722730832997	-0.288511306510395	0.032	0.125	1
CXXC1	0.000338253768929845	0.605598468971613	0.429	0.222	1
ENSMMUG00000030448	0.000351547935510124	-0.344574261310258	0.085	0.222	1
ARID5B	0.000351660549272301	-0.470267137570917	0.148	0.319	1
TUBGCP2	0.000356027991564031	-0.310565321876386	0.061	0.181	1
DAXX	0.000359581714970792	0.533546308302508	0.484	0.278	1
MS4A7	0.000360884433780543	-0.551042013658719	0.063	0.181	1
ATP13A1	0.000366152880278856	0.567292839934673	0.316	0.111	1
ENSMMUG00000018474	0.000366337462279323	-0.272853386471405	0.032	0.125	1
INKA1	0.000366765522301098	-0.632534022841206	0.166	0.333	1
IMPDH1	0.000368086929612623	-0.286609917527586	0.073	0.208	1
GET4	0.000369825234623055	-0.278623230689136	0.053	0.167	1
ENSMMUG00000051392	0.000382185759927962	0.521593587143554	0.789	0.653	1
ENSMMUG00000063410	0.000395229328441088	-0.39441975913535	0.119	0.278	1
CD40	0.000396295862548577	0.549026938368818	0.706	0.514	1
MZB1	0.000396989308233873	0.274694553329213	0.368	0.153	1
CCDC107	0.000398048979813719	-0.444114384833766	0.221	0.417	1
AVL9	0.000399737391970859	-0.327864258340694	0.069	0.194	1
GIMAP2	0.000407097472719881	0.496616287018735	0.223	0.042	1
JAK2	0.000428628133501201	0.597729581918143	0.253	0.069	1
CYCS	0.000428963245712203	-0.399621646966683	0.194	0.389	1
CLIP1	0.000435309866106755	-0.50061014577047	0.107	0.25	1
PLSCR1	0.000459422660542989	0.736018827711201	0.374	0.181	1
CNP	0.000469111353019268	0.529372042862056	0.573	0.361	1
RBM8A	0.000471991126962158	0.501832563775883	0.595	0.389	1
GADD45B	0.00047926523492815	0.84290218865385	0.472	0.264	1
ACP6	0.000486371546891703	-0.373163972608129	0.071	0.194	1
CASP12	0.000494577999131995	0.613354632992473	0.613	0.458	1
CORO1A	0.000514224280809548	0.363951745506701	0.966	0.944	1
TMED4	0.00052731894097519	-0.361847802926472	0.115	0.264	1
WFDC2	0.000540293653211672	-0.361350484761851	0.034	0.125	1
CYBC1	0.000549841436165528	0.607505587270721	0.423	0.25	1
ENSMMUG00000040065	0.000570209933007065	0.497193580925367	0.192	0.028	1
COX6B1	0.000577567744349123	-0.453688214873081	0.561	0.764	1
CXCR5	0.000585663468903448	0.571321749209552	0.437	0.236	1
YWHAZ	0.00059572225601473	0.345025555137899	0.943	0.861	1
PIKFYVE	0.000598305971587889	-0.639245768328674	0.289	0.486	1
CHCHD2	0.000640280656795458	0.368930838383211	0.911	0.819	1
CD59	0.000655853787845141	-0.442965834559655	0.057	0.167	1
KIF13B	0.000661748496149688	-0.314274643586696	0.043	0.139	1
CYFIP1	0.000667666209141435	-0.270537790477684	0.034	0.125	1
A4GALT	0.000670805687704417	-0.251999363443093	0.17	0.361	1
EIF4B	0.000687772586932261	-0.571972522349244	0.512	0.667	1
DCK	0.000688100584813845	-0.397733215542139	0.091	0.222	1
MILR1	0.000697752178323375	0.60056753821734	0.555	0.403	1
MAMU-F	0.000710438275653675	0.585751459572457	0.474	0.278	1
ACTB	0.000716254226416336	0.271286796738594	1	1	1
DHRS7	0.000717552980254338	-0.264729422004158	0.028	0.111	1
MRPL49	0.000722909545730491	0.571871094397897	0.395	0.208	1
FAM76B	0.000733879226179454	-0.344159917860656	0.126	0.278	1
BIN1	0.000737010456188368	-0.426168063119169	0.138	0.292	1
BZW2	0.000751560019151379	-0.350890986383105	0.073	0.194	1
CUTA	0.000756880062290836	-0.61297833543974	0.486	0.653	1
FES	0.000757745038402556	-0.332592460797508	0.043	0.139	1
HEXB	0.000760244781234472	-0.580279007372866	0.156	0.319	1
NFKBIA	0.000787949572190645	0.535081465917208	0.715	0.514	1
UBQLN4	0.000801908736722054	-0.256269599481436	0.043	0.139	1
GPBP1	0.00082397028541558	0.559925136287351	0.553	0.403	1
TMEM14B	0.000824879663236636	-0.457932778559816	0.526	0.639	1
PLP2	0.000838520156073737	-0.441436088860921	0.35	0.556	1
ENSA	0.000864179560851586	0.557244771007471	0.587	0.472	1
CXHXorf21	0.000876550286063406	0.614510519683997	0.33	0.153	1
PVRIG	0.000890231707486927	0.652792818912002	0.372	0.194	1
PSMA6	0.000901631538098945	0.480662966334974	0.567	0.403	1
PTPN22	0.000906207504127987	-0.374170256387777	0.075	0.194	1
NEK6	0.000909609079532784	-0.429344638709512	0.101	0.236	1
KTN1	0.000937392686410364	-0.519582470141018	0.251	0.431	1
GSDMD	0.000938781054714779	0.613148974140682	0.403	0.25	1
NUFIP2	0.000940001373779916	-0.358312032440029	0.107	0.25	1
ENSMMUG00000054067	0.000945817973948522	-0.330211021086277	0.045	0.139	1
MACF1	0.000948585351017948	-0.518886110773226	0.245	0.431	1
SF1	0.00095022050831631	0.578956519673348	0.591	0.5	1
TTC24	0.000955990205214246	0.498248040286961	0.188	0.028	1
RBIS	0.000961474033523669	0.428993616272866	0.579	0.417	1
CD37	0.000984295952866071	0.362028004090525	0.984	0.931	1
ENSMMUG00000011868	0.000988226081874381	0.805525652544322	0.176	0.028	1
MICOS13	0.000989764606904956	0.396314272763146	0.619	0.458	1
RAB11FIP1	0.00099335262893911	-0.291737614888228	0.067	0.181	1
FERMT3	0.00100779336515467	-0.428054026738432	0.279	0.458	1
ENSMMUG00000018860	0.00101534007184583	-0.293236339149736	0.059	0.167	1
MORC3	0.00102876309956211	0.6240915193443	0.391	0.222	1
HOPX	0.0010304603571166	-0.375462887131897	0.03	0.111	1
RHEB	0.00103389237297696	0.509138561186139	0.316	0.125	1
SCPEP1	0.00104636424720213	-0.385949753197159	0.231	0.417	1
ZNRD1	0.00108860200775611	-0.410532711082115	0.15	0.306	1
ISCU	0.00109430612119406	-0.32866087471397	0.334	0.556	1
IQCG	0.00111446339998508	-0.352882002452936	0.045	0.139	1
TTC14	0.00112296072684837	-0.294209891314922	0.174	0.347	1
N4BP2	0.00113385951440571	-0.257255708877277	0.03	0.111	1
GBP7	0.00114464962922188	0.482449285393173	0.223	0.056	1
RGS10	0.00116116698404929	-0.34150772003707	0.03	0.111	1
ATP5PB	0.00117663314844146	-0.482188346542747	0.445	0.597	1
ENSMMUG00000055627	0.00119593300212247	0.559133369719965	0.549	0.389	1
SREK1IP1	0.00124190268669784	-0.262286762633609	0.045	0.139	1
AKR7A2	0.00128167901669587	-0.306862187861185	0.166	0.333	1
ENSMMUG00000029987	0.00128630022883401	-0.369557557796286	0.105	0.236	1
GAPT	0.00128829771456687	-0.538505311512465	0.115	0.25	1
AHSA1	0.00131471032097575	-0.36687879021621	0.16	0.319	1
RMDN3	0.0013179041212765	-0.405517226596217	0.097	0.222	1
MAN2A1	0.00132966215977059	-0.349868426900757	0.13	0.278	1
MIF	0.00134633574397067	-0.37187243533698	0.715	0.819	1
TLR7	0.00134842391135987	0.464293814500132	0.174	0.028	1
BRD2	0.00135315339613232	0.533489581860439	0.543	0.417	1
ECHS1	0.00135715911048473	0.587123196400103	0.401	0.25	1
MED17	0.00138030426729236	0.508995954538179	0.192	0.042	1
RPP25L	0.00138061776584355	0.442490526995225	0.19	0.042	1
NSA2	0.00138179486490646	-0.291514084004975	0.745	0.861	1
TMEM167A	0.00141169203845005	-0.363175777626128	0.235	0.417	1
VSIR	0.00141540248606534	-0.3483765737684	0.198	0.375	1
MVP	0.00144994031929868	0.453317195764166	0.672	0.5	1
ENSMMUG00000056183	0.00145035968744624	0.381661512743237	0.949	0.972	1
PI4K2B	0.00147170422245772	0.487895874496521	0.227	0.069	1
NECTIN4	0.0014986052572895	0.409694391078911	0.126	0	1
FDFT1	0.00150632894107845	-0.383448806167263	0.192	0.361	1
RAB37	0.00152427207387474	-0.352197744800577	0.126	0.264	1
BID	0.00152874031696274	0.586006915307971	0.425	0.278	1
ATG12	0.00154410466509555	0.488367124556862	0.65	0.5	1
ENSMMUG00000006499	0.00154441893591488	-0.484303007078745	0.409	0.583	1
EEF1G	0.0015483873303603	-0.284693622380458	0.962	0.958	1
SKP1	0.00155319307350408	-0.4696707759581	0.563	0.694	1
ANXA1	0.00155981374166676	0.522618284249391	0.737	0.611	1
PSMC4	0.00156036255761429	0.499664501716034	0.451	0.292	1
STK17A	0.00158288908397322	0.542880144509619	0.694	0.556	1
EMP3	0.00158767524814856	-0.454658104126121	0.561	0.681	1
AP1S1	0.00159188452137328	-0.398716495248298	0.304	0.514	1
AP3B1	0.00161206577911198	-0.350123033632175	0.123	0.264	1
CHD9	0.00164790229580611	-0.420513316957096	0.144	0.292	1
WASL	0.00165290788342681	-0.314703417173656	0.113	0.25	1
MIER2	0.00167501090414474	-0.357317592598056	0.063	0.167	1
ENSMMUG00000016278	0.00168067760361537	0.527656807459215	0.435	0.264	1
GPR183	0.00168565709729531	-0.395523053470818	0.239	0.431	1
LAT2	0.00171839410001918	-0.427319149949005	0.368	0.569	1
APOE	0.00173947070441842	-1.87334026396794	0.101	0.222	1
ENSMMUG00000003130	0.00174283605827267	0.482557551571181	0.445	0.25	1
ENSMMUG00000016621	0.00175243001326896	0.489415610357003	0.599	0.431	1
PNRC2	0.00178811686379751	0.4088566129686	0.603	0.444	1
MBP	0.00179550387475779	-0.441140455644003	0.196	0.347	1
CCR1	0.00180878314739208	-0.297559526020777	0.047	0.139	1
PNOC	0.00183645491148565	-0.551985397785141	0.162	0.306	1
NFXL1	0.00184434625328011	-0.281503168434562	0.032	0.111	1
APLP2	0.001846246539159	-0.449871998655315	0.158	0.306	1
ADAR	0.0018465201564371	0.580440616278984	0.528	0.403	1
DPCD	0.00185031266535984	-0.283445273138915	0.103	0.236	1
TSPAN1	0.00191748136391109	-0.571531191551485	0.049	0.139	1
ENSMMUG00000056654	0.0019523166879867	-0.310589645597069	0.089	0.208	1
TOR1AIP1	0.00196364884024971	0.483425256417795	0.314	0.139	1
CHCHD10	0.00197438269650764	0.482829735344101	0.866	0.75	1
HIST1H2BK	0.00202908730083673	-0.257109479943747	0.103	0.236	1
HM13	0.00203924817278138	0.49155875363574	0.377	0.194	1
HINT1	0.00205061978727082	-0.396066627105677	0.877	0.903	1
NDUFB3	0.00205436862886377	-0.437186608238798	0.3	0.486	1
IRF2	0.00208283070550844	0.533078641500742	0.415	0.25	1
TRIM21	0.00208530378922834	0.462483226505961	0.206	0.056	1
ASL	0.00209664539080696	-0.323675961512396	0.065	0.167	1
BLVRB	0.00211724729456954	-0.347250423652255	0.083	0.194	1
HLTF	0.00212913489124706	-0.317080837205178	0.079	0.194	1
DYNLT1	0.00216752749382872	0.493806800737523	0.332	0.153	1
BCAP29	0.00217881524101784	-0.361374214109821	0.128	0.264	1
DCPS	0.00218197007990929	0.52948680277943	0.415	0.264	1
SRP9	0.00218946621781491	-0.29400189492973	0.291	0.486	1
SEL1L3	0.00219367218436642	-0.373274190311634	0.188	0.347	1
SYNE2	0.00221058219657417	0.567579084640663	0.391	0.194	1
SLC25A10	0.00226235629578509	-0.370209576537435	0.168	0.319	1
ATF4	0.00228508784979079	0.428751776075188	0.733	0.569	1
LSM6	0.00228646589792677	-0.309330407453634	0.182	0.347	1
SLC9A9	0.00229480908349581	-0.360195623636306	0.109	0.236	1
SARS1	0.00230376958477144	0.664842313627712	0.514	0.375	1
ENSMMUG00000006854	0.00231689445872148	-0.289072552487152	0.065	0.167	1
TBCC	0.00233185260103002	0.406701747140703	0.32	0.139	1
PGAP6	0.00235861674808309	-0.27304974012969	0.049	0.139	1
PARP15	0.00236451437417304	0.454383007273932	0.2	0.056	1
ANXA4	0.00238877595815896	-0.340566976546393	0.18	0.333	1
ENSMMUG00000023553	0.00241579038611367	-0.354212505827839	0.081	0.194	1
MIS18BP1	0.00241684986533672	-0.253520873354071	0.04	0.125	1
SUCLG1	0.00247815075768193	0.40046253058056	0.581	0.403	1
CDC16	0.0025164081762214	-0.317190216321926	0.065	0.167	1
GABARAP	0.00254777787688227	-0.439089551919621	0.846	0.917	1
SRSF9	0.00258029438046691	-0.253976438897903	0.057	0.153	1
POLR2E	0.00260417159721337	0.485184284545964	0.557	0.375	1
TEX264	0.00261884743396152	-0.273618460325567	0.134	0.278	1
STX10	0.00262760131331478	-0.443585224336241	0.267	0.431	1
LMBR1L	0.00267273471683439	0.471386325258275	0.223	0.069	1
ADAM19	0.00269088549447509	0.444627176584567	0.283	0.111	1
VAMP8	0.00272873026343873	-0.412981431900797	0.617	0.778	1
PARP12	0.00277311805969394	0.364475358639932	0.14	0.014	1
LRPPRC	0.00290220435367245	-0.294890882545222	0.2	0.361	1
DCTPP1	0.00290331065915234	0.424092563598982	0.417	0.222	1
YJU2	0.00296632955845794	0.327260918119638	0.111	0	1
LRRFIP1	0.0030423139361995	0.407864374984659	0.698	0.597	1
RNASEH2B	0.00309997099781145	0.538930747338813	0.411	0.264	1
UBE2J1	0.00313919796170485	-0.359482599172209	0.277	0.458	1
VASP	0.00315339071882135	0.475296815349077	0.626	0.472	1
MGST3	0.00315482262102297	-0.716242725470485	0.269	0.403	1
TMEM179B	0.00315497594325947	0.492944212194727	0.435	0.292	1
TSTD2	0.00323450487966969	-0.265084556435527	0.043	0.125	1
H2AC20	0.00326793060883385	-0.505734457946674	0.287	0.444	1
EIF2S2	0.00329226806847046	0.482967181662004	0.678	0.542	1
ZNF326	0.0033000802733599	-0.262539169161626	0.075	0.181	1
KLHDC3	0.00330731505556982	-0.509626126660746	0.204	0.347	1
PLAAT3	0.00331255003668677	0.938784018325091	0.174	0.042	1
TPM3	0.00331556333812559	0.308174559960883	0.903	0.833	1
PARP9	0.00335993037581156	0.486661253805444	0.346	0.181	1
HSD17B4	0.00337711774187253	-0.376995236966325	0.514	0.694	1
UVRAG	0.00338975948904756	-0.296856804863963	0.221	0.389	1
MPZL1	0.00339098526558146	0.574770006475456	0.391	0.25	1
NDUFB9	0.00343283044455277	-0.420613129105444	0.263	0.417	1
SAR1A	0.00343667378037295	0.458441198952261	0.294	0.139	1
PFDN6	0.00347917390033945	-0.511850823903458	0.18	0.319	1
SMS	0.00357586741239312	-0.386189099058317	0.115	0.236	1
ASXL2	0.00360671583816427	-0.321192025602566	0.113	0.236	1
TESPA1	0.00362654919537453	0.457170573251889	0.261	0.111	1
DBNL	0.00371331454733555	0.392170008401609	0.7	0.556	1
NOP14	0.00372105903516587	-0.270461093551173	0.128	0.264	1
CYLD	0.0037630161383567	-0.327425787663585	0.16	0.306	1
UBE2I	0.00378197445162928	0.392405300389248	0.759	0.653	1
HADH	0.00378705517798509	-0.338295986573897	0.105	0.222	1
CDK2AP2	0.00380260264843926	-0.279918270820246	0.227	0.403	1
ZNF322	0.00384424945339175	-0.261284384776929	0.085	0.194	1
ABRACL	0.00394934171911088	-0.377674093783926	0.585	0.708	1
SP140	0.00399577078379473	0.465211206244259	0.621	0.472	1
CD19	0.00402143637744758	0.3681078760457	0.846	0.681	1
PREX1	0.00403084288195024	-0.505818680443872	0.235	0.375	1
DRAP1	0.00407545581149155	0.444950752569125	0.528	0.389	1
BAK1	0.00408262039174584	0.482212554019371	0.294	0.139	1
SLC20A1	0.00413350453819515	-0.252875263734894	0.075	0.181	1
DPM2	0.00419496083671498	0.434725729451198	0.324	0.167	1
CD79A	0.00426095193973256	0.363219315425265	0.935	0.861	1
BOLA3	0.00431018287910841	-0.299981641024286	0.087	0.194	1
PEPD	0.00432479944453808	-0.253616066280297	0.085	0.194	1
HNRNPDL	0.00437479567025376	0.379121161680407	0.832	0.778	1
COQ6	0.00439486018150531	0.422934865908584	0.206	0.069	1
ITGB1	0.00446220558515787	-0.521396759352862	0.405	0.569	1
IKZF1	0.00450710102756743	-0.420475510873549	0.243	0.389	1
MED10	0.00456810068434147	0.508274181482877	0.385	0.25	1
BBX	0.00462539819357445	0.49952815446935	0.397	0.25	1
LAPTM5	0.00466688608248483	0.548979883982541	0.858	0.764	1
LSM14A	0.00468832078277454	0.442769132046025	0.445	0.278	1
CTNNBL1	0.00471740717430974	0.404146085868515	0.285	0.125	1
VCPIP1	0.00477635329446666	0.429789062269143	0.186	0.056	1
RUBCNL	0.00479544062179345	0.6179509378597	0.423	0.292	1
GLB1	0.00480857496096883	-0.258637390967578	0.13	0.264	1
MRPL47	0.00482046386682744	-0.393455355543808	0.152	0.292	1
H1-4	0.0048338544700389	-0.681510679261083	0.233	0.361	1
MLKL	0.00485530296407359	0.442702177238525	0.2	0.069	1
SLFN12L	0.0048887185299664	0.416369900672448	0.123	0.014	1
TRIB3	0.00491039870175814	0.465620415356535	0.123	0.014	1
ITM2B	0.00495034387300324	0.319779157494771	0.895	0.833	1
RBM23	0.00497373163772779	-0.28075679867636	0.087	0.194	1
TAX1BP1	0.00501481695323318	-0.412483656965162	0.377	0.528	1
RPL23	0.00512371388591997	-0.315810746550819	0.877	0.944	1
SLC25A3	0.00522702301020936	-0.367664454810215	0.573	0.708	1
CLK2	0.00529599488683628	-0.281467458357649	0.061	0.153	1
USP3	0.0052965519374858	-0.346499052834528	0.16	0.292	1
TREX1	0.00532663337984699	0.485118578525547	0.35	0.208	1
PPP1R15A	0.0053630181291158	-0.373494256596473	0.119	0.236	1
PPP1R2	0.00545946589165337	-0.288945440760583	0.194	0.347	1
ENSMMUG00000055885	0.00550838377810055	-0.484951358275808	0.484	0.639	1
POLR2G	0.00551369165212742	0.458834375600215	0.453	0.319	1
PSMD13	0.00552006376536941	0.432944725158522	0.48	0.319	1
OSBPL11	0.0055406504105493	-0.338799295567481	0.105	0.222	1
HNRNPC	0.00554184001479966	0.365089082547159	0.749	0.667	1
VPS13C	0.00567463947664148	-0.524362591668298	0.204	0.347	1
SELPLG	0.00570437340239047	-0.352872855586279	0.091	0.194	1
PABPC4	0.00580691614850248	-0.374362668000385	0.091	0.194	1
APBB1IP	0.00586341140263896	-0.343094660699079	0.453	0.611	1
SEC62	0.00600491343781705	0.3910476119897	0.575	0.417	1
COPE	0.00600992807502208	-0.345268912059544	0.636	0.722	1
ENSMMUG00000006293	0.00604887790244715	0.401565759539225	0.437	0.264	1
ENSMMUG00000059569	0.00606208921836119	0.334007412593169	0.119	0.014	1
COPZ1	0.00608072447333835	0.446238124456699	0.417	0.278	1
SLC25A37	0.00611071601669448	0.593723657958244	0.281	0.153	1
PNPT1	0.00613245938422085	0.385539517282982	0.204	0.069	1
ZNF414	0.00617987289652624	0.401566155837971	0.223	0.083	1
ENSMMUG00000017437	0.00622110135090058	0.423317766377676	0.223	0.083	1
IFT52	0.00631871174252008	0.394700005920886	0.16	0.042	1
ENSMMUG00000012978	0.00642188469294349	0.385331056320761	0.198	0.069	1
RBMS1	0.0064358755882516	-0.27182694461055	0.038	0.111	1
ALDH1A1	0.00650358783486131	-0.400427887697342	0.073	0.167	1
JAML	0.00651776206405713	-0.270113547182441	0.038	0.111	1
ZMAT2	0.0065482274997316	0.466168005824574	0.31	0.167	1
AKR1B1	0.00655077718263272	-0.436408107699549	0.455	0.583	1
SECISBP2	0.00657497357383766	-0.273716040175675	0.16	0.292	1
RPS27L	0.0065905325506047	-0.449771424121147	0.332	0.514	1
HSD17B11	0.0066726565217938	0.275014963635752	0.32	0.153	1
ENSMMUG00000057110	0.00668896500884594	0.409984855494888	0.117	0.014	1
RNASE6	0.00675177065885678	-0.343292538636196	0.383	0.583	1
DDIT4	0.0067570789779164	0.661080900398277	0.528	0.403	1
NCKAP1L	0.00676405596066454	0.505773539964719	0.549	0.431	1
HNRNPH3	0.00687470184921662	0.463733439238203	0.553	0.417	1
NPC2	0.00696009097634572	-0.524544919473527	0.289	0.431	1
CAPN1	0.00707557385030332	-0.320656110182302	0.273	0.431	1
SATB1	0.00721924707589509	0.412256817949907	0.115	0.014	1
SAMHD1	0.00723065540077391	0.432925230114835	0.591	0.458	1
MMS19	0.00735967105078855	-0.262105104137629	0.081	0.181	1
CLEC2D	0.00739303853950929	0.575357254289637	0.294	0.153	1
TANK	0.00744744143809449	0.420574279866054	0.46	0.319	1
TIGIT	0.0074915215383605	-0.318003328362238	0.142	0.264	1
WDR1	0.00755106104382097	-0.308650903051715	0.318	0.472	1
TLK1	0.00765631393608558	-0.35360033593818	0.142	0.264	1
SIRT7	0.00769019759366459	0.406933789550581	0.174	0.056	1
MRPS18B	0.00772542073007813	0.401986558429415	0.498	0.389	1
BLM	0.00778062982501394	-0.263375698953593	0.065	0.153	1
CHTOP	0.00783019923778705	0.470849992359701	0.383	0.236	1
AIM2	0.00796788779085336	0.502812018476813	0.704	0.611	1
ENSMMUG00000051745	0.00797285639018753	-0.276985051385925	0.33	0.5	1
C8H8orf33	0.00801564445361199	0.426430793188587	0.209	0.083	1
MYO1F	0.00816819112191251	-0.289324082956273	0.091	0.194	1
EZR	0.0082152490554925	-0.425894817555043	0.632	0.75	1
RSRP1	0.00834329057209635	0.39058052727889	0.706	0.653	1
TBC1D9B	0.00834544597274558	0.265648357129541	0.117	0.014	1
RBX1	0.00834585101487254	0.39965150546287	0.652	0.556	1
ABI3	0.00835416575742993	0.400880690765983	0.334	0.181	1
BCL11A	0.00847945835825137	0.441918404694428	0.213	0.083	1
ARAF	0.00855582957712943	0.369078156232331	0.247	0.111	1
TM9SF1	0.00866700453751707	0.403889509053269	0.395	0.25	1
TBK1	0.00869664855669432	0.446937316568109	0.225	0.097	1
PDCD10	0.00875301133602284	0.415406344813141	0.387	0.264	1
METTL3	0.00876796552984471	-0.27952019045614	0.101	0.208	1
BCLAF1	0.00892309285942853	0.434483136957789	0.48	0.333	1
APH1A	0.00904648171883725	0.397153754483377	0.393	0.264	1
FCER1G	0.00907613491041045	-0.856804243306221	0.051	0.125	1
PAK2	0.00918402780445596	-0.427325296710471	0.532	0.681	1
GSN	0.00919529668468507	-0.312068103323904	0.186	0.319	1
CCPG1	0.00920748005063612	-0.295236867436145	0.14	0.264	1
SPOP	0.00926412297551519	0.42396646565896	0.336	0.194	1
HDAC3	0.00929818915805056	-0.263680888063085	0.075	0.167	1
POGLUT1	0.00930984015459691	-0.298028331273061	0.085	0.181	1
NUP205	0.0093131041307739	0.381510691889985	0.152	0.042	1
MTRR	0.00932059458990768	0.29169290176805	0.14	0.028	1
CNTRL	0.00934692446765341	-0.258098807995737	0.202	0.347	1
GGNBP2	0.00944523399229141	-0.345987684346679	0.211	0.347	1
ENSMMUG00000000752	0.00964078049556442	-0.343229087880021	0.223	0.361	1
RCSD1	0.00983532879902186	0.344477751617087	0.7	0.542	1
ENSMMUG00000053146	0.00987985953706854	-0.443862603044484	0.488	0.597	1
NAP1L1	0.0099617572349455	-0.306718205338792	0.486	0.653	1
ENSMMUG00000049295	0.0100325551910158	0.390982176101394	0.265	0.125	1
EIF1B	0.0100992581235821	-0.341663426343734	0.332	0.5	1
PNPLA2	0.0102297290600648	-0.304376769413911	0.051	0.125	1
COX5A	0.0102429710111555	-0.401652592326346	0.676	0.722	1
EAF2	0.0102527547528346	0.424581648167356	0.585	0.5	1
PTK2B	0.0103947420409274	0.413876070701173	0.362	0.222	1
TMEM59L	0.010489141551432	-0.386336962329921	0.3	0.458	1
NPM3	0.0105185091482756	-0.342357326637487	0.148	0.264	1
C3H21orf91	0.0105235346319443	0.381982446713585	0.354	0.194	1
PTP4A3	0.0105599803271496	0.374901499535085	0.219	0.083	1
ENSMMUG00000008346	0.0107151938775448	-0.393862176721792	0.13	0.236	1
NUBP2	0.010725372849982	0.426240570017481	0.312	0.194	1
TNNI2	0.0108618849606787	-0.368940828263728	0.105	0.208	1
ATM	0.0110546974467669	-0.486841195107262	0.186	0.306	1
ENSMMUG00000028889	0.0111874462302743	0.422688124307989	0.419	0.278	1
REEP3	0.0112658742553447	-0.313643640053945	0.146	0.264	1
PPIF	0.0113932376951511	-0.359673321007541	0.067	0.153	1
LDHB	0.0114020375797426	0.407550746721652	0.5	0.361	1
CDC42	0.0115827279577767	0.318650091901799	0.889	0.819	1
LPCAT1	0.0116288412892298	0.4573558322034	0.35	0.222	1
SENP6	0.0116293340573522	-0.395221655641495	0.217	0.347	1
POR	0.0117871191809805	0.448920492101498	0.255	0.139	1
SMG5	0.0117900219018089	0.295065961061781	0.107	0.014	1
RAD9A	0.0118636820628272	0.433819251021316	0.196	0.083	1
DDX24	0.0119281391879361	0.368960322276365	0.593	0.5	1
HMGB2	0.0120541630336703	-0.323822056220154	0.121	0.236	1
TMEM222	0.0121397358752805	0.376110251867819	0.239	0.111	1
LRMP	0.0122049589371436	-0.28181959392501	0.128	0.236	1
CD47	0.0122390464220187	-0.32052433440768	0.304	0.458	1
ST8SIA4	0.0123730056593571	-0.402507540252764	0.229	0.347	1
TARS1	0.0123794075368026	0.37810964791363	0.322	0.181	1
SNRPD1	0.0125578628592557	-0.367132223421163	0.18	0.292	1
NDUFV2	0.0125754993527972	0.324033445094093	0.488	0.333	1
TOP2B	0.0126183956252301	-0.352809931299583	0.233	0.361	1
PRKAB1	0.012788262321192	0.254625717875186	0.107	0.014	1
ENSMMUG00000040370	0.0127992418960837	0.372318404040765	0.506	0.389	1
WRN	0.0128778193072194	-0.276841762436105	0.069	0.153	1
TMEM268	0.0130477007332202	0.302118024527575	0.105	0.014	1
RPP30	0.0130584829818627	-0.29071719726205	0.119	0.222	1
RPL27A	0.0131013766884932	-0.307915218797928	0.917	0.944	1
RB1	0.0131724971150971	-0.333931393564946	0.239	0.389	1
AARS1	0.0132757090855035	0.487075871378722	0.312	0.181	1
NANS	0.0132952556746855	-0.309597510832001	0.188	0.306	1
NFATC2	0.0133037150347506	0.346364818507883	0.206	0.083	1
CSNK2B	0.0134008972453363	0.278076766768652	0.761	0.694	1
BAD	0.0134597938097907	-0.260096637103697	0.095	0.194	1
ENSMMUG00000058919	0.013491965063407	0.458116261474956	0.585	0.486	1
POP5	0.0136907372901442	0.381159432813208	0.198	0.083	1
RNF138	0.0137448195443252	0.415065025871522	0.249	0.125	1
FAM53B	0.0138716868402312	0.349224854302515	0.146	0.042	1
PHRF1	0.0139814834097051	0.259864870162064	0.132	0.028	1
RCC1	0.0140123253036058	0.273516939400925	0.202	0.069	1
HARS1	0.0140438440922338	0.354030143881563	0.198	0.083	1
ENSMMUG00000010647	0.0141219362071322	0.360263731691266	0.259	0.125	1
HOMER2	0.0142442793814133	0.340690101093877	0.142	0.042	1
CMTM7	0.0142947010748832	-0.294495182399898	0.138	0.25	1
ENSMMUG00000056332	0.0143500194760817	0.456328084916595	0.632	0.583	1
FAM32A	0.0143521715959631	0.364138411541108	0.302	0.167	1
ZC3HAV1	0.0144779950382248	0.341303641120125	0.344	0.194	1
ENSMMUG00000049089	0.0147442888964088	-0.26664001443718	0.196	0.333	1
STX17	0.014836578177188	0.394085538142745	0.304	0.167	1
RBFA	0.0148708823062754	-0.368235596517569	0.239	0.361	1
ARHGEF1	0.0149017217005497	0.429467092542354	0.512	0.389	1
RSL24D1	0.0149528196761022	-0.320817505229446	0.478	0.625	1
RAB3GAP1	0.014991366120483	0.341598053252389	0.259	0.125	1
CCNDBP1	0.0149976812354707	0.403887098152223	0.352	0.236	1
ENSMMUG00000006206	0.0151564669562994	0.403766016271241	0.51	0.375	1
RAB8A	0.0151645887952781	0.346835791838225	0.478	0.361	1
TCF4	0.0151796850879583	0.348685631276535	0.698	0.583	1
ENSMMUG00000004539	0.0152987716010409	-0.358601060771035	0.496	0.611	1
KARS1	0.0157706660801598	0.4441721186912	0.338	0.222	1
KLF6	0.0158820757284525	-0.372563266434424	0.298	0.431	1
USP25	0.0162891072009904	0.289498291820542	0.123	0.028	1
ACAA1	0.0163135830529568	0.339518103472054	0.162	0.056	1
ENSMMUG00000049010	0.0163980387753654	0.395095951347487	0.287	0.167	1
RDH11	0.0164079956265912	0.324427171162394	0.119	0.028	1
LYRM1	0.0164337679187105	0.37891186563802	0.239	0.125	1
B3GNT2	0.0165153129464073	0.485037706364238	0.364	0.25	1
FUT8	0.0165301939242373	-0.397501818614716	0.083	0.167	1
TNFRSF14	0.0165473879483388	0.406500139863031	0.277	0.153	1
TOGARAM1	0.0165670821151233	-0.271938102863573	0.081	0.167	1
PM20D2	0.0166048959498627	-0.370223728444046	0.314	0.458	1
APP	0.0167147294177826	-0.306116397743729	0.111	0.208	1
NUCB1	0.016816956810781	0.33574906907696	0.298	0.153	1
DYM	0.0169313172190439	0.355198612593494	0.316	0.181	1
CCR7	0.0169576605522665	0.470524262617312	0.271	0.139	1
JADE2	0.0169582087041487	0.356682241167298	0.198	0.083	1
CLDND1	0.0169614813407598	0.466037871842714	0.36	0.25	1
PARVG	0.0170397266342168	-0.265319662656741	0.294	0.458	1
SNAP29	0.0170793699268872	-0.30613149400594	0.123	0.222	1
ENSMMUG00000003986	0.017123394483773	0.339702425096608	0.217	0.097	1
ENSMMUG00000018240	0.0171815912837156	-0.252415646144497	0.996	0.986	1
PPP1CA	0.0172530913508357	0.349488766566004	0.804	0.708	1
NAT10	0.0172730547046437	0.27325207392161	0.142	0.042	1
DTX3	0.0172839626685493	-0.417688845530878	0.103	0.194	1
PYGB	0.0173328556320597	-0.384857707385248	0.126	0.222	1
PHPT1	0.0173329024638972	-0.447922289855229	0.316	0.431	1
PAIP2	0.0175932355529034	0.363901449093001	0.595	0.514	1
AASDHPPT	0.0176300736193363	0.331325784783433	0.247	0.125	1
ARHGAP24	0.0176806579544751	-0.374685826562175	0.19	0.306	1
RRBP1	0.0177481032768377	-0.26378697226986	0.117	0.222	1
DUSP2	0.0178021855902813	0.460350883249184	0.334	0.208	1
TMX1	0.0178785549721528	0.384377749219476	0.281	0.167	1
POLR3C	0.0179379222983106	0.308104896922699	0.162	0.056	1
DCLRE1C	0.0179634577318662	0.331098471850922	0.16	0.056	1
TCF25	0.0180378901727862	0.381563526604627	0.457	0.347	1
TIGAR	0.0180619441387322	-0.318069529271505	0.119	0.222	1
CIAO2A	0.0180744996675589	0.384692620062203	0.387	0.25	1
PTPN6	0.018229750830343	-0.387420160837173	0.492	0.611	1
PRRC2C	0.0183162968853714	-0.376293778080375	0.437	0.569	1
ARMCX3	0.0184030613539954	-0.269608287719655	0.14	0.25	1
MAPRE1	0.0185896458710853	-0.269041909224174	0.318	0.472	1
POLR2D	0.0188088695016882	0.277231916202024	0.229	0.111	1
GPSM3	0.0190610746214175	0.275381845338126	0.889	0.819	1
NBN	0.0192007419513216	0.37265865898618	0.316	0.194	1
SAMD4A	0.019382651333717	0.300756014681254	0.119	0.028	1
CDKN1A	0.0194200130780439	0.59674043113139	0.3	0.181	1
BRK1	0.0194296380819989	0.274591296584081	0.842	0.694	1
DHPS	0.0195992684109563	-0.292142791592302	0.103	0.194	1
ACBD3	0.0196021826587363	-0.288348085832945	0.047	0.111	1
SASH3	0.0199496318835922	0.313459583897955	0.658	0.5	1
MIDN	0.0200045335573658	0.376341020159774	0.174	0.069	1
ODF2L	0.0203839740035098	-0.268243599560056	0.047	0.111	1
CHST12	0.0203908016392739	0.342025764669724	0.134	0.042	1
BLNK	0.0205068946266948	0.350633905363261	0.516	0.375	1
ERO1B	0.020509301986526	0.338285079394985	0.188	0.083	1
DPH2	0.0205289124234028	-0.384069708089924	0.399	0.514	1
ENSMMUG00000045123	0.0206428893075034	0.270459878743736	0.717	0.653	1
MKRN2	0.0207127290458106	-0.273189936095155	0.113	0.208	1
HNRNPF	0.0208248776298436	0.274668753895476	0.706	0.583	1
SH3KBP1	0.020825524924837	-0.300794092777088	0.235	0.361	1
MED16	0.0209411333988779	0.272593442370074	0.115	0.028	1
PTP4A1	0.0209732709582165	-0.251716717061229	0.233	0.361	1
PSIP1	0.0209750719305893	-0.315013069755554	0.215	0.333	1
ATP6V0D1	0.0212974430996197	0.353458595567016	0.484	0.361	1
PGD	0.0213051740919863	-0.345137497472591	0.243	0.361	1
ATP5PO	0.0215392861868824	-0.296769069877384	0.804	0.861	1
SHKBP1	0.0215511058671126	0.439785145418013	0.342	0.236	1
UNC93B1	0.0215526720309234	0.384506237456677	0.255	0.139	1
GRWD1	0.0215851190531112	0.256762945099404	0.117	0.028	1
FLNA	0.0217585021613223	-0.372287407864523	0.306	0.458	1
ENSMMUG00000022769	0.0218890957692371	0.357852484414062	0.593	0.5	1
ENSMMUG00000063607	0.0221112801014143	-0.305202986129631	0.132	0.236	1
ENSMMUG00000023144	0.0222615592801957	-0.391835775354162	0.322	0.444	1
ATP5MC1	0.0223067079288931	-0.34755417910768	0.334	0.472	1
PTBP1	0.0223792655663342	0.369479752748591	0.407	0.278	1
MRPL42	0.0223973200005801	0.343316127110283	0.291	0.181	1
ENSMMUG00000028699	0.022517546796709	-0.328408942387672	0.289	0.431	1
IL15RA	0.0225824750214963	0.296532958059662	0.174	0.069	1
TPD52L2	0.0227081367812528	0.37723802485708	0.304	0.194	1
ENSMMUG00000017231	0.0228112882740923	-0.296026816270884	0.188	0.306	1
USP15	0.0230550655502236	0.317691982875804	0.524	0.403	1
SBDS	0.0233994660502565	-0.348280430111338	0.176	0.292	1
SNX8	0.0235033243391098	0.302266927626709	0.111	0.028	1
SMU1	0.0235190353892926	0.478767172149145	0.338	0.236	1
NELFA	0.0236392507323177	0.293910549466802	0.152	0.056	1
KIFBP	0.0237000037913797	0.319773332687642	0.397	0.236	1
UBE2D3	0.0237489207687047	0.29549619883551	0.761	0.722	1
SNF8	0.0239267320075516	-0.261288622620562	0.138	0.236	1
NDFIP1	0.0239702049011091	0.319171717112552	0.306	0.181	1
HMGN4	0.023993478428617	0.257734943903844	0.504	0.389	1
CLPTM1L	0.0240513768871767	-0.297849345302916	0.107	0.194	1
LIMK1	0.0241803676531553	-0.324335866215762	0.067	0.139	1
DERPC	0.0243568689590046	0.457068957736062	0.316	0.222	1
ASH1L	0.0244929366604967	-0.286875314658436	0.192	0.306	1
UROD	0.0246212353117734	-0.308448938418858	0.15	0.25	1
USP48	0.0246436300495718	-0.325548540075073	0.2	0.319	1
NAA20	0.0249090708368818	-0.327127957422653	0.215	0.347	1
RUNX3	0.0250326812884527	0.340480752011477	0.277	0.153	1
XAB2	0.0252362905189286	0.393765544984157	0.243	0.139	1
TUT7	0.0252624470150013	-0.255644667258953	0.223	0.347	1
SMARCB1	0.0253368127064055	0.407528632219394	0.447	0.347	1
ZNF267	0.0254931280528031	0.356726801586959	0.275	0.153	1
DHX37	0.0255118161071449	0.287122016535329	0.134	0.042	1
FAIM2	0.0255532092090394	0.269880625537606	0.113	0.028	1
ZNF706	0.0255917310977911	-0.280601098466093	0.482	0.611	1
PDE12	0.0256750451134003	0.292509556671898	0.109	0.028	1
ENSMMUG00000056624	0.0260113015244107	0.255585264606758	0.235	0.111	1
GPCPD1	0.0260191724700513	-0.316490106601991	0.245	0.375	1
GPR18	0.0261515263174675	0.310698704186092	0.132	0.042	1
NOP10	0.026165433156367	-0.27246240690993	0.587	0.667	1
CASP4	0.0261662621244334	0.365194510222297	0.381	0.278	1
SMG7	0.0262160340124482	0.402589339304055	0.32	0.208	1
CNDP1	0.0262324622778413	-0.32963333715803	0.211	0.319	1
INSIG1	0.0264275319759005	-0.317522647609603	0.107	0.194	1
CCT5	0.0264396763753417	0.262041324463028	0.484	0.347	1
IFI27L2	0.0265108886303441	0.359277503831238	0.824	0.75	1
RETREG3	0.0266618189356608	0.300864140627056	0.13	0.042	1
ENSMMUG00000057696	0.0268312457042459	0.324019218150964	0.17	0.069	1
ADA	0.0269326041825809	0.374233979912294	0.512	0.431	1
UBE2B	0.0273501322861178	0.485002717242079	0.409	0.333	1
CCDC6	0.0274587608106396	-0.312029324363321	0.138	0.236	1
ENSMMUG00000008396	0.0279609267897748	0.359339571865709	0.328	0.208	1
EHD4	0.0279903664720791	0.38468985257565	0.387	0.25	1
FCHSD2	0.0280412037991113	0.429123068072942	0.389	0.278	1
IGFLR1	0.0284524025025211	0.320992832707386	0.555	0.431	1
ANP32B	0.0285850729909625	-0.301614659415652	0.644	0.708	1
ENSMMUG00000031426	0.0288806130108345	-0.385666643000208	0.559	0.708	1
ARHGDIA	0.0291433636909879	0.250657986109761	0.636	0.514	1
CWC15	0.0294358070944656	-0.316449055788401	0.287	0.431	1
SOD1	0.0294619640520149	-0.401828273134204	0.322	0.431	1
OARD1	0.0296639890737768	0.276932422393801	0.231	0.111	1
PSAP	0.0296711213567166	-0.631711808471943	0.433	0.528	1
CCDC97	0.029911387695365	0.346801066996714	0.164	0.069	1
TMEM39B	0.0299176216537839	0.269711925906146	0.107	0.028	1
PSPC1	0.0299227249259246	-0.257607582584705	0.059	0.125	1
ENSMMUG00000042951	0.0300907812311721	0.268529126293301	0.472	0.375	1
CKS2	0.0301219557677967	-0.293334816920326	0.196	0.306	1
SCAMP2	0.030232498709404	0.365399804325538	0.551	0.458	1
YPEL3	0.0303043749772014	-0.254749029264006	0.182	0.292	1
LARP7	0.0303790768952127	0.442366465536764	0.277	0.181	1
ACTR1A	0.0304392661446385	0.295636119704674	0.196	0.097	1
EIF6	0.0305087185783972	0.319034976026045	0.528	0.403	1
UQCRQ	0.0309565036866333	-0.290511262534527	0.417	0.528	1
TMEM59	0.0311562707716693	0.276830095920647	0.644	0.528	1
COTL1	0.0311977582208342	-0.252384972638099	0.733	0.833	1
NELFE	0.0313462746477091	0.395966164682748	0.206	0.111	1
MRPS12	0.0314477138427058	0.359550769361714	0.443	0.333	1
HDHD2	0.0316874833658813	0.294825189803329	0.105	0.028	1
PSMB3	0.0319406907609955	0.360924094282986	0.605	0.514	1
PAICS	0.0319443049875965	-0.262575743377222	0.067	0.139	1
PIN4	0.0320917638411481	0.368564188036269	0.314	0.208	1
GTF2A2	0.0323000383188293	-0.271579591821449	0.265	0.389	1
PTPN7	0.032688142546331	0.388187705664692	0.255	0.153	1
TMED3	0.032803531856362	0.272250513091775	0.304	0.181	1
POLR2C	0.0330884398947681	0.327429875518466	0.271	0.167	1
MCM7	0.0331841824648368	-0.312797029399123	0.089	0.167	1
CLNS1A	0.033200697509211	0.340715150513791	0.478	0.389	1
PIH1D1	0.0333562782448701	0.293024212525529	0.338	0.208	1
NSUN2	0.0334416865733865	0.311524109642611	0.162	0.069	1
MDH1	0.0336343570206852	0.311869499642831	0.5	0.375	1
TOR1B	0.033642623394569	0.290312041955239	0.164	0.069	1
UBE2E1	0.0340070924190391	-0.278906044134811	0.162	0.264	1
ENSMMUG00000046665	0.0341698179291684	0.260926584078839	0.105	0.028	1
PSMA4	0.0349601245534699	0.402594251211598	0.409	0.306	1
SLC39A1	0.0349887343993064	0.369290204360902	0.277	0.181	1
SPINT2	0.0351351539911427	-0.364754886152578	0.204	0.306	1
NLRC5	0.0353549933860324	0.302838294374657	0.275	0.153	1
TDG	0.0354581755489851	0.327723226493444	0.253	0.153	1
ARID5A	0.0356907424019332	0.360283178504029	0.209	0.111	1
ZDHHC24	0.0357568956793408	0.338725919922332	0.227	0.125	1
SEC24C	0.0360630216043218	0.288737963141216	0.16	0.069	1
TNFSF8	0.0361892916090931	0.266018110984188	0.103	0.028	1
ATP5F1B	0.0364291549407391	0.32649954135306	0.593	0.514	1
IKBKG	0.0364539090497837	0.321207196031381	0.429	0.319	1
ASF1A	0.0364805019947714	0.342486423572442	0.209	0.111	1
ENSMMUG00000052929	0.0365441992660926	1.12645737336128	0.105	0.028	1
AIMP1	0.036553772974901	0.312779208815229	0.504	0.417	1
TAF7	0.0373137982478865	0.356852130527397	0.526	0.458	1
THYN1	0.0378169037113349	-0.302189562011385	0.206	0.319	1
GPX4	0.0381573879425621	-0.360832631248816	0.81	0.847	1
SNX5	0.0383736343613042	-0.257193116019939	0.37	0.486	1
DDX39A	0.0387264136418854	0.322645318949105	0.585	0.472	1
TUT4	0.0388092516240363	-0.300730584413003	0.279	0.403	1
KAT5	0.0388389242312994	0.312609368463647	0.119	0.042	1
TRAM1	0.0390097673197479	0.297580764067561	0.449	0.347	1
WDR26	0.0391969557392469	0.265515969221192	0.101	0.028	1
MCL1	0.039470006652273	0.339900645806761	0.559	0.444	1
USP47	0.0395458266708443	-0.27135225366469	0.111	0.194	1
TBC1D1	0.0397216101991758	0.36504196906257	0.221	0.125	1
SERTAD3	0.0399537943365828	-0.334718605458241	0.178	0.278	1
FTSJ3	0.0402439030400718	0.322117584148771	0.172	0.083	1
THTPA	0.0403841932691854	0.265483642971401	0.101	0.028	1
MOB4	0.0406769100580016	-0.263381367526268	0.247	0.375	1
LIMK2	0.040716661483944	0.325802061415226	0.136	0.056	1
CARD11	0.0410278671729263	0.300510072881022	0.233	0.125	1
PLEKHF2	0.041301785705115	0.413932798222312	0.285	0.194	1
C14H11orf58	0.0414084570909468	0.33456706141481	0.204	0.111	1
ENSMMUG00000031947	0.0416181708786284	-0.35443982623345	0.549	0.667	1
LY86	0.0418772893573754	0.421254152478951	0.401	0.292	1
CTSS	0.042504309664429	0.349155470046276	0.725	0.694	1
TOR3A	0.0425878559713649	0.264433474173389	0.194	0.097	1
ATF7IP2	0.042734561693373	0.36709002331544	0.296	0.194	1
ENSMMUG00000054794	0.042791226855914	1.75984467941556	0.085	0.167	1
TSSC4	0.0429889542237788	0.270843980529839	0.156	0.069	1
VOPP1	0.0430884011037264	0.30423910111951	0.47	0.319	1
KIDINS220	0.0432469166112603	-0.274415607288195	0.083	0.153	1
DNAJC17	0.0434863644719179	0.252928461068336	0.101	0.028	1
CNN2	0.043541966500969	-0.29479770502241	0.613	0.736	1
TOX4	0.0436435150475264	0.282534520695167	0.306	0.194	1
WIPF1	0.0441532197813123	0.255663757218914	0.559	0.458	1
LTBP2	0.0441563815901264	-0.256192723553611	0.053	0.111	1
TKT	0.0442352916180636	-0.50483316866663	0.344	0.444	1
DGKD	0.04469844525876	0.36392020555383	0.289	0.181	1
XRN2	0.044759905102009	0.346793845991617	0.36	0.278	1
YBX1	0.0448937041592596	-0.457224602740622	0.47	0.556	1
RESF1	0.0451800034812058	-0.354702704949269	0.346	0.472	1
MAT2A	0.0454458424313786	-0.307255361238061	0.134	0.222	1
NADK	0.0456978569439031	0.280737549045748	0.176	0.083	1
RICTOR	0.0457011924697894	0.284760594737449	0.136	0.056	1
PPP4C	0.0459396598359229	0.290149251614632	0.571	0.472	1
TMEM208	0.046619961613242	0.322742526884355	0.302	0.194	1
ENSMMUG00000022874	0.0466387994906243	0.338254609443074	0.423	0.319	1
ENSMMUG00000018037	0.0467661102821831	0.354967428920225	0.249	0.153	1
UPF3B	0.0468649564277913	0.290598306723019	0.154	0.069	1
NUCKS1	0.0468978173121065	0.308943894362405	0.409	0.292	1
COA6	0.0472498240359147	0.282331915168328	0.237	0.139	1
AHI1	0.0475130535499763	-0.295853692405237	0.053	0.111	1
TALDO1	0.0480258006033661	0.280416215748634	0.729	0.639	1
ENSMMUG00000019238	0.0480435904616952	0.27557799840655	0.567	0.403	1
ENSMMUG00000016401	0.0482977041945384	0.355040965040745	0.32	0.222	1
WBP1	0.0485063055359603	0.313512977813819	0.168	0.083	1
OS9	0.048580601153567	0.359535883253592	0.453	0.375	1
COA4	0.0490813849591383	0.279350467243396	0.154	0.069	1
FOXP1	0.0492918887775142	0.283991927518389	0.138	0.056	1
TRMT10C	0.0493498433453916	-0.303815727279239	0.148	0.236	1
DIDO1	0.0496231899426605	0.281575579550802	0.204	0.111	1
RUFY1	0.0497522360577983	0.320273887172521	0.132	0.056	1
NR1H2	0.0497629030099621	0.303148719930951	0.421	0.319	1
ENSMMUG00000013256	0.0501378590672008	0.34884249934678	0.455	0.333	1
KIZ	0.0501430438190118	0.302311994286625	0.188	0.097	1
XPC	0.0502014490986617	0.314313315768768	0.235	0.139	1
EIF4H	0.0509529432430873	0.390122525252082	0.543	0.458	1
CCDC88A	0.0510413237944184	-0.289091643855701	0.168	0.264	1
DLGAP1	0.0512025051569321	0.343751834202401	0.113	0.042	1
NEK8	0.0515106969933925	0.255213983057546	0.136	0.056	1
MTA2	0.0515600719925185	0.296977652139031	0.217	0.125	1
ATF6	0.0516478543878677	0.308591863246115	0.346	0.25	1
ERGIC2	0.0518368871413327	0.274304786941911	0.462	0.361	1
PPP1R18	0.0518511057381065	0.373475163856228	0.619	0.556	1
FTL	0.0520290238056878	-0.378935100007286	0.2	0.292	1
GRPEL1	0.0522134148752148	0.289751320695519	0.219	0.125	1
STAG2	0.0522161459737315	-0.255104591465279	0.229	0.333	1
OTULIN	0.0522520222451602	0.318935731420553	0.113	0.042	1
LTB	0.0522526760730304	-0.385502939435387	0.664	0.736	1
SRPRA	0.0522540701063102	0.333393999706294	0.352	0.25	1
ELL3	0.052670724975394	0.371833015780438	0.611	0.514	1
RBBP7	0.0527905308022456	-0.320036655248228	0.235	0.333	1
MRFAP1	0.0528709444101353	0.360616402294663	0.346	0.236	1
EIF3G	0.0530548825284024	-0.299735908305887	0.739	0.806	1
DPP3	0.0532332697599097	0.268843871148163	0.172	0.083	1
PSENEN	0.053505084074781	-0.309987268908908	0.344	0.444	1
ZMYM2	0.0535990982096965	-0.311544967450293	0.13	0.208	1
PIP4P1	0.0537579004802812	-0.33015750434263	0.13	0.208	1
HSBP1	0.0537674444525845	0.257575429860844	0.536	0.403	1
TPR	0.0544480116983527	-0.354702280666417	0.409	0.514	1
RAD23A	0.0546722908378204	0.311974429631317	0.48	0.389	1
FCMR	0.0550650656926748	0.274520701141417	0.654	0.542	1
NCBP2	0.0553760070727117	-0.318232408649338	0.401	0.5	1
SELENOF	0.0559939060696828	0.325439969488939	0.33	0.222	1
ACBD6	0.056217232410678	-0.271557062197322	0.113	0.194	1
ENSMMUG00000006965	0.0562921623637002	0.347782489974044	0.536	0.472	1
ENSMMUG00000012273	0.0563535762809907	0.275450906016216	0.111	0.042	1
ENSMMUG00000051343	0.0563980792538643	-0.261007123893778	0.081	0.153	1
ARF4	0.0564111860001455	-0.292599003529073	0.395	0.5	1
TINF2	0.0565247614191486	-0.267825751378708	0.536	0.625	1
TRAF2	0.0568765437142575	0.255217047617021	0.223	0.125	1
AP2M1	0.0570933829572195	0.334630738506894	0.433	0.333	1
PAOX	0.0572179186096989	0.30463795190402	0.395	0.306	1
PIK3CD	0.0573083835873247	0.368460735490761	0.391	0.306	1
AKR1A1	0.0575133339610722	-0.377330190816445	0.385	0.486	1
BIK	0.0581251914041509	-0.399878993976221	0.196	0.292	1
ST6GALNAC4	0.0581482080188981	0.294974626278163	0.364	0.25	1
PRPSAP2	0.0583442726114239	0.325378824945773	0.225	0.139	1
MYO1C	0.0583577224678284	0.344314969006183	0.19	0.111	1
MRPL40	0.0584765136789471	0.28351149944157	0.352	0.25	1
ZNF428	0.0590036619879667	0.32213787104814	0.231	0.139	1
CSF2RB	0.0591303753069858	-0.274303173963715	0.085	0.153	1
CCND3	0.0595552891002405	0.33930532374967	0.439	0.347	1
STX16	0.0596759807398774	0.288183659077841	0.198	0.111	1
TMEM205	0.0596881147730318	-0.318127862439224	0.162	0.25	1
CYB5A	0.0598443840995117	-0.254667706748497	0.075	0.139	1
ENSMMUG00000047277	0.060122600895158	-0.321689647133019	0.198	0.292	1
PNPLA7	0.0601737631412489	0.274674883992421	0.146	0.069	1
TIMM44	0.060245101016897	0.285186871787177	0.184	0.097	1
KRAS	0.0610306632473291	0.33419486618946	0.223	0.139	1
STX4	0.061084750960676	0.3222310034329	0.178	0.097	1
RIPOR1	0.0615423142550259	-0.291530849183086	0.176	0.264	1
SMIM29	0.0620846036156197	-0.27530606634763	0.275	0.389	1
PSMD7	0.0621361413666457	-0.280363887978713	0.174	0.264	1
RAB24	0.0621429599295949	-0.265916134521028	0.198	0.292	1
H1-3	0.0621629675069718	-0.610876504257611	0.109	0.181	1
MTX2	0.0622936531928618	0.25361520758242	0.166	0.083	1
RMND1	0.0631562066754669	-0.273792999956872	0.113	0.194	1
DNAJA1	0.0631609558043152	0.331713754523872	0.684	0.611	1
JCHAIN	0.0634066043996914	-0.50015703235057	0.119	0.194	1
FOXN3	0.0635416880029081	0.313086719560605	0.194	0.111	1
NDE1	0.0636031603505889	0.299026404651559	0.144	0.069	1
GRN	0.0636863905297569	-0.367568976372174	0.344	0.431	1
GM2A	0.0637413846801902	0.28784893673749	0.324	0.222	1
C15H9orf78	0.0637764730085569	0.291201333926241	0.623	0.542	1
CDC42SE2	0.0638154143149567	0.258946999786594	0.366	0.278	1
TMEM128	0.0639429160041503	0.259602959768797	0.198	0.111	1
VPS72	0.0643041852659897	0.317878138467569	0.225	0.139	1
SHFL	0.064647761613107	0.261296966762649	0.166	0.083	1
MKNK2	0.0646772160229764	0.26334855903437	0.15	0.069	1
ARRDC1	0.0647744325401182	0.282393437634073	0.178	0.097	1
SLC38A10	0.0648126142016856	0.30798552563295	0.176	0.097	1
ENSMMUG00000010783	0.064905359399357	-0.326432340945609	0.239	0.347	1
ENSMMUG00000056012	0.065160351186932	-0.356942923571674	0.49	0.583	1
ADGRG5	0.065735454031624	-0.255025461366154	0.152	0.236	1
PI4KB	0.0660255484964255	0.291059733229564	0.194	0.111	1
ATOX1	0.0662314852701999	0.298244507292607	0.654	0.569	1
DPH1	0.0663522603888064	0.315173637510965	0.221	0.139	1
SNX6	0.0667823107699646	0.339907833133297	0.526	0.431	1
NDUFA1	0.0668328633647018	-0.251594682675158	0.684	0.722	1
PRPS1	0.0669853468939512	0.280167139430754	0.158	0.083	1
NFKBIB	0.067705823104141	0.292595406344205	0.35	0.25	1
KIF2A	0.0680299512207646	-0.265979548660782	0.233	0.333	1
ERBIN	0.0687520691444719	-0.267530321435895	0.107	0.181	1
RGS1	0.0696026085472405	-0.417101486935201	0.3	0.389	1
PEX16	0.069894609810911	0.285315079632444	0.271	0.181	1
ETS1	0.070287196782786	-0.34311915545357	0.279	0.389	1
ELK3	0.0704603983638338	0.299157066969184	0.31	0.208	1
ENSMMUG00000013492	0.07062384828613	0.26478601402945	0.217	0.125	1
NRBP1	0.0711073478833271	0.26229883211321	0.346	0.236	1
CHD4	0.0712403141833829	0.378011534950621	0.453	0.375	1
FKBP5	0.0716155649272679	0.289521702840927	0.16	0.083	1
MED28	0.0717664238320766	-0.316406194459377	0.158	0.236	1
NME6	0.0718293155449974	0.293142226683917	0.243	0.153	1
SEC22B	0.0720222575905813	0.278314243652188	0.144	0.069	1
NUDT2	0.0721496286109144	0.250513567436763	0.123	0.056	1
UHRF1BP1L	0.0725148138295266	-0.27577774968549	0.079	0.139	1
ENSMMUG00000000671	0.0725271526889188	0.269009830932736	0.346	0.25	1
UBE2L3	0.0725719126537085	0.315411718599723	0.413	0.319	1
ANKIB1	0.0745871461405363	0.330760134927311	0.174	0.097	1
SNRPB	0.0746948086590403	-0.373555275034921	0.37	0.458	1
CHRAC1	0.074952733372288	0.269042743925215	0.144	0.069	1
SPTAN1	0.0750991590430913	-0.307071514883965	0.204	0.292	1
SLC43A1	0.0754502336312824	0.294178785732091	0.194	0.111	1
BTK	0.0756016948130049	0.316842182032508	0.411	0.333	1
BIRC2	0.0756376431739148	0.271567424157085	0.379	0.292	1
USP10	0.0759156896730049	-0.288769790786654	0.182	0.264	1
NDUFS3	0.0760249178832832	-0.296869667867969	0.36	0.472	1
UNC119	0.0761269412945666	0.304930564263418	0.219	0.139	1
RALBP1	0.0761809936592248	-0.266604100330144	0.132	0.208	1
JAG2	0.0765431769435635	-0.269891531013159	0.178	0.264	1
RELB	0.0768385213624172	0.252227809271601	0.142	0.069	1
CCNT2	0.0768929329299854	-0.259945329991512	0.134	0.208	1
YME1L1	0.0770027063747143	0.265423604589241	0.308	0.222	1
VRK3	0.0771825115247336	0.280871356496914	0.221	0.139	1
FOS	0.078774902277068	-0.257556764028047	0.415	0.514	1
THUMPD3	0.0801979142510967	0.262935397602136	0.103	0.042	1
IL18BP	0.0804297287821801	0.256723379773234	0.158	0.083	1
LPIN2	0.0804836022559659	0.318776643188024	0.217	0.139	1
TXNIP	0.0807067586741326	0.310042716557215	0.745	0.681	1
SLU7	0.0807259884239667	0.336870127052525	0.263	0.194	1
CEBPZ	0.0807345833455539	0.384619960005724	0.379	0.306	1
RAB30	0.0807611334815091	0.364535058852839	0.3	0.222	1
DHRS1	0.0808528578880479	0.34778055201718	0.296	0.208	1
SMAP2	0.0809205996428243	-0.277165078774985	0.3	0.389	1
ATF7IP	0.0821093631921035	-0.287045824563289	0.263	0.375	1
IK	0.0822462573367203	0.271182232359446	0.551	0.5	1
CKLF	0.0830842019693514	-0.309772212323357	0.148	0.222	1
ARFRP1	0.0833096110520486	0.25177799469461	0.324	0.236	1
NDUFV1	0.0834252135618017	0.331909482271106	0.273	0.194	1
SRP54	0.0846178038946225	0.258687326023275	0.221	0.139	1
H2AFY	0.0851086148788161	-0.268788337496819	0.348	0.444	1
REEP5	0.0854330363868358	-0.296092569018743	0.383	0.486	1
ATP5PF	0.085905662096417	-0.285932678608328	0.676	0.75	1
NEDD9	0.0871147321213067	0.288198467774553	0.334	0.25	1
LDHA	0.0872093586889633	0.256528131820528	0.636	0.569	1
CFLAR	0.0873672714824341	0.391232172272161	0.316	0.236	1
COMMD1	0.0880570524966337	0.263355217378658	0.253	0.167	1
STX12	0.0883216650633452	0.257371962088688	0.334	0.25	1
SLAIN2	0.0884741708067859	-0.251769776685628	0.142	0.208	1
VWA3B	0.088780073664921	0.330331928427946	0.152	0.083	1
MAK16	0.0890307690806596	0.29871684724555	0.134	0.069	1
KRIT1	0.089229247032443	-0.315587385618998	0.239	0.319	1
IRF8	0.089957461853936	0.275469443044919	0.561	0.458	1
IMPDH2	0.0901405398813527	0.339674934288434	0.372	0.264	1
PRKDC	0.0906921250700246	-0.256239726865379	0.253	0.347	1
EAPP	0.0909130979981677	0.296851161433275	0.298	0.222	1
APEX1	0.0912462682705213	-0.29717543225294	0.368	0.444	1
SYK	0.0913566521131985	-0.291537225816307	0.476	0.556	1
CNPY3	0.0915765946513611	0.267225384804603	0.646	0.556	1
ERBB3	0.0923265789450376	0.313820662354037	0.506	0.417	1
RPL31	0.0932426452907508	-0.347985274009085	0.348	0.403	1
SMARCA5	0.0944508700494474	0.274551506950095	0.508	0.444	1
M6PR	0.0945993907671978	0.289759943465587	0.409	0.319	1
DSTN	0.0953595743068791	-0.305004096994445	0.204	0.292	1
NOSIP	0.0955130325246655	0.31521433400585	0.381	0.306	1
IDH3A	0.0960450886997963	0.269258963488075	0.134	0.069	1
RIC8A	0.0967414152424648	0.275868205586553	0.287	0.208	1
HDAC7	0.0974119003368672	0.269784525440905	0.152	0.083	1
ZCRB1	0.0977106960048901	0.311029559214724	0.283	0.208	1
TMEM134	0.0988201869915914	-0.250701242326378	0.255	0.347	1
HCFC1	0.0995887916346297	0.259118917517315	0.168	0.097	1
VMP1	0.100220815925407	0.337729695697682	0.261	0.194	1
RAB6A	0.100325264736246	0.270188831224743	0.263	0.181	1
MED4	0.100664116962429	0.256147716920906	0.334	0.25	1
NDC1	0.100678667535923	0.264782037422583	0.164	0.097	1
FLII	0.103152810763589	-0.291053481015532	0.358	0.431	1
JTB	0.103341063140504	0.253910919402445	0.67	0.597	1
ENSMMUG00000064232	0.107185940914906	0.271216172678343	0.269	0.194	1
ARPC5L	0.107197140426924	-0.279858769024805	0.362	0.444	1
ENSMMUG00000008831	0.109325966864348	0.287633613565673	0.287	0.208	1
IFRD1	0.109371702665521	0.281077554615392	0.148	0.083	1
VRK2	0.109646220299044	0.256058249240369	0.314	0.222	1
CALCOCO2	0.109975716981291	0.339216919584644	0.263	0.194	1
UBE2G2	0.110002672614971	0.262571619480975	0.178	0.111	1
SNX11	0.111192960280611	0.262594331310954	0.209	0.139	1
IST1	0.111348096187016	0.262763097016271	0.294	0.222	1
CD82	0.111593968418488	-0.336710535977753	0.346	0.417	1
YARS1	0.111641510823144	0.271846584931259	0.257	0.181	1
THOC5	0.111779123390072	0.255753378159794	0.273	0.194	1
TMC6	0.111894448336367	0.278905884892151	0.19	0.125	1
SMN1	0.113557292765507	0.270477141257286	0.182	0.111	1
PSMA3	0.114739569726222	0.296739672988469	0.437	0.347	1
MIEN1	0.115479437205546	0.292036105751449	0.352	0.292	1
PECR	0.115507308791045	-0.390155101836913	0.065	0.111	1
ENSMMUG00000020549	0.115563099034982	0.270936048765576	0.241	0.167	1
ZC3H15	0.115868559760989	0.305311797071935	0.415	0.333	1
TRIM72	0.115945714192997	0.332312524664508	0.52	0.472	1
LNPEP	0.11700862339707	0.296274157639717	0.419	0.319	1
U2AF2	0.118606983361595	0.327321383984192	0.368	0.306	1
RAB11A	0.118766748745749	-0.305080721490321	0.368	0.431	1
DPY30	0.12205153307535	-0.289067628612799	0.202	0.278	1
PCBP1	0.122351011257559	0.307486377605396	0.585	0.528	1
NGLY1	0.122523415663164	0.3381089013269	0.34	0.278	1
TMOD3	0.122912760784425	-0.350979665987507	0.294	0.375	1
ENSMMUG00000001894	0.124128352222499	0.324569885030541	0.231	0.167	1
CTR9	0.124359614544721	-0.251554151879488	0.174	0.25	1
MAP3K8	0.126987082497923	-0.330056357309691	0.13	0.194	1
CYSTM1	0.127559962994098	-0.36019218236393	0.182	0.25	1
BTG2	0.128966141326804	0.251509740192083	0.723	0.639	1
VPS4B	0.129647598768665	0.269662260524755	0.324	0.264	1
BLK	0.130114092160235	0.251590148520259	0.587	0.486	1
CD72	0.131367170839624	0.335843030563757	0.389	0.306	1
PRDX3	0.138293749630709	-0.289544197256866	0.391	0.458	1
LENG1	0.138734123134599	0.357334071840342	0.251	0.194	1
TRAF4	0.140038871702546	0.282282014874188	0.156	0.097	1
RPS6KA1	0.140078878656579	0.251483338023075	0.425	0.403	1
WNK1	0.14013393816603	-0.270041206453554	0.261	0.347	1
LSM8	0.141495220990386	0.287954433283999	0.429	0.361	1
SARAF	0.142477102814225	-0.331099306880728	0.688	0.694	1
SRRT	0.143407119979727	0.275736494257544	0.263	0.194	1
SREBF2	0.14363661830673	-0.302608343310035	0.249	0.333	1
CD83	0.143890005189473	0.278749837432463	0.585	0.5	1
STK40	0.145907372943324	0.280979721430941	0.168	0.111	1
QRSL1	0.146424842086176	0.253456172020209	0.306	0.222	1
SYVN1	0.14695562055819	0.265086795156667	0.338	0.292	1
CD69	0.147355354594138	-0.299395583300352	0.437	0.542	1
MAF1	0.14931915681307	0.303758076601624	0.476	0.417	1
ENSMMUG00000060923	0.154084210618969	0.266380800290166	0.514	0.486	1
AZIN1	0.154093724169573	-0.284019140453427	0.231	0.306	1
SNX3	0.156963108313925	0.280269956582496	0.443	0.389	1
IVNS1ABP	0.157085840591834	-0.321854491831313	0.188	0.25	1
COX19	0.157342333180794	0.283550357549067	0.32	0.264	1
ENSMMUG00000065104	0.157443527544892	-0.329205428280083	0.676	0.722	1
PHF20	0.157901339716607	0.288103774358082	0.34	0.278	1
IRF3	0.158340328776699	0.272651305156051	0.482	0.431	1
C1H1orf50	0.160421797038834	0.320401339371907	0.162	0.111	1
PFKL	0.161164075389976	0.291034107833703	0.383	0.306	1
TNIP1	0.161601338394722	0.314100873337064	0.435	0.403	1
SRI	0.162658120193079	-0.260353397573545	0.488	0.556	1
PLEKHJ1	0.164503547450177	0.254285391212323	0.49	0.472	1
C4H6orf62	0.166403394668159	0.267518323266306	0.362	0.319	1
CRLF3	0.168036122055985	0.253638485550236	0.455	0.389	1
POLD2	0.168670898397675	-0.275110366190855	0.166	0.222	1
NUP85	0.168705041661858	0.255710124132935	0.239	0.181	1
METTL9	0.173044664803983	0.250934337673225	0.36	0.319	1
RIPK2	0.174891821311174	0.286755642065798	0.119	0.069	1
TNFRSF13C	0.175208395772542	0.257627155406953	0.136	0.083	1
TMEM30A	0.175388594405818	-0.25923619393403	0.128	0.181	1
PFDN1	0.176160388886792	0.257607605473377	0.312	0.25	1
MRPL44	0.176693117701252	0.251360465267091	0.255	0.194	1
ENSMMUG00000062328	0.178196430678499	1.56895708140589	0.182	0.125	1
SCNM1	0.178942923834247	0.274396261800304	0.16	0.111	1
ZNF331	0.179775795368779	-0.251397731715974	0.067	0.111	1
RBPJ	0.18052785535172	-0.255782012143808	0.119	0.181	1
ENSMMUG00000065238	0.181871497571396	-0.426206122999319	0.279	0.347	1
ANAPC11	0.186376031753345	-0.252319378124696	0.221	0.278	1
CEP350	0.186899655118151	-0.298084353662687	0.119	0.167	1
TGFB1	0.188932766929927	0.253856267553121	0.239	0.181	1
EFTUD2	0.189962848445906	0.265311482140753	0.162	0.111	1
FAM111A	0.190928798785828	0.25686070358911	0.31	0.25	1
OXA1L	0.192498269830339	-0.263086722043247	0.383	0.431	1
ALKBH7	0.193430874628424	-0.268482180240728	0.403	0.472	1
TSTA3	0.193494963059793	0.294507348913504	0.19	0.139	1
HSP90B1	0.193730544735351	-0.60842661963319	0.526	0.569	1
MED30	0.195360187922684	0.250895893026694	0.221	0.167	1
PGLS	0.19703535932332	-0.314365373239693	0.346	0.403	1
ENSMMUG00000058389	0.197950242678723	-0.263340415423066	0.802	0.847	1
HACL1	0.199675124402352	0.254904180187096	0.273	0.208	1
ATG101	0.199891646284665	0.263935964948944	0.204	0.153	1
ENSMMUG00000056950	0.209269565694519	-1.66598449130337	0.103	0.056	1
SLC25A11	0.211125738791546	0.264661030016974	0.156	0.111	1
ACLY	0.212488181921383	-0.272300661431533	0.142	0.194	1
EIF5B	0.213100071969726	-0.275984904343558	0.296	0.375	1
AHCY	0.214209829525765	0.252254234997797	0.217	0.167	1
XRN1	0.219814059007132	0.25139783606781	0.275	0.222	1
IGBP1	0.220090671719799	0.285957793760157	0.423	0.375	1
SMNDC1	0.229169076220892	-0.253261494624447	0.352	0.431	1
SND1	0.229932321030508	0.259414361239444	0.306	0.264	1
DNAJC2	0.230777800896007	0.320104699289866	0.241	0.194	1
SAT2	0.233555205068948	0.316369652828362	0.383	0.333	1
SEC13	0.236496700501658	-0.290059679551005	0.202	0.236	1
KLHL6	0.240671900199969	0.25063473059529	0.217	0.167	1
SIT1	0.252487521283561	0.268360794891426	0.255	0.208	1
UHMK1	0.254672900956524	-0.39254513880298	0.306	0.333	1
ARHGAP4	0.256408004558686	0.261266974892384	0.455	0.431	1
DNAJC19	0.259096246246497	0.267450575675219	0.472	0.444	1
PLEK	0.259110576788927	0.449881769219987	0.275	0.236	1
LUC7L3	0.260243810754023	-0.27698574288646	0.215	0.264	1
SLC35A3	0.260498053042905	0.276281902535757	0.259	0.236	1
ENSMMUG00000059850	0.261340152995491	1.41026504248425	0.128	0.083	1
ZNF493	0.266047732613125	0.284384342732793	0.221	0.181	1
PWP1	0.266695295716417	0.251190779451796	0.237	0.194	1
ACE	0.266856050628634	0.254408993075092	0.223	0.181	1
CXCR3	0.267689331099928	-0.277595120693368	0.138	0.181	1
NDUFA5	0.271253262291619	0.252688873110231	0.332	0.292	1
SLC2A6	0.297810158247757	-0.255135641088447	0.103	0.139	1
WDR74	0.302962998348753	0.482232164501436	0.377	0.347	1
ZFP36	0.321349931396317	0.422297462017632	0.812	0.778	1
ENSMMUG00000064120	0.32635171506096	0.253302241488247	0.881	0.944	1
TYROBP	0.368704922092993	-0.387317156972888	0.283	0.333	1
DAZAP1	0.380549764873239	-0.320425921417768	0.617	0.681	1
WSB1	0.384340809688741	0.296258314235891	0.522	0.542	1
ENSMMUG00000055402	0.398887584411935	1.62481894558985	0.126	0.097	1
TPM4	0.401554220118707	0.253570699259904	0.457	0.444	1
PHGDH	0.417059716184931	0.250371003685397	0.184	0.153	1
PYCARD	0.437306352531755	-0.309668815008665	0.152	0.181	1
TSC22D3	0.558863352814475	0.272121035760877	0.709	0.764	1
MT2A	0.60334467151553	-0.709270312279198	0.466	0.528	1
ENSMMUG00000058581	0.680431933211813	1.75251799068326	0.164	0.153	1
IRF4	0.694080597777372	-0.30182472444403	0.146	0.125	1
ENSMMUG00000044861	0.738943019980165	0.714670530486707	0.152	0.139	1
RIF1	0.812286818008458	0.334770312055085	0.097	0.111	1
ENSMMUG00000050195	0.933361074949488	-0.250816870245109	0.449	0.458	1
