# Supplementary material for: mRNA-1273 vaccination protects against SARS-CoV-2–elicited lung inflammation in nonhuman primates
Source: JCI Insight. 2022 Jul 8;7(13):e160039. doi: 10.1172/jci.insight.160039 (PMC9310526; doi:10.1172/jci.insight.160039)
Supplement: Supplemental data set 1 [file jciinsight-7-160039-s122.zip › DEG_analysis/B.cell_markers_D7.csv]

	p_val	avg_log2FC	pct.1	pct.2	p_val_adj
ENSMMUG00000052293	1.81658686546024e-12	1.39370883873929	0.986	0.917	3.25405205209894e-08
ENSMMUG00000014786	7.61540735747686e-12	1.32747474719223	1	0.986	1.36414791994483e-07
ENSMMUG00000058167	6.08784176383747e-11	-1.90435859674107	0.099	0.597	1.09051509515621e-06
ENSMMUG00000064120	3.16424474669313e-10	1.54515176405717	0.986	0.958	5.66811161475141e-06
ENSMMUG00000061125	7.08495665968173e-10	-1.4774719408758	0.577	0.931	1.26912828644879e-05
MAP3K8	5.40257785491257e-09	-1.61129368329036	0.099	0.542	9.67763771150489e-05
MAMU-A	6.63593441712691e-09	0.65204913333546	1	1	0.000118869493213994
ENSMMUG00000058325	9.21712003683779e-09	1.50941942725836	0.873	0.75	0.000165106271219875
ENSMMUG00000065104	9.76790655594666e-09	1.06345240390762	0.93	0.736	0.000174972510136673
RPS15	2.11831971487137e-08	-0.487722205366193	0.986	1	0.000379454610524908
ENSMMUG00000030923	2.12588901259141e-08	1.14616931074676	0.845	0.542	0.0003808104988255
ATP8	3.02556495344854e-08	-0.894616369928521	0.62	1	0.000541969450111237
RPS9	3.8614422627442e-08	-0.463745308819449	0.986	1	0.000691700152525369
COX3	5.43338297655833e-08	-0.736814043436192	1	1	0.000973281892590893
ND4L	5.6174412624081e-08	-0.90821944541906	0.62	1	0.00100625225333516
ENSMMUG00000028695	8.51466035657561e-08	1.93205155364439	0.338	0	0.00152523110967339
ENSMMUG00000063637	1.01811208171423e-07	-0.427457699255635	0.986	1	0.0018237441719747
ENSMMUG00000045208	2.12313800931031e-07	0.846699662197824	0.972	0.764	0.00380317711607756
CDC42	2.38779869566554e-07	-0.586920462227652	0.915	0.986	0.00427726380354568
ENSMMUG00000009425	2.43796406889255e-07	1.38743713938294	0.972	0.917	0.00436712503660723
RPS18	7.04623563661517e-07	0.772522610356628	1	1	0.0126219218958688
ENSMMUG00000062894	1.4549356728714e-06	1.36902937456897	0.282	0	0.0260622627081453
ND4	1.85119577718454e-06	-0.746014438979494	0.789	1	0.0331604699567066
COX2	1.99261561253718e-06	-0.709352469354322	0.986	1	0.0356937234673786
EEF1A1	2.38368668095938e-06	0.659284323354608	1	1	0.0426989795160253
OTOS	3.96838117173671e-06	-0.988961646525104	0	0.264	0.0710856119293197
IFI6	5.37099042788778e-06	0.989140744787535	0.606	0.292	0.0962105515347538
ZNF483	5.94257520162544e-06	1.00917683020022	0.732	0.472	0.106449349586717
ENSMMUG00000002324	6.14756264646555e-06	0.946821114541727	0.901	0.833	0.110121289686137
ENSMMUG00000005593	6.30310067472476e-06	-0.447188877583206	1	1	0.112907442386345
ENSMMUG00000038348	6.73485969399766e-06	0.775387194261309	0.451	0.125	0.12064154169858
CD52	7.87637300206632e-06	-0.72340069564211	0.873	0.972	0.141089469586014
UBA52	8.37385571603644e-06	-0.377972740520158	0.986	1	0.150000877441361
RPL32	1.50320245361567e-05	-0.358740777887058	1	1	0.269268655516174
LCP1	1.62488734740643e-05	-0.683484385130969	0.803	0.972	0.291066070540914
MYL6	2.16115739656673e-05	-0.594352189925441	0.93	1	0.387128124446998
IFI27	2.35029777636861e-05	2.10735278026022	0.465	0.167	0.42100884068091
ENSMMUG00000022489	2.77792191930841e-05	0.59620778371379	0.986	0.986	0.497609153405716
ENSMMUG00000005880	2.88810251562827e-05	-0.607154228146869	0.704	0.847	0.517345803624493
TSPO	3.08957530242368e-05	-1.03287772405488	0.197	0.514	0.553435623923154
ND5	3.35792146900651e-05	-0.676196740248622	0.507	0.931	0.601504472743137
ND2	4.12831089256542e-05	-0.378175612126095	0.93	1	0.739504330185243
TPM3	4.27547282007658e-05	-0.536803743711794	0.958	0.986	0.765865446260317
RPLP1	4.35141705437806e-05	0.511094757230775	0.986	1	0.779469336950741
NME2	4.35141705437806e-05	-0.386270832030437	1	1	0.779469336950741
PCBP1	4.65269318172092e-05	0.66685833498092	0.845	0.722	0.833436929641669
RPL4	5.35579724390946e-05	-0.360163078073556	1	1	0.959383960301501
ENSMMUG00000006463	6.14238611148218e-05	0.702297941282388	0.972	0.972	1
ENSMMUG00000055885	6.7368559597358e-05	-0.737132444201571	0.451	0.764	1
TNFRSF17	7.4849766108774e-05	0.879729937081654	0.254	0.028	1
ENSMMUG00000028777	9.75422651649266e-05	0.640457018465367	0.479	0.181	1
ENSMMUG00000029987	0.000103385197901798	0.80872882748405	0.507	0.222	1
RPS27A	0.000105160563446105	0.794447669171279	0.944	0.944	1
CRIP1	0.000105635347057544	-0.889331331225789	0.789	0.931	1
RPL28	0.00013048375777364	-0.302772002853768	1	1	1
ENSMMUG00000050829	0.000140445288311391	0.671986443038789	0.986	0.986	1
ENSMMUG00000019505	0.000144795480976683	0.826602461994547	0.606	0.361	1
ENSMMUG00000060858	0.000146282636920702	0.518349895602699	0.972	0.986	1
C18H18orf32	0.000156117426700957	-0.364486139144091	1	1	1
ENSMMUG00000014173	0.000159555765819138	-0.550587879269642	0.056	0.292	1
ENSMMUG00000001200	0.000167173730454356	0.665156778711772	0.901	0.819	1
ENSMMUG00000002075	0.000173473128951796	0.599288690356699	0.31	0.069	1
ENSMMUG00000013429	0.000192513322792204	-0.313439432886997	1	1	1
ENSMMUG00000055627	0.000193934170284905	0.614360424989538	0.662	0.417	1
RELB	0.000209253578263112	-0.562621207177925	0.085	0.319	1
COX1	0.000218727134876453	-0.43770374004208	1	1	1
NCKAP1L	0.00022494217269093	-0.46651756580476	0.507	0.792	1
MOB4	0.000228432992467101	0.690816355306904	0.606	0.319	1
ENSMMUG00000047277	0.00025461295979903	0.686450949011119	0.606	0.375	1
COX7C	0.000281505145132328	-0.450421511716289	0.972	1	1
RPS20	0.000306739884916921	-0.478952443047178	0.986	1	1
ISG20	0.000366011662598024	0.657372202884308	0.732	0.514	1
RPS26	0.000366493451366763	-0.268350486108195	0.986	1	1
RPS6	0.000372173341004706	-0.320750960334997	0.986	1	1
RPSA	0.000414296608427548	-0.26578106686721	1	1	1
WASHC5	0.00043501286764631	-0.474759314841457	0.085	0.319	1
MYLIP	0.000442049929595036	-0.477824039694591	0.028	0.222	1
EIF3A	0.000457635638861401	-0.598569746420714	0.479	0.736	1
MZB1	0.000464245787532731	2.37493340586978	0.38	0.139	1
ENSMMUG00000002309	0.00048207144664275	0.666456590074002	0.451	0.208	1
TLN1	0.00050054562046129	-0.617070809700637	0.563	0.806	1
ATP5PO	0.000537843941727647	-0.428542176457118	0.845	0.986	1
DUSP4	0.000544403833285504	-0.512179882798484	0.056	0.278	1
BLOC1S2.1	0.000548117386866628	0.288189924648574	0.155	0	1
ATP23	0.000548117386866628	0.253729294070355	0.155	0	1
IFI27L2	0.000559073849592765	0.603094696622773	0.887	0.833	1
ENSMMUG00000058389	0.000561312675868307	0.623639357197826	0.901	0.903	1
APOL6	0.000621798673537276	0.480948657412831	0.282	0.069	1
TXNDC11	0.000631410183411611	0.372219511158975	0.183	0.014	1
HARS2	0.000635894376370693	0.492555405210719	0.282	0.069	1
RGCC	0.000636580533519015	-0.421190437578955	0.028	0.222	1
ENSMMUG00000006854	0.000643963772841087	0.564663684434271	0.31	0.083	1
PITPNM1	0.000649151780923544	-0.461072810296334	0.141	0.389	1
COTL1	0.000695260256724906	-0.605556313365928	0.873	0.917	1
HSBP1	0.000706918740061843	-0.453599844827175	0.394	0.694	1
RBBP8	0.000735260163615376	-0.432365903877331	0.028	0.208	1
UBE4A	0.000743873914319023	-0.367572755092198	0.099	0.347	1
MNAT1	0.000747353711848944	-0.470577669332343	0.085	0.306	1
ENSMMUG00000054038	0.000798761739834355	0.62401292269089	0.944	0.986	1
GOLIM4	0.000881652052675918	-0.345774751773386	0.028	0.208	1
RAB1B	0.00090473264726245	-0.542567619684648	0.408	0.639	1
NUFIP1	0.000928192751583008	-0.329860932961053	0.028	0.208	1
DOCK2	0.000936398421514002	-0.511936483076114	0.366	0.653	1
RPS4X	0.000937149972314056	-0.252529093291352	1	1	1
RPL13A	0.000950765691553683	-0.286748287042007	1	1	1
RB1	0.00102664239617515	-0.393066992515962	0.268	0.583	1
CD44	0.00103377880633369	-0.707284920311914	0.775	0.875	1
RPL23	0.00106635646275702	-0.318816821666054	0.972	1	1
CLPTM1L	0.00106837203784643	0.440127957246263	0.197	0.028	1
ENSMMUG00000013257	0.00110993758501758	0.552329528270801	0.296	0.083	1
ENSMMUG00000014256	0.00124662548687723	-0.392944087977981	1	1	1
CLEC17A	0.00125018509204286	-0.374062324858668	0.141	0.403	1
DYNC1H1	0.00125342317300293	-0.544657921174014	0.239	0.486	1
GET4	0.00134231743809883	0.464909005988108	0.324	0.111	1
ENSMMUG00000031981	0.00134300961272571	0.621258209981939	0.676	0.444	1
RACK1	0.00137556763311547	-0.298076866141245	1	1	1
TBC1D17	0.00137721524154331	0.482890018397965	0.408	0.167	1
SESN3	0.00138185644268322	-0.331571121311608	0.197	0.472	1
ISG15	0.0013833630078793	0.414694358864705	0.197	0.028	1
ARID2	0.00145583929076703	-0.395433934577139	0.028	0.194	1
TPI1	0.00146155731543555	-0.44496572199293	0.817	0.944	1
PNISR	0.00148986002997729	-0.393034300458166	0.704	0.889	1
SMIM15	0.00150803713387608	-0.486208480144933	0.155	0.389	1
COMT	0.00154081981013459	-0.540782899724977	0.366	0.597	1
HNRNPA2B1	0.00157025619828965	-0.34022050939075	0.986	0.986	1
HBB	0.00159823290425847	-0.805006109176916	0.127	0.347	1
ENSMMUG00000016209	0.00162613600494015	-0.293463204384017	0.099	0.319	1
LSP1	0.00165656685364226	-0.472709627075805	0.887	0.972	1
DENND3	0.00168043634483995	-0.477511905455434	0.07	0.264	1
RPL3	0.00176567512576478	-0.309447969652929	1	1	1
RASGRP2	0.00181885511677008	-0.4226619026727	0.113	0.333	1
SCIMP	0.00187992742186555	-0.351401219375289	0.211	0.5	1
SAT1	0.00188388640321156	0.600016907296569	0.408	0.181	1
PDIA5	0.00191589901528384	0.324051252517901	0.127	0	1
ENSMMUG00000028672	0.00191589901528384	0.373961914959028	0.127	0	1
HNRNPA1L2	0.00193440047446597	0.501967698111045	0.31	0.111	1
ENSMMUG00000050761	0.00195744277441518	0.636538145979501	0.225	0.056	1
PLEK	0.00196708344206488	-0.604082425029385	0.211	0.458	1
BLOC1S5	0.00200924585817314	0.765411371021901	0.479	0.292	1
IQGAP1	0.00206566554151951	-0.475807481123411	0.563	0.75	1
ENSMMUG00000064692	0.00212237782129758	0.293929803076344	0.986	0.986	1
SERP1	0.00212469288465081	0.341172821803707	0.211	0.042	1
ENSMMUG00000063316	0.00218940942780842	-0.540091941422913	0.282	0.556	1
PDLIM7	0.00219039002187455	-0.343864591576257	0.113	0.347	1
CDC14A	0.00221480920344406	-0.250607245798912	0	0.125	1
ENSMMUG00000052424	0.00221480920344406	-0.297055281779598	0	0.125	1
ENSMMUG00000032091	0.00236176650074939	0.411664101486507	0.183	0.028	1
ACTB	0.00241181551444022	-0.452784259541356	1	1	1
HAUS1	0.00247081748515709	-0.442276899591376	0.07	0.25	1
UNC119	0.0025454888595749	-0.302801731970187	0.183	0.431	1
EFHD2	0.00255576416108736	-0.562203271673614	0.254	0.458	1
WIPI2	0.00258844099279412	-0.425134266462949	0.211	0.417	1
TELO2	0.0026112353816483	0.300671311252179	0.183	0.028	1
ATF7	0.00265750286409521	-0.396833053040984	0.07	0.25	1
MPST	0.00275185532703612	-0.425588697069659	0.225	0.458	1
PITPNB	0.00281323939065519	0.521150743240979	0.479	0.25	1
GNG7	0.00288458091448735	0.311956320660009	0.183	0.028	1
CHD4	0.00294216268637299	-0.5353599576079	0.338	0.597	1
ITGB2	0.00307790354213376	-0.601546925565835	0.521	0.681	1
TWF1	0.00309978698208107	-0.330252332394675	0.056	0.236	1
FUCA1	0.00313293435886244	-0.444627891364953	0.169	0.375	1
RPS5	0.00314252774663124	-0.250401622736993	1	1	1
AATF	0.00316432098591818	-0.403547590748447	0.169	0.389	1
TRAM1	0.00321725638727188	0.577652744552797	0.606	0.431	1
H2AFJ	0.00333348069195803	-0.466010129928697	0.493	0.736	1
PIGC	0.00338170415047613	0.435302494940823	0.197	0.042	1
GNL2	0.00346740580255531	0.404425297388713	0.296	0.111	1
HIF1A	0.00349678958013579	-0.545485774519319	0.423	0.667	1
WRAP53	0.0035193528530107	-0.296596392928444	0.056	0.236	1
ENSMMUG00000041712	0.00353827513078989	0.374746864462703	0.169	0.028	1
TAF13	0.00356223788469121	0.27420523039795	0.113	0	1
ENSMMUG00000060590	0.00356223788469121	0.892896857177322	0.113	0	1
STAT1	0.00359120031891596	1.06028706341894	0.493	0.306	1
RAB5C	0.00363779782606005	0.716218327200232	0.352	0.167	1
SLC15A3	0.0038375046174679	-0.303498624202835	0.042	0.194	1
A4GALT	0.00390725268569172	-0.362109854200272	0.155	0.375	1
TRAPPC1.1	0.00394327574880391	-0.477489846929381	0.408	0.639	1
CYSTM1	0.00394853608112334	-0.357821804228178	0.282	0.528	1
LAT2	0.0039869988377787	0.563605880447369	0.746	0.583	1
KYNU	0.00399396970691825	-0.29781452418905	0.085	0.278	1
ITPKB	0.00401109249222186	-0.278404320182311	0.028	0.181	1
MED25	0.00402233874668761	-0.34948926169544	0.141	0.347	1
ANKRD24	0.00405333741709899	-0.498607585474587	0	0.111	1
ENSMMUG00000018157	0.00408835535071903	0.68965514790186	0.352	0.167	1
NDUFA9	0.00410100573042635	-0.420584872100588	0.254	0.472	1
ENSMMUG00000016009	0.00411389723362513	0.606556478041443	0.423	0.236	1
ENSMMUG00000020073	0.00417515716861595	0.37189984133931	0.986	1	1
PRKD3	0.0041781734911964	-0.357503928556449	0.183	0.417	1
UBB	0.00427810924345628	-0.264742329046407	0.915	0.958	1
GTF3A	0.00434580792437999	-0.456873028857465	0.394	0.639	1
CHPF	0.00434845100626345	0.410346582847796	0.197	0.042	1
ENSMMUG00000019832	0.00442488806627901	0.288711804729081	0.169	0.028	1
ELP3	0.00444771901254595	0.284148326788215	0.197	0.042	1
ADAP1	0.00453491563754815	-0.263486909790982	0.028	0.167	1
ENSMMUG00000003637	0.00453491563754815	0.53890304615417	0.169	0.028	1
CYP2U1	0.00454903618556747	0.396419774306107	0.197	0.042	1
BHLHE40	0.00456150174007195	-0.555659075088672	0.31	0.556	1
R3HDM2	0.00470013773913609	-0.268331570315066	0.014	0.139	1
FCER2	0.00479923501644862	-0.41422715025185	0.141	0.347	1
ZC3H8	0.00482998895650575	-0.318177192294602	0.014	0.139	1
ENSMMUG00000020200	0.00483199861057329	0.566307323288568	0.352	0.181	1
KIAA0040	0.0049847414688102	0.464067854581402	0.549	0.306	1
CTSZ	0.00500474419095683	-0.336305801397879	0.549	0.806	1
ENSMMUG00000032410	0.00507268290138765	0.490989101688719	0.817	0.819	1
ARHGDIB	0.00507656600816577	-0.307442996941146	0.93	0.986	1
TAGLN2	0.00509682750302187	-0.737031869318912	0.746	0.833	1
CMTM3	0.00523249755830206	-0.302138519453343	0.127	0.333	1
ENSMMUG00000001458	0.00530499801440176	-0.298308161852894	0.972	1	1
SHC1	0.00530767050505618	0.354016176837695	0.239	0.069	1
DDX46	0.00536232837073377	-0.458097478543502	0.465	0.653	1
RPL10A	0.00537148561151317	-0.253498722367482	0.986	1	1
NLE1	0.00538247751891671	-0.283420052109631	0.014	0.139	1
CFL1	0.0054386769747542	-0.464084018347684	0.972	1	1
ENSMMUG00000057493	0.00560199571514547	0.422994992741198	0.183	0.042	1
PNN	0.00564822369709446	-0.398050550199539	0.437	0.681	1
SIGLEC6	0.00573524947617194	-0.543845025403234	0.169	0.389	1
ENSMMUG00000004941	0.00576103266844459	0.503196635970227	0.746	0.653	1
EIF4E2	0.00584383756588585	-0.451648224987461	0.338	0.556	1
ARFIP1	0.00585866244289984	-0.33271076000827	0.07	0.236	1
CERS4	0.00585866244289984	-0.412000901785906	0.07	0.236	1
CAT	0.00586207466519444	-0.406937802897815	0.592	0.764	1
GTF3C1	0.00587389350523247	-0.363866433410582	0.042	0.194	1
H2AZ2	0.00591664895770814	-0.461854982349303	0.718	0.819	1
VSIR	0.00592344397508387	-0.475857862100293	0.338	0.556	1
PSME1	0.00593009803875256	0.455043028502628	0.972	0.958	1
RPS2	0.00596346561676914	0.475318301505857	0.958	0.931	1
ENSMMUG00000052220	0.0059748599721976	-0.315164310445075	0.07	0.236	1
ODF3B	0.00617373305839438	-0.378576882732937	0.085	0.25	1
ABRACL	0.00635826997083086	-0.505249110188124	0.592	0.764	1
ZNF593	0.0063977029109682	-0.367185961005206	0.197	0.389	1
AKT2	0.00639984804485583	-0.251819370014795	0.085	0.264	1
ENSMMUG00000030317	0.00653050307410367	-0.332214755311178	0.127	0.319	1
ENSMMUG00000062648	0.00655648931825633	0.410105510743372	0.183	0.042	1
TOP2B	0.00657766886815299	-0.418267201473411	0.282	0.542	1
ENSMMUG00000061630	0.00662735350544988	0.355647624735953	0.225	0.069	1
ATF6	0.00666816898323749	-0.453428037596972	0.31	0.514	1
PHF21A	0.00672168795673658	-0.271983849400457	0.056	0.208	1
PDE4A	0.00674984327200789	-0.39136706926262	0.155	0.375	1
SNRPN	0.0067597650719559	0.362398149337483	0.225	0.069	1
PCYOX1	0.00676369919952144	-0.293756536476662	0.085	0.264	1
MGAT1	0.00685785037278732	0.400217669116864	0.38	0.194	1
SLC3A2	0.00688862689432167	0.455411345034534	0.366	0.181	1
CKS2	0.00690566654124363	-0.506163308497699	0.239	0.431	1
INTS5	0.00690635947611386	0.450502940568017	0.366	0.194	1
SDCCAG8	0.00694770905150544	-0.399938753833427	0.282	0.5	1
MRPS25	0.00696016039036009	-0.435609076630294	0.394	0.625	1
ROCK1	0.00698317839572191	-0.479166321380591	0.437	0.667	1
SLC4A7	0.00699563109078909	-0.471512975604286	0.127	0.306	1
S100A4	0.00702587455776231	-0.936154723565978	0.38	0.556	1
DIAPH1	0.00705099383815001	-0.343014917641872	0.211	0.431	1
YWHAB	0.00710232269711592	-0.353941673292951	0.873	0.944	1
CYRIA	0.00710729559354058	-0.285635346961778	0.141	0.347	1
PTRHD1	0.00710977518806906	-0.498528713117918	0.352	0.528	1
PREX1	0.00714163388553498	-0.363738885718325	0.268	0.514	1
VMO1	0.00725970531381753	-0.5088950711906	0.211	0.431	1
FYTTD1	0.00731020663399218	-0.339589753616256	0.282	0.528	1
PSMD12	0.00744075869125026	-0.3255236623661	0.169	0.375	1
PFN1	0.00747107418239275	0.461158840195765	0.944	0.944	1
ENSMMUG00000030508	0.00755862195749479	0.292638103015306	0.127	0.014	1
TPM4	0.00771283188873394	-0.464161124260339	0.338	0.569	1
ARID3B	0.00772965497564377	-0.266854840298263	0.028	0.153	1
SIL1	0.00776679978358316	0.259042793389011	0.127	0.014	1
IRF1	0.0078358793816978	0.760386288507128	0.606	0.431	1
RABGAP1	0.00807951445213681	-0.289996373831543	0.056	0.208	1
NECAP1	0.00817403005092065	-0.336020806169309	0.042	0.181	1
ENSMMUG00000031426	0.00825317362573975	0.36277302710123	0.845	0.806	1
ZCRB1	0.00826913832212511	-0.255761987324315	0.211	0.431	1
IFI30	0.008376649160048	-0.327743418560184	0.986	0.986	1
SLC66A1	0.00840049697363301	0.254357606079118	0.296	0.111	1
ENSMMUG00000031876	0.00842250354084534	0.272382486707189	0.127	0.014	1
BIN2	0.00856203835360154	-0.419601986293367	0.394	0.639	1
ZMYND11	0.00878591958169154	-0.259126196373309	0.127	0.319	1
JAML	0.00888671510330665	-0.316444273116996	0.014	0.125	1
CCDC107	0.00908233177388567	0.471790013050673	0.437	0.278	1
ARFGAP2	0.00920385777097534	0.444761152685053	0.366	0.181	1
TMX4	0.00922366767590606	-0.362898070451909	0.141	0.319	1
ENSMMUG00000044329	0.00935267449835539	-0.287287609504584	0.028	0.153	1
CASC4	0.00937384689547055	-0.321475361760775	0.197	0.403	1
PCBD1	0.00953025362182681	-0.308181798022961	0.113	0.292	1
GCN1	0.00959578913777115	-0.265472858269649	1	1	1
CLIP1	0.00966972161028946	-0.353578325026499	0.155	0.333	1
SLC38A5	0.00967957151002545	0.455586288829245	0.31	0.139	1
GGA2	0.00979949012098113	-0.271489011304019	0.155	0.361	1
UBE2L6	0.00985185169735062	0.40647048386784	0.62	0.472	1
DEDD2	0.00985355346019766	-0.307107732151213	0.113	0.292	1
DBI	0.00996187087748114	-0.374466532543578	0.69	0.833	1
SLC35E2	0.0101122757120665	-0.432024248352807	0.225	0.431	1
TKT	0.010149397491893	-0.485272767499674	0.465	0.639	1
MAMU-DRA	0.0102926401921192	-0.315766450931	1	1	1
SEMA4A	0.0103102803838663	-0.415134915840694	0.282	0.472	1
SLAIN2	0.0103195020373643	-0.29524287634006	0.127	0.319	1
ARHGEF7	0.0104194729298487	-0.265168441122941	0.014	0.125	1
LMNA	0.0104337408372183	-0.794380527720894	0.197	0.389	1
KLHL23	0.0106485689710503	-0.389699627297603	0.535	0.792	1
CARM1	0.0108410124509791	-0.283795541157776	0.07	0.222	1
REL	0.0108738799951896	-0.330014856296152	0.352	0.597	1
TFE3	0.0109528331467269	-0.2929409504403	0.127	0.292	1
RBM39	0.0109948345557208	-0.346065391079857	0.803	0.875	1
ENSMMUG00000018474	0.0110374159057969	-0.341245726031087	0.042	0.181	1
TRMT2A	0.0110592131726746	0.332712774659265	0.239	0.083	1
TUBB6	0.0111594450894961	-0.294580931275039	0.085	0.236	1
ENSMMUG00000064139	0.011162279660863	0.395201480517379	1	1	1
NFKBIA	0.0112115351698224	-0.834267602809734	0.69	0.819	1
BTG1	0.0112345876106592	0.482506371421693	0.746	0.681	1
ZC3H10	0.0112917004027197	0.265747588557306	1	1	1
EIF4EBP1	0.0114112057990862	0.444456665786736	0.437	0.264	1
C1H1orf131	0.0114325113022299	0.350569630077742	0.282	0.125	1
L3MBTL3	0.0114678994861428	-0.331051747836183	0.07	0.222	1
DDX6	0.0114738613947317	-0.374245616100258	0.296	0.514	1
ADGRG5	0.0114756898162187	-0.291933007677775	0.183	0.375	1
SYK	0.0116910245933316	-0.471102029812074	0.577	0.778	1
TRNAU1AP	0.011763189253942	0.295051635854585	0.254	0.097	1
CSNK2A1	0.0117839007803269	-0.337604291225454	0.296	0.528	1
CBFB	0.0118689036792007	0.396099313782157	0.268	0.111	1
ARHGEF6	0.0119082600019005	-0.345634732670556	0.113	0.278	1
ENSMMUG00000049722	0.0119941786057607	0.539173912752462	0.437	0.278	1
ENSMMUG00000044284	0.0120561838396475	0.404667012424218	0.859	0.819	1
ST6GAL1	0.0120780062459311	0.464976774534567	0.423	0.264	1
ENSMMUG00000012140	0.0120965748663508	-0.325352162804704	1	1	1
TMC4	0.0121043910720042	-0.297155541291827	0.042	0.167	1
ASCC3	0.0122384442471797	-0.337131334610156	0.141	0.319	1
RAC2	0.0123651880737919	-0.360485494115052	0.901	0.972	1
IFT57	0.0124166049782418	-0.51071133094852	0.254	0.472	1
ENSMMUG00000017466	0.0124440612498255	-0.39109998156982	0.873	0.889	1
TNIP1	0.012446156596879	-0.518618190843532	0.493	0.653	1
ENSMMUG00000019376	0.0124610550019881	-0.377552485609521	0.197	0.375	1
SNN	0.0124905972558761	0.362465225056058	0.141	0.028	1
ENSMMUG00000001210	0.0125145100513115	0.316669968451388	0.972	0.944	1
GADD45GIP1	0.0125650468612186	0.416137497547445	0.62	0.458	1
NFU1	0.012570059247894	-0.331070492101093	0.268	0.486	1
CD68	0.0126163500963964	-0.314574457222326	0.099	0.264	1
ARHGEF2	0.0127724014841128	-0.355261256839891	0.225	0.444	1
PRR13	0.0128093913588142	-0.351290826005394	0.817	0.889	1
TMEM159	0.0128189381717741	-0.256129591860258	0.07	0.222	1
GAPDH	0.0129515204023189	-0.275805008444145	0.986	0.972	1
OAZ1	0.0130253401078023	-0.262680259076385	0.986	0.986	1
RNF19A	0.0130872189446797	-0.36122725412983	0.268	0.472	1
PRKAR1A	0.0131046241712845	-0.390047222096414	0.479	0.694	1
AP3B1	0.0131175724702015	-0.283365360899056	0.169	0.347	1
ENSMMUG00000061959	0.013164487696171	0.590853870784894	0.803	0.792	1
IAH1	0.0133384057245069	-0.254025011310969	0.254	0.458	1
SH3GL1	0.0133407911630388	-0.329377245800297	0.085	0.236	1
GTF2I	0.0133438678997099	-0.40141891208827	0.423	0.639	1
ENSMMUG00000012843	0.0133589439459343	-0.426085552189324	0.113	0.278	1
PTPN23	0.0133630688071244	-0.359120605276686	0.07	0.208	1
ATOX1	0.0134501169936182	-0.309338648781024	0.479	0.75	1
CCNI	0.0134586121524528	0.458577191354943	0.944	0.806	1
NUDC	0.0135062416562143	-0.360557531245935	0.648	0.764	1
NDUFB7	0.0136006973028305	-0.283463827213624	0.521	0.722	1
NSMCE1	0.0136286719914691	-0.327571945700782	0.141	0.319	1
ZC3H13	0.0137938200270548	-0.328322184666125	0.254	0.472	1
SARAF	0.0138083531799753	-0.523967666044138	0.761	0.875	1
LUC7L3	0.0138742319023585	0.411110633086763	0.535	0.347	1
C2CD5	0.0140504788853251	-0.287026822803667	0.07	0.222	1
FAM177A1	0.0141420240661684	-0.307140926848328	0.155	0.333	1
ENSMMUG00000045425	0.0141498293740929	0.308537817120206	0.296	0.125	1
ANP32E	0.0141819322017349	-0.481361971399307	0.324	0.542	1
CD40	0.0142499897050531	-0.26650420794306	0.451	0.75	1
HK1	0.0143215527035112	-0.356857819879789	0.169	0.347	1
HVCN1	0.0144955421481247	-0.376305742193171	0.268	0.486	1
SHISAL2A	0.0146024369679936	-0.480623721232578	0.127	0.292	1
KIAA0232	0.0146563837148697	-0.279965480353779	0.042	0.167	1
APPL2	0.0146563837148697	-0.251927215258047	0.042	0.167	1
ATP5MC2	0.014659466290379	-0.259222310413346	0.972	1	1
DUSP18	0.0147053568440511	-0.308174573390746	0.141	0.319	1
CMIP	0.0147199645381685	-0.302048357321505	0.028	0.139	1
APOL2	0.0148369775520706	0.315050455874062	0.113	0.014	1
ENSMMUG00000060377	0.0151587416735503	0.282602314201013	1	1	1
YY1	0.0152062677025165	-0.288136715684566	0.113	0.278	1
COPRS	0.0152210586726727	-0.356310963415064	0.07	0.208	1
AQP3	0.0154182270369257	0.307519550214141	0.141	0.028	1
CHCHD3	0.0154536238926894	-0.314334641984406	0.282	0.472	1
PPM1G	0.0154639191780823	-0.341197015464997	0.465	0.653	1
CAPZA2	0.0155098522405821	-0.301346849123952	0.563	0.764	1
DYNLL1	0.0156554413398556	-0.440441662152811	0.648	0.806	1
ENSMMUG00000056012	0.0158011493855146	0.435703544302276	0.789	0.792	1
RMDN3	0.0158933404301751	-0.324090058071901	0.127	0.278	1
NDUFB2	0.0159351306477394	-0.321442592176615	0.817	0.944	1
AGFG1	0.0160846081352657	-0.253562931439205	0.07	0.208	1
IQCB1	0.0162314355151677	0.350898933418825	0.268	0.111	1
UFC1	0.0163211083724159	-0.408792225032705	0.563	0.694	1
CCNT2	0.0163818786905683	-0.337242624975571	0.07	0.208	1
POLR2G	0.0165901306560028	-0.378002765898803	0.324	0.528	1
YIF1A	0.0167838949834692	0.38155193123279	0.338	0.181	1
ECHDC1	0.0167939287494137	-0.260482753716807	0.324	0.528	1
ENSMMUG00000050263	0.0170251804272027	-0.278295633409075	0.085	0.236	1
PSD4	0.0173163111789617	-0.296480402039804	0.183	0.375	1
JCHAIN	0.0173271070062051	4.28812960107022	0.282	0.139	1
ENSMMUG00000022075	0.0174077737144151	-0.37545125775286	0.31	0.486	1
SPTLC1	0.0175950211379552	0.262364882027713	0.183	0.056	1
PFDN5	0.0176901067913281	-0.267084994056251	1	1	1
IL10RA	0.0177257830585823	-0.434504274364765	0.183	0.347	1
MTAP	0.0178005047174084	-0.321596498804972	0.085	0.222	1
H1-4	0.0179257230298042	-0.291063018756003	0.352	0.583	1
RPL27A	0.0179781567811759	-0.32166908367297	0.93	0.986	1
CARD19	0.0180969787785844	-0.360077444673164	0.099	0.25	1
LRRK1	0.0181120658595078	-0.271490297797994	0.113	0.278	1
ZNF33B	0.0183970571701649	-0.394055144479097	0.099	0.25	1
MEF2A	0.0187117910938402	-0.357207930957073	0.282	0.486	1
ENSMMUG00000013256	0.0188796051302028	0.648869708555922	0.366	0.222	1
SKAP2	0.0188857728579512	-0.440862801463339	0.563	0.694	1
SINHCAF	0.0190342698114959	-0.340040549441855	0.155	0.319	1
ATRAID	0.0192457161581931	0.370342485801703	0.197	0.069	1
P4HB	0.0192798606795783	0.650736979756553	0.592	0.514	1
RELT	0.0192834054908694	-0.276000272431473	0.113	0.278	1
TAF7	0.0194340138927696	-0.335235607452399	0.451	0.639	1
PAK2	0.0195603708842428	-0.377442198051053	0.732	0.819	1
SARS1	0.0195947630686805	0.529332030309378	0.507	0.333	1
ZC3H11A	0.0198640841330961	0.39152499805353	0.366	0.194	1
ENSMMUG00000065175	0.0199626821710791	0.323552819941194	0.197	0.069	1
PPP6R1	0.0200081280648158	-0.28034694752771	0.31	0.542	1
ACP5	0.0201597601390476	-0.405633208910052	0.479	0.653	1
VPS26C	0.0205495309383051	0.292542585498884	0.296	0.139	1
BAD	0.0206876501046686	-0.26890032770879	0.127	0.278	1
LGALS3BP	0.0209721916978044	0.272032785393097	0.408	0.25	1
ENSMMUG00000056043	0.021041785372719	-0.344874367336931	0.296	0.5	1
VMAC	0.021079400151652	-0.253949949097103	0.07	0.208	1
PSMA5	0.0212347123943338	0.31597060413829	0.507	0.347	1
DNAJB2	0.0215575260574126	-0.261286294923384	0.042	0.153	1
EML2	0.0215739112720867	0.408210280317616	0.225	0.097	1
CEP170	0.0216152360834427	-0.316950621609567	0.324	0.528	1
TIGIT	0.0217745646940378	-0.398379624003202	0.225	0.389	1
WARS1.1	0.0221267681752566	0.558155848592745	0.338	0.194	1
OAS2	0.0221635638001617	0.393077302068379	0.268	0.125	1
MPC2	0.0221860725137083	0.363007380987248	0.465	0.292	1
HBA	0.0223189250179525	-0.401473753472248	0.127	0.278	1
ENSMMUG00000056722	0.0223539345036531	0.371329338986716	0.254	0.111	1
DNASE1L1	0.0226248322977937	-0.260831480757278	0.085	0.222	1
STK17A	0.022662151323465	-0.328060517440309	0.69	0.847	1
SLC20A1	0.0230688384869518	-0.361942481468129	0.113	0.25	1
RAB30	0.0231049111777389	0.357074228485741	0.451	0.292	1
BBX	0.0232659768647081	-0.275042358722207	0.254	0.444	1
FLNA	0.0233366919374384	-0.464318960717778	0.38	0.542	1
SLC25A4	0.0233661143864366	0.314045649710785	0.535	0.333	1
PPP1R18	0.0233694694390598	-0.36354219102954	0.507	0.694	1
ENSMMUG00000014862	0.0234367902758731	0.369174763820006	0.282	0.139	1
MCM3AP	0.0237033745364906	0.44944615822986	0.268	0.139	1
ENSMMUG00000009018	0.0237445360725777	0.461564712665664	0.887	0.861	1
SHARPIN	0.0238125948568744	-0.306426900944798	0.239	0.417	1
COX8A	0.0238793117140383	-0.360978004780432	0.606	0.736	1
MTPN	0.0239847511583099	-0.375254118831565	0.704	0.903	1
GADD45B	0.0240557406777327	-0.459244142164752	0.437	0.597	1
CEP162	0.0244389213163043	0.298258567842788	0.127	0.028	1
LIN7C	0.0246044429430868	-0.253289778920923	0.085	0.222	1
RNF126	0.0246948414596564	-0.272732477384185	0.141	0.292	1
BIRC3	0.0249076824995273	0.445506736030111	0.718	0.583	1
MTHFD2	0.0249456608582882	-0.507530544161466	0.521	0.653	1
ENSMMUG00000016234	0.0249989171358598	0.25194231600252	0.127	0.028	1
TMED4	0.0252970471245789	0.388505209504124	0.394	0.25	1
ENSMMUG00000039070	0.0253887566771086	-0.339448845621266	0.042	0.153	1
SLC25A25	0.0253887566771086	-0.255169541301304	0.042	0.153	1
ENSMMUG00000029338	0.025505300157641	0.655046381509028	0.437	0.333	1
NET1	0.0255699894162948	0.254639265512637	0.127	0.028	1
ENSMMUG00000032580	0.0256872190512001	0.511065263701028	0.676	0.653	1
STAG1	0.026008664501992	-0.256658857654619	0.183	0.361	1
SNX9	0.0260236808251839	-0.27949608728753	0.155	0.319	1
STAT6	0.0261053262685677	-0.264905639142216	0.282	0.542	1
COX5A	0.0262208460939037	-0.259476825500889	0.718	0.889	1
PRDX6	0.0262689985718533	-0.415199786962615	0.563	0.708	1
DTNBP1	0.0262891770272586	-0.291924715268823	0.169	0.333	1
UBE2F	0.0263606544186255	-0.403920901440278	0.141	0.278	1
ZNF608	0.0264477486468732	-0.314346046131825	0.028	0.125	1
TMED10	0.0264608426032025	-0.270320176116668	0.366	0.583	1
SUPT16H	0.0265869337773129	-0.258669398780908	0.296	0.472	1
HERC5	0.026595931841031	0.295680266009748	0.239	0.097	1
DNAJC19	0.0268878346281649	0.385739107021973	0.592	0.431	1
CCNL1	0.0270396304721907	-0.470752367264644	0.408	0.597	1
CD48	0.0270418775857214	0.461166669441286	0.944	0.917	1
ACTG1	0.0270671846412257	-0.36623006771238	0.972	0.986	1
POLR2E	0.0271842659762101	0.266471107481722	0.606	0.472	1
SLC25A39	0.0272842378403234	-0.365313226736935	0.211	0.375	1
SEMA4D	0.0273266274825506	-0.297870578751375	0.296	0.5	1
STK17B	0.0273444823578086	-0.262907977060666	0.592	0.792	1
UQCRC1	0.0274568653624	-0.325896964864405	0.479	0.667	1
ENSMMUG00000062541	0.0280714618840045	-0.276815447846596	0.042	0.153	1
RNF13	0.0281721077742496	-0.318567921391493	0.211	0.375	1
MFSD11	0.0282175651267713	0.275314240250196	0.254	0.111	1
ENSMMUG00000048644	0.0286517703888288	-0.259610258832747	0.113	0.25	1
FAH	0.0286517703888288	-0.302253695996702	0.113	0.25	1
ADAM10	0.0287070839390986	0.396022329098259	0.38	0.222	1
LAX1	0.0287357843340761	0.336172705305498	0.211	0.083	1
CLK4	0.0289000198909315	-0.312292845757501	0.211	0.375	1
MDM2	0.0289456037830171	-0.37120951902289	0.239	0.389	1
GATAD2B	0.0291364620644426	0.408269936550993	0.338	0.181	1
IGHMBP2	0.029172463841033	-0.32250776375814	0.141	0.278	1
PSMA4	0.0295287472292006	-0.250684111451418	0.366	0.528	1
SDCBP	0.0297066335182357	-0.392367953429932	0.099	0.236	1
UBA7	0.029706912450892	0.339071929115364	0.211	0.083	1
SEPTIN11	0.0297730371723385	-0.318390532359746	0.254	0.417	1
SHMT2	0.0298613921823015	0.620456144895552	0.507	0.389	1
AGGF1	0.030390576431634	-0.372228573228957	0.211	0.361	1
KIAA0355	0.0309101255980843	-0.314513366084516	0.113	0.25	1
C16H17orf49	0.0309980782721924	0.381810291345188	0.873	0.792	1
SLC2A3	0.0309981555113754	-0.374376576223425	0.366	0.542	1
RICTOR	0.0312164693672467	0.312219138483424	0.211	0.083	1
PARP6	0.0312294252667864	-0.320431286715655	0.915	0.986	1
RPL7	0.0312372235121415	-0.269657803702308	0.958	0.986	1
ADAM8	0.031368740966903	-0.272522808942174	0.113	0.264	1
EMB	0.0314743572920684	-0.251090320968937	0.085	0.208	1
TMEM208	0.0316175516106351	0.412834676354593	0.394	0.25	1
PPIE	0.0318787486583827	-0.314002462994269	0.169	0.319	1
IARS2	0.0319956193420746	-0.298974286921699	0.085	0.208	1
DCXR	0.0322181397881279	-0.258299963561705	0.254	0.403	1
PHKG2	0.0322386288920519	-0.266451860665266	0.141	0.278	1
MRPL52	0.0322561792361248	0.362548369034971	0.437	0.306	1
GARS1	0.0323500252584305	0.42123146116343	0.408	0.278	1
STRAP	0.0325202351982252	-0.437347454482066	0.338	0.528	1
CGAS	0.0328925428436098	0.440901037955555	0.183	0.069	1
WDFY4	0.0330677909103459	-0.376290611824038	0.338	0.528	1
MGAT4A	0.033319616760983	-0.274758317187353	0.113	0.25	1
MAPRE2	0.0333846784192685	-0.474034060937232	0.324	0.5	1
HYOU1	0.0333912775528948	0.296101914408578	0.225	0.097	1
ENSMMUG00000053735	0.0335902301012007	0.341680143478328	0.451	0.306	1
ANKRD11	0.0339641485613055	-0.280894623441818	0.268	0.458	1
DST	0.0340374035303841	-0.341021261430786	0.211	0.375	1
ZPR1	0.0340374035303841	0.259925759078329	0.38	0.208	1
SRGAP2	0.0340760619630802	-0.296248312742216	0.169	0.319	1
FBL	0.0341283569679336	-0.31895651809106	0.62	0.806	1
CTSB	0.0343166774262963	-0.799651616341461	0.437	0.528	1
ENSMMUG00000057000	0.0343713957104341	-0.401541208347201	0.296	0.458	1
ENSMMUG00000021539	0.0343802678291393	-0.345470053283902	0.239	0.389	1
ENSMMUG00000057424	0.0344536811872849	0.281479251052263	0.225	0.097	1
ENSMMUG00000064873	0.0345177040903878	-0.300819813079104	0.394	0.611	1
PLEKHB2	0.0346996211771998	0.443062706995156	0.352	0.222	1
ENSMMUG00000058216	0.0348985026379421	0.352945707923426	0.352	0.208	1
BNIP2	0.0349766203782996	-0.282833307204773	0.155	0.306	1
FAM102A	0.0349766203782996	-0.271726244114029	0.155	0.306	1
ALOX5AP	0.0350091188704551	-0.383724449580323	0.507	0.667	1
GPR183	0.0352128709238072	-0.332104472741956	0.394	0.556	1
GRB2	0.0352643478717927	-0.267246074152806	0.831	0.931	1
ENSMMUG00000063657	0.0355448313740099	0.277908746424837	0.225	0.097	1
NDUFS3	0.0356342625118363	-0.33212165465905	0.366	0.528	1
PRKRA	0.0356364112512234	-0.262707284964954	0.127	0.264	1
GTPBP8	0.0359326042975672	-0.285264034254874	0.155	0.306	1
IGFLR1	0.036557665722661	-0.262043770859518	0.394	0.625	1
TMEM199	0.0366653273240501	0.297391765113227	0.225	0.097	1
PRDX4	0.0366664807197929	0.292229805097438	0.268	0.139	1
LYZ	0.0371871136217703	-1.54763827237228	0.141	0.292	1
CMTM6	0.0372249949965689	-0.316862347195882	0.592	0.722	1
TRA2A	0.037396240437492	-0.386141040922372	0.408	0.583	1
PPP1CA	0.037427815235873	-0.336796620727569	0.817	0.944	1
CCT6A	0.0382328293667768	-0.252893060110144	0.69	0.819	1
RAB3GAP2	0.0382349219218165	-0.266092893176373	0.085	0.208	1
TRIM22	0.0382381943608952	0.432065555332971	0.521	0.403	1
TLE2	0.0382737336003036	0.265404672367015	0.268	0.125	1
SH3KBP1	0.0384448051757162	-0.309838156138026	0.352	0.542	1
ENSMMUG00000008396	0.038594457924955	-0.312713092032837	0.268	0.417	1
SERF2	0.0389352898921008	0.377059064462554	0.296	0.167	1
BAZ1B	0.0389399912561121	-0.386545623274873	0.197	0.333	1
SEC23B	0.0390492867239113	0.317955821951099	0.254	0.125	1
INO80C	0.039057155564102	0.29739797751814	0.31	0.167	1
CASP3	0.039269104737572	0.475106834608244	0.282	0.167	1
SCLT1	0.0393844359055312	0.261024641812571	0.789	0.722	1
ENSMMUG00000052792	0.0394052749645697	-0.36929551898126	0.493	0.653	1
VPS28	0.0396005265733071	-0.339006916774849	0.394	0.556	1
TMEM70	0.0397996769516764	0.256528264945496	0.296	0.153	1
GPRIN3	0.0399029746665183	-0.312280581033599	0.099	0.222	1
DSE	0.0401168264048266	0.394971992657819	0.239	0.111	1
ENSMMUG00000015274	0.0401289488279347	-0.291831752786267	0.169	0.333	1
RBIS	0.040200310618959	0.319216582171277	0.676	0.611	1
ENSMMUG00000056654	0.040214255121308	0.48964677584198	0.577	0.5	1
PAIP2	0.0403179469145264	-0.290884739419549	0.577	0.694	1
PBXIP1	0.0404389545793341	-0.261046105465099	0.183	0.347	1
COPS6	0.0404739299048203	-0.322075891692434	0.577	0.722	1
BECN1	0.0407886062623298	-0.337539511403604	0.282	0.431	1
IL15RA	0.0411418649994195	0.305171710092914	0.197	0.083	1
PRPF4B	0.0412252110182178	-0.320319622177201	0.493	0.681	1
PRELID2	0.0412456887720614	0.33636300257935	0.113	0.028	1
ATP6V1D	0.0412848423688077	-0.280293354719279	0.225	0.375	1
UHRF1BP1L	0.0414524723381166	-0.309296607392207	0.099	0.222	1
CD47	0.0415465168451205	0.503210719905745	0.648	0.597	1
TOB2	0.0416083130116299	-0.280067350159638	0.183	0.333	1
ZNF830	0.0419832008222306	-0.304671977446927	0.155	0.292	1
ENSMMUG00000029973	0.0421362189260117	0.342661991714454	0.324	0.194	1
SPTBN1	0.0422402707258845	-0.377710940432564	0.127	0.25	1
MRPL43	0.0424988724116783	0.34198757101647	0.507	0.361	1
ATL3	0.0427928440794842	-0.304630793048678	0.225	0.375	1
SMCO4	0.043095086466116	0.272629380681262	0.113	0.028	1
SRPRB	0.0431124489388392	0.481586251253639	0.282	0.167	1
ETS1	0.0435482309932479	-0.309152901400546	0.239	0.417	1
SNAPC5	0.04379484056888	0.32895865333224	0.211	0.097	1
TUT4	0.0438099154312431	-0.440060812277493	0.324	0.458	1
S100A10	0.0439240811598477	-0.441310006219736	0.577	0.75	1
ABRAXAS2	0.0439794277666651	-0.278002651418199	0.07	0.181	1
ARHGAP9	0.0440503374247695	-0.26376626310074	0.254	0.431	1
GDI1	0.0441446313607741	0.477986591345412	0.423	0.306	1
EML4	0.0441548485118571	-0.318342339309673	0.451	0.639	1
CLDND1	0.0441654897155251	0.307433956521692	0.507	0.389	1
NDUFAF4	0.0443048626822471	-0.268081455253283	0.183	0.333	1
OFD1	0.044371563341722	-0.271484017088815	0.099	0.222	1
TSPAN31	0.0445098721371124	-0.267669503442416	0.211	0.375	1
COX6B1	0.0446426168066826	-0.289608759116136	0.62	0.792	1
SNU13	0.0448531844481932	-0.304810455718633	0.718	0.806	1
ENSMMUG00000011278	0.0454531585932164	0.667693111490894	0.155	0.056	1
DTD1	0.0456847753426211	0.384524985729721	0.507	0.403	1
SLC6A6	0.0460868550303974	-0.337018853247112	0.113	0.236	1
PLSCR1	0.0465550360583024	0.406431697933058	0.211	0.097	1
SPEN	0.0466802750013657	-0.298922319626196	0.211	0.375	1
ORC3	0.0466950271449245	-0.250176448900172	0.056	0.153	1
PPIL4	0.0467160536426364	-0.287117524215996	0.141	0.264	1
ENSMMUG00000018491	0.0468222281596351	0.377278273643103	0.225	0.111	1
NCOR2	0.0470046432985819	-0.251046367125691	0.028	0.111	1
SLC9A3R1	0.0475916197333546	0.260947843668425	0.408	0.264	1
ENSMMUG00000042951	0.0478232118880933	0.380276293571171	0.549	0.472	1
ILF2	0.0479636949387869	-0.318346026701391	0.408	0.625	1
ENSMMUG00000056183	0.048108892832691	0.363602959822922	0.93	1	1
GSK3B	0.0486336454413132	-0.251971241587347	0.197	0.361	1
PTTG1IP	0.0490407769410386	0.332625499569593	0.535	0.361	1
ENSMMUG00000019371	0.0499317103560746	-0.603067993101471	0.465	0.569	1
MSH2	0.0509501769436252	-0.253266931246623	0.113	0.236	1
ENSMMUG00000011580	0.0510103896812646	-0.274318568679488	0.338	0.5	1
AHNAK	0.0510183017096839	-0.523620926852925	0.282	0.417	1
ENSMMUG00000057791	0.0510295852980287	0.303210934023545	0.183	0.069	1
APIP	0.0510939742089609	-0.26990349827085	0.113	0.222	1
USP1	0.0513716682978332	-0.256471639248926	0.127	0.25	1
NR4A1	0.0514020109710536	0.642793956209807	0.113	0.25	1
JAK1	0.0515752748538298	-0.300469026785924	0.62	0.792	1
GMPPB	0.0517376136041894	0.287271959743458	0.211	0.097	1
RANGRF	0.0520288153597214	-0.298747239951882	0.141	0.278	1
DDB1	0.0524023690241078	0.396700236529163	0.465	0.333	1
ZNF749	0.0524464053156362	0.281811092698492	0.169	0.069	1
ARHGAP15	0.0525750076504827	-0.356580929444179	0.606	0.736	1
SLC35B1	0.0526507288806631	0.286365975251823	0.324	0.194	1
BAK1	0.052704456203067	-0.299721096780516	0.225	0.347	1
LSM10	0.0529760870542308	0.412459353021876	0.563	0.444	1
ENSMMUG00000010647	0.053081427284575	0.308893524054246	0.268	0.139	1
RASGRP3	0.053163112344932	0.323182651712795	0.296	0.167	1
STK4	0.0533113009858166	0.342012276148383	0.634	0.542	1
EIF4A1	0.0533921177207508	-0.393975264359262	0.69	0.847	1
HNRNPF	0.0534282960663244	0.345901841060653	0.732	0.722	1
CASP1	0.0535020330057575	0.48421277846812	0.634	0.556	1
ATG101	0.0540816559957361	0.290243271802752	0.366	0.236	1
CDC42EP3	0.0541021000946287	-0.325034427249129	0.099	0.208	1
TRIM5	0.0549100328727824	0.25746955687209	0.211	0.097	1
TMEM30A	0.0555297005696583	-0.268425871808893	0.183	0.319	1
RBM27	0.0556023573921618	-0.2503711287945	0.141	0.264	1
DENR	0.055613408937566	-0.340479818995226	0.408	0.556	1
MED31	0.0557629759790119	-0.263064802157702	0.127	0.25	1
TPP1	0.056182299035846	-0.313465763499114	0.282	0.444	1
ERP29	0.0562742347625549	0.278919019681334	0.648	0.514	1
ENSMMUG00000062328	0.0566337925862359	4.25698806402428	0.183	0.083	1
CUX1	0.0567100350830122	-0.278507510798755	0.056	0.153	1
SYNJ2BP	0.0567108222736741	-0.274352444113214	0.634	0.764	1
SPCS1	0.0567367835239377	0.494010535640332	0.761	0.806	1
UBE2B	0.0568010072503517	0.422586382046303	0.577	0.458	1
LSM2	0.0572696953892299	-0.263233600846921	0.38	0.528	1
ENY2	0.0573324789708754	0.357448665328737	0.535	0.417	1
MX2	0.0580577765373598	0.593586218395498	0.197	0.097	1
SYMPK	0.0580733027745517	-0.250157571774351	0.127	0.25	1
AKR1B1	0.0580733091810497	-0.265031355134225	0.606	0.778	1
PTP4A1	0.0583045090523468	-0.408484940944397	0.197	0.333	1
ANXA2	0.0583913337443131	-0.310756985008819	0.408	0.569	1
CDK2AP2	0.0583913337443131	-0.269987068821483	0.408	0.569	1
GPALPP1	0.0591020377309257	-0.272467969252827	0.099	0.208	1
PRDX1	0.0596489767346736	-0.348122832671564	0.817	0.861	1
MPHOSPH8	0.0597546216773785	0.393794170065786	0.577	0.472	1
ENSMMUG00000045446	0.0597733092386274	-0.329340296959928	0.113	0.222	1
MANF	0.060192456288119	0.853453624754531	0.352	0.264	1
TMEM59L	0.0602520534008201	0.348050705306539	0.521	0.431	1
EIF2S2	0.0603244199132806	0.271108150179983	0.732	0.722	1
ENSMMUG00000056624	0.060646042736026	0.296760514531089	0.239	0.125	1
DAZAP1	0.0610619910386397	0.256761649237873	0.789	0.722	1
AP1S2	0.0611223613368789	-0.330821745377394	0.62	0.764	1
GMCL1	0.0612197174407405	0.329034460648498	0.183	0.083	1
IL4R	0.0614759003292573	-0.297383469848401	0.113	0.222	1
HCK	0.0617111997751768	-0.334613947760984	0.197	0.347	1
HSPA14	0.0617548641289459	-0.273677724384464	0.155	0.278	1
GLRX	0.0627026582404587	-0.359531606270583	0.268	0.389	1
LASP1	0.0627030446803134	-0.264843800134375	0.254	0.403	1
NCOR1	0.0633655868014932	-0.263022296055647	0.563	0.75	1
ERLEC1	0.0637223109680372	0.452229108458748	0.408	0.292	1
PSMB6	0.0640081404387846	-0.307268280325097	0.606	0.778	1
PAPOLA	0.0642890065013997	-0.413683142484987	0.535	0.625	1
PNKP	0.0648642131742177	-0.254062634842807	0.31	0.472	1
GOLGB1	0.0654370979595065	-0.325101240999612	0.282	0.417	1
NDUFA4	0.0657711958830563	-0.251596053603653	0.831	0.875	1
SEC14L1	0.0658544407757592	-0.26952211372142	0.141	0.264	1
SLC25A3	0.066321864647259	-0.268241582264447	0.592	0.819	1
MYH9	0.0664150249955497	-0.250529666818708	0.662	0.833	1
SNRPD3	0.0667264564037137	-0.270411877156818	0.592	0.764	1
SLC35A3	0.0669090886963292	-0.300772315805003	0.254	0.403	1
GALK1	0.0671244793034041	0.276827293991134	0.183	0.083	1
LST1	0.0675073808241361	0.283958193919609	0.141	0.056	1
TIMM22	0.0676370161433942	-0.299561477555622	0.085	0.181	1
RNASEH2B	0.0677391723671598	0.347469409511707	0.479	0.347	1
PM20D2	0.0682425332119278	0.604074522647619	0.746	0.75	1
CYCS	0.0686705031547966	0.295248449699044	0.423	0.306	1
RSRP1	0.0690007276236961	0.343965233235935	0.803	0.792	1
EDEM1	0.0694514015130692	0.377749930558412	0.254	0.139	1
IGKC	0.0697236123833333	2.72135961029382	0.479	0.403	1
SPATS2	0.0698902556531284	0.259244497843527	0.141	0.056	1
GPBAR1	0.0700629998181874	-0.262520186335513	0.901	0.917	1
PIK3CG	0.0702911805870143	-0.316659717571104	0.127	0.236	1
ENSMMUG00000013492	0.0704239042370611	-0.25285890072433	0.211	0.333	1
BCL2A1	0.0705358570531736	-0.380719615261638	0.239	0.403	1
ENSMMUG00000040065	0.0711073357122731	0.35307954481451	0.141	0.056	1
QTRT1	0.0712602034149878	-0.26672147273153	0.141	0.25	1
PGLS	0.0713732715232357	-0.310502765780594	0.465	0.597	1
CSNK1G3	0.0716590299577702	-0.418340012127481	0.268	0.417	1
KAT6A	0.0719543157219624	-0.266728878234817	0.113	0.236	1
ENSMMUG00000047632	0.0722510942449804	0.301607077310071	0.901	0.903	1
GID8	0.0727006207443418	0.404365010430067	0.324	0.208	1
ENSMMUG00000000186	0.0731275808779049	0.324682547902714	0.479	0.333	1
CSRNP1	0.0731758237288538	-0.383190984178562	0.268	0.417	1
ND6	0.0731767112146143	-0.363389118304742	0.296	0.444	1
ENSMMUG00000031947	0.0734462462838007	0.419278803551892	0.775	0.708	1
SUGP1	0.0739286878868164	-0.273279904877269	0.099	0.194	1
NAA50	0.0748272615584013	-0.25214928873741	0.338	0.486	1
STT3B	0.0749343609766403	0.343185914277531	0.338	0.208	1
CD3D	0.0749897820385284	-0.345501725835275	0.225	0.347	1
PCK2	0.0749936689951135	0.250119519035405	0.254	0.139	1
PYURF	0.0750123193855217	-0.283770259038295	0.535	0.653	1
ENSMMUG00000061750	0.0754656156482578	-0.292108466960719	0.085	0.194	1
MCM6	0.0755875818455568	0.34794983799408	0.239	0.139	1
RESF1	0.0756870409265845	-0.259754625567586	0.423	0.611	1
ZNFX1	0.0762570993820677	0.420985885356349	0.268	0.167	1
ZNF514	0.0768271925106706	-0.317079374647492	0.239	0.361	1
RPP14	0.0769091250829867	0.287004857949483	0.225	0.125	1
B3GALT4	0.0776693335495812	0.266562434064781	0.211	0.111	1
ENSMMUG00000050257	0.0781284695632185	0.416912381020222	0.69	0.667	1
MGST3	0.0783471507796583	-0.399565580862093	0.366	0.514	1
THOP1	0.0785531898117246	0.381570396392553	0.239	0.139	1
TMEM59	0.0788316246395893	0.337040898139736	0.718	0.625	1
OSBPL9	0.0792211402030876	-0.265715327717995	0.254	0.375	1
RHOG	0.0794216021964843	-0.252346277801447	0.704	0.847	1
CYB5R3	0.0796411936757108	-0.404996439804832	0.239	0.389	1
SLC4A1AP	0.0797513429807271	-0.266498667047208	0.085	0.181	1
DAXX	0.0805644147915662	0.356078775677581	0.408	0.292	1
PET100	0.0810238647276389	0.297945424927761	0.676	0.583	1
MMS19	0.0810277831813599	0.278370400549055	0.155	0.069	1
ENSMMUG00000000752	0.082213601030134	0.321351517596254	0.493	0.403	1
PLEKHJ1	0.0826359189585083	0.264911364034155	0.563	0.431	1
ZNHIT1	0.0827767891335849	-0.342162831812511	0.493	0.667	1
METTL14	0.0828133686937247	-0.275577485074203	0.099	0.194	1
SLC25A43	0.083336274400942	0.383574168820402	0.817	0.708	1
ENSMMUG00000041517	0.0843094907753681	0.364060258609519	0.225	0.125	1
DCAF5	0.0843762740035835	0.403438379651253	0.296	0.194	1
LLPH	0.0851027125146069	0.397464623572867	0.465	0.375	1
YIPF3	0.0860913657077941	0.292061423952407	0.366	0.25	1
AKIRIN1	0.0861689083563983	-0.260950808484751	0.254	0.389	1
RABAC1	0.0877440023921412	0.632349732255204	0.521	0.444	1
LAMTOR1	0.0877800760168027	-0.300691504489566	0.479	0.611	1
SPCS2	0.0886100505278489	0.516662463161818	0.465	0.403	1
TDP2	0.0886449677846559	-0.250768150373937	0.113	0.222	1
ENSMMUG00000048973	0.0887323221478473	0.27801859982341	0.352	0.222	1
DDX3Y	0.0888756793375086	-0.262805770691695	0.254	0.389	1
LRRK2	0.0889195554688504	-0.288671999214774	0.169	0.292	1
EIF1B	0.0890389665311967	0.338133537636764	0.592	0.556	1
CMTM7	0.0897667634936498	-0.253869269375056	0.239	0.375	1
RNF114	0.0898289501807649	0.30059532014959	0.408	0.278	1
CMC1	0.0899410029378042	0.265791768578123	0.254	0.153	1
STX3.1	0.0901874540644816	0.302242428264972	0.268	0.167	1
TIAL1	0.090720332403462	-0.273071363063677	0.437	0.569	1
XRN1	0.0908763063603441	0.348209330550364	0.324	0.222	1
TMC6	0.0911020711280822	0.266683128480013	0.225	0.125	1
MFHAS1	0.091554812117113	-0.270059559078371	0.141	0.25	1
BRIX1	0.0919780304087326	0.251655514337425	0.282	0.167	1
NUBP1	0.0922758184316812	0.301836728771357	0.225	0.125	1
PSMC2	0.0934102438696879	0.26311199680111	0.296	0.194	1
SNRPC	0.0938734561985538	0.260558858254127	0.423	0.306	1
MAP2K3	0.0951986649135851	-0.264570285275262	0.282	0.431	1
MAT2A	0.095515623645532	0.367134274321177	0.352	0.264	1
ZCCHC7	0.0956331843802455	0.388033198685823	0.268	0.167	1
MX1	0.0960057997237765	0.409170921679455	0.239	0.139	1
TSPAN3	0.0964144263803923	-0.297515831393098	0.479	0.597	1
ENSMMUG00000003029	0.0964345717403539	-0.264575378576714	0.563	0.681	1
ENSMMUG00000044861	0.0969256535008297	2.80838063798762	0.225	0.139	1
TSC22D4	0.0974961485118468	-0.265884969895599	0.254	0.361	1
PDIA4	0.0980396526150751	1.11368273292776	0.38	0.292	1
GNPTAB	0.0985557322145676	0.481345293487684	0.282	0.181	1
SELPLG	0.0993700045535119	0.300548412085809	0.254	0.167	1
SAP25	0.101849797423339	0.256511529158327	0.169	0.083	1
EIF2D	0.102676992444991	-0.298228832789586	0.141	0.236	1
FABP5	0.103453051461077	-0.477595340408264	0.254	0.389	1
PHPT1	0.103887747570491	-0.306614885138585	0.479	0.556	1
RIPOR1	0.104067891863182	-0.283781110649767	0.183	0.292	1
PLAAT4	0.104188778561501	0.61286756892699	0.324	0.236	1
HMGB1	0.104227281416309	-0.350074173152887	0.873	0.875	1
SERINC2	0.104784140165827	-0.275454446835463	0.085	0.181	1
TRAPPC5	0.105473589398728	-0.260037803883821	0.437	0.556	1
JTB	0.10650603588003	0.280266705472259	0.704	0.667	1
PCF11	0.107133779665633	-0.306283723369717	0.282	0.389	1
MACF1	0.107637780199295	-0.259394233333643	0.324	0.472	1
DNAJC3	0.107738623851132	0.343820691798006	0.324	0.222	1
XBP1	0.107943060677898	0.781367138754808	0.296	0.208	1
YTHDC1	0.108183620496896	0.286672414685162	0.521	0.403	1
FIBP	0.108952896968976	-0.262847553398394	0.352	0.472	1
RNF213	0.108953049229387	0.568633092813919	0.479	0.458	1
VPS4A	0.108982408687248	-0.268648767442601	0.254	0.361	1
ENSMMUG00000017400	0.109789194341909	0.256112450716436	0.113	0.042	1
SNRPD1	0.110515593747615	0.272953264106133	0.507	0.375	1
RNFT1	0.110668141371922	0.301173383519645	0.352	0.25	1
DNAJC7	0.112023060797365	0.330202847315775	0.324	0.236	1
CST6	0.112067636067158	-0.358662426731976	0.127	0.222	1
DDX17	0.112221463309769	-0.322671858601025	0.634	0.764	1
CALCOCO1	0.11228996078256	0.250002308703299	0.268	0.167	1
PCIF1	0.112308197929693	0.306186447709573	0.225	0.139	1
TMEM18	0.112362407824751	0.283928334430458	0.239	0.139	1
FMC1-LUC7L2	0.112589416074722	-0.29810902019702	0.563	0.653	1
BCAS2	0.112695501593238	-0.299439717374843	0.296	0.403	1
CIR1	0.113351673527305	0.303468854090517	0.38	0.278	1
TREX1	0.115049655353254	0.28910092867195	0.225	0.139	1
MAMU-DOB	0.115700388164769	0.348086175465743	0.718	0.653	1
FBXW5	0.116140862707403	0.252806780986185	0.268	0.167	1
VMP1	0.11683235332901	0.322322982053917	0.366	0.25	1
BST2	0.117741405580031	0.358279949086361	0.718	0.736	1
SPATS2L	0.117965159734367	0.256522572361333	0.183	0.097	1
NUP88	0.117965159734367	0.266751257886789	0.183	0.097	1
RRAGA	0.118048056893925	0.293933183032418	0.338	0.236	1
TENT5C	0.11809370708526	0.543913895542933	0.254	0.167	1
TAX1BP1	0.118214207797719	-0.321030250054366	0.423	0.583	1
CYSLTR1	0.119547320964666	-0.312140774305751	0.099	0.181	1
MAMU-F	0.119969208499384	0.406347111551278	0.423	0.333	1
GRN	0.120167498294446	-0.322127254172324	0.479	0.597	1
RO60	0.120283659920069	0.259719943431141	0.394	0.278	1
PSENEN	0.120338748235132	0.289919273861984	0.62	0.528	1
ARFGEF2	0.121039316203553	0.301744108884533	0.127	0.056	1
RALGPS2	0.122377425366839	-0.323487946622082	0.451	0.583	1
ISCA1	0.122718462301949	-0.357392865710286	0.338	0.444	1
BTBD10	0.122993489841308	0.264941682473857	0.127	0.056	1
LRRC14	0.123590577387772	0.262566200253635	0.225	0.139	1
AKIRIN2	0.12444849556769	-0.260894480642912	0.324	0.431	1
YIPF5	0.124788805214666	0.327519166815947	0.31	0.222	1
UCHL1	0.125142515450621	0.412940733111178	0.141	0.069	1
PLEKHG1	0.12526423106572	-0.313867769716027	0.225	0.333	1
SRPK2	0.126123264844837	-0.253723775592628	0.282	0.389	1
SNX6	0.126543296849343	-0.312650178515888	0.437	0.611	1
MRPL10	0.126700698638788	0.286951209400188	0.366	0.264	1
PGGHG	0.126715250206061	0.405256632230005	0.394	0.319	1
ITM2C	0.127022415287468	0.547210142704218	0.141	0.069	1
ND1	0.127022415287468	0.446508613092435	0.141	0.069	1
S100A11	0.127629192307353	0.322842794852422	0.324	0.222	1
YTHDC2	0.129004046724319	0.280645207604911	0.127	0.056	1
ENSMMUG00000059850	0.129004046724319	4.85728067252017	0.127	0.056	1
SAMSN1	0.129571243007837	-0.394170116303004	0.211	0.333	1
PPIB	0.129722176378286	0.692351168375606	0.831	0.847	1
RPA3	0.129817365737084	-0.279531540217433	0.465	0.556	1
RPL31	0.133814597136434	0.270753985884016	0.535	0.417	1
GLRX3	0.135437890660361	-0.25089234576052	0.38	0.486	1
ANXA1	0.136243567531036	-0.36937611953823	0.521	0.667	1
JAGN1	0.13663982491875	0.268736268482421	0.437	0.347	1
ITFG2	0.137187099926651	0.346696234623248	0.38	0.292	1
RAB14	0.137540757141549	-0.252250538400691	0.493	0.639	1
BATF	0.138211133591582	0.428535715426687	0.338	0.25	1
STYXL1	0.138250051182266	-0.341655765554297	0.225	0.319	1
GLMP	0.138903211307962	0.372733954545654	0.423	0.347	1
HUWE1	0.138978103633767	-0.294675265997996	0.366	0.5	1
RGS1	0.141329681422524	-0.441118132060184	0.254	0.375	1
TM2D1	0.141616765875131	0.269901623501439	0.296	0.208	1
HERPUD1	0.141920783664477	0.32869853109697	0.352	0.597	1
DAD1	0.142841796344233	0.258828038730717	0.746	0.722	1
RAB7A	0.146817950306615	-0.304390245812131	0.577	0.597	1
TRA2B	0.147265935935263	-0.276356076982532	0.648	0.792	1
MEA1	0.147513463999857	-0.255971925957575	0.606	0.667	1
SSR3	0.149002732636122	0.78343092912433	0.493	0.444	1
MAPK1IP1L	0.149402813870027	-0.284259812070533	0.437	0.556	1
CMPK1	0.149473914546262	0.267294385762772	0.563	0.514	1
PSME2	0.149637475035043	0.360500276236059	0.761	0.736	1
MEF2C	0.151788267107136	-0.294308470917262	0.732	0.861	1
COQ6	0.152483694559791	0.278865010946603	0.239	0.153	1
TRMT1	0.155664002862334	0.253946181346699	0.183	0.111	1
MAT2B	0.155965253141145	0.326410814699077	0.394	0.319	1
GTF2H5	0.156188787035189	0.287491522732756	0.577	0.5	1
FOS	0.156359721302928	0.55168325032864	0.38	0.542	1
STAT5B	0.159049100420719	-0.294094439138816	0.07	0.139	1
APP	0.161094053121152	-0.274288093393166	0.141	0.236	1
SURF1	0.164423098202508	0.273381951230893	0.296	0.208	1
MPC1	0.165405315978636	0.250119660408332	0.324	0.222	1
FAF2	0.165864158917641	-0.25764704260153	0.127	0.194	1
NME6	0.166204888177904	0.329574471993098	0.296	0.222	1
TUBA1A	0.166355743435826	-0.485644692500624	0.859	0.903	1
ENSMMUG00000056860	0.16847166051856	0.255115824583489	0.338	0.25	1
EDEM2	0.169032185310575	0.302689921683998	0.282	0.208	1
COPB1	0.170696642429631	0.263254398834246	0.282	0.208	1
FKBP2	0.170818975674666	0.42520871660581	0.437	0.375	1
EIF5	0.173369431134184	-0.455309044104829	0.563	0.681	1
CXCL10	0.173448122112603	1.18407585608897	0.155	0.083	1
VOPP1	0.17493339017214	0.404754662266811	0.592	0.542	1
ENSMMUG00000006971	0.175834304556569	0.638773810795836	0.239	0.167	1
MDN1	0.177676088462155	0.306003184606984	0.239	0.167	1
ENSMMUG00000059961	0.177772418870719	0.252385561099131	0.113	0.056	1
RBBP4	0.178177402081418	0.336577109875403	0.535	0.444	1
ENSMMUG00000060814	0.179803831420158	-0.274984465653393	0.239	0.361	1
SEC61B	0.180175632750497	0.557198260624183	0.761	0.75	1
AIP	0.180271505354224	-0.297684560682577	0.634	0.75	1
ABHD14B	0.180755866721561	0.290548724583359	0.38	0.306	1
ENSMMUG00000051745	0.181636036330498	0.475153208292235	0.507	0.486	1
SRM	0.182609204291892	0.353454302478352	0.423	0.375	1
CD38	0.183765355636457	0.312050215661617	0.521	0.472	1
MYL9	0.184197223616882	-0.345028593168971	0.197	0.278	1
SLC1A5	0.185074406622999	0.28155617264112	0.155	0.083	1
FCRL5	0.185578886515389	-0.309368661183381	0.254	0.375	1
TYROBP	0.185813491038464	-0.30154336000369	0.282	0.389	1
RAD1	0.186005009404045	-0.262742988005321	0.127	0.194	1
SMARCB1	0.187074041725886	-0.285319787370285	0.507	0.556	1
KIF20B	0.187202646903966	-0.291939372727409	0.169	0.25	1
HSH2D	0.189458752535322	0.315397828262524	0.465	0.375	1
BTG2	0.19038246487848	0.349788427766517	0.803	0.75	1
TFAM	0.191448652279427	0.29969453928071	0.282	0.194	1
ENSMMUG00000006075	0.193564297460703	0.391192401518308	0.394	0.347	1
UBE2A	0.195068815756815	-0.259945631386394	0.31	0.417	1
ENSMMUG00000003986	0.196391837600736	0.278177224539895	0.31	0.236	1
TMED9	0.197833602687293	0.366471516976205	0.521	0.514	1
OSTC	0.198825960626507	0.461705035857203	0.563	0.569	1
SUPT6H	0.19892703883835	-0.277074529889581	0.127	0.194	1
SDHAF2	0.199102190913182	0.253122331524231	0.465	0.389	1
TBP	0.200478941898939	0.263864443998587	0.127	0.069	1
CDC37L1	0.20096410925408	-0.251560671703103	0.113	0.181	1
RBM17	0.201729398265376	-0.34995059517248	0.437	0.5	1
ESYT1	0.202598355989703	0.41285424121931	0.437	0.375	1
DOK3	0.203449767835652	0.252970821411345	0.211	0.139	1
ENSMMUG00000020092	0.203617752425654	1.38009884724612	0.31	0.236	1
ENSMMUG00000009066	0.204678318173678	0.278623435694576	0.521	0.458	1
GPR174	0.205626017683649	0.35031975857474	0.211	0.139	1
PTPN6	0.205714269702701	0.341442994700203	0.704	0.667	1
HAGH	0.207215948527272	0.27615734449464	0.296	0.222	1
PEA15	0.20748976557472	0.264023359048405	0.408	0.333	1
KDELR1	0.207810436929436	0.28114749450079	0.549	0.514	1
CXCR3	0.209996773623282	0.277897883963821	0.225	0.153	1
TMBIM6	0.210099807545365	0.265391126014617	0.775	0.764	1
TMED2	0.21113613139299	0.284601839755744	0.507	0.444	1
TMED5	0.211216954723321	0.269598410999528	0.239	0.167	1
SNRPB2	0.211854246117248	0.323792958963528	0.507	0.458	1
ENSMMUG00000063607	0.21244347621257	0.340631354356441	0.324	0.25	1
FBXO6	0.213245477598686	0.303821215963464	0.338	0.278	1
HBS1L	0.214964880525323	-0.257803263662915	0.31	0.389	1
VPS36	0.215499146777111	-0.330341426347475	0.394	0.472	1
TOP1	0.216004600161224	0.287121202873052	0.479	0.444	1
PIM3	0.217621095039615	-0.383149175543304	0.155	0.222	1
KDELR2	0.21808284114372	0.290951767091008	0.324	0.264	1
SUB1	0.219103357785696	0.468665052779506	0.746	0.792	1
PIKFYVE	0.219162493073263	-0.393873410065266	0.352	0.458	1
MZT1	0.219493731517355	0.298978450586195	0.268	0.208	1
MT2A	0.222005451642969	0.959049103550408	0.31	0.444	1
PSAP	0.22341447220589	-0.682594743529842	0.507	0.625	1
SPSB3	0.223785098187765	0.261283821811721	0.324	0.25	1
HNRNPM	0.225237409830542	0.254374790688185	0.577	0.486	1
ENSMMUG00000065238	0.225586454953269	0.358725343875826	0.465	0.403	1
HP1BP3	0.227092099692413	-0.301570306874839	0.338	0.431	1
CSRP1	0.227777747404817	-0.349781441176025	0.282	0.347	1
ACAP2	0.228764879755573	-0.279577749332372	0.563	0.639	1
DENND4B	0.243135131106929	-0.302547142949868	0.127	0.181	1
PSMB10	0.243594162365104	0.287760000260147	0.592	0.625	1
LYN	0.252342924800589	0.295131130823207	0.465	0.417	1
NPC2	0.261652942891447	-0.318471815864196	0.408	0.486	1
FBXW11	0.262767783286533	0.263688819125626	0.338	0.264	1
ENO1	0.264039691619456	-0.301782187096199	0.915	0.889	1
NUAK2	0.264944192584607	-0.272801394503253	0.113	0.167	1
RPS19BP1	0.267100673758914	0.284787122803768	0.479	0.444	1
RBM33	0.267417519119063	0.257580791000555	0.296	0.236	1
CDC5L	0.269232924378526	-0.267398290525653	0.38	0.472	1
ENSMMUG00000015202	0.27365025488403	0.70511793725345	0.169	0.111	1
VPS16	0.275880625343522	0.312110348332546	0.211	0.153	1
ZNF148	0.280487802987058	0.274218951682688	0.324	0.292	1
CHTOP	0.283471047379074	0.25687769631414	0.282	0.222	1
SERINC1	0.285278020879207	0.282266158565256	0.366	0.306	1
KARS1	0.285285417476426	-0.283806491613181	0.296	0.347	1
ZNF267	0.28782974238741	0.310803049981086	0.268	0.208	1
SSR4	0.289603205808208	0.42094923102005	0.775	0.861	1
ENSA	0.294184146839393	-0.260580374057644	0.535	0.597	1
PKIG	0.295771937064653	0.252162920613831	0.549	0.542	1
ANXA4	0.303088001338037	-0.252529970332627	0.338	0.403	1
SLC16A3	0.303626582873771	0.264260765540708	0.127	0.083	1
YBX1	0.308211992850613	0.254738363255676	0.775	0.694	1
SDHC	0.312500676096369	0.288313827840386	0.338	0.292	1
LGALS3	0.31415854622776	-0.379750331025738	0.338	0.403	1
ENSMMUG00000045959	0.31828661956816	0.269219457579712	0.268	0.208	1
JUNB	0.323475599178132	0.310679744082275	0.268	0.222	1
VPREB3	0.325596099821866	0.340718339622231	0.352	0.278	1
SELENOT	0.331270552919179	0.312259130451762	0.521	0.556	1
GBP3	0.338789275734215	0.553337075592521	0.296	0.264	1
IGHM	0.338834321565925	1.75303782447841	0.732	0.764	1
ITGAX	0.34173967897705	-0.333369511763209	0.211	0.292	1
TMX1	0.341758113895046	0.264034364929988	0.31	0.278	1
HSP90B1	0.344203914565844	1.49574973373321	0.606	0.819	1
DEF6	0.347056151943553	0.309636890486443	0.352	0.306	1
CLEC2D	0.347561568515034	0.262655125444718	0.296	0.25	1
TARS1	0.355174294415605	0.266752014097894	0.394	0.361	1
SSR2	0.355229418539522	0.312866199522418	0.775	0.903	1
ENSMMUG00000050195	0.358484159633451	2.90806709508849	0.451	0.653	1
ZNRD1	0.359590575737383	0.270381549797714	0.366	0.319	1
TSPAN1	0.36238777805207	-0.268777913360255	0.07	0.111	1
ENSMMUG00000055457	0.362568017040763	0.256026962269323	0.423	0.361	1
TNF	0.365424443536972	0.253555390389078	0.141	0.097	1
UTP11	0.368947968225106	0.255773675852437	0.169	0.125	1
ENSMMUG00000002764	0.373283167928547	3.18559007268322	0.69	0.708	1
C15H9orf152	0.379414635045315	0.256115620031648	0.648	0.653	1
IRF7	0.379751299745596	0.347250299122509	0.197	0.153	1
ING4	0.382392282733171	0.329052536966308	0.197	0.167	1
TRIR	0.38481068380543	0.260296165435392	0.465	0.417	1
RNF5	0.408109060905955	0.254913488134224	0.38	0.333	1
ENSMMUG00000055690	0.411285269715561	-0.279512329104296	1	1	1
SDF2L1	0.412891658953551	0.252703041762221	0.239	0.319	1
DCPS	0.413506437011218	0.250139538857486	0.366	0.361	1
PRRC2C	0.416781256716343	0.283114406065421	0.535	0.514	1
CD72	0.431335304375828	0.477441211488159	0.324	0.306	1
APOE	0.43647564889956	-0.965557265392914	0.127	0.083	1
SEC61A1	0.440083813653024	0.289931705268131	0.282	0.264	1
CCL4L1	0.480165510787258	0.410806331606309	0.085	0.125	1
CMTR1	0.480585956208249	0.25429894195975	0.268	0.25	1
MYDGF	0.490664267134338	0.436159324749729	0.535	0.556	1
P4HTM	0.492538627810673	0.255086107651371	0.155	0.125	1
EGR1	0.498036901995288	0.339732164855934	0.113	0.153	1
REXO2	0.513186719833536	0.358451986887982	0.423	0.444	1
IPO5	0.513324157703696	0.303426150249832	0.282	0.264	1
FHOD1	0.522287693944221	0.265692235749273	0.324	0.306	1
CCR7	0.525675213740636	0.41900196370343	0.338	0.347	1
DEPP1	0.528493909731117	0.470794079133069	0.113	0.083	1
ENSMMUG00000052929	0.530622365016219	2.23902714601447	0.141	0.111	1
ENSMMUG00000056792	0.538787900158139	0.326700635248582	0.113	0.083	1
TAGAP	0.555735819401393	0.683518095869682	0.211	0.194	1
ENSMMUG00000051343	0.559672946359908	3.37259033626993	0.113	0.083	1
CABIN1	0.569074579677516	0.272483598480757	0.31	0.278	1
IRF4	0.571704413416167	0.408797172198523	0.31	0.306	1
DERL3	0.575999004811411	0.534818246899184	0.507	0.528	1
PIK3AP1	0.593669293729704	0.3127862085927	0.507	0.528	1
SEL1L	0.59460287569661	0.338807136786759	0.197	0.181	1
LMAN1	0.596877196718549	0.261314306945779	0.324	0.417	1
PRPF38A	0.598704315020523	0.255531419840582	0.197	0.181	1
INKA1	0.599984620420022	0.262965947098318	0.408	0.431	1
ENSMMUG00000058919	0.606008776028941	0.262379531295491	0.521	0.542	1
RPN2	0.609549490731955	0.347391859362586	0.521	0.528	1
EGR2	0.619049086449131	0.315685501266234	0.085	0.111	1
PMEPA1	0.635064580621898	0.283619266273649	0.268	0.25	1
PDIA6	0.64195960619128	0.384038682892818	0.465	0.569	1
IPO8	0.671314849197783	0.253781460148968	0.141	0.125	1
MT1E	0.69785121872447	0.607792127543026	0.282	0.319	1
KDM2B	0.721217902924431	0.30495480292898	0.183	0.167	1
CST3	0.730251238194798	-0.761600504455014	0.113	0.125	1
ENSMMUG00000040771	0.743793122713582	0.370064211380049	0.69	0.653	1
TXNIP	0.766957619226213	-0.376293971239885	0.648	0.681	1
ENSMMUG00000060892	0.795362777018143	2.71442202301127	0.197	0.194	1
AIM2	0.801405949810749	0.262740209432867	0.577	0.653	1
HMGB2	0.806515580016541	-0.28814873009937	0.366	0.306	1
HM13	0.814948894999519	0.535016818352012	0.352	0.403	1
APOC1	0.82938172773157	-1.11885410239706	0.113	0.125	1
SPCS3	0.843645749854105	0.505888279559355	0.479	0.611	1
ENSMMUG00000062077	0.847913067784246	-0.446284649250989	1	1	1
CD83	0.882259097530172	0.644330566795257	0.535	0.569	1
H1-3	0.911075462420116	0.285121228427062	0.268	0.264	1
C4H6orf62	0.925387022496294	0.251118232385242	0.239	0.25	1
NFKBID	0.928337749618046	0.291325799889214	0.169	0.167	1
SEC11C	1	0.374702002579362	0.535	0.625	1
