# Supplementary material for: mRNA-1273 vaccination protects against SARS-CoV-2–elicited lung inflammation in nonhuman primates
Source: JCI Insight. 2022 Jul 8;7(13):e160039. doi: 10.1172/jci.insight.160039 (PMC9310526; doi:10.1172/jci.insight.160039)
Supplement: Supplemental data set 1 [file jciinsight-7-160039-s122.zip › DEG_analysis/cDC.2_markers_D7.csv]

	p_val	avg_log2FC	pct.1	pct.2	p_val_adj
ENSMMUG00000009425	3.79542522118342e-31	2.03759323383299	1	1	6.79874519870585e-27
ENSMMUG00000052293	1.22158753064026e-24	1.10292599107456	1	0.994	2.1882297436359e-20
ENSMMUG00000058167	1.76897509936808e-23	-3.41806959523944	0.356	0.848	3.16876509549804e-19
RPL37A	5.2995620798396e-23	1.03805454366692	1	1	9.49310555361668e-19
ENSMMUG00000045208	3.83120649188832e-22	1.347268153051	0.989	0.943	6.86284018891954e-18
PFN1	8.08905591397704e-20	0.985443314055033	1	0.968	1.44899258587071e-15
ENSMMUG00000058325	8.3505788231484e-20	1.70125278093459	0.92	0.778	1.49583918459057e-15
IFI27	9.31934995503654e-18	2.37824404225321	0.494	0.038	1.6693751574457e-13
ENSMMUG00000051745	8.50325776970989e-17	1.09974093034833	0.885	0.525	1.52318856428813e-12
ENSMMUG00000065104	1.00681367786141e-16	0.924875444440108	0.977	0.709	1.80350534115314e-12
ENSMMUG00000014786	1.63243881148788e-16	0.987094445587539	1	0.962	2.92418764301824e-12
ENSMMUG00000064692	3.02322520820323e-15	0.89227769418974	1	0.918	5.41550331545444e-11
CEP85	3.89513098392593e-15	0.927147749085878	0.977	0.848	6.97734813150652e-11
ENSMMUG00000022489	1.05820870230651e-14	0.739441138600887	1	1	1.89556924844166e-10
MRC1	1.95207141884805e-14	-1.22093765758604	0.724	0.937	3.49674553258251e-10
CYTB	2.50160658728749e-14	1.13178980988401	0.966	0.386	4.48112787980808e-10
ENSMMUG00000060377	2.63154311269117e-14	0.714418515527212	1	1	4.71388317776369e-10
ENSMMUG00000061125	1.73239250422999e-13	-1.27360002553256	0.931	0.962	3.10323469282718e-09
RPS27A	4.42494552832369e-13	0.83914606495512	0.989	0.842	7.92640492488622e-09
ZC3H10	3.31995616303586e-12	0.545886461625337	1	1	5.94703747484613e-08
ENSMMUG00000058389	4.34532805586207e-12	0.749803627439263	0.966	0.88	7.78378614646572e-08
ENSMMUG00000047632	4.6135171096664e-12	0.825649416146492	0.966	0.791	8.26419319854542e-08
ENSMMUG00000060858	8.71585175827458e-12	0.655415717407649	1	0.93	1.56127052545973e-07
ENSMMUG00000002324	1.32735990708183e-11	0.873928523331552	0.977	0.829	2.37769980155568e-07
CD1E	1.46867885837526e-11	-1.35346656821201	0.287	0.69	2.63084443900761e-07
ENSMMUG00000001210	1.92844688367121e-11	0.631232116200059	0.989	0.937	3.45442690272024e-07
ENSMMUG00000004941	3.34376746430864e-11	0.772610703071869	0.782	0.367	5.98969065881606e-07
ENSMMUG00000030923	1.02804578967219e-10	0.81246141984306	0.92	0.639	1.84153842303979e-06
ENSMMUG00000006463	1.500773310309e-10	0.804228181807998	0.989	0.93	2.6883352307565e-06
CD1B	1.9940589432153e-10	-1.04084748966319	0.494	0.835	3.57195778498157e-06
ND6	2.37719137328184e-10	0.66928005779803	0.598	0.177	4.25826290695976e-06
IFI6	4.65894782461371e-10	0.512352196350966	0.885	0.481	8.34557323823054e-06
ENSMMUG00000050016	6.01807041658409e-10	0.447057235766833	0.345	0.044	1.07801695372271e-05
SLC25A43	6.33010566636841e-10	0.611064404009897	0.977	0.81	1.13391182801657e-05
RPL23A	1.62001535404278e-09	0.500012827754979	0.989	0.981	2.90193350369683e-05
ENSMMUG00000018157	1.7563872377208e-09	0.76146200573905	0.747	0.38	3.14621645892927e-05
ENSMMUG00000006283	1.88461648290018e-09	0.543282889018061	0.989	0.981	3.3759135058191e-05
RNF187	2.78429438206328e-09	0.431061278039586	0.471	0.127	4.98750652658996e-05
ZNF483	5.92736421127489e-09	0.681478156911344	0.805	0.475	0.000106176875116567
ENSMMUG00000063607	7.27481486625712e-09	0.721791776590414	0.816	0.557	0.000130313758699264
RPS15	7.79156708969577e-09	-0.322062797415014	1	1	0.00013957034127772
CD36	8.53354116617584e-09	-0.860834693904215	0.264	0.589	0.000152861322909708
ENSMMUG00000014648	1.04141365801013e-08	0.523521067527909	0.943	0.899	0.000186548428559354
EEF1A1	1.82465543402199e-08	0.381245881462347	1	1	0.00032685052789636
ENSMMUG00000032410	2.29829715078169e-08	0.743766827553086	0.874	0.627	0.000411693968619525
ENSMMUG00000006854	3.04162833449441e-08	0.421627722218414	0.494	0.146	0.000544846883557984
RPS3A	3.20420212194496e-08	-0.349978936315343	1	0.994	0.000573968726104
SERPINA1	3.21579321888865e-08	-0.623667910612632	0.552	0.823	0.000576045039299524
LCK	3.6414146045343e-08	0.697613857446532	0.678	0.304	0.000652286598110228
RPL10A	3.76276239207783e-08	-0.362068001613769	1	1	0.000674023627292902
PLAC8	4.17001502743264e-08	1.10944982034905	0.908	0.684	0.000746974791864008
SPI1	4.48546054585237e-08	0.667956996837676	0.713	0.392	0.000803480547578535
PSME1	4.72218926358731e-08	0.577348578145827	0.966	0.899	0.000845885762786394
ENSMMUG00000045123	5.0860878473833e-08	0.537512841981534	0.966	0.684	0.000911070916101771
GRINA	5.10612900189865e-08	0.409013084133607	0.402	0.108	0.000914660888110104
ENSMMUG00000016009	6.30669982555969e-08	0.519347817598494	0.598	0.234	0.00112971913975251
ENSMMUG00000031426	8.99289947290779e-08	0.607157282633716	0.931	0.728	0.00161089808258197
ENSMMUG00000063637	9.3135223253411e-08	-0.309923436428191	1	1	0.00166833125413835
IRF1	1.00094383323543e-07	0.878143550481185	0.644	0.329	0.00179299068847462
TPT1	1.19393248600062e-07	-0.383551300123428	1	1	0.00213869126217291
ENSMMUG00000016603	1.20831216415094e-07	0.500715248210469	0.966	0.785	0.00216444957964358
RPS18	1.32334553292268e-07	0.43743724428758	1	0.994	0.0023705088531244
RPL27A	1.60758566381176e-07	-0.480044878488229	1	0.994	0.00287966819958601
ENSMMUG00000050257	1.68436686142697e-07	0.599162495138637	0.655	0.304	0.00301720635887412
RPS6	1.9112734150512e-07	-0.387514217254198	1	1	0.00342366406838122
ENSMMUG00000047277	2.64088350011825e-07	0.420909839895423	0.575	0.247	0.00473061461376182
RPS23	3.06789273953461e-07	-0.279200579881396	1	0.994	0.00549551626432835
ENSMMUG00000049722	3.64642834574848e-07	0.566688501645407	0.632	0.291	0.00653184709573926
ENSMMUG00000028777	3.86038217099141e-07	0.420725115328287	0.54	0.209	0.00691510258289691
ENSMMUG00000019505	4.06268103680276e-07	0.548498594132935	0.816	0.563	0.00727748054122478
NOP16	5.29874314350899e-07	0.311453633158332	0.345	0.082	0.00949163859296766
S100A11	5.45769599070236e-07	0.607204642706488	0.805	0.538	0.00977637082814514
SCLT1	5.77932109141916e-07	0.482344338903307	0.885	0.709	0.0103524978710591
ENSMMUG00000051239	7.04758954795882e-07	0.37610472541855	0.989	1	0.0126243471572586
ENSMMUG00000001200	9.27242177952893e-07	0.636286565778621	0.92	0.778	0.0166096891336702
ENSMMUG00000006075	9.7084018276967e-07	0.479731687188036	0.632	0.297	0.0173906601939531
ENSMMUG00000062288	1.11422347482059e-06	0.423343515209859	0.54	0.234	0.0199590851044613
ENSMMUG00000056654	1.31837685404061e-06	0.565028558235936	0.759	0.462	0.0236160845864294
NAGA	1.38138712817311e-06	0.542240194983193	0.69	0.38	0.0247447876269649
ENSMMUG00000009018	1.38993923304927e-06	0.54494005424748	0.897	0.734	0.0248979814816116
RPL10	1.47203598073009e-06	-0.271383209826776	1	1	0.0263685805228181
ENSMMUG00000044284	1.56974149336667e-06	0.568855437909517	0.885	0.722	0.0281187793706772
ENSMMUG00000038348	1.93368218606607e-06	0.28141469044259	0.414	0.127	0.0346380489990015
ENSMMUG00000019371	1.97650332204007e-06	-0.654562119686839	0.851	0.873	0.0354051040077037
ENSMMUG00000020073	2.47178849702086e-06	0.373909022288839	1	0.994	0.0442771473471347
LY6D	2.86243728279205e-06	0.261973828160737	0.172	0.013	0.0512748390466539
ENSMMUG00000052792	3.07360587551085e-06	0.455390007270782	0.713	0.367	0.0550575020480259
PSME2	3.19210987790944e-06	0.993148073370422	0.931	0.766	0.0571802642429917
RPL3	4.35565035496407e-06	-0.282788343698036	1	1	0.0780227648084714
GBP3	5.14143765307028e-06	0.721182157619652	0.667	0.361	0.0920985726794479
RPS21	5.19106032016872e-06	0.265631345335857	1	0.994	0.0929874635151823
RPL8	6.06969826193033e-06	-0.274180844462098	1	1	0.108726504965958
ENSMMUG00000056842	6.58397251413192e-06	0.402314282935508	0.437	0.177	0.117938699645645
CBLB	7.04373865653223e-06	0.349606993032084	0.391	0.133	0.126174490554462
SARAF	7.24697159321254e-06	-0.484352333457408	0.977	0.975	0.129815002149216
ENSMMUG00000056722	7.74259934709894e-06	0.450233989840706	0.402	0.158	0.138693182104583
PRKCB	7.89051589175871e-06	0.308211654737989	0.356	0.108	0.141342811169074
AHNAK	8.03700534566786e-06	-0.652198711154032	0.759	0.886	0.143966876756948
CD44	9.59973149013422e-06	-0.463982990451467	0.954	1	0.171959990182774
POLR2E	9.61911710699317e-06	0.433386048718359	0.793	0.481	0.172307244737569
RPP25L	9.77868424531084e-06	0.266681482428804	0.345	0.108	0.175165570886253
PCYT2	1.05510307530811e-05	0.292012433746319	0.345	0.108	0.189000613879941
ENSMMUG00000031981	1.08095022010187e-05	0.493762046782945	0.724	0.443	0.193630612926847
TRAPPC3	1.10814089219291e-05	0.335642540380767	0.598	0.297	0.198501278018516
ENSMMUG00000053735	1.12626801135818e-05	0.466055439198758	0.609	0.297	0.201748388874591
HSP90AA1	1.2780854670068e-05	-0.478240127000262	1	1	0.228943449704929
ENSMMUG00000056354	1.35408334709453e-05	0.342110205630914	0.575	0.285	0.242556949965044
GAPDH	1.39882996237067e-05	0.332379012758839	1	1	0.250572411159457
SDHC	1.40915330991328e-05	0.296563566183513	0.483	0.19	0.252421632404765
RPS26	1.48529345060486e-05	-0.2511505279242	1	1	0.266060615806849
CD33	1.53523096409682e-05	0.500055714438139	0.368	0.133	0.275005922598664
IDO1	1.6080051483836e-05	0.972276021065495	0.471	0.215	0.288041962229954
ENSMMUG00000014947	1.60883658862406e-05	0.371843897146128	0.69	0.335	0.288190898120227
NXPE3	1.62969525448801e-05	-0.754507856248753	0.77	0.848	0.291927310936438
CNBP	1.63046912902438e-05	0.39009474055039	0.977	0.949	0.292065935082136
RACK1	1.63850917181646e-05	-0.331293471255424	1	1	0.293506147947482
ENSMMUG00000062821	1.65058714092247e-05	0.320782952833233	0.287	0.076	0.295669674553441
ENSMMUG00000009066	1.74145220546824e-05	0.432259485502036	0.678	0.367	0.311946333565527
IL18BP	1.85375412508676e-05	0.475759929123278	0.31	0.095	0.332062976426792
GLIPR1L2	2.02592903029457e-05	0.426191100542955	0.609	0.329	0.362904667196666
RPS9	2.14811327023184e-05	-0.264811116500066	1	1	0.384791530096629
STX3.1	2.19752641552981e-05	0.25804257880643	0.345	0.108	0.393642906813855
RPL9	2.2781422750254e-05	-0.28451239493045	0.977	1	0.4080836257253
ENSMMUG00000032498	2.29744508390093e-05	0.356726819677829	0.494	0.228	0.411541337879174
A4GALT	2.3185735316507e-05	0.450657010536683	0.598	0.329	0.415326076724589
SUB1	2.35265982301335e-05	0.572017224421785	0.908	0.785	0.421431954096381
RPS3	2.49763803723899e-05	-0.320215086523318	0.977	0.987	0.447401901610621
SCAND1	2.59648604416528e-05	0.495710316287097	0.736	0.443	0.465108545091327
LST1	3.20758234678594e-05	0.292728438260964	0.345	0.114	0.574574225779766
CD48	3.33378959888955e-05	0.589027213192399	0.977	0.93	0.597181730849085
ENSMMUG00000056183	3.39364771751243e-05	0.341193063675046	1	1	0.607904115638001
PCBP1	3.41805075241456e-05	0.345519782180782	0.977	0.937	0.61227543128002
ENSMMUG00000032580	3.528089685483e-05	0.461056665484479	0.782	0.557	0.631986705360571
ENSMMUG00000004441	3.90079627732557e-05	0.280584134274068	1	1	0.698749637157329
ENSMMUG00000063583	4.00851953292379e-05	0.425738449997825	0.103	0	0.718046103932638
APOBEC3D	4.10368954243053e-05	0.313843978834216	0.425	0.165	0.73509390773558
ENSMMUG00000021460	4.11090664318154e-05	0.373167740824989	0.563	0.272	0.736386706993109
RPS4X	4.19762143443789e-05	-0.262706567906656	1	1	0.751919927550859
FKBP8	4.58068340143653e-05	0.306744711334006	0.655	0.323	0.820537817699325
ENSMMUG00000021075	4.66439436779251e-05	0.356827834665823	1	0.987	0.835532963102672
AGPAT2	4.99311887633357e-05	0.302524380062249	0.391	0.152	0.894417384317632
NME3	5.12411969379227e-05	0.28571741391322	0.46	0.203	0.917883560749009
TYROBP	5.15936315736406e-05	-0.258772273319601	1	1	0.924196722378623
SRM	5.54836032197426e-05	0.307005011817429	0.471	0.209	0.99387778447525
ENSMMUG00000010630	5.72483197658487e-05	0.264044255614509	0.379	0.152	1
MS4A6E	5.74475730486063e-05	0.434156098211967	0.506	0.266	1
PTPRCAP	5.95987532862783e-05	0.5634797656512	0.253	0.07	1
ODF3B	5.97397922060985e-05	0.575058088435287	0.759	0.5	1
PSMB9	6.35470291451764e-05	0.626169882474276	0.908	0.81	1
C16H17orf49	6.53972551145154e-05	0.459446713891969	0.989	0.899	1
ENSMMUG00000001354	7.00682034166013e-05	0.262364254000234	0.333	0.12	1
ENSMMUG00000059681	7.04211396084369e-05	0.255534302558041	0.322	0.114	1
APOBEC3H	7.08461435004732e-05	0.267204600724768	0.276	0.082	1
GPBAR1	7.12203971462776e-05	0.400844792278544	0.977	0.943	1
LILRA3	7.9670511280651e-05	-1.04831063827246	0.713	0.759	1
ENSMMUG00000052195	8.45703957083917e-05	0.271100251198535	0.391	0.158	1
RGS2	8.47234497559405e-05	0.779880045296707	0.805	0.658	1
RPLP1	8.60899187045695e-05	0.273218553743825	1	1	1
ATP6V1G1	8.76579401009195e-05	0.40974167033363	0.966	0.93	1
RRP7A	9.89711853033216e-05	0.302756646525016	0.552	0.259	1
MAMU-E	0.000105403900569242	0.307169723488725	1	1	1
CMTM1	0.00010704958690037	0.310601099035186	0.448	0.196	1
ENSMMUG00000051893	0.000109054332035206	0.452708491072475	0.379	0.177	1
SERP1	0.000113732979159632	0.284071757097081	0.368	0.146	1
IFI44	0.000115430647976879	0.272813434842917	0.241	0.07	1
HCST	0.000122971498985124	0.467819657394254	0.678	0.418	1
LDHB	0.000124990052130216	0.419873362999783	0.54	0.278	1
ELOC	0.000131777866396391	0.283519160477304	0.529	0.272	1
ENSMMUG00000001764	0.000143592362082481	0.43346917206457	0.851	0.633	1
RING1	0.000144281182135621	0.264049317201605	0.448	0.19	1
RPL31	0.000158594666688654	0.395250117674616	0.782	0.532	1
BBX	0.000161449616404507	0.281318988223168	0.471	0.222	1
IFI27L2	0.000165829355341752	0.407602569480664	0.943	0.867	1
LRRFIP1	0.000170296198235665	-0.3880754615185	0.805	0.88	1
ENSMMUG00000052747	0.000173298373163462	0.329374768169064	0.839	0.576	1
ENSMMUG00000001458	0.000176378519771502	0.274791852777032	0.989	1	1
EVL	0.000176990201100745	0.490094290441584	0.448	0.234	1
RPL15	0.000181075125682997	-0.284294734425525	1	1	1
TMA7	0.000183757125900677	0.362312030664365	0.977	0.886	1
ENSMMUG00000056012	0.000192630756478059	0.446639126317224	0.874	0.791	1
ENSMMUG00000002309	0.000206920891036802	0.321726439695832	0.402	0.177	1
LSM7	0.000207783948172454	0.317162184400303	0.828	0.563	1
NUDT16	0.00021506277091152	0.308580208712315	0.529	0.272	1
CD47	0.000235513555982499	0.335692374502885	0.69	0.392	1
PLA2G4C	0.000237665099023197	0.254562749878699	0.218	0.063	1
PSMB8	0.000252419699308921	0.454924995107952	0.954	0.924	1
IGKC	0.000254215207558143	0.506886177679647	0.632	0.386	1
ENSMMUG00000039360	0.00026562200456431	0.475580486276146	0.678	0.449	1
NDUFV2	0.000268322127053736	0.362455494473626	0.851	0.608	1
HYI	0.000279617467195206	0.378525998185879	0.483	0.285	1
GPX1	0.000285748861372857	0.596113353807648	0.908	0.709	1
PAXX	0.000294198990206548	0.271700246278359	0.483	0.247	1
ACAD10	0.000303581296936454	-0.466622806707466	0.517	0.703	1
PLAAT4	0.000308528891666225	0.662634340055082	0.241	0.076	1
ENSMMUG00000029987	0.000308631202443845	0.380404008076302	0.54	0.291	1
ENSMMUG00000045425	0.000319603823853864	0.270174769593634	0.276	0.101	1
SLC25A1	0.000330351706208361	0.252059673402416	0.356	0.146	1
ARF4	0.000330553578723141	-0.501230126226539	0.874	0.899	1
WARS1.1	0.00033099609557416	1.10627235893391	0.69	0.494	1
NDUFB3	0.000365434183103858	0.29442193357339	0.839	0.532	1
SNRPG	0.000375099805957049	0.399919716621877	0.908	0.639	1
LRRC25	0.000382306818785065	0.286663940600411	0.425	0.19	1
MMP2	0.000384800558999627	-0.315459048446816	0.011	0.158	1
MS4A6A	0.000395487782894822	0.49616672470027	0.92	0.937	1
NUDT8	0.000424152190549932	0.284225219925055	0.448	0.222	1
CCNI	0.000434158501816001	-0.421182441318659	0.897	0.962	1
ENSMMUG00000016278	0.000459830417444911	0.380207515934512	0.782	0.57	1
PDK4	0.00047830053468414	-0.341926002967452	0.046	0.209	1
SNRPD1	0.000486762896656255	0.299410068656756	0.586	0.31	1
CD200R1	0.00048945612196596	0.281288540288115	0.414	0.19	1
RTN4	0.000510704917818526	-0.514124084319046	0.667	0.747	1
CORO1A	0.000513228100062508	0.365917072012586	0.989	0.968	1
DESI1	0.000530791727665121	0.267688875321691	0.299	0.12	1
IRF9	0.000544423262451353	0.337696345802742	0.736	0.487	1
SERF2	0.000552630328176129	0.250208838272811	0.448	0.222	1
ENSMMUG00000055627	0.000586411149898631	0.268294867834082	0.69	0.405	1
CBR1	0.000604197029383701	0.401595482033346	0.517	0.297	1
ENSMMUG00000061959	0.000610380953713941	0.771432283584241	0.195	0.057	1
DHRS9	0.000617157288453505	0.490734931754511	0.494	0.291	1
FCGR2B	0.000624836016057022	0.381573657962814	0.839	0.646	1
ENSMMUG00000005139	0.000625925487427614	0.252018226146936	0.517	0.247	1
IFNAR2	0.000672986628763947	-0.391933243264989	0.632	0.747	1
ATP5MPL	0.000679713494920597	0.250020265361044	0.977	0.937	1
PARVG	0.00068640394355652	0.348880180173131	0.655	0.468	1
CLTB	0.000693101676187266	0.252641017454843	0.713	0.456	1
ZNRD1	0.000719490570341775	0.288327228309879	0.46	0.228	1
ENSMMUG00000011798	0.000748839380692862	-0.37070558675491	0.621	0.722	1
ENSMMUG00000029338	0.000761531112492697	0.255935011399885	0.46	0.234	1
DDX39A	0.000763636719565516	0.317403117937902	0.598	0.38	1
ENSMMUG00000022874	0.000782386920426735	0.332191602255895	0.736	0.462	1
GIMAP4	0.000785360164202642	0.385906880007684	0.414	0.222	1
FCHO2	0.000785809333562955	-0.362709874899996	0.23	0.411	1
CDK5RAP3	0.00078882143145791	0.274930603721604	0.437	0.222	1
RETN	0.000789450382939346	-0.573754724288226	0.437	0.62	1
ENSMMUG00000020721	0.00079855607195668	-0.414269087832915	0.207	0.392	1
MRPL18	0.000829962023501649	0.481550745155063	0.609	0.392	1
COMMD3	0.000837843566622172	0.276746947610458	0.632	0.386	1
GTF2I	0.000847664943541725	-0.403020601791164	0.471	0.601	1
H1-2	0.000848865040535784	-0.369909046254911	0.126	0.31	1
SNRPB2	0.000870473158548204	0.267831405569973	0.678	0.411	1
TPI1	0.000904825731192385	0.276056358273386	0.977	0.93	1
FAM98C	0.000955414578537412	0.261513329624094	0.425	0.222	1
NUCKS1	0.000955583446796375	0.295348630792639	0.632	0.386	1
SLC29A1	0.000962172318959023	-0.259409387553907	1	1	1
ENSMMUG00000064773	0.000996087141587952	0.336127639593364	0.529	0.297	1
ENSMMUG00000002075	0.0010111570198239	0.377475760300215	0.563	0.367	1
MAP2K2	0.00101445620886733	0.313216213490961	0.667	0.405	1
ENSMMUG00000056332	0.00102524246880624	0.357478570920799	0.391	0.196	1
KMT2E	0.00106646412678414	-0.320557752668799	0.379	0.532	1
PAK2	0.00107615602894284	-0.352707760245577	0.839	0.892	1
ENSMMUG00000050761	0.00111064620505988	0.267708819449182	0.253	0.101	1
PGAM4	0.00111566549824961	0.290402103316961	0.379	0.184	1
MAP3K14	0.00117437783853842	0.288204892329377	0.414	0.209	1
ALCAM	0.00126074412870667	-0.405756557667081	0.621	0.715	1
ENSMMUG00000058581	0.00132529652104222	0.399049340311779	0.115	0.019	1
CRIP1	0.0013315545602924	-0.660750397305059	0.966	0.975	1
FERMT3	0.00137956059627067	0.291370359384403	0.862	0.614	1
RPS2	0.0013832830702129	0.278353592222118	0.989	0.911	1
NDUFB10	0.00140896301805119	0.293213293475452	0.782	0.57	1
CINP	0.0014128739257439	0.254530348345834	0.391	0.19	1
TMSB10	0.00151717538025596	0.264162257160776	1	1	1
CD1A	0.00158436153192602	-0.425123248494538	0.517	0.709	1
MX1	0.001587331440472	0.276995949992415	0.506	0.285	1
EIF3L	0.00170707317065615	-0.3279637682256	0.92	0.943	1
MEF2A	0.00170846320172579	-0.465032983855906	0.529	0.627	1
ENSMMUG00000010783	0.00174818383926527	0.413711440723772	0.782	0.627	1
ATP5F1C	0.00178319992490204	0.3000990566234	0.862	0.722	1
PRPF31	0.00179708324966721	0.287136852637987	0.632	0.386	1
LSM6	0.00183983397006989	0.282306587062191	0.621	0.348	1
RHOG	0.00184089628336511	0.266442877459299	0.954	0.899	1
HINT2	0.00187999330438333	0.289046894637401	0.494	0.285	1
ENSMMUG00000042343	0.0019016318955833	-0.801223841024003	0.103	0.253	1
FYB1	0.00191105219218662	0.306171545028775	0.529	0.316	1
NDUFS2	0.00193627275293272	0.294553874387056	0.759	0.513	1
DUSP10	0.0020669772311481	0.254796339866523	0.184	0.057	1
DDX17	0.00209912409990658	-0.269096361251379	0.77	0.791	1
APOL2	0.00219518363527185	0.661603171576701	0.46	0.266	1
CLEC2B	0.00221719789934444	0.293385235525764	0.552	0.329	1
ENSMMUG00000055457	0.0022251247080632	0.317631790921025	0.471	0.272	1
IL13RA1	0.00228925685891005	-0.369905615862065	0.943	0.899	1
MRPL33	0.00235862672206913	0.269746123282693	0.782	0.525	1
UBE2E2	0.00237200869872725	0.3187347854693	0.54	0.329	1
TWF2	0.0023728407732146	0.321116317635524	0.897	0.797	1
ECHS1	0.00241420286793187	0.31581402709865	0.69	0.487	1
PPP4C	0.00243502025022579	0.36482099520067	0.713	0.513	1
PSMB10	0.00244956745404177	0.40696981777155	0.828	0.646	1
ANXA3	0.00248790532676741	-0.392157312924658	0.241	0.43	1
SSR3	0.00255937873789037	-0.354811392802374	0.816	0.823	1
CYP27A1	0.00256126203134065	-0.396131417811432	0.678	0.785	1
TMEM219	0.00256938146345254	0.287632776712894	0.678	0.449	1
SMARCA5	0.00257044230198472	-0.393458362901529	0.701	0.741	1
COTL1	0.00270021942396253	0.262226839903267	1	0.994	1
PLP2	0.00279012509739758	-0.38302426299986	0.69	0.791	1
COPE	0.00280698961671031	0.252053143733134	0.92	0.785	1
UBE2L6	0.00281725521629657	0.28681046507798	0.529	0.323	1
PARP14	0.00282247167213821	0.260442635597041	0.379	0.203	1
CD52	0.0028279057438015	0.476258409099861	0.908	0.823	1
COX3	0.00292546796909979	-0.34133796070795	0.989	1	1
STAT1	0.0029854469094589	0.627404895673483	0.575	0.386	1
RGS10	0.00302725655360378	0.338142748031991	0.931	0.829	1
ATP5PB	0.00308659770959074	0.250335634421827	0.943	0.759	1
BTG1	0.00309005240700822	0.397617914473507	0.793	0.627	1
AKAP9	0.0030913632552505	-0.43489645937249	0.391	0.544	1
ENSA	0.00311466522059438	0.282460828521846	0.805	0.639	1
PAPOLA	0.00319724871939709	-0.315424114838075	0.644	0.709	1
TNFRSF18	0.00326167413919069	0.320503887726562	0.172	0.057	1
TRMT112	0.00330478690785554	-0.28361966885408	0.908	0.88	1
CTSS	0.00330527815867292	-0.294004504161812	0.931	0.994	1
H2AFY	0.00347211522219942	0.30255558021076	0.931	0.829	1
PYCARD	0.00349498791463718	0.381580721421106	0.828	0.614	1
PM20D2	0.00352632325184112	0.290200136913513	0.897	0.753	1
CD1C	0.00360468305370644	-0.498061189517691	0.759	0.823	1
CHD1	0.00363365539840432	-0.341259239207967	0.264	0.43	1
CCL17	0.00365312305040409	-0.690944511693486	0.448	0.608	1
ENSMMUG00000030408	0.00367161402032512	0.258355878177466	0.954	0.88	1
CNOT10	0.00373769314000288	-0.295843098034314	0.149	0.297	1
CPM	0.00376807040830012	-0.440815754117328	0.046	0.177	1
PSMA7	0.00378996748958378	0.326596832841873	0.943	0.911	1
SRRM1	0.00379939991542773	-0.320650025040937	0.759	0.81	1
MX2	0.00381281276783388	0.338656021649163	0.609	0.392	1
JMJD1C	0.00387862761543375	-0.288208819772384	0.276	0.437	1
ISG20	0.00390911647439682	0.36090881005912	0.299	0.146	1
CST7	0.00394886327384946	0.419432013414258	0.368	0.19	1
ENSMMUG00000060950	0.00395766484271041	-0.385991451409614	0.161	0.31	1
BACH1	0.00413764087912529	-0.312549354709208	0.414	0.532	1
ERP29	0.00415179170112316	0.333840303424909	0.586	0.373	1
RAB32	0.00415907098606158	0.271538183960767	0.667	0.456	1
CTSH	0.00417904349012139	-0.253560238026318	0.977	0.994	1
CMTM6	0.00421892672339005	-0.33062676226099	0.782	0.842	1
PIP4K2A	0.00459523024492771	0.25136080324133	0.483	0.285	1
ARPC5L	0.00466850011229919	0.283991953118223	0.563	0.367	1
TXNIP	0.00470677026151019	-0.43857928485757	0.908	0.886	1
CSF1R	0.00474366405892549	-0.325455603207739	0.92	0.975	1
USP9X	0.00488787831727849	-0.315644850892932	0.241	0.38	1
ENSMMUG00000012203	0.00500338678642988	-0.426404784581691	0.655	0.747	1
MRPL20	0.0051392627988123	0.268733317354619	0.736	0.513	1
YWHAZ	0.00558445922705403	-0.260624167860416	0.989	0.93	1
PRMT9	0.00560512792757238	0.326932782877589	0.46	0.285	1
DSE	0.00568198535278886	0.53785536691987	0.713	0.506	1
PPP1R10	0.00577177045186623	-0.411090033180992	0.414	0.519	1
RHOA	0.00632249261868708	-0.270030271038312	1	1	1
LRP1	0.00640652507335976	-0.39201498509596	0.494	0.633	1
NIN	0.00653955310918409	-0.338706317651847	0.264	0.424	1
YBX1	0.00661044792005727	0.308193684139823	0.897	0.816	1
MRPL14	0.0068040859453228	0.263316947675135	0.54	0.342	1
SNRPC	0.00712383475507312	0.250006284658473	0.437	0.266	1
SNX22	0.00715727492742197	0.341227476674016	0.264	0.127	1
RNASEH2B	0.00721379667468894	0.321661917578278	0.667	0.468	1
APOL6	0.0073186353943609	0.384452266693099	0.391	0.241	1
APOE	0.00741641149484406	-0.396135303341846	0.713	0.854	1
SPEN	0.00745098533534703	-0.318782356388181	0.287	0.424	1
NDRG2	0.00768653028065071	-0.334701199357263	0.253	0.392	1
DNAJA1	0.00772555101753564	-0.298595709118921	0.885	0.861	1
IL1B	0.00782528407214488	-0.557456713595229	0.678	0.728	1
IQGAP1	0.00792209885769222	-0.288285266921543	0.874	0.924	1
SERPINB9	0.0081613856283608	0.434394272504192	0.448	0.272	1
PLTP	0.00829767253117002	-0.374879839157634	0.092	0.222	1
KLF4	0.00842753748844127	-0.393924988676594	0.483	0.576	1
ND4L	0.00851996696092678	-0.256834879337656	0.943	1	1
LUC7L3	0.00862547269514658	0.292264909774342	0.517	0.323	1
TMED10	0.00869123137458217	-0.298987237616251	0.563	0.627	1
ARPC2	0.00881033168752261	0.256412427498598	0.609	0.405	1
UBL3	0.00888934652718984	-0.298864605945047	0.414	0.557	1
PLD3	0.00889139725855188	0.264826043333126	0.46	0.259	1
HPS1	0.0089014896163407	0.251923022430432	0.483	0.323	1
CD3E	0.00892325552942259	0.296514947109998	0.126	0.038	1
STK17B	0.00896715258997391	-0.518903515580524	0.632	0.684	1
NKG7	0.0093841820649058	0.402498734718675	0.115	0.032	1
CCL22	0.00939870865492335	1.06545212721518	0.379	0.241	1
CD3D	0.00967399084467432	0.374768018282614	0.103	0.025	1
POLD4	0.00967435452179251	0.254629962687905	0.839	0.652	1
VIM	0.00972333209884155	-0.334827094270032	1	1	1
CAMK1	0.00976952029951035	0.257370221417698	0.356	0.215	1
PSMA3	0.00983569110942744	0.283873091509278	0.77	0.595	1
PALLD	0.00983830224206195	0.307796014164726	0.264	0.127	1
DAB2	0.0101795912176303	-0.293449925371703	0.322	0.456	1
MMP14	0.0102212691294906	-0.417017586271251	0.264	0.38	1
DARS1	0.0102633726678416	0.258619083004936	0.713	0.513	1
CLDN1	0.0102782328001885	-0.433531296221578	0.368	0.481	1
MYH9	0.0103059593547922	-0.298583079724262	0.897	0.937	1
PFAS	0.0104697465572096	-0.307080526850082	0.241	0.38	1
VDAC1	0.0106492048486182	-0.25596549056128	0.805	0.791	1
SLC3A2	0.0109177147758271	0.294695243393802	0.563	0.367	1
USP14	0.0112217359891935	-0.265501497176878	0.207	0.342	1
TBC1D25	0.011313948922104	0.262010035053348	0.563	0.367	1
DHX9	0.0115821969184076	-0.298478051772057	0.391	0.506	1
MGAT1	0.0119725331723569	0.30105914003318	0.736	0.576	1
AP1S2	0.0121648862004899	-0.289101711922382	0.897	0.88	1
NCOA3	0.0123514757940877	-0.326699067957472	0.586	0.671	1
IPO7	0.0129728186613309	-0.31565057485434	0.483	0.544	1
UQCRB	0.0130703762523451	0.263839111361171	0.586	0.386	1
IDH3G	0.0137331532367189	-0.260775905721254	0.506	0.601	1
NFKBIA	0.0137749500607989	-0.617851703537143	0.966	0.987	1
MRFAP1	0.0138032057313507	-0.25162827837384	0.54	0.614	1
PLD4	0.0138604290776485	0.261074923235051	0.471	0.291	1
RAB8B	0.0139853344553094	-0.285150854719911	0.161	0.291	1
FMNL3	0.014056571183357	-0.287311160393651	0.161	0.278	1
ENSMMUG00000008695	0.0141167404373025	-0.282999904403503	0.494	0.627	1
CEBPG	0.0141429674535844	-0.264428899638332	0.31	0.443	1
CSGALNACT2	0.0151894217679234	-0.264528315988569	0.184	0.297	1
EAF2	0.0164623316034452	-0.307075668643707	0.207	0.335	1
ENSMMUG00000063410	0.0169309648444486	-0.25459986062733	0.172	0.291	1
GIT2	0.0169538293409487	-0.254777267398388	0.333	0.449	1
OXA1L	0.0170250257650993	0.29854775625091	0.632	0.506	1
MAF1	0.0175567303597898	0.251272642554182	0.782	0.589	1
CCDC186	0.0186757792982679	-0.279077369477236	0.253	0.367	1
DYNC1H1	0.0198145851851052	-0.34996445914468	0.563	0.633	1
NMI	0.0199629766067727	0.250472033947026	0.471	0.31	1
PDE4A	0.0200296693355255	-0.385945264031654	0.471	0.576	1
CLEC4A	0.0208490842247243	0.335470097931039	0.897	0.753	1
PHF3	0.0209950103151311	-0.372014267986577	0.379	0.443	1
SKIL	0.0215858421655288	-0.297892817823109	0.356	0.456	1
IL7R	0.0218131964000622	0.418730851147568	0.713	0.601	1
SENP6	0.0219964180455732	-0.262187457635143	0.391	0.481	1
ZFHX3	0.0228518921823861	-0.303259874489738	0.195	0.304	1
ERGIC2	0.0231583086459295	0.252465450588759	0.713	0.532	1
RAB1A	0.0233573332247947	-0.338414629766027	0.552	0.563	1
LRPAP1	0.0234755773675641	-0.257945483151309	0.529	0.582	1
FAM110A	0.0234837803283527	0.25175001335266	0.391	0.253	1
CLIC4	0.0240015529561399	-0.378084877725113	0.506	0.563	1
BAZ2B	0.0246111573194321	-0.31958109115198	0.368	0.462	1
LTA4H	0.0248855365563442	-0.342684477077389	0.77	0.816	1
BNIP2	0.0251144485486188	-0.269824522109503	0.402	0.506	1
DENND4A	0.0251169151889391	-0.318005384436882	0.333	0.449	1
ENSMMUG00000015095	0.025828629164079	-0.265458941225904	0.253	0.354	1
ST13	0.0258470259657587	-0.298041019154501	0.816	0.835	1
GSTM4	0.0261163877488873	0.250579844582813	0.54	0.367	1
MATR3	0.0274578216092941	-0.289535313741889	0.747	0.728	1
ENSMMUG00000051095	0.0276603787089412	0.2921670801756	0.195	0.095	1
NAAA	0.0279827832382881	-0.319213074900385	0.943	0.968	1
TNFSF13B	0.0280412561826649	0.254077880273953	0.77	0.589	1
UCP2	0.0282773951953702	0.279885567900974	0.759	0.608	1
HUWE1	0.0287146193810776	-0.329885859912197	0.414	0.487	1
WBP11	0.0291150503819806	-0.273930814842322	0.448	0.494	1
XRCC5	0.0293459121993278	-0.277330832144561	0.793	0.741	1
GIMAP7	0.0297107426879482	0.252473080813165	0.172	0.082	1
PEA15	0.0300983267859392	0.260606210266995	0.736	0.627	1
GUK1	0.0311057320892817	0.269896144944359	0.563	0.462	1
OXR1	0.0316454861023002	-0.296492536606002	0.31	0.392	1
ITGB2	0.0316776392426864	-0.337908401319892	0.736	0.772	1
ENSMMUG00000058919	0.0323540311529825	0.344414016698959	0.793	0.658	1
CXHXorf21	0.0327219403548197	0.299333511588573	0.483	0.342	1
SLC25A24	0.0331316586770561	-0.282970934386291	0.368	0.462	1
PPM1M	0.0333471774853973	0.255469134677703	0.678	0.5	1
C15H9orf152	0.033649028339219	0.422113494192183	0.908	0.854	1
STAG2	0.0337358448966501	-0.302996863075798	0.391	0.481	1
NCF2	0.0340190737967608	-0.295731089735293	0.655	0.696	1
ENSMMUG00000037684	0.034443666258512	0.255087175255433	0.517	0.373	1
BTG2	0.034947552177518	-0.355939881410606	0.885	0.873	1
RBIS	0.0357614144791775	0.302923027936487	0.759	0.627	1
MAP3K8	0.0357787198102434	-0.399661263283647	0.529	0.601	1
P2RY8	0.0359699437320671	-0.273762437947547	0.103	0.196	1
KMT2C	0.0364387450858507	-0.322964832241074	0.54	0.563	1
FTH1	0.037121506297037	0.269875939148174	1	1	1
LMNA	0.0371663553176007	-0.686909674121703	0.517	0.595	1
HSP90B1	0.037450375871247	-0.3308974210474	0.862	0.918	1
ENSMMUG00000006397	0.040427144176392	0.254846620882889	0.701	0.544	1
CANX	0.041012866512749	-0.351916537912378	0.713	0.715	1
FAM162A	0.0421706659966469	-0.31619539700686	0.563	0.551	1
RAB11FIP1	0.0436462061059655	-0.304390646049468	0.368	0.456	1
DYNLL1	0.046457671653618	-0.274859350542402	0.966	0.968	1
SLAMF8	0.0480484928267167	0.31061756053732	0.356	0.241	1
PLAU	0.0482628038209513	-0.260045721392043	0.483	0.582	1
IFIT2	0.049767418542463	0.284114443639736	0.195	0.101	1
TGFBR1	0.0500360602989336	-0.290638338595422	0.379	0.462	1
RANBP2	0.0500900823920394	-0.270855508359271	0.471	0.513	1
ARGLU1	0.0504619843035782	-0.275660001845752	0.621	0.652	1
TNFAIP3	0.050658399164305	-0.73184386141197	0.448	0.5	1
FCGR1A	0.050979256985275	-0.289347881770594	0.471	0.557	1
RAC2	0.0514042844589992	0.322339056532682	0.793	0.69	1
DST	0.0515909709005195	-0.324277066181987	0.402	0.481	1
FAM107B	0.0569937272699429	0.313139642841123	0.529	0.405	1
MCEMP1	0.0575689208696974	-0.283089517228342	0.034	0.101	1
RNF167	0.0590069511098434	0.25475868770626	0.586	0.462	1
CFD	0.0603714428188178	-1.12830535497664	0.402	0.456	1
PID1	0.0609298202822612	-0.293602756844636	0.54	0.595	1
ENSMMUG00000005959	0.0620091961037982	-0.325746240823954	0.287	0.386	1
CREM	0.0630974116727349	0.432132188121386	0.483	0.335	1
AGTRAP	0.0633146344308466	-0.327972334964545	0.23	0.297	1
EML4	0.0639020160025029	-0.326564214798025	0.598	0.582	1
C3AR1	0.0645080235972781	-0.277783215741109	0.414	0.468	1
BTF3L4	0.0657924036297294	-0.261502048120334	0.448	0.513	1
GPNMB	0.0678144200402075	-0.464061956280908	0.253	0.348	1
PVR	0.0678400795445592	-0.261140638514071	0.184	0.278	1
YIF1B	0.0683370887011873	-0.297671404129421	0.862	0.823	1
RRBP1	0.0699294700106373	-0.319918521196374	0.425	0.487	1
CD14	0.071042338768397	-0.335114291739983	0.356	0.424	1
ENSMMUG00000011711	0.0749993896394081	-0.301040563759108	0.356	0.418	1
GAS7	0.0754340981789005	-0.265533054272858	0.195	0.278	1
GZMB	0.0771768862046942	0.73772173498182	0.126	0.063	1
MT2A	0.0772213710514584	-0.859314942263067	0.69	0.519	1
CD86	0.0793125159907849	0.339282948365876	0.862	0.747	1
ANXA5	0.086308249153918	-0.265867775779494	1	0.981	1
HSPA5	0.0876769302872904	-0.580745796128978	0.839	0.854	1
SLC11A1	0.0889822734368994	-0.258348085280417	0.368	0.437	1
MCL1	0.0894659605148241	0.258167411495883	0.862	0.785	1
CPQ	0.0909505176101212	-0.260538238212891	0.414	0.462	1
CDC5L	0.091759711355647	-0.263484045180846	0.46	0.5	1
KRCC1	0.0968066948803133	-0.260773123402013	0.299	0.367	1
PPP1R14A	0.0983824464785077	-0.252308159830861	0.425	0.519	1
MS4A7	0.099574557570749	-0.274753696126975	0.678	0.734	1
DNAJC3	0.0999049792745102	-0.298911855353299	0.425	0.475	1
NINJ1	0.101146123737323	0.261068616588216	0.609	0.456	1
NRDC	0.102076715369394	-0.259555511483392	0.391	0.462	1
RARRES1	0.104380425977038	-0.26939124223796	0.195	0.278	1
NUFIP2	0.106509856739771	-0.290035174488382	0.425	0.443	1
TMEM43	0.107829098119277	-0.274930429680181	0.368	0.405	1
CAMP	0.109145362433761	-0.392450408341721	0.655	0.684	1
OGDH	0.111703043029214	-0.274053910695892	0.517	0.538	1
CLEC6A	0.112312145753251	-0.342474858359816	0.517	0.551	1
CXCL3	0.113062588215086	-0.336789048072148	0.138	0.222	1
FKBP4	0.119700736307058	-0.300954062463142	0.517	0.519	1
SAT1	0.119930890615089	0.393126733328618	0.805	0.741	1
TMEM123	0.121056948855395	-0.264464070196655	0.31	0.361	1
IFIT1	0.125259335001888	0.266229326553545	0.103	0.051	1
TUBB6	0.125468036034043	-0.302903455049923	0.471	0.519	1
EIF3A	0.128237460029406	-0.261838252005789	0.644	0.62	1
PPP1R15A	0.133024461717901	-0.359844931210477	0.839	0.804	1
LIMS1	0.13391228508841	0.274003684458067	0.885	0.791	1
BCL2A1	0.136014084863566	-0.490933074171706	0.667	0.696	1
GOLGB1	0.139148873131795	-0.259139389031899	0.425	0.443	1
CALCRL	0.148395040072236	-0.311460717544172	0.414	0.462	1
GPCPD1	0.15699135943122	-0.33618307096384	0.471	0.487	1
ENSMMUG00000012749	0.159635838984002	0.261313341960853	0.241	0.177	1
BIRC3	0.166223525989652	0.407758728957634	0.368	0.291	1
CD9	0.173083490938493	-0.338986363593196	0.632	0.696	1
KRIT1	0.174267534246145	-0.311379187335142	0.471	0.475	1
CD163	0.174457134271556	-0.273348200298494	0.345	0.424	1
INSIG1	0.174521978409652	-0.257242753889353	0.483	0.557	1
GNA15	0.174933656074433	-0.297096451997261	0.494	0.5	1
IL1RN	0.18731506500296	0.357110422969505	0.621	0.722	1
CEP350	0.191227443539015	-0.270296052243094	0.437	0.462	1
ENSMMUG00000062077	0.200530218916573	0.609102048653458	1	1	1
RSL24D1	0.203036527807843	-0.253715049366101	0.782	0.747	1
FCER1A	0.209559345009664	-0.355593333579438	0.23	0.297	1
HSPB1	0.213908405093188	0.26769500659092	0.172	0.114	1
ENSMMUG00000049295	0.214081705593343	0.265364266946648	0.299	0.241	1
PRPF8	0.215750740589122	-0.254273284211955	0.667	0.601	1
TSC22D3	0.21833240338537	-0.311010439932982	0.828	0.772	1
IL1R2	0.241636433638178	0.361791410719305	0.161	0.108	1
TIPARP	0.260513128670945	-0.286123687443559	0.264	0.304	1
PLAUR	0.261426488521756	-0.325630677229172	0.356	0.386	1
APOC1	0.265706993789633	0.26015142700379	0.678	0.608	1
PLIN2	0.280571690996988	-0.298041581613319	0.23	0.272	1
C15orf48	0.336659046950774	0.557869686033783	0.264	0.228	1
CCL4L1	0.356820025241482	-1.12266760992806	0.391	0.418	1
DOCK11	0.371175270597978	-0.257641646293015	0.356	0.361	1
PELI1	0.378703394546257	-0.282324885632374	0.322	0.348	1
ENSMMUG00000058216	0.380627489060015	0.273590435136478	0.31	0.247	1
MYC	0.387729008242442	-0.271316693770456	0.138	0.171	1
SLC2A3	0.431071174497258	0.330869836139547	0.54	0.456	1
CXCL8	0.45409106379394	-0.560980704517522	0.241	0.259	1
SERPINB1	0.460354407944187	0.314924474565505	0.782	0.684	1
ADGRE5	0.479979137750978	-0.257120575272941	0.621	0.601	1
CTSD	0.499311364876903	-0.256370020144366	0.701	0.582	1
PMAIP1	0.510242424893014	-0.250563019991767	0.586	0.563	1
ICAM1	0.514845153563591	-0.254920303437775	0.448	0.449	1
ENSMMUG00000055690	0.532312496785155	-0.55227103902157	1	1	1
ENSMMUG00000054038	0.57005816345197	0.259547401122867	1	1	1
SCGB3A1	0.619420896121457	-0.416613835558765	0.195	0.222	1
PTGS2	0.666895496897976	-0.260217427478454	0.184	0.196	1
PDIA4	0.676038322148462	-0.264997420368523	0.437	0.392	1
MT1E	0.696263303741501	-1.2119819344618	0.448	0.386	1
CCL18	0.734309449272104	-0.775615471986222	0.126	0.133	1
ENSMMUG00000064120	0.784013178006291	0.529022669432549	1	1	1
G0S2	0.809361049822803	0.505085287825407	0.184	0.196	1
CSRNP1	0.830607595401594	-0.26560049540168	0.529	0.494	1
ACP5	0.891509382764277	-0.312377087257432	0.379	0.329	1
MT1X	0.9345059780342	-0.546122853650886	0.103	0.095	1
HBB	0.943777837499135	-0.313297191905429	0.149	0.133	1
PLEK	0.94773215077835	0.615868812125664	0.552	0.525	1
