# Supplementary material for: mRNA-1273 vaccination protects against SARS-CoV-2–elicited lung inflammation in nonhuman primates
Source: JCI Insight. 2022 Jul 8;7(13):e160039. doi: 10.1172/jci.insight.160039 (PMC9310526; doi:10.1172/jci.insight.160039)
Supplement: Supplemental data set 1 [file jciinsight-7-160039-s122.zip › DEG_analysis/Mig.DC_markers_D7.csv]

	p_val	avg_log2FC	pct.1	pct.2	p_val_adj
ENSMMUG00000052293	6.19894025156433e-15	1.3749983770652	1	0.982	1.11041616726272e-10
ENSMMUG00000058325	2.75248487480109e-10	1.56882186590508	0.908	0.947	4.93052615623119e-06
IFI27	9.24032868038187e-10	3.10805847128424	0.592	0.088	1.6552200765168e-05
APOL2	7.1610986308891e-09	1.50819080156725	0.789	0.333	0.000128276759775116
ENSMMUG00000051893	4.15052207538114e-08	1.46510537741585	0.921	0.719	0.000743483019363023
ENSMMUG00000058167	4.16815380410894e-08	-2.67052390994399	0.368	0.702	0.000746641390930035
PCBP1	7.76640038225393e-08	0.725982124308654	0.974	0.895	0.00139119530047315
ENSMMUG00000045208	1.47541701382945e-07	1.05089708057581	1	0.789	0.0026429144968727
ENSMMUG00000019505	1.52801612300324e-07	0.834939939383391	0.947	0.789	0.00273713528113571
RPL37A	2.43347382148317e-07	0.777541282876285	0.987	1	0.0043590816564228
PFN1	2.74703836543812e-07	0.859644643696694	0.974	1	0.0049207698240093
ALOX5AP	3.73151829414576e-07	-1.01627300193199	0.382	0.754	0.00668426872030329
ENSMMUG00000050016	5.19772854200761e-07	0.976419169386479	0.474	0.07	0.00931069113729823
STAT1	6.64398115012739e-07	1.20565750099433	0.803	0.386	0.0119013634342232
IDO1	1.14346088986096e-06	1.65761083550751	0.921	0.596	0.0204828149200793
ENSMMUG00000061125	1.93299146816846e-06	-1.00555285450082	0.855	0.965	0.0346256761693017
ENSMMUG00000009018	2.26370694653422e-06	0.905852829340824	0.895	0.702	0.0405497825332675
CXCL10	2.34460414212641e-06	2.71220488367453	0.395	0.035	0.0419988939979104
ENSMMUG00000003411	2.4135129279325e-06	0.852816551399953	0.539	0.14	0.0432332570780549
ENSMMUG00000009425	2.73311699861532e-06	1.54340331315557	0.987	0.965	0.0489583247961962
CXCL9	3.03531646100024e-06	2.80634831474644	0.487	0.105	0.0543716237658973
PLA2G4C	3.41673368834823e-06	0.785026094325297	0.395	0.053	0.0612039505593819
ENSMMUG00000064120	4.94433318671677e-06	1.26971589183198	1	1	0.0885678403736575
CD1E	6.34412008180513e-06	-1.28159940954802	0.039	0.333	0.113642223025375
ENSMMUG00000065104	7.03459093083752e-06	0.909101949565694	0.842	0.719	0.126010627344092
LTV1	8.08195561439321e-06	-0.590146501272114	0.329	0.684	0.144772070920625
RPS15	8.44938856077465e-06	-0.462717792615332	1	1	0.151353897289156
MAMU-E	1.75217411077969e-05	0.565469432556296	1	1	0.313866948463966
RPS26	1.90154231103535e-05	-0.463392753880564	1	0.982	0.340623274175762
CD1C	2.01754719117525e-05	-0.926784371877774	0.026	0.281	0.361403228355223
ARF4	2.43713658849974e-05	-0.67114725139218	0.592	0.86	0.436564277097959
WARS1.1	2.54291348182504e-05	1.23732186666689	0.934	0.825	0.455512091999319
ND4L	2.71863181933604e-05	-0.588981336645865	0.842	1	0.486988517797664
ENSMMUG00000050829	2.99489956714516e-05	0.699560330975016	1	0.982	0.536476359462712
ENSMMUG00000006463	3.6102693029156e-05	0.821764646498124	0.921	0.965	0.646707540231271
GBP3	5.08027549685822e-05	0.972277831909099	0.684	0.316	0.910029749752213
RPS27A	5.27200362068132e-05	0.793873654477605	0.895	0.86	0.944374008572646
ENSMMUG00000064139	5.35146947229446e-05	0.693930203865434	1	1	0.958608726572107
NCL	5.56882745808857e-05	-0.543441038420831	0.75	0.895	0.997544062567406
CD38	5.6233781505399e-05	0.64109995127533	0.461	0.14	1
ISG20	6.15534461674651e-05	1.22673830513655	0.539	0.228	1
IFI6	6.30422478607012e-05	1.29979612772611	0.632	0.333	1
ENSMMUG00000004941	6.34217230309831e-05	0.590503201608117	0.763	0.526	1
CXCL11	6.34390916488101e-05	2.22041620398234	0.342	0.053	1
PLAAT4	6.39455725248611e-05	1.95235089472411	0.5	0.193	1
ENSMMUG00000001210	6.55220893059034e-05	0.524155825787195	0.987	0.982	1
NF1	6.59352685174192e-05	-0.280811359650614	0.013	0.228	1
PARP14	6.78252881681387e-05	0.54364535826835	0.408	0.088	1
LCP1	7.0554506422222e-05	-0.71037975589073	0.882	1	1
PSME1	7.13998938778783e-05	0.622421006133418	0.974	0.965	1
ENSMMUG00000056354	7.1756046433453e-05	0.552406234819254	0.618	0.246	1
TMA7	7.85417752056723e-05	0.558349663600539	0.934	0.842	1
ENSMMUG00000032580	7.90852086407893e-05	0.711642776391073	0.803	0.456	1
RPS13	8.47336705427122e-05	-0.511391159604168	1	1	1
RPL9	8.79965320353961e-05	-0.455295077165284	1	0.982	1
ENSMMUG00000030923	9.55640656266297e-05	0.687135189757492	0.776	0.544	1
UBE2L6	9.70089009693717e-05	0.803080949232371	0.539	0.246	1
PLAAT3	0.000101439870686198	1.04013512163746	0.658	0.316	1
SLC38A1	0.000114472753413959	-0.563219193930211	0.566	0.842	1
IRF1	0.00011789611703882	1.05177048364824	0.855	0.649	1
ENSMMUG00000047277	0.000121988972037188	0.571570736913096	0.513	0.228	1
ENSMMUG00000044284	0.000124269570922572	0.643463895601476	0.829	0.754	1
ENSMMUG00000047632	0.000131087520461672	0.712521544487849	0.855	0.737	1
CD1B	0.000131927825902404	-1.49915889991515	0.224	0.509	1
TPT1	0.000135120055751538	-0.36042607197231	1	1	1
RPS6	0.000140174300146465	-0.417854688505065	0.974	0.982	1
ENSMMUG00000001200	0.000146530047572129	0.8159176677089	0.776	0.614	1
TMEM199	0.000147704613108931	0.364709939614487	0.316	0.053	1
PSMB9	0.000151399182927357	0.711351306316058	0.908	0.912	1
CAMLG	0.000162214304714186	-0.457534409675951	0.421	0.737	1
MAMU-A	0.000165270089682278	0.464182010018651	1	1	1
ENSMMUG00000051745	0.000169643662824281	0.833547035925362	0.855	0.579	1
ENSMMUG00000060287	0.000173324584755304	-0.523610031799334	0.882	0.93	1
ENSMMUG00000002324	0.000187591394772908	0.672229085030939	0.895	0.825	1
RPL12	0.000187641329699392	-0.39310968389202	0.974	1	1
LPIN2	0.000199562103334431	0.527166015428469	0.329	0.07	1
C15H9orf152	0.000220602546745397	0.938014668814199	1	1	1
PPM1J	0.000238944539897479	0.639916972411973	0.618	0.298	1
AP1B1	0.000240471611494579	-0.391815968308912	0.079	0.333	1
COX4I1	0.000241169264590218	-0.360173089423364	0.987	0.965	1
ENSMMUG00000060858	0.000263467606918004	0.580814995692292	0.961	0.965	1
ENSMMUG00000031537	0.000270822634655927	0.415792523131519	0.355	0.088	1
ENSMMUG00000003272	0.000287347153495126	0.437959170665834	0.461	0.158	1
COX2	0.000303453336620083	-0.510563639062616	1	1	1
CCT6A	0.000306301992913197	-0.418800165336919	0.776	0.842	1
ENSMMUG00000032410	0.000316869070838524	0.604728884473357	0.816	0.684	1
ST3GAL5	0.000340360642516116	0.44369526495547	0.303	0.053	1
ENSMMUG00000056722	0.000346827731034579	0.572462178182486	0.447	0.175	1
REL	0.000380529047594386	-0.441871187294872	1	1	1
SARAF	0.000401011987233207	-0.76694881241613	0.816	0.93	1
TBC1D24	0.000410714359743247	0.751038003320255	0.566	0.281	1
RPS4X	0.000414784650353568	-0.375930456463776	1	1	1
ENSMMUG00000064692	0.000417766407818657	0.531237374393414	0.961	0.912	1
CD44	0.000442451446994458	-1.05305099101198	0.75	0.86	1
RPSA	0.000483791504245464	-0.320756938728496	1	1	1
ZCCHC7	0.00048969926166016	-0.312654983084776	0.105	0.351	1
PRKDC	0.000499652987890949	-0.269125361139704	0.289	0.614	1
ATOX1	0.000522092371424993	0.543478483046757	0.961	0.982	1
RPL10A	0.000535592309817909	-0.378390322496874	0.987	1	1
ENSMMUG00000056842	0.000552846784603216	0.419862544391808	0.408	0.14	1
ENSMMUG00000028777	0.000562367161185111	0.458172867530814	0.421	0.158	1
SLC29A1	0.000592523958881687	-0.507010394623775	0.987	1	1
NMRK1	0.000645215998481184	0.359776351805608	0.487	0.175	1
ENSMMUG00000014786	0.000649508685084179	0.637845429965155	0.987	0.947	1
ISG15	0.000718449809166295	1.33284452852268	0.421	0.158	1
CCR7	0.000731545985820555	0.828220948597336	0.961	0.825	1
ENSMMUG00000005139	0.000760723728600371	0.484618613964378	0.579	0.281	1
MRC1	0.000777086676465361	-1.00157067572293	0.118	0.351	1
UBA6	0.000780296904884199	0.385400251961281	0.25	0.035	1
TRAPPC3	0.000882927978918588	0.409745009897917	0.75	0.491	1
IL18BP	0.000894022886341165	1.02013343480908	0.553	0.316	1
VAMP5	0.000906034604689121	0.550231750824869	0.684	0.421	1
SCAMP3	0.000940645016286187	0.367106345592145	0.368	0.123	1
PLXNC1	0.000956844959095705	-0.358977425006852	0.211	0.474	1
PSMB8	0.000961414017457358	0.727554037659862	0.961	0.877	1
CLEC2D	0.000970239294623676	0.491912568713327	0.276	0.053	1
POLR3H	0.00104102230832909	-0.316024266155373	0.066	0.263	1
RPS5	0.00104487069976758	-0.365227863356293	0.987	0.982	1
EEF1A1	0.00105333304603716	0.398735422417682	1	1	1
ENSMMUG00000063637	0.00110535527453623	-0.334391216854549	1	1	1
LGALS3BP	0.00111546745484367	0.467389307098649	0.342	0.105	1
ENSMMUG00000029987	0.00112524188646183	0.476095142284867	0.579	0.351	1
KLF4	0.00116288132483177	-0.497424161736135	0.197	0.439	1
ENSMMUG00000016603	0.00118003453183744	0.369626378863899	0.934	0.842	1
ENSMMUG00000029973	0.00123188008235234	0.401113589367999	0.368	0.123	1
MAP2K2	0.00123993509384507	0.455428229072827	0.605	0.368	1
XRN1	0.00124209578914105	0.569825798813452	0.434	0.175	1
C16H17orf49	0.00124447454672844	0.460387138560321	0.961	0.912	1
HMOX2	0.00128382594841569	-0.485671260754739	0.316	0.596	1
RPL27A	0.00129537261747111	-0.35990144692625	0.934	0.965	1
MAP3K20	0.00133388161624166	-0.270314471485401	0.092	0.316	1
RPL32	0.00138103089629021	-0.355511980499496	0.987	1	1
AGO1	0.00145954180164608	0.270784160024643	0.197	0.018	1
ITCH	0.00146162115201948	-0.362483342371438	0.158	0.386	1
RPL13	0.00149396565989421	-0.285244377911233	1	1	1
ENSMMUG00000012203	0.00149611271036947	-0.49156597629476	0.368	0.614	1
CST7	0.00152930473746686	0.854986112771057	0.829	0.702	1
ENSMMUG00000006165	0.00156725101798238	-0.3839591300561	0.263	0.509	1
ENSMMUG00000010783	0.00158132131907485	0.498344150263719	0.895	0.772	1
ZNF83	0.00160791924929193	-0.270890217979707	0.026	0.193	1
APOE	0.00169395888254025	-0.767827843460454	0.526	0.719	1
RPS12	0.00171893336863578	-0.347860538157549	0.987	1	1
CCT3	0.0017219709830422	-0.407074602614867	0.724	0.895	1
RALGAPA2	0.00174372105910111	-0.36380307078849	0.066	0.246	1
ENSMMUG00000008111	0.00181110766911382	-0.492588805652498	0	0.123	1
PRPF31	0.00181520346771978	0.376163263102515	0.605	0.333	1
MYO5A	0.00183120491925684	-0.32314693929627	0.118	0.333	1
RPL27	0.00197468855982932	-0.323555839136887	0.987	1	1
SUCO	0.00198239344073517	-0.415204558305989	0.118	0.316	1
ENSMMUG00000006075	0.0020080959277181	0.429758873174592	0.592	0.368	1
ENSMMUG00000041517	0.00202378710750778	0.294664845525186	0.329	0.105	1
RPS23	0.00216412134608458	-0.398076427997515	1	0.982	1
RPL31	0.00217903377344365	0.520681714376625	0.658	0.439	1
HSPD1	0.0022225857854618	-0.637700329853857	0.895	0.93	1
RPS3	0.00226437050854363	-0.356886859681642	0.947	0.982	1
LY86	0.00230281259829958	-0.27291277880813	0.092	0.298	1
NAPA	0.00232210851657968	0.489812829777061	0.803	0.596	1
ENSMMUG00000031981	0.00239841963695233	0.658366616130517	0.579	0.368	1
RAB10	0.00241204865096383	0.591791856297258	0.842	0.684	1
DSE	0.00250505975459615	1.11710894365729	0.803	0.737	1
CD36	0.00258268228792386	-0.580893463277013	0.053	0.228	1
GCN1	0.00259384898013769	-0.343483607829767	1	1	1
ENSMMUG00000049785	0.00260480021379089	0.269183738969791	0.25	0.053	1
RER1	0.00261754553913319	0.382265478871425	0.803	0.579	1
PLCB2	0.00268856320932174	-0.341024289309809	0.092	0.281	1
ARCN1	0.00270175528162036	-0.257003388566737	0.263	0.561	1
CCNL1	0.00275120448677962	-0.674986356659624	0.671	0.807	1
CNPPD1	0.00282890005954454	0.483474360298885	0.724	0.614	1
EBAG9	0.00284873160761229	-0.286907982675422	0.079	0.263	1
SLC3A2	0.00290339512265819	0.371480843918442	0.592	0.333	1
SERPINA1	0.00296967822810075	-1.152065670752	0.276	0.509	1
FBXO6	0.00298435596931328	0.729745411316833	0.684	0.544	1
PTAFR	0.00301251771296341	-0.293071314708937	0.053	0.228	1
DSTN	0.00307465777846455	-0.336759536386467	0.434	0.649	1
ENSMMUG00000058389	0.00310277086785712	0.725000500349237	0.868	0.842	1
ATP6AP2	0.00319149604020203	-0.439368346044243	0.355	0.579	1
RPS9	0.00333677446703509	-0.316135543562164	1	0.982	1
HNRNPF	0.003346669206867	0.398423353148034	0.921	0.789	1
ZC3H10	0.00348641944967491	0.469827728813338	1	1	1
SNX11	0.00350509768272572	0.443092006237064	0.632	0.351	1
CCR6	0.0035756321461732	-0.292058585328811	0.013	0.14	1
ENSMMUG00000019371	0.00359447735910022	-0.751703340936717	0.711	0.807	1
TMUB1	0.00363278351635289	0.262893666371542	0.553	0.281	1
SAT1	0.00365989971452478	0.910612043135025	0.895	0.842	1
PML	0.00373170491880673	0.492630384755753	0.382	0.158	1
NUS1	0.00374659415278969	-0.356239646448625	0.118	0.316	1
MAPK6	0.00375816930552184	-0.281456461768473	0.092	0.281	1
RPL19	0.00391580452673881	-0.31695923438607	0.987	1	1
UBA52	0.00391580452673881	-0.323399528443235	1	0.982	1
CCL4L1	0.00401374800233327	-3.01261159125661	0.092	0.281	1
ECRG4	0.00402430092312857	-0.351309586775164	0	0.105	1
FOSB	0.0040305966851196	-0.615420335816815	0.303	0.509	1
FHOD1	0.00409118649082426	-0.286674288683762	0.211	0.439	1
NKPD1	0.00413690739921594	-0.254520660573013	0.118	0.333	1
RPS4Y1	0.00415826089892735	-0.640527797626949	0.697	0.825	1
CLIP1	0.00420040162497051	-0.402330117864711	0.224	0.421	1
CD1A	0.0042210953166227	-0.367027699746631	0.013	0.14	1
RPLP2	0.00423780457178082	-0.27567725141983	0.961	0.982	1
SLAMF7	0.00426358109316013	0.864832324489185	0.632	0.421	1
MATR3	0.0043018094757767	-0.309724891158099	0.592	0.807	1
MX1	0.00435013531453278	0.724595174659608	0.408	0.175	1
LCK	0.00437800488819537	0.426941278849441	0.618	0.404	1
MFSD2A	0.00441429524165631	-0.49500437954487	0.118	0.298	1
RPL8	0.00445586282558578	-0.341289531587239	1	0.982	1
ENSMMUG00000052747	0.00446414657276629	0.312377977540848	0.763	0.474	1
MRPS17	0.00453721368081351	-0.380068376229688	0.171	0.368	1
ENSMMUG00000013429	0.004650353832332	-0.433584451312816	1	1	1
ENSMMUG00000062894	0.00466633810226609	0.605799342993769	0.132	0	1
CLDN1	0.00467609445404578	-0.439937370086621	0.053	0.211	1
DAPK1	0.00469689044288008	-0.530351952863817	0.303	0.526	1
EP300	0.00470231141908239	-0.374082571671715	0.421	0.614	1
ENSMMUG00000015563	0.00471687250204319	-0.371165349167788	1	1	1
MDH2	0.00480236191744459	-0.313047947978533	0.513	0.754	1
SDHAF4	0.0048394180171845	0.382053326045676	0.368	0.158	1
ENSMMUG00000022489	0.00485244568374043	0.468182975378441	0.974	1	1
CSF2RB	0.00500799498761449	-0.672257055454755	0.592	0.719	1
ENSMMUG00000053735	0.00506002439381803	0.319387387774414	0.513	0.298	1
PPP1R15A	0.00507015759918622	-0.419363389800193	0.776	0.912	1
PUF60	0.00507592153982965	0.417540591304249	0.697	0.474	1
JUN	0.00508654643503667	-0.692027574714385	0.632	0.842	1
RPS4Y2	0.00516718784164721	-0.428311689243259	0.382	0.614	1
LIN7C	0.00520824349159606	-0.387462701756193	0.211	0.421	1
ENSMMUG00000006854	0.00548935855681992	0.388124669577276	0.316	0.123	1
ETV7	0.0055296610642031	0.343314254250888	0.197	0.035	1
NAGA	0.00555947921219702	0.481313841394892	0.434	0.228	1
RPLP1	0.00566351238511575	0.357091846339916	1	1	1
ENSMMUG00000062648	0.00578388402503149	0.253249266543705	0.25	0.07	1
RPL10	0.00582347123723982	-0.376293465357288	1	1	1
RNGTT	0.00584104393059401	-0.293040214146612	0.066	0.228	1
SLCO5A1	0.00586491741628053	0.263599758078006	0.342	0.123	1
FNTB	0.00589219026702576	0.424833036029271	0.724	0.561	1
COX3	0.00590496826964932	-0.468948056412603	1	1	1
PTK2B	0.00593454340289525	0.431434042361612	0.474	0.246	1
APOC2	0.00603184907821978	-0.942186104631567	0.026	0.158	1
ENSMMUG00000060377	0.00611316131059191	0.467702604512376	0.987	0.982	1
PLVAP	0.00612002011193625	-0.512318827642608	0.066	0.228	1
KCNH7	0.00617510391001096	0.374098621042524	0.487	0.246	1
IRAK2	0.00617929384063507	-0.333895795817153	0.158	0.351	1
USP33	0.00620293061234584	-0.310861729810835	0.092	0.263	1
RAB7A	0.00626152367850116	0.364083469179092	0.868	0.754	1
KANSL3	0.00660330347717132	0.279558371481046	0.224	0.053	1
ENSMMUG00000008632	0.00665253272158806	0.263287490566899	0.447	0.211	1
ENSMMUG00000001354	0.00670668277441159	0.356358175157075	0.355	0.158	1
CCNI	0.00673885376793753	-0.494004376633093	0.855	0.93	1
MRPL53	0.00677217495785066	-0.273110221755152	0.526	0.719	1
H1-4	0.0067976285100566	-0.435663504526	0.263	0.474	1
GIMAP7	0.0068415803683306	0.253844369346362	0.158	0.018	1
OAS2	0.0068415803683306	0.388947650222258	0.158	0.018	1
PAXX	0.00695542800467371	0.359779033670749	0.553	0.333	1
HAX1	0.00696930845701301	0.425639910551527	0.711	0.491	1
DBNDD2	0.00702836721871646	-0.380913629062559	0.105	0.281	1
HSP90AA1	0.00706201873036804	-0.906166666541647	1	1	1
FLOT1	0.00710978089047366	0.432121587398463	0.868	0.825	1
TYK2	0.00716704731653496	0.288314980690584	0.382	0.158	1
OPTN	0.00728432969615658	0.334869138665261	0.539	0.316	1
PVRIG	0.00730961437424178	-0.276049052310079	0.039	0.175	1
GPR132	0.0073796718032098	0.472692411053645	0.5	0.298	1
PIP4K2A	0.00750056275347048	-0.5516502651091	0.382	0.579	1
MTSS2	0.00750473435394559	-0.364694510691883	0.039	0.175	1
RPL3	0.0075586113441557	-0.273319214850594	0.974	1	1
SDC4	0.0075640865464991	-0.303174181833288	0.211	0.439	1
OFD1	0.00782418131000482	0.30057783074899	0.237	0.07	1
LILRA6	0.00782418131000482	0.294387946595856	0.237	0.07	1
TRAF7	0.00794590733250912	-0.261048878331133	0.368	0.579	1
COTL1	0.00797161634743605	-0.483744786408555	0.921	0.965	1
SETD7	0.00811744706193928	-0.304025379203549	0.158	0.351	1
RAB14	0.00812521649735245	-0.284409651988828	0.513	0.754	1
PPP1R14A	0.00816899936709213	-0.335361627321559	0.053	0.193	1
GON7	0.00848961647352114	-0.294252957315925	0.197	0.404	1
MARCKSL1	0.00870481559019821	0.318060733761955	0.974	0.754	1
TPRA1	0.00902068048786233	0.257813219382538	0.408	0.193	1
ACTR1B	0.00920510535809797	-0.339623049243188	0.132	0.298	1
CCDC117	0.00926768790681697	-0.267832783740764	0.066	0.211	1
ENSMMUG00000009066	0.00944413174067187	0.34062298400827	0.513	0.298	1
PSMD7	0.009461245120316	0.357603062936278	0.618	0.386	1
RPS18	0.00948990724974071	0.433255466303643	1	0.965	1
MRPS26	0.00950766899437091	-0.328867329891831	0.316	0.509	1
NDUFB5	0.00972746421384147	-0.266778526314714	0.368	0.561	1
EPRS1	0.00973511479695255	-0.621325879712564	0.329	0.509	1
ENSMMUG00000059733	0.00981522700046451	0.377425655927326	0.237	0.07	1
CSF1R	0.00986695766774324	-0.48651742773933	0.132	0.316	1
NR3C1	0.00991082057151371	-0.371703753920286	0.276	0.509	1
IRF9	0.00991896542563547	0.358688828617413	0.816	0.579	1
CEP120	0.0101247196604151	0.268870775337884	0.263	0.088	1
EEF1G	0.0101329221022287	-0.283053986022255	0.921	1	1
ENSMMUG00000041076	0.0101330017298169	-0.794737469966642	0.421	0.632	1
ABI3	0.0101502352267569	-0.42733439351383	0.066	0.211	1
ENSMMUG00000000451	0.0101837993694872	0.432603835011566	0.697	0.491	1
MLST8	0.0102338551834296	0.307641150368987	0.461	0.228	1
ATG3	0.0102780949827514	0.343490766750701	0.868	0.614	1
CAMP	0.0104253229109912	-0.670160647599189	0.197	0.386	1
HSPH1	0.0104585923373106	-0.730609893550815	0.513	0.649	1
PPP3CA	0.010516195118593	-0.369864326233642	0.263	0.456	1
UBN1	0.0106442688915327	-0.254436963806319	0.092	0.263	1
SDF4	0.0108034099630186	0.427746111307822	0.763	0.702	1
RAP1GDS1	0.0108838758137978	-0.258122854256621	0.211	0.386	1
ENSMMUG00000059988	0.0109292198247961	-0.349953621814266	0.408	0.596	1
GTF3C1	0.0109329584144074	-0.277124019922229	0.118	0.298	1
ENSMMUG00000056012	0.0109361024576852	0.434905560608624	0.75	0.737	1
VOPP1	0.0109497161490277	0.569061231498695	0.75	0.649	1
ZBTB10	0.0113581725009462	-0.275768044376534	0.066	0.211	1
HADHA	0.0114806640494588	0.322108004485426	0.618	0.368	1
MMP14	0.0115350103802943	-0.361716828289611	0.092	0.263	1
ZBTB8OS	0.0118471923497189	0.299800137790977	0.289	0.105	1
RNF213	0.011921001496914	0.634031710176542	0.645	0.491	1
HERC5	0.0120718716165973	0.363865800048248	0.105	0	1
APOL4	0.0120718716165973	0.262896170246408	0.105	0	1
RPL15	0.0120810397702653	-0.317817998719607	0.987	0.982	1
IL27RA	0.0120938795757612	-0.316063013302489	0.184	0.368	1
ATP5MC3	0.0121459601601487	-0.306452221772267	0.816	0.877	1
LMAN1	0.0121666280882912	-0.359681675064356	0.25	0.439	1
FNBP1	0.01227606458946	0.327358451198734	0.934	0.86	1
TLN1	0.0123078558595122	-0.394711151261875	0.632	0.719	1
GGA3	0.0123852656145631	0.2672667801709	0.408	0.193	1
ENSMMUG00000063316	0.012592497005399	-0.469550965547821	0.539	0.737	1
ENSMMUG00000061630	0.0127003353300304	0.263234311733479	0.25	0.088	1
ENSMMUG00000030384	0.0127068193650054	-0.276265381919509	0.079	0.228	1
ALPK1	0.0127207664798604	0.265124834608686	0.263	0.088	1
TMEM11	0.0128367041532582	-0.306039242406702	0.158	0.316	1
EIF5	0.0128523518391257	-0.387815865923729	0.842	0.895	1
SCLT1	0.0129552092328393	0.49247066769095	0.855	0.702	1
CCT8	0.0129757702658112	-0.274619400253125	0.605	0.842	1
ENSMMUG00000018157	0.0129849571059061	0.516929975981416	0.592	0.404	1
ELOC	0.0130848306122008	0.368810934682887	0.566	0.386	1
KMT2C	0.013120712838344	-0.342431903086942	0.421	0.596	1
SNX22	0.0132153628088631	0.676804225955041	0.447	0.246	1
ZNF618	0.0136244831962163	0.275193702675892	0.171	0.035	1
MAP2K3	0.0136932627008768	-0.367119801819999	0.158	0.351	1
TYROBP	0.0138150193888571	-0.382344763407747	1	0.947	1
LIMD2	0.0138380062310879	0.342125186632621	0.553	0.351	1
USP12	0.0138838349454389	-0.439209175161783	0.776	0.772	1
MANF	0.0140502241167307	-0.267042232249038	0.355	0.579	1
NUP153	0.0140961491251171	-0.39966209384603	0.118	0.281	1
ENSMMUG00000018491	0.0142113675231857	0.286448890250006	0.408	0.211	1
DAP3	0.0142459907517522	0.306568049131489	0.539	0.333	1
DHX58	0.014297480311901	0.422922919585367	0.579	0.368	1
MFAP1	0.0143034699210148	0.305809865822531	0.342	0.175	1
COMMD4	0.0144181521927747	0.309173063314719	0.539	0.298	1
S100A11	0.0144372547887315	0.548960600981635	0.724	0.579	1
C18H18orf32	0.0146236305727849	-0.272199761424348	0.987	0.982	1
ARHGDIB	0.0146452481267901	-0.647816142416257	0.263	0.439	1
ATP8	0.0146798732455001	-0.483401741525141	0.842	1	1
P2RY13	0.01470439656289	-0.295707001029275	0.079	0.228	1
ARNT	0.0148745328671982	-0.425197315058952	0.197	0.053	1
KMT5B	0.0151168087690667	-0.393188506049844	0.237	0.386	1
CD300LF	0.0151642110682877	-0.29050437008009	0.092	0.246	1
SENP6	0.0151649265567219	-0.301314801097193	0.342	0.526	1
NEURL3	0.0152613549686005	0.851439483679561	0.539	0.333	1
UBE4A	0.0154031183997436	-0.292412978463448	0.171	0.333	1
HELZ	0.0154161536816089	-0.255758427490168	0.171	0.351	1
CD47	0.0158631161115857	0.300378329521955	0.513	0.281	1
IL1B	0.0159256581276468	-1.42513267842509	0.039	0.158	1
ENSMMUG00000030448	0.0159895121107892	0.295349950662034	0.447	0.246	1
NDUFA12	0.0160361228408219	0.263476623680572	0.408	0.211	1
HIF1A	0.016050976977657	-0.627896926603349	0.553	0.684	1
NLRP3	0.0162840501795744	-0.303662767286403	0.158	0.333	1
GSDMD	0.0163592958235077	0.365142954006058	0.329	0.175	1
PRDX6	0.0164254268718479	-0.28750224206036	0.75	0.86	1
CSNK2B	0.0164287127834352	-0.361951256569754	0.816	0.86	1
RPS3A	0.0164681512784334	-0.262459880347671	1	1	1
ARNTL	0.0165592898424001	-0.267397954912673	0.158	0.333	1
ENSMMUG00000031426	0.0166822060171943	0.420274614352027	0.829	0.737	1
TSPAN1	0.0167423329354235	-0.630534963467673	0.039	0.158	1
STAT2	0.0167570868438359	0.372317342975512	0.342	0.158	1
IFRD1	0.0168118434857648	-0.321582533343551	0.289	0.491	1
RDX	0.0168676220130898	0.453583055209965	0.553	0.386	1
EEF1B2	0.0170887641840593	-0.265269763416161	0.947	0.982	1
CRYBG1	0.0172487327238238	-0.411518583105259	0.566	0.719	1
SNAP23	0.0172530625945225	0.339805266822807	0.75	0.544	1
PSMC3	0.0173416432478791	0.297162039145612	0.697	0.474	1
G0S2	0.0174603533362276	-0.343134018191198	0.105	0.263	1
JAML	0.0175239226851668	-0.527182636121605	0.184	0.351	1
ENSMMUG00000028695	0.0175570720690891	0.749413484281424	0.132	0.018	1
UNC45A	0.0175925387236227	0.31234467504191	0.263	0.105	1
DMAP1	0.0184239161186401	0.251768129378595	0.289	0.123	1
MCM7	0.0185112267328752	0.253168501990346	0.276	0.105	1
ENSMMUG00000014947	0.0187549101006326	0.301626725731734	0.579	0.351	1
SH3BP5	0.0195601280588613	-0.401774758992988	0.132	0.281	1
ENSMMUG00000008587	0.0195625493374896	0.521318675496587	0.382	0.211	1
ENSMMUG00000032498	0.0197728589230007	0.366632580795603	0.487	0.316	1
CMTM6	0.0199385245394049	-0.258562405117004	0.75	0.877	1
NXPE3	0.0200211478749987	-0.574195299836411	0.724	0.807	1
SHFL	0.0203601482925086	0.311517460742205	0.355	0.175	1
CAST	0.020553007685851	0.34419707809232	0.855	0.737	1
SLC43A1	0.0206631416073061	-0.253901378259871	0.092	0.228	1
CREM	0.0207635382727442	0.480949882264079	0.461	0.281	1
NECTIN2	0.020804979506061	0.414845954486851	0.803	0.684	1
CPNE1	0.0209506062211309	0.363450967117101	0.658	0.474	1
BANP	0.0209762853276472	0.251356894303801	0.263	0.105	1
FADS1	0.0209917940839036	-0.426905152231716	0.197	0.386	1
ENSMMUG00000011711	0.0212079018600814	-0.372398582394628	0.197	0.368	1
IL1RN	0.0213798690338116	-1.10770009140214	0.105	0.246	1
CCL17	0.0214106280729627	-0.484566599862363	0.211	0.421	1
NANS	0.0214892900187787	0.389531203609071	0.645	0.509	1
ND2	0.0218014317637635	-0.421795073427184	0.974	0.982	1
PABPC1	0.0220645843674885	-0.280252481034983	0.974	1	1
KIF5B	0.0221545204198427	-0.324244945054502	0.461	0.632	1
AKIRIN2	0.0225015042291926	-0.374734643378233	0.382	0.544	1
LILRAB	0.0225283505751933	-0.250477271110951	0.066	0.193	1
TUBA1A	0.022598320742331	-0.251501511950278	1	1	1
PIN1	0.0226828215696657	0.301156615394977	0.579	0.368	1
GADD45GIP1	0.0226978627325209	-0.322551081583621	0.316	0.474	1
ENSMMUG00000062288	0.0227119322359801	0.379072091891108	0.368	0.211	1
CCL3	0.0230085476903577	-1.15906840086863	0.066	0.193	1
GIMAP6	0.0234354518047142	0.270110794983952	0.158	0.035	1
RELB	0.0234572644848076	0.313637863315469	0.842	0.684	1
DOCK11	0.0235344997996181	0.266350458480592	0.276	0.105	1
CLPTM1L	0.0237279920898315	-0.31165539243357	0.118	0.263	1
ENSMMUG00000005593	0.0239815562340731	-0.339813378372926	0.987	1	1
HINT1	0.0242632235783219	-0.292998028109924	0.961	0.965	1
TMEM176B	0.0243259439181848	-0.483279697177565	0.671	0.86	1
DENND5A	0.0243592914719881	-0.326178827044584	0.329	0.491	1
RAB11FIP1	0.024753157716904	-0.293987027442808	0.145	0.281	1
LONP1	0.0247684264756657	0.270787671487493	0.224	0.088	1
SIGLEC1	0.0250485724619636	0.256626950542503	0.158	0.035	1
EML4	0.0251922891589023	-0.296271977222239	0.211	0.386	1
AP2M1	0.0252551929708931	-0.310106421095705	0.829	0.842	1
DYRK1A	0.0252597892948391	-0.251027624799745	0.158	0.298	1
FAM91A1	0.0253405992785293	-0.260647412243166	0.132	0.281	1
ENSMMUG00000018860	0.0253772257837937	0.26303898845024	0.368	0.193	1
TACC1	0.0255375330597784	-0.338812038785701	0.184	0.351	1
CD9	0.0256282556700636	-0.505447518675655	0.237	0.404	1
EHD1	0.0257921085780792	-0.291619426521072	0.276	0.474	1
ATP6V0A1	0.0259980919995473	-0.545261713850961	0.237	0.404	1
FGF9	0.0260759176020975	-0.259811660067491	0.105	0.263	1
ODF3B	0.0262466666055088	0.340707603788985	0.671	0.526	1
GOLGA2	0.0262697607656807	0.266409870681574	0.382	0.193	1
GBP7	0.0266306733389937	0.687772219025504	0.224	0.088	1
SMC3	0.0266823036184848	-0.342779413494803	0.342	0.509	1
COX20	0.0270547320204276	0.325398270029852	0.539	0.351	1
CNTRL	0.027382343747266	-0.338910062431963	0.079	0.211	1
BHLHE40	0.0274135636363218	-0.662519090116551	0.829	0.842	1
BLCAP	0.0274433854280048	0.298040574264397	0.461	0.316	1
SNF8	0.0275741713596972	0.250292827391421	0.553	0.333	1
TASOR	0.0279120647585505	-0.2620816520522	0.211	0.386	1
WDR83OS	0.0279152873539775	-0.268292572460969	0.947	0.947	1
ZBED1	0.0279339182711863	-0.293530135926001	0.487	0.667	1
PPM1M	0.0279776196458578	0.410413898958102	0.408	0.228	1
FCER1G	0.0280068104832667	-1.04781226349229	0.395	0.526	1
GRASP	0.0280371126413075	-0.28259732151911	0.132	0.281	1
NTMT1	0.0281888587929873	0.273944655038534	0.25	0.105	1
F11R	0.028428286397857	0.459826555646237	0.487	0.298	1
CCNG1	0.028465588817415	-0.280450603544161	0.5	0.667	1
ILRUN	0.0285841311576969	0.297993079325491	0.408	0.211	1
MRAS	0.0287431522845393	0.436841677711022	0.447	0.281	1
IGSF6	0.0287835454222587	-0.269371726214832	0.237	0.439	1
ACAD10	0.0289892951501856	-0.551445992529353	0.132	0.281	1
MAFF	0.0291530321697194	-0.577846747063256	0.224	0.368	1
PRPF38B	0.0292073991118766	-0.291329500887558	0.368	0.526	1
ENSMMUG00000064873	0.0294757363696511	0.291623212114777	0.263	0.105	1
SUB1	0.0295689084388711	0.323712909284795	0.947	0.93	1
CDK6	0.0296806650713397	-0.29093260428748	0.092	0.211	1
SNU13	0.0297570728644597	-0.255705802218987	0.526	0.719	1
SLAMF1	0.0297899965301721	0.250160055210356	0.118	0.018	1
CD14	0.0300837527275218	-0.57816747377351	0.066	0.175	1
OSTC	0.0302434709626427	-0.309713895969318	0.671	0.772	1
CASP9	0.0304040380341682	-0.313884051626143	0.211	0.351	1
WDR81	0.0306262152249797	-0.272851906040469	0.276	0.439	1
PLD3	0.0308459948292211	0.422829175191206	0.395	0.211	1
ADAM19	0.0313740296941151	-0.571726936602816	0.329	0.474	1
PFDN5	0.0314913480234735	-0.340491657085176	0.908	0.982	1
MCOLN2	0.0323559330194628	-0.412668131515645	0.368	0.509	1
SPEN	0.0323876152313987	-0.281258209368219	0.408	0.579	1
ENSMMUG00000014648	0.0327074699223983	0.414340057775341	0.882	0.93	1
EIF3J	0.0328603185011166	0.438571959447588	0.711	0.579	1
ATG101	0.0329253901874433	-0.261730643459108	0.316	0.474	1
AZIN1	0.0329662147660506	-0.295557309995466	0.382	0.544	1
ALCAM	0.0335553014499901	-0.398923319518001	0.776	0.825	1
VMP1	0.0338090792464988	0.333165115788393	0.513	0.316	1
ARHGAP25	0.0339164191227966	0.40703842802088	0.342	0.193	1
XBP1	0.0343616039739309	0.355840175900675	0.553	0.351	1
CERS6	0.034603424425637	-0.37829466561193	0.289	0.456	1
PSMB10	0.0346828236397347	0.357856590721139	0.776	0.649	1
PSMB5	0.0350984809723887	-0.272392326772002	0.645	0.702	1
MMD	0.0353344093080375	-0.289152483709076	0.237	0.386	1
PPP4C	0.0357131708852059	0.289376119482396	0.789	0.614	1
EXOSC5	0.036037346728684	-0.265642645816067	0.079	0.193	1
HNRNPH1	0.0361703538089984	-0.335965897362122	0.605	0.702	1
CYTB	0.0362476878426283	0.254856930991376	0.855	0.561	1
STX12	0.0364552623370661	-0.251180109264622	0.289	0.456	1
APOL6	0.0365178393688972	0.426026004917852	0.539	0.368	1
FXR1	0.0366319525452609	-0.284558555767616	0.539	0.719	1
GLDN	0.0370998994663557	-0.273233296485102	0.092	0.211	1
RPS2	0.0372995126487975	0.356096988897658	0.961	0.947	1
AGRN	0.037306955212941	0.265758491080068	0.145	0.035	1
APLP2	0.037609932426284	-0.364963604989107	0.474	0.614	1
MAP1LC3A	0.0376213388338903	-0.453454117252303	0.197	0.333	1
PSME2	0.0377044309052612	0.388206929975673	0.961	0.912	1
LRRC42	0.0377136301672443	0.28572940985303	0.329	0.175	1
SNX6	0.0379180598205613	-0.262553768448572	0.592	0.737	1
ETNK1	0.038150232639381	0.321265310085796	0.461	0.281	1
NME2	0.0383491411433359	-0.258797076841731	0.947	0.965	1
CBR1	0.0383939790161758	0.3225129085139	0.276	0.14	1
ENSMMUG00000011798	0.0388349581348312	-0.320861962580875	0.592	0.754	1
FBXO7	0.0389000058511199	0.349608841736273	0.5	0.351	1
DENND1B	0.039287549204385	0.352211841331905	0.316	0.175	1
LAD1	0.0393252313915665	0.27611735655854	0.803	0.579	1
YARS1	0.0393621962636446	0.306842837290549	0.368	0.193	1
IRF5	0.0393621962636446	0.293442113004148	0.368	0.193	1
PEX16	0.0393656802950895	0.337589667156952	0.329	0.175	1
BTG2	0.0395345923569838	-0.38172382933054	0.618	0.667	1
TBC1D8	0.039576381007656	-0.513321127624509	0.789	0.877	1
TAPBP	0.0396060648116182	0.395834845399922	0.776	0.772	1
TPM4	0.0397668669822346	-0.346918858065437	0.658	0.772	1
SERPING1	0.0397803726207872	0.384410819151182	0.171	0.053	1
CDC42SE1	0.0401645893979051	-0.32812409108378	0.434	0.579	1
RETN	0.0402176879801351	-0.984730203552963	0.053	0.158	1
RESF1	0.0402551710610142	-0.259672725563833	0.145	0.281	1
TPM3	0.0403017869413243	-0.254759828813062	0.961	0.947	1
KDM6B	0.0415771781746472	-0.36551727633858	0.25	0.404	1
PRPF8	0.0420564110718603	-0.373286455204337	0.408	0.509	1
IL12B	0.0421172599460503	0.591769503008126	0.197	0.07	1
HSDL2	0.0423098327628521	-0.311916576607222	0.25	0.421	1
HINT3	0.0425885024197379	-0.257432857011584	0.263	0.404	1
RELL1	0.0428755886793101	-0.3827755845638	0.5	0.649	1
ENY2	0.0430777162325082	0.271211006485874	0.789	0.649	1
PTBP3	0.0433458291956432	-0.322715761009397	0.75	0.86	1
RNF121	0.0433606869920444	0.320261365672579	0.487	0.316	1
ENSMMUG00000002075	0.0436904375665896	0.538743187799433	0.539	0.368	1
YPEL5	0.043786508229668	-0.473800922757302	0.461	0.596	1
ABHD12	0.0439524655706381	0.399809432944908	0.447	0.281	1
UCP2	0.0443263983495421	0.517723188377426	0.882	0.737	1
PSMA4	0.0446151293864039	0.304181306603612	0.632	0.561	1
ACP5	0.0446702961998794	-1.08179673170033	0.118	0.246	1
RPL4	0.0447020863287255	-0.291035715354898	0.947	0.965	1
ENSMMUG00000006397	0.0447653492666383	0.647025691413326	0.645	0.561	1
PTPN2	0.0450571376069253	0.322724796269595	0.842	0.702	1
LIMS1	0.045447576015472	-0.308044743994115	0.658	0.737	1
IFNGR1	0.0459086204939125	-0.280136833981502	0.553	0.702	1
NDUFB7	0.0462939947637026	-0.379216578800755	0.539	0.649	1
RPL23A	0.0469239409294659	0.270318426793529	0.961	0.947	1
DCP2	0.0470556047664573	-0.254282609196696	0.224	0.351	1
MGAT4B	0.0473989325767283	0.258155656815731	0.158	0.053	1
KLF10	0.0476994929626528	-0.374814255752751	0.421	0.544	1
H1-2	0.0477095527961978	-0.357890162123633	0.145	0.281	1
MRPS36	0.0479470430827643	0.350506165735537	0.539	0.404	1
USO1	0.047968254433027	-0.266960468528928	0.513	0.649	1
NCSTN	0.048022929476676	0.277925615803319	0.342	0.193	1
CLEC4A	0.0481432585752367	-0.489703515459059	0.224	0.368	1
GMIP	0.0483396087650597	0.352154639183463	0.408	0.263	1
EP400	0.0484329525713327	-0.262883564835419	0.105	0.228	1
BCCIP	0.04846802961077	-0.260881180821864	0.382	0.544	1
SEC63	0.048494791086503	0.318677772322818	0.329	0.193	1
PTTG1IP	0.0495868948718168	-0.332064303843209	0.474	0.632	1
YTHDC1	0.0496307945822604	0.314013346703175	0.553	0.386	1
STK17B	0.0507852925623292	-0.324173678452826	0.224	0.368	1
TNFRSF1B	0.050786806177857	0.55466929770738	0.855	0.737	1
ENSMMUG00000054038	0.0508436174952119	0.261651722172172	1	1	1
CD83	0.0508436174952119	-0.321803363611666	1	1	1
STAT3	0.0509347930477523	0.266216048356932	0.645	0.491	1
ATXN7L3B	0.050935007587751	-0.251414489861223	0.461	0.579	1
RGS10	0.051176037925786	0.394289987518986	0.737	0.561	1
CINP	0.0512368821196767	0.326110111930189	0.382	0.228	1
EIF3A	0.0514593536872099	-0.320502865356	0.658	0.754	1
RAB11B	0.0517062052765708	0.252482542863469	0.474	0.298	1
RPS14	0.0522057672564186	-0.263207120284163	0.987	0.982	1
CAMTA1	0.0524073239692345	0.29439676521891	0.5	0.351	1
ABCB7	0.0525675901276398	0.259210627641847	0.276	0.14	1
ETFB	0.0525738104625579	-0.304907876405481	0.395	0.526	1
DAZAP1	0.0526928961272541	0.325909033153799	0.868	0.842	1
MBNL2	0.05370230809479	-0.255874804405205	0.132	0.246	1
PRRC2A	0.05435880751003	-0.261641621037373	0.408	0.491	1
NCKAP1L	0.0543913752044793	0.291647584927576	0.645	0.544	1
ENSMMUG00000010266	0.0544056574919382	-0.256726995319274	0.632	0.842	1
BCL3	0.0546429760374947	0.274013218138662	0.592	0.386	1
H2AFJ	0.0548442715004979	-0.322454130829391	0.553	0.684	1
CACYBP	0.0551959820750069	-0.392919190323975	0.658	0.825	1
ACKR3	0.0552889117087155	0.3280060592766	0.132	0.035	1
UBE2E2	0.0556812703644417	0.343673777438046	0.513	0.368	1
SUPT4H1	0.0559335286229024	-0.287435503107932	0.684	0.754	1
VASP	0.0560216598895097	-0.382057490730074	0.447	0.561	1
ENSMMUG00000023553	0.0562345383208391	0.420197806052741	0.539	0.404	1
SMCHD1	0.0563790440524585	0.340837532491921	0.342	0.193	1
ITGB2	0.0567519711802616	-0.562140141335055	0.224	0.351	1
RNASE6	0.0567519711802616	-0.61904198004667	0.224	0.351	1
AHCTF1	0.0568769997804613	-0.266305599941615	0.171	0.298	1
MRPL13	0.0570054953910908	0.251949748854252	0.329	0.193	1
ENSMMUG00000042343	0.0570125728879316	-0.691169192981984	0.026	0.105	1
PRKCSH	0.0583622300533041	0.263252058926364	0.5	0.333	1
DDB1	0.0591735812407963	-0.268075607460198	0.289	0.439	1
EMP3	0.0592193512552107	0.457917564974955	0.868	0.877	1
RAMP2	0.0595245954879263	-0.514679345325096	0.447	0.596	1
ENSMMUG00000017297	0.0596705159040356	0.259714023261147	0.316	0.175	1
NDUFB10	0.0602874669045872	0.343910098351159	0.5	0.386	1
PAOX	0.0602901839283218	0.3320194162845	0.579	0.439	1
ENSMMUG00000058755	0.0607234446374769	-0.309781551672631	1	1	1
TRADD	0.0612328456677171	0.270759377690206	0.553	0.368	1
EIF3K	0.0615159000509889	-0.268718206297242	0.855	0.947	1
C1H1orf54	0.0615426692367911	0.372392752080068	0.184	0.07	1
NSA2	0.0616616292942178	-0.374780194965467	0.842	0.895	1
MAT2A	0.0622528663745443	0.385681449636324	0.5	0.351	1
H4C8	0.062317135553581	-0.496117976004514	0.355	0.474	1
COPB2	0.0627598795198391	0.259928830084724	0.434	0.281	1
RAB30	0.0627947392652274	-0.329163166083165	0.539	0.649	1
IL15RA	0.0634908496473914	0.316568092234798	0.368	0.246	1
CXCL8	0.0636465542583161	-0.621511936904093	0.039	0.123	1
MAP1LC3B	0.0642281495843708	0.336524641084574	0.842	0.754	1
HSPA4	0.0650350987328571	-0.296682323231864	0.526	0.632	1
ATP6V1A	0.065122661375218	0.540582665035185	0.5	0.351	1
TMEM147	0.0652794634359021	0.324170515106265	0.711	0.596	1
CFP	0.0656236729324166	-0.354432844964739	0.171	0.316	1
LLPH	0.0657921182645776	0.280165747292715	0.539	0.386	1
BPTF	0.066201069303001	-0.352705088107986	0.539	0.649	1
CKLF	0.0666435526897616	-0.601996806347586	0.158	0.281	1
MSMO1	0.0667138266916547	-0.515335517616424	0.289	0.386	1
AKAP1	0.0670492552458994	-0.293512832972443	0.092	0.193	1
KCTD12	0.067595944076834	-0.277782449341028	0.158	0.281	1
PM20D2	0.0678975790275726	0.309689758346812	0.974	0.895	1
ERH	0.0686424036629929	0.263645462256228	0.632	0.474	1
HCST	0.0686583692772399	0.528373118181769	0.395	0.263	1
ENSMMUG00000056309	0.0692319897775604	0.257483928355004	0.197	0.088	1
ZNF483	0.0693675430056675	0.34361073987322	0.605	0.509	1
BATF	0.0695170185775338	0.61052883110988	0.408	0.281	1
PEA15	0.0695330705562943	0.305032566811147	0.763	0.649	1
ATXN2	0.0701651607266206	-0.269067240746634	0.197	0.316	1
DNAJB1	0.070226420601851	-0.577568427774122	0.5	0.596	1
STK38L	0.0703591788116368	0.274816448972715	0.197	0.088	1
NFKBIA	0.0707135059770998	-0.388693329938387	0.987	0.965	1
DAD1	0.0709062660057826	-0.335206022192062	0.526	0.596	1
RIOK3	0.0709304786765906	-0.359146586289565	0.474	0.596	1
DAZAP2	0.0715844001503595	-0.313823408268398	0.816	0.877	1
CD40	0.0715844001503595	0.63453595951856	0.842	0.842	1
ENSMMUG00000021460	0.0724141634721643	0.431802964702115	0.447	0.333	1
ENSMMUG00000001894	0.0731003722193309	-0.373347893791453	0.303	0.404	1
RACK1	0.0732299494878244	-0.304450708544464	0.987	0.982	1
ENSMMUG00000039360	0.0735262816030352	0.41781640010134	0.697	0.526	1
NPR1	0.0736920448798059	-0.284689136072226	0.053	0.14	1
ENSMMUG00000050257	0.0738313742146528	0.281023966911791	0.197	0.088	1
COX1	0.0743310424047418	-0.289957922536885	0.987	1	1
TXNIP	0.0743793923814217	-0.724324023966014	0.605	0.667	1
OMA1	0.0751220371584149	-0.303362388271036	0.066	0.158	1
SHKBP1	0.0752147850261414	0.265042783777911	0.513	0.368	1
PNISR	0.0752911790023243	-0.253383577832438	0.592	0.807	1
ENO1	0.07544115165455	-0.263594584118772	0.987	0.947	1
LHPP	0.0754479516653574	0.347914054869658	0.237	0.123	1
RSL24D1	0.0755571280159148	-0.312962244548268	0.632	0.789	1
SPG21	0.0758874777679937	-0.36959615013282	0.342	0.456	1
GNAO1	0.0760277743512846	-0.313599473083349	0.118	0.228	1
ATP2B1	0.0770061483975577	-0.387599150041404	0.368	0.474	1
ENSMMUG00000022874	0.0770428583388191	0.307702775278298	0.882	0.772	1
ACTN1	0.0772174733876036	-0.286351279219782	0.421	0.561	1
ENSMMUG00000045123	0.077536151339424	0.27453567067829	0.829	0.702	1
EIF4G1	0.0779615859246419	-0.29079552715277	0.474	0.596	1
LAIR1	0.0781778144450359	-0.252655910214778	0.171	0.298	1
CST6	0.0782256532493324	-0.556070710660184	0.053	0.14	1
TRAFD1	0.0783193602033199	0.301814804450225	0.763	0.596	1
TRIR	0.0786608835334327	0.281315167980693	0.566	0.386	1
ORAI1	0.078677601020668	-0.293790327309723	0.105	0.211	1
TUBA1C	0.0791969006966621	0.586281665645658	0.711	0.632	1
FCGR2B	0.0792801038911557	-0.493874489619186	0.092	0.193	1
ENSA	0.0795121599421696	0.377600708026691	0.737	0.702	1
SEM1	0.0796325991402044	0.266776617439079	0.974	0.93	1
SERTAD3	0.0797120776669281	0.264054117940741	0.553	0.386	1
TGOLN2	0.0800701707322167	0.32607361407339	0.618	0.509	1
EIF3M	0.0807911393230207	-0.284164852914922	0.645	0.719	1
TRAPPC5	0.0808905361315281	-0.259810484029389	0.539	0.614	1
CUL1	0.0811236647306052	0.355665053712005	0.711	0.544	1
TRAPPC1.1	0.0811843601936103	-0.258815013806375	0.434	0.561	1
VRK2	0.081379634591386	0.320732556433108	0.421	0.281	1
DENND4A	0.0822769333176281	-0.427683587302964	0.592	0.684	1
MVP	0.0826409226206189	0.295982219104943	0.895	0.895	1
GPX1	0.0831397050549107	0.615630814156464	0.539	0.404	1
RABGAP1	0.0836754383602203	0.251199772536806	0.184	0.088	1
CCDC88A	0.0839096857963245	-0.434625274382743	0.737	0.789	1
NABP1	0.0841911025786174	0.289948176613928	0.421	0.281	1
NMT1	0.0846447520861811	0.352186700550329	0.605	0.456	1
ENTPD1	0.0857050377245699	-0.384023744646061	0.276	0.386	1
IDH2	0.0864049868178888	-0.3450462284612	0.474	0.579	1
PHIP	0.0864734496792578	0.298573523684583	0.697	0.544	1
C1H1orf162	0.0866729108992806	-0.332631597098407	0.197	0.298	1
MGST3	0.0875666446368433	-0.288299805210821	0.697	0.772	1
MACF1	0.088432111335526	-0.356585303191094	0.263	0.368	1
DDX17	0.0891132013766223	-0.279822776274642	0.697	0.789	1
TFG	0.0893027691255379	0.265393889620766	0.513	0.351	1
FAM234A	0.0903653730064453	0.276445887366144	0.316	0.193	1
COX6B1	0.0908653574226856	-0.25534348736706	0.895	0.842	1
ACSL1	0.0909243609362742	0.471741045604323	0.434	0.298	1
ENSMMUG00000000729	0.0910480764386335	0.257528321124452	0.211	0.105	1
MX2	0.0913646100678023	0.572816744516573	0.316	0.211	1
ADAR	0.0914522883310314	0.269943559995569	0.5	0.404	1
PVR	0.0914873507484857	-0.286283010483525	0.211	0.333	1
FGFR1	0.0919674356554907	0.466221794488185	0.224	0.123	1
EDF1	0.0927245043460851	0.294762356629681	0.895	0.877	1
SLC43A3	0.0940889265056456	0.489878803659469	0.539	0.456	1
ENSMMUG00000064773	0.0951227748864476	0.300231943417722	0.395	0.281	1
ARGLU1	0.0951693401344958	-0.289456962600945	0.645	0.772	1
NIN	0.0961648496594556	-0.319131563718871	0.408	0.474	1
RNF103	0.0961763189775371	0.3281128992805	0.474	0.351	1
GCC2	0.0961894084131431	-0.295442012262911	0.289	0.421	1
ABCF1	0.0964158666852848	0.301747500388481	0.724	0.579	1
RNASET2	0.0970201583814111	-0.732627983498097	0.368	0.456	1
HSPB1	0.0972676401076248	-1.59207834349495	0.145	0.263	1
ITSN2	0.0973480736340436	-0.268829646028856	0.618	0.719	1
ENSMMUG00000045446	0.0975423199836615	0.308555157666903	0.276	0.175	1
CD52	0.0980542187258637	-0.387748065385395	0.355	0.474	1
HIST1H2AC	0.0989683745896466	-0.354995767385856	0.566	0.684	1
DYNLL1	0.099257188453521	-0.320163787750514	0.789	0.86	1
NEK6	0.0996153085198505	-0.36601383797439	0.421	0.526	1
IRF7	0.0998050124340759	0.378308200951508	0.263	0.158	1
CHORDC1	0.0999968083331308	-0.494672909828952	0.355	0.456	1
PSMB6	0.100303922051991	0.258660969068974	0.882	0.842	1
SUZ12	0.103478974168923	0.329859819431729	0.342	0.211	1
NUCB1	0.103577544656493	0.331303806865336	0.671	0.509	1
RAB7B	0.10430429873323	0.71709311283912	0.408	0.316	1
ZYX	0.104535036859075	0.346334657523223	0.737	0.579	1
SHMT2	0.105253852496509	-0.273038025342088	0.408	0.509	1
XPO1	0.105253852496509	0.264463767982111	0.5	0.386	1
DEK	0.106040284370311	0.331289074404294	0.789	0.684	1
PFDN2	0.108114826077664	-0.283395332172597	0.618	0.702	1
PRDX5	0.108865708955005	-0.284370297822331	0.658	0.789	1
RNF144B	0.108995426487322	0.299418442122035	0.184	0.088	1
RCAN3	0.109212267102906	0.267347191983139	0.263	0.158	1
NDUFB2	0.109908366407149	-0.265471962392876	0.895	0.947	1
UQCRH	0.110321713966734	-0.251304459595989	0.842	0.842	1
IRF2BP2	0.111023481254934	-0.319640865252243	0.184	0.281	1
TPD52	0.112372815702946	-0.264397563631483	0.145	0.246	1
TRAF1	0.112986801677493	0.368516590723245	0.737	0.684	1
GNB2	0.113402798174224	0.290609649642359	0.829	0.86	1
AQP3	0.113942349831933	-0.41847067424099	0.211	0.316	1
SHARPIN	0.115231121062662	-0.317138952767817	0.421	0.491	1
DAAM1	0.116334019697441	0.371803009090404	0.434	0.298	1
ADAP2	0.116340848473428	-0.272510323409826	0.263	0.368	1
ENSMMUG00000048644	0.117514974237501	-0.284659797461263	0.395	0.474	1
STIP1	0.117658944284011	-0.256799416883118	0.697	0.825	1
SEC61G	0.118419848847541	-0.280113300812313	0.829	0.912	1
UBE2Q2	0.12352512610201	-0.269778481589158	0.289	0.404	1
ITGA1	0.124240889880058	-0.270569020287403	0.053	0.123	1
GRPEL1	0.125509428654037	-0.250143902178458	0.303	0.386	1
MRPS33	0.125521446752709	0.253684058051171	0.474	0.351	1
SNRPD1	0.126269880976422	0.257697158699199	0.566	0.456	1
STAC3	0.126647591125178	0.271193284650763	0.526	0.404	1
NRP2	0.126945258717068	-0.739138183439589	0.474	0.526	1
COA1	0.128427227606334	0.356519411170695	0.237	0.14	1
DRAM1	0.131621276785192	0.517999305869942	0.618	0.526	1
CCL19	0.131915659925834	0.397665436259703	0.105	0.035	1
SAMD4B	0.132717487704276	-0.29434922550953	0.197	0.281	1
FBXW5	0.133196012262984	0.255992158059681	0.487	0.333	1
RBX1	0.133334732265814	-0.262029784668241	0.816	0.877	1
GINM1	0.133370428883874	0.277802305828724	0.461	0.333	1
ANKRD12	0.133686461876331	0.289027025981807	0.684	0.561	1
GSTA1	0.133837139974561	-0.379912656587393	0.053	0.123	1
AKR7A2	0.134942059800815	-0.262100104149221	0.197	0.298	1
CFD	0.135115928486845	-0.664727764676131	0.145	0.246	1
HINT2	0.135244797029484	0.456195289114368	0.211	0.123	1
APPL1	0.136383733700002	-0.362206121614296	0.75	0.789	1
IGKC	0.136523444667814	-0.260438222017397	0.763	0.895	1
AHSA1	0.136562376846552	-0.299820211590834	0.421	0.526	1
EIF2AK2	0.137093668054752	0.277623993869765	0.105	0.035	1
PTGES3	0.138053416196705	-0.321234661456546	0.855	0.947	1
POGZ	0.138299161135461	-0.267322936641038	0.237	0.333	1
ENSMMUG00000052792	0.138799441358735	0.318392461559195	0.618	0.509	1
ENSMMUG00000057434	0.139364858318728	0.459149721351034	0.342	0.228	1
AK3	0.139392893409322	-0.316179238215835	0.211	0.298	1
FLT3	0.140205289842416	0.273264839986025	0.382	0.263	1
ENSMMUG00000012749	0.140634558027934	-0.630625137764548	0.092	0.175	1
PSMA6	0.140968228945722	0.265528679948032	0.75	0.667	1
VSIR	0.144123281514168	0.511153207590795	0.421	0.316	1
ENSMMUG00000049722	0.14481371753622	0.3331006126928	0.526	0.439	1
CCDC50	0.147449049523034	0.49927581395338	0.658	0.632	1
RARRES1	0.147723643509842	-0.498874095175125	0.237	0.333	1
NBN	0.148140458708766	0.287116407519198	0.539	0.456	1
MAMU-F	0.15043285145005	0.345010254556585	0.684	0.649	1
CD200	0.152198328400618	0.571403416385588	0.382	0.316	1
BLVRA	0.153051571353859	0.268165890040808	0.447	0.316	1
HCLS1	0.154082301865646	-0.348189007291495	0.632	0.754	1
PRELID1	0.15510429731734	-0.290353529316116	0.513	0.596	1
PTGS2	0.155673155777098	-0.760699824431372	0.079	0.158	1
PLAC8	0.155986614179728	0.70921878282673	0.461	0.316	1
EPSTI1	0.156194550919701	0.280016328970918	0.789	0.632	1
EXOC4	0.163701932534668	0.258452066094066	0.342	0.246	1
SGTA	0.165106323472986	0.264817842774122	0.382	0.263	1
MESD	0.165535864055002	-0.448568845713899	0.474	0.579	1
PAPSS2	0.165891835990799	0.366225771034806	0.184	0.105	1
PREX1	0.16601143656953	-0.307092657563313	0.395	0.456	1
ARHGAP30	0.167277344075835	0.336013999409674	0.382	0.281	1
AKR1B1	0.169007934670244	-0.274988500941788	0.539	0.632	1
NUDC	0.170233797117002	-0.397797767722166	0.645	0.719	1
HCK	0.170354049207127	-0.358128397012515	0.408	0.509	1
SCGB3A1	0.172651842309126	-0.281600513327517	0.184	0.281	1
CCL22	0.172858007768946	-0.672835565688772	0.724	0.789	1
ENSMMUG00000021075	0.173217493375891	0.265944991785684	0.921	0.947	1
ROCK1	0.174234639354354	-0.296267443164126	0.5	0.632	1
PTPRCAP	0.174291185026147	0.494317603384229	0.118	0.053	1
LIG1	0.174291185026147	0.27963795434887	0.118	0.053	1
SOCS3	0.175200565813134	0.275513399062255	0.526	0.368	1
LAP3	0.177629073763068	0.291136967810742	0.974	1	1
ND5	0.177798304215354	-0.443879845027848	0.737	0.86	1
COMMD7	0.178313972334755	-0.25313915108515	0.368	0.474	1
MAMU-DOB	0.179662131004243	0.328225940173102	0.526	0.474	1
MS4A6A	0.181326131330887	0.439975270822862	0.342	0.246	1
P2RY8	0.184992242260313	-0.286075643339216	0.263	0.333	1
AMZ2	0.185561149295152	0.276760093747624	0.789	0.667	1
MXD1	0.186570716104043	0.425204700785826	0.461	0.386	1
BST2	0.187051570015387	0.273770324084151	0.737	0.667	1
IRF8	0.187640383810774	0.668193889142724	0.684	0.649	1
PPP1R18	0.188616255934114	0.296019813906342	0.697	0.614	1
SPART	0.190403229092848	0.35153134508286	0.382	0.316	1
S100A6	0.190509351168354	-0.377492720850228	0.803	0.93	1
ENSMMUG00000017890	0.198526740377201	0.263019347172531	0.579	0.509	1
DHRS7	0.199089944303883	-0.343309805361304	0.224	0.298	1
MAP4	0.200178585609999	0.32714948604272	0.447	0.351	1
BATF3	0.202700847654557	0.320637639334309	0.487	0.421	1
TNFRSF9	0.202812912286514	0.26321139484033	0.158	0.088	1
CALU	0.207124428882772	-0.296256133669273	0.289	0.368	1
GPCPD1	0.208857295300674	0.415550186903885	0.658	0.561	1
WDR48	0.209056494548008	-0.283160823321493	0.224	0.316	1
NDUFV2	0.209697270850813	0.263327564552732	0.711	0.596	1
NPC2	0.210241775854966	0.271654864089764	0.724	0.649	1
GMFG	0.211753692813651	-0.37385456209537	0.474	0.526	1
THEMIS2	0.211799123382978	-0.283757649622927	0.605	0.702	1
SGK1	0.212482528812964	-0.295086069577583	0.421	0.526	1
DNAJA1	0.213200907150836	-0.304311532168929	0.868	0.877	1
PLA2G2D	0.215235932914943	0.526342055625227	0.184	0.105	1
RAMP1	0.2163764257801	-0.590388722327603	0.855	0.86	1
CEP85	0.218847744020331	0.259088814867997	0.711	0.614	1
LILRA3	0.219273521780653	-0.779265940691404	0.276	0.351	1
TKT	0.219279012823546	-0.262836477037885	0.579	0.632	1
APOBEC3A	0.219671568466702	0.375362207668967	0.224	0.14	1
NCOA4	0.221491268729686	0.422870852139728	0.684	0.579	1
GPBP1L1	0.221758312392556	0.253226622902043	0.368	0.298	1
CYP27A1	0.222015188601096	-0.321512816309281	0.197	0.281	1
SWAP70	0.222697259230576	-0.299636108957825	0.829	0.825	1
TSC22D3	0.222797789276239	-0.513012745986779	0.329	0.404	1
IDH1	0.22366273088701	0.497667636864088	0.474	0.404	1
FOS	0.224004245319552	-0.532592363158884	0.526	0.596	1
PRRC2C	0.224330778610554	-0.268251151153747	0.803	0.772	1
ENSMMUG00000063725	0.225864135229549	-0.400695262079042	0.092	0.158	1
ENSMMUG00000019939	0.226948911601118	-0.522289095674822	0.053	0.105	1
AHNAK	0.230037852019147	-0.438565263579825	0.553	0.667	1
CXCR4	0.23117408386655	0.300436765649241	0.553	0.456	1
ARID1B	0.235305969131216	-0.260422621460622	0.303	0.386	1
YIF1B	0.23646135910568	-0.267627629949515	0.382	0.439	1
EAF2	0.236951154741113	-0.263557649788551	0.237	0.316	1
INSIG1	0.240720049657471	-0.283973700650113	0.329	0.439	1
CD68	0.241217751369551	0.274146370377633	0.526	0.474	1
CANX	0.24246362516467	-0.291071058319616	0.645	0.737	1
VAT1	0.242662265486903	0.301834268560294	0.579	0.526	1
LYZ	0.245996989662709	-0.395726308073444	0.803	0.86	1
HMGCR	0.246410919125755	-0.371160290845239	0.145	0.211	1
HMGN4	0.246521363737314	0.266678192053433	0.579	0.526	1
RTCB	0.247662417668786	0.305260376623105	0.513	0.421	1
REEP5	0.25268415123606	0.371649893224073	0.553	0.509	1
ACTR3	0.252833200933131	0.254862848882025	1	0.947	1
CLNK	0.254637385210671	0.363323553838578	0.25	0.175	1
ENSMMUG00000021539	0.256143625236857	-0.257218308107605	0.316	0.368	1
IL10RA	0.257477452562626	0.256023581167452	0.671	0.614	1
MAP3K14	0.260421849160266	0.25259337420131	0.697	0.632	1
IFI35	0.260684865211314	0.2864609655447	0.553	0.456	1
CALCRL	0.262847022552404	0.309586215163596	0.329	0.421	1
CTSB	0.264281535071708	0.361018511916718	0.947	0.93	1
AXL	0.272869338699707	-0.444446078870839	0.329	0.386	1
SNRNP200	0.275089063279833	-0.299909566391695	0.395	0.474	1
SOD2	0.275240448450374	0.432970015045564	0.868	0.807	1
SAMSN1	0.276594347158157	0.339865798415601	0.684	0.684	1
SPTY2D1	0.281681543815669	0.256536057900956	0.289	0.211	1
KRIT1	0.283049753046463	-0.526212849703997	0.447	0.561	1
AIF1	0.284002540219258	-0.310756334086729	0.382	0.439	1
EGR1	0.287427122609629	-0.261256630150789	0.132	0.193	1
FTH1	0.288395138070989	-0.492331807081307	0.987	1	1
UBD	0.293055579619179	0.592107922145205	0.237	0.158	1
FKBP4	0.294374092584759	-0.546471766826486	0.329	0.386	1
MICU1	0.296871610923844	0.250031023150846	0.303	0.228	1
SYK	0.29861145008795	0.25353651965204	0.526	0.509	1
GADD45A	0.299587447448349	-0.417082639133964	0.342	0.421	1
NRIP1	0.300404475411173	-0.272598068620296	0.513	0.579	1
ENSMMUG00000061959	0.303966216794259	0.551975219172122	0.184	0.123	1
MRPS6	0.305388731266545	-0.59020240122517	0.5	0.544	1
GIMAP4	0.310237678245638	0.293808162898787	0.118	0.07	1
APP	0.310619691935557	-0.250531793496204	0.618	0.632	1
MOB4	0.311369056587764	0.319246008981157	0.632	0.561	1
SLC1A5	0.313114735276988	-0.262028947351592	0.118	0.175	1
TNFAIP3	0.331447006469698	-0.327231322707137	0.618	0.614	1
S100A4	0.335583910817071	-0.383640415792729	0.316	0.368	1
CORO1A	0.336953354657668	0.264482096755792	0.645	0.526	1
H1-3	0.344961561873749	-0.378161474233124	0.105	0.158	1
WDR74	0.346300357883104	-0.363175782156648	0.434	0.491	1
BAZ1A	0.348835096291468	0.372593426208232	0.724	0.737	1
ENSMMUG00000005959	0.354059867990833	0.401519270946778	0.303	0.263	1
PLP2	0.354286938122117	-0.274388137433268	0.316	0.351	1
CLIC1	0.354889069262332	-0.40601419797272	0.684	0.632	1
ADIPOR2	0.362358840181196	-0.27579571064943	0.382	0.456	1
WWC2	0.370171477443146	-0.250797703177689	0.184	0.228	1
NCOA7	0.372968261143006	-0.364219040096863	0.697	0.772	1
CXCL3	0.373710009389075	1.07082615176888	0.105	0.158	1
ENSMMUG00000004441	0.376497623531174	0.25931376674737	0.947	0.965	1
FAM172A	0.378531778256729	-0.28894808719855	0.211	0.263	1
GLIPR2	0.378725178206604	0.255223395411396	0.526	0.509	1
ENSMMUG00000059289	0.38769975860711	-0.252479910302917	0.487	0.526	1
ENSMMUG00000055690	0.399000084621132	1.08671502213965	1	1	1
TUBB	0.401273568499161	0.265712184942991	0.895	0.895	1
ARHGAP22	0.401934792212007	0.39401177812748	0.434	0.404	1
PELI1	0.409033672688841	-0.509809952354757	0.421	0.456	1
MPEG1	0.411226615298484	0.257877804551876	0.211	0.281	1
ENSMMUG00000028699	0.421216389559125	-0.332298722998228	0.447	0.509	1
GPR183	0.430554261807877	-0.372103755603653	0.618	0.684	1
CAPN2	0.443396369033474	0.302255863902966	0.382	0.316	1
MSC	0.450401057081517	0.396834432945298	0.105	0.07	1
NFE2L2	0.470167696438959	0.250933011551729	0.724	0.649	1
GNA13	0.477179514497857	0.273207885871353	0.513	0.421	1
FGD2	0.485302594727103	0.429268343459302	0.342	0.298	1
ATP6V1FNB	0.487956500951376	0.286509086098062	0.908	0.93	1
ENSMMUG00000062077	0.490935665360931	0.273538059391164	1	1	1
GPNMB	0.492533806772697	1.56694782165429	0.171	0.228	1
CSRNP1	0.496413683543397	-0.340450710087161	0.605	0.579	1
DUSP2	0.508572608265528	-0.312960067711517	0.368	0.386	1
PEBP1	0.524495175001378	-0.261328879837593	0.75	0.772	1
DYNLRB2	0.536017176677408	-0.312684533249559	0.092	0.123	1
FTL	0.575121732835914	0.428143511145986	0.789	0.737	1
DTX2	0.598928907943686	0.277001289959075	0.276	0.263	1
SERPINB9	0.606973949448942	0.344973027415178	0.605	0.596	1
MAP3K8	0.613055705032579	-0.257879109478093	0.566	0.526	1
DNASE1L3	0.620675082381506	0.350840588472599	0.132	0.105	1
LAMP1	0.632444349761049	0.389035737615916	0.579	0.526	1
PYCARD	0.641050048650679	-0.401429072589074	0.276	0.281	1
FN1	0.645342794305822	-0.423821909210517	0.158	0.175	1
NPC1	0.650599930467633	-0.332193500164059	0.197	0.211	1
PLAU	0.66054425959175	-0.677758337223256	0.158	0.175	1
SERPINB1	0.661629637556453	0.473713409492476	0.526	0.561	1
VAMP8	0.683542218797368	-0.464270837056779	0.539	0.456	1
ZFYVE26	0.691523838597416	0.365012807666197	0.316	0.333	1
TGFBI	0.706974474801604	-0.910657398768747	0.158	0.175	1
MT1E	0.723368592312178	-1.20645852081411	0.342	0.368	1
LILRB4	0.74718118610499	0.335785122534977	0.145	0.175	1
CST3	0.758313785530738	0.750936522463025	0.789	0.877	1
SC5D	0.75897206524724	-0.261384501902733	0.224	0.246	1
DST	0.767882862855854	-0.312548836707922	0.434	0.386	1
TIMP1	0.7960449231881	-0.953339632849277	0.461	0.404	1
ATP1B1	0.805563636124735	-0.27156323580077	0.263	0.246	1
KYNU	0.815277890697634	0.27201792561242	0.618	0.632	1
TIGAR	0.825246697484758	0.310363567017673	0.474	0.544	1
MT2A	0.825633853795441	-0.808953097244209	0.421	0.421	1
C1QB	0.839519282026237	0.365994144558432	0.224	0.246	1
SEC23IP	0.902709102967335	0.298898125327397	0.329	0.333	1
MYADM	0.922958664782973	0.27904988706979	0.158	0.158	1
PIKFYVE	0.987275527140635	-0.283463730238333	0.211	0.211	1
APOC1	0.989450211588083	-0.42806640548279	0.368	0.351	1
