# Supplementary material for: mRNA-1273 vaccination protects against SARS-CoV-2–elicited lung inflammation in nonhuman primates
Source: JCI Insight. 2022 Jul 8;7(13):e160039. doi: 10.1172/jci.insight.160039 (PMC9310526; doi:10.1172/jci.insight.160039)
Supplement: Supplemental data set 1 [file jciinsight-7-160039-s122.zip › DEG_analysis/Mig.DC_markers_D2.csv]

	p_val	avg_log2FC	pct.1	pct.2	p_val_adj
ENSMMUG00000058167	3.437812513103e-28	-2.93073954067781	0.1	0.717	6.15815355472141e-24
ISG15	5.75822796106191e-27	4.30515584088654	0.988	0.283	1.03147137466502e-22
RPLP1	7.5718957061054e-27	-1.82201760680387	0.965	1	1.35635367783466e-22
ISG20	5.2529524607374e-26	3.39213444436496	0.954	0.132	9.4096137429189e-22
IFI6	1.30190192739974e-24	3.08875994954151	0.996	0.566	2.33209692255116e-20
APOL2	5.24826488798549e-24	2.85201876505746	0.954	0.415	9.4012168938484e-20
MX2	1.13613544917935e-23	2.66744827660905	0.935	0.189	2.03515943011497e-19
MX1	4.11000383134253e-23	2.51384275758064	0.981	0.415	7.36224986308388e-19
RPS18	1.49224018717463e-22	-1.73276334032579	0.962	1	2.67304984728591e-18
ENSMMUG00000005593	1.59611409493726e-22	-1.53970211696887	1	1	2.85911917826112e-18
EEF1A1	1.79051784327804e-22	-1.32074766140419	1	1	3.20735461266395e-18
MAMU-E	3.33356238270212e-22	1.40922088598084	1	0.943	5.9714102961343e-18
IFI27	3.408443598887e-22	4.30984273977502	0.862	0.057	6.10554501868628e-18
ENSMMUG00000014786	2.55681782634348e-21	-1.64660435629921	0.631	1	4.58002777232908e-17
PSMB9	3.32849246925832e-21	1.53325166235951	0.992	0.811	5.96232856018243e-17
PSMB8	2.03981213077714e-20	1.64119513977642	0.985	0.887	3.65391546986108e-16
STAT1	4.8773291336181e-20	1.58299358055216	0.981	0.528	8.7367596770501e-16
ENSMMUG00000020073	2.15035513163555e-19	-1.36309445047752	0.977	1	3.85193114729876e-15
ENSMMUG00000052293	2.28552060990072e-19	1.528034267327	1	0.981	4.09405306851517e-15
GBP3	5.84590698532467e-19	2.59044770704267	0.931	0.321	1.04717731828121e-14
BST2	7.45891173616524e-19	2.21999818061341	0.915	0.547	1.33611485929928e-14
PLAC8	9.70583418621234e-19	2.90095892635083	0.896	0.283	1.73860607777622e-14
OAS2	1.35622750956268e-18	1.7304664006469	0.854	0.132	2.42941033787962e-14
ENSMMUG00000054038	3.71443752886679e-18	1.19743993711762	1	0.981	6.65367194545907e-14
IFI44L	5.2138912320305e-18	1.58099128813851	0.815	0.132	9.33964336393624e-14
NAPA	7.09899211788765e-18	1.47493834703411	0.958	0.547	1.27164245807721e-13
HERC5	1.1716363157066e-17	1.84940456162299	0.808	0.113	2.09875213232523e-13
CD1B	1.20318652648593e-17	-1.71157014865693	0.035	0.415	2.15526802489426e-13
RPS6	1.20638273537581e-17	-1.03521386518283	0.992	1	2.16099339387868e-13
ENSMMUG00000064139	1.88460075980059e-17	0.978389889424227	1	0.981	3.3758853410308e-13
ENSMMUG00000003272	2.19872555633695e-17	1.58515733693545	0.815	0.151	3.93857708906639e-13
ENSMMUG00000058325	2.60208668097108e-17	2.15531854427899	0.912	0.849	4.66111787162349e-13
CD38	4.49177155171252e-17	1.94829481326684	0.781	0.094	8.04611038058264e-13
IFIT2	1.03501233590811e-16	2.70162825653085	0.742	0.057	1.8540175973122e-12
IFI16	1.19883160601156e-16	1.58211330620531	0.969	0.566	2.14746705584851e-12
IRF7	1.44751518577989e-16	2.30476462212838	0.827	0.189	2.59293395228752e-12
DHX58	4.88654509914926e-16	1.43659864717222	0.9	0.434	8.75326823610608e-12
CD1E	4.97028804675176e-16	-1.34596307624717	0.012	0.302	8.90327697814642e-12
KCNH7	5.19394922419715e-16	1.76060527021618	0.873	0.34	9.30392124530435e-12
ENSMMUG00000064873	8.30858084105926e-16	2.59394825772895	0.765	0.17	1.48831608605895e-11
UBE2L6	1.47460116622804e-15	1.70451639289327	0.827	0.302	2.64145306906428e-11
ENSMMUG00000045208	1.84162607162523e-15	1.80888822307315	0.981	0.811	3.29890478210227e-11
RPL15	2.17119855956296e-15	-0.990304019024567	0.988	1	3.88926797974514e-11
WARS1.1	3.40305946788865e-15	2.1096960715837	0.946	0.717	6.09590042482893e-11
SUB1	3.46571772630362e-15	1.14293230860546	0.988	0.962	6.20814016312767e-11
CCL17	4.62445852578617e-15	-2.93980933826752	0.112	0.566	8.28379255724077e-11
TMSB10	4.70483840447753e-15	0.998697867051296	1	1	8.4277770339406e-11
RPL32	6.72232903047807e-15	-0.766221841531578	1	1	1.20417079922954e-10
CXCL10	1.01633675989782e-14	2.88016137421889	0.777	0.113	1.82056403800497e-10
SPATS2L	1.40706647671894e-14	1.35709964435377	0.762	0.17	2.52047817974663e-10
UBA52	1.6582054840098e-14	-0.694664455299376	0.996	1	2.97034348350675e-10
PSMA2	1.66525940001673e-14	1.26009575429137	0.95	0.774	2.98297916324997e-10
ENSMMUG00000050257	2.4102389019683e-14	2.13855061353064	0.704	0.132	4.31746094509582e-10
RPS8	3.08380243753399e-14	-0.850381484056784	1	1	5.52401530635464e-10
SLC38A5	3.19393386817165e-14	1.30809763994694	0.665	0.057	5.72129373805588e-10
MYL12B	3.24119953598403e-14	1.01795025379725	0.969	0.925	5.80596072880819e-10
ENSMMUG00000063637	4.11571393162029e-14	-0.781547233516218	1	1	7.37247836571142e-10
ENSMMUG00000050829	4.3596419286868e-14	0.981021659454687	0.996	1	7.80942658685667e-10
OASL	4.6663495320623e-14	1.80114374660681	0.696	0.113	8.3588319167832e-10
RPS26	6.22976252925841e-14	-0.960557381837542	0.996	1	1.11593736186606e-09
PLA2G4C	8.11163979274087e-14	1.6955708032366	0.715	0.132	1.45303803607367e-09
IFIT3	8.91286692037243e-14	1.97311541287853	0.673	0.075	1.59656185144631e-09
RPL10A	9.46092782568388e-14	-0.999487184994427	0.985	0.981	1.69473600141475e-09
PLAAT3	9.51250873259602e-14	1.91336961384485	0.881	0.434	1.70397568926993e-09
DSE	1.00683263575999e-13	1.75464743185565	0.919	0.472	1.80353930043687e-09
IFI35	1.18858897590192e-13	1.16794437353286	0.869	0.358	2.12911943253311e-09
RPS3A	1.32901643998629e-13	-0.79812983030965	1	1	2.38066714894745e-09
FBXO6	1.61535250104853e-13	1.19876409347128	0.896	0.358	2.89358093512824e-09
ND4L	1.62533738078869e-13	-1.20958160049083	0.585	1	2.91146685020677e-09
MAMU-A	1.95827265539339e-13	1.18820674091595	1	1	3.50785380760617e-09
OAS1	2.64556878895374e-13	1.88925000223274	0.619	0.019	4.73900737165284e-09
SEC23IP	3.60429760766024e-13	1.8381365726637	0.665	0.094	6.45637830460179e-09
LAP3	3.75276428289215e-13	0.994055450484117	0.996	0.943	6.72232665994472e-09
RPLP2	4.24433134800913e-13	-0.770425962435556	0.992	1	7.60287074368876e-09
ENSMMUG00000017890	4.63084457432036e-13	1.16634084477933	0.912	0.472	8.29523188598005e-09
PPM1J	5.98478706202222e-13	1.75181025253576	0.788	0.264	1.07205490642004e-08
RPS5	6.96667011063729e-13	-0.863264909130634	0.988	1	1.24793961691846e-08
RPL4	7.35411769605487e-13	-1.04400920124423	0.865	0.962	1.31734310289431e-08
PHF11	7.40079519626606e-13	1.09478544191133	0.738	0.151	1.32570444350714e-08
SP110	7.65417375184459e-13	1.24024064135415	0.854	0.358	1.37109214416792e-08
SYNGR2	8.41175461384144e-13	1.04150276513089	0.996	0.981	1.50679760397742e-08
ENSMMUG00000060858	8.41392535347684e-13	1.26260140755899	0.958	0.849	1.50718644856831e-08
RPS21	8.61837850946572e-13	-0.735545639861498	0.992	1	1.54381014240059e-08
SAMD9L	8.94919287037799e-13	1.24453567701635	0.773	0.189	1.60306891887081e-08
C18H18orf32	1.01469602575253e-12	-0.94546770696987	0.973	1	1.81762499093051e-08
CXCL9	1.37466300215047e-12	2.66287061545475	0.673	0.075	2.46243383575214e-08
LGALS3BP	1.42685186211907e-12	1.56904214054219	0.738	0.226	2.55591974061389e-08
COX2	1.65823665579899e-12	-1.07742920589127	0.942	1	2.97039932153273e-08
EIF4B	2.93328896447711e-12	-1.08271278676099	0.531	0.868	5.25440052206785e-08
ENSMMUG00000062821	3.76938197155245e-12	1.34006492955363	0.681	0.113	6.75209392564191e-08
RNF213	3.79024042020791e-12	1.50311909508487	0.869	0.509	6.78945766471842e-08
ND4	3.90437340538436e-12	-1.01054731732103	0.827	1	6.99390408106501e-08
MRC1	4.2288287690472e-12	-1.19626214526897	0.023	0.283	7.57510097399426e-08
PPIA	4.3507624478187e-12	-0.741370482261929	0.988	1	7.79352077277764e-08
ATP6	4.43994214756714e-12	-1.03071406489181	0.938	1	7.95326836893702e-08
RPS28	6.00659855013792e-12	-0.576351422162258	1	1	1.07596199828621e-07
ATOX1	8.08463893539037e-12	1.09122196615745	0.996	0.925	1.44820137249648e-07
FAU	8.66880118408966e-12	-0.635351219928331	1	1	1.55284235610598e-07
CCL22	8.76757113535131e-12	-1.50385317624191	0.354	0.811	1.57053501747548e-07
RPS23	1.1710759051328e-11	-0.625272861990203	1	1	2.09774826886438e-07
ENSMMUG00000016894	1.17778307833941e-11	-0.827061507421092	0.988	0.981	2.10976282822939e-07
EEF1B2	1.23300473239564e-11	-0.962183147461631	0.931	0.962	2.20868137714032e-07
ENSMMUG00000006463	1.50450465704511e-11	-1.02452098977688	0.742	0.943	2.6950191921649e-07
RPS9	1.56111166628619e-11	-0.715602411969988	1	1	2.79641932781845e-07
COX4I1	1.59670428580028e-11	-0.745933969412875	0.969	1	2.86017638715404e-07
ENSMMUG00000050016	1.7767792869158e-11	1.79040922613195	0.604	0.075	3.18274473665227e-07
IRF1	1.87583256325782e-11	1.07259495918838	0.888	0.509	3.36017887056373e-07
CST6	2.00151122179785e-11	-0.775687513575019	0.027	0.283	3.58530705160649e-07
RPS3	2.02917429231616e-11	-0.827256289338145	0.962	1	3.63485990982594e-07
ENSMMUG00000015563	2.07751811164935e-11	-0.767703700940387	1	1	3.72145819339748e-07
SP100	2.10395542486484e-11	1.08755400157101	0.919	0.66	3.76881535256039e-07
ENSMMUG00000002320	2.1992595689235e-11	0.779581275618035	1	0.981	3.93953366581266e-07
ENSMMUG00000058755	2.32795605805137e-11	-0.907977179912177	0.988	1	4.17006768678741e-07
APOC1	2.72503461939621e-11	-1.49631365784543	0.154	0.547	4.88135451372443e-07
ENSMMUG00000001200	2.98004573143179e-11	-1.03063220430193	0.308	0.679	5.33815591871376e-07
CCR7	3.29335421353134e-11	1.26286300469254	0.962	0.849	5.8993854026987e-07
RPL3	3.49926697988433e-11	-0.583938139192727	1	1	6.2682369410668e-07
ENSMMUG00000006397	3.85050888181476e-11	1.47062289992743	0.773	0.283	6.89741655999478e-07
IFIT1	3.88699522487172e-11	1.46804830609983	0.554	0.019	6.96277454631271e-07
RPS13	4.09638244386429e-11	-0.786675092795238	1	1	7.33784987169411e-07
RPL36AL	4.3069364915068e-11	-0.769505609455181	0.877	0.962	7.71501533723612e-07
ENSMMUG00000018240	4.3328946619609e-11	-0.672342563217733	0.992	1	7.76151420797056e-07
OAS3	5.19952316774166e-11	1.1321612667972	0.577	0.057	9.31390585037564e-07
C15H9orf152	5.30031957400388e-11	1.45043484767238	1	0.981	9.49446245291316e-07
IFI44	5.36407466698066e-11	1.23212001816228	0.596	0.113	9.60866695096245e-07
AHNAK	5.46095744776878e-11	-1.71584641369874	0.388	0.774	9.78221307618821e-07
ATP8	5.63707325896271e-11	-1.06913075626529	0.581	1	1.00976893287799e-06
CXCL11	6.33181695107064e-11	2.12385834528098	0.604	0.075	1.13421837044528e-06
GCN1	6.66058723728691e-11	-0.689728064202884	1	1	1.1931109918152e-06
RPS15	7.56751032876572e-11	-0.619069569007475	1	1	1.3555681251918e-06
EEF1G	9.5861008389283e-11	-0.794113657044835	0.904	0.981	1.71715824327723e-06
ENSMMUG00000001645	9.87855652184644e-11	-0.856319791000339	0.885	0.981	1.76954582975835e-06
HNRNPH2	1.00114935564835e-10	-0.900058069312937	0.95	0.981	1.79335884077289e-06
ALCAM	1.10150454362669e-10	-1.0826391723981	0.331	0.717	1.97312508899848e-06
CD40	1.1836705465132e-10	1.23992570082093	0.927	0.679	2.12030904996909e-06
NMI	1.3000172723788e-10	1.05212978362713	0.727	0.208	2.32872094001214e-06
RPL13	1.56353239124206e-10	-0.645229950448273	1	1	2.8007555724319e-06
ENSMMUG00000003073	2.21322422866704e-10	-0.807357788968237	0.985	0.981	3.96454856081127e-06
RACK1	2.22529969854201e-10	-0.85011280246695	0.988	0.981	3.98617934999831e-06
COX3	2.23747557552581e-10	-0.751669182976041	1	1	4.00798999843938e-06
RPL5	2.28629881404091e-10	-0.655738687220187	0.985	1	4.09544706559147e-06
RPL19	2.3112387003447e-10	-0.580185795013707	1	1	4.14012188392746e-06
SLFN5	2.35980091010374e-10	0.991223124554065	0.596	0.094	4.22711137026883e-06
ENSMMUG00000061125	3.57306064203558e-10	-1.51399103270452	0.742	0.906	6.40042352807834e-06
CD1C	3.81202507845311e-10	-0.546227032667345	0.004	0.17	6.82848052303306e-06
APOBEC3H	4.04794281312251e-10	0.977802716153744	0.573	0.057	7.25107996114635e-06
HERC6	4.21130067383854e-10	1.01182661949503	0.504	0.019	7.54370289704697e-06
BCL2A1	4.97021422977036e-10	1.02766994206713	0.988	0.943	8.90314474978765e-06
PSME2	5.12597318348335e-10	0.944229832676541	0.985	0.849	9.18215576357373e-06
ENSMMUG00000004441	5.13145488710033e-10	0.923321461089476	0.988	0.981	9.19197513926281e-06
ST8SIA4	6.02463293807888e-10	1.08277737288943	0.815	0.377	1.07919249819807e-05
PSMB6	6.51152945075675e-10	0.861824220840892	0.946	0.66	1.16641027051406e-05
ENSMMUG00000061824	6.93505647502027e-10	0.83133224010691	1	0.962	1.24227666637038e-05
TPT1	7.23322567632132e-10	-0.575096363611858	1	1	1.29568771539944e-05
HSPA8	8.22789227146127e-10	-0.911816285851565	0.915	0.981	1.47386234258686e-05
AGAP3	9.95411448891995e-10	-0.536104417281984	0.019	0.226	1.78308052840023e-05
CUL1	1.03314004578092e-09	0.997177121781117	0.769	0.302	1.85066376400736e-05
PML	1.10115198057619e-09	0.929420622114924	0.738	0.264	1.97249354280614e-05
EIF2AK2	1.24054865445241e-09	0.96566543699636	0.604	0.132	2.22219480472061e-05
NAMPT	1.88991351440936e-09	1.13133335981739	0.708	0.264	3.38540207836148e-05
RAB5C	1.99319332604982e-09	1.15765255015966	0.512	0.057	3.57040720495305e-05
PLAAT4	2.10203649163217e-09	1.60702124780024	0.592	0.132	3.76537796746071e-05
APOBEC3A	2.44135776440208e-09	1.93252135836474	0.558	0.094	4.37320416337344e-05
RPS4X	2.78871291186491e-09	-0.660079439437766	0.996	1	4.99542143902361e-05
CNP	2.83790167540784e-09	0.901508801720038	0.569	0.094	5.08353327115806e-05
MPZL2	3.35058126000824e-09	-0.423920954020217	0	0.132	6.00189621105277e-05
ENSMMUG00000052792	3.68432146417511e-09	0.958071909310312	0.746	0.34	6.59972503877688e-05
ARHGAP22	4.34440388048152e-09	1.08509449003448	0.835	0.472	7.78213067110655e-05
TREML2	4.67635687533215e-09	1.11514790047381	0.469	0.019	8.37675807078247e-05
ENSMMUG00000032410	5.06302138730934e-09	-0.87975057096059	0.338	0.679	9.06939021108722e-05
CPVL	5.3260403786771e-09	-1.55245154995852	0.223	0.585	9.54053613032429e-05
PRCP	5.52265785102655e-09	-0.963408017963618	0.619	0.83	9.89273700854386e-05
CD207	5.63047792254301e-09	-1.85236959151052	0.004	0.151	0.000100858751026513
RPL27	6.42306236066189e-09	-0.586366688143719	0.996	1	0.000115056316066536
PSMF1	6.44108414296726e-09	0.919507376114052	0.662	0.226	0.000115379140252972
CD200	6.74579773209943e-09	1.39320989738658	0.612	0.17	0.000120837474775097
RPL18	6.85137823036556e-09	-0.656653031455438	1	1	0.000122728738240538
RPS16	6.91968804564993e-09	-0.581682257293008	1	1	0.000123952371961727
OAZ1	7.05822903067838e-09	-0.603590195781661	0.992	1	0.000126434056626542
PSME1	7.30034173432900e-09	0.764644468404294	0.985	0.849	0.000130771021487035
RPL8	8.18752576760759e-09	-0.601673658546015	1	1	0.000146663149075155
RPL9	9.12536123234866e-09	-0.580544997820589	0.996	1	0.000163462595755062
PGAM1	9.5355218439358e-09	1.15195436230602	0.719	0.358	0.000170809802790422
ENSMMUG00000030923	9.87988785019904e-09	-0.770280012946947	0.273	0.604	0.000176978431060615
S100A4	1.0187359393182e-08	-1.33641197787216	0.108	0.415	0.00018248616881007
NAGK	1.08519232266172e-08	0.980355384286005	0.604	0.189	0.000194390500758394
TMBIM6	1.16510284463792e-08	0.811979012814442	0.965	0.755	0.000208704872559991
RPS14	1.46626090536361e-08	-0.515105637954216	1	1	0.000262651315977783
PRPF31	1.64925139640622e-08	0.831139235327712	0.685	0.264	0.000295430402638246
PFN1	1.72507967174877e-08	-0.731335725402629	0.942	0.981	0.000309013521600357
SEC61B	1.75406349902992e-08	0.989127017144094	1	0.943	0.00031420539458123
IDO1	1.93951122875662e-08	1.36719579206402	0.873	0.717	0.000347424646407173
GPX4	1.98891646117317e-08	-0.746868030477772	0.877	0.981	0.000356274605689951
ENSMMUG00000022489	2.46740752193915e-08	0.807450589939401	0.992	0.925	0.000441986709404961
PFDN5	2.47066843012115e-08	-0.646632112944395	0.931	0.981	0.000442570835887602
RPL35A	2.88859739366303e-08	-0.584684812554896	1	1	0.000517434451126859
TRIM25	3.27822871544812e-08	0.883244133754364	0.615	0.17	0.000587229109798223
ENSMMUG00000052609	3.29966248465095e-08	-0.577268415466206	1	1	0.000591068540875525
DRAM1	3.3412477462342e-08	0.910767314847054	0.685	0.245	0.000598517708782933
PSMB3	3.3676039601604e-08	0.796582365520333	0.812	0.396	0.000603238897383533
HNMT	3.49276915240316e-08	-0.568574632028037	0.077	0.34	0.000625659738269979
UBE2E2	3.90817014563258e-08	0.893911921100976	0.688	0.302	0.000700070518187164
B2M	3.98676855267049e-08	0.46164436496426	1	1	0.000714149850839865
RPL7A	3.98676855267049e-08	-0.657574125678122	0.996	1	0.000714149850839865
UNC93B1	4.23227828510876e-08	0.812514958162413	0.554	0.132	0.000758128009211533
RPSA	4.25856161541251e-08	-0.471824892113545	1	1	0.000762836142168842
HARS1	4.35647637265839e-08	0.773890696077773	0.473	0.057	0.000780375612634297
IRF9	4.5576300453026e-08	0.747052264860811	0.854	0.547	0.000816408270015055
ENSMMUG00000054300	4.61678175302313e-08	-1.53132750647822	0	0.113	0.000827004115419033
PSMA4	4.95579224516486e-08	0.870149056058022	0.777	0.415	0.000887731064876382
STAT2	5.39589120188067e-08	0.837263601515061	0.585	0.189	0.000966565990992885
PSMB10	5.60693625586539e-08	1.05018289412042	0.885	0.623	0.00100437049151317
AGRN	5.84021665685393e-08	0.830259893508832	0.415	0.019	0.00104615800974224
PABPC1	6.48346835264318e-08	-0.618087090514082	0.962	1	0.00116138368600897
HSH2D	6.97547209175513e-08	0.839373104196202	0.469	0.057	0.0012495163157961
ITGA1	7.36482119247288e-08	-0.282508338360365	0.004	0.132	0.00131926042020767
PARP14	7.71774047780534e-08	0.885323273633179	0.631	0.226	0.00138247885178927
STK17A	9.36269911195071e-08	0.818310262058617	0.558	0.151	0.00167714029192373
NPM1	1.04911925235537e-07	-0.777439437090752	0.854	1	0.00187928731674417
SEM1	1.07480280561295e-07	0.672525136247038	0.977	0.811	0.00192529426569449
EIF3K	1.08052231512105e-07	-0.622710685280257	0.912	1	0.00193553962307634
S100A10	1.26855047742469e-07	0.881442666503246	0.977	0.943	0.00227235447021085
SERPING1	1.2785414900178e-07	1.23306751005469	0.435	0.038	0.00229025137106888
LAD1	1.28750802986555e-07	0.906601300154685	0.9	0.66	0.00230631313389815
RAB9A	1.30291346217433e-07	0.919697274910432	0.869	0.547	0.00233390888479288
ATP6V0A1	1.33892212428495e-07	-0.545204950436102	0.038	0.245	0.00239841120123164
IGSF6	1.38732701342682e-07	-0.81317321217541	0.185	0.509	0.00248511887915147
IL15RA	1.43970181746589e-07	0.820224513381285	0.538	0.132	0.00257893786562665
IQGAP1	1.58401550767672e-07	-0.727281791323628	0.885	0.981	0.00283744697890131
SHISA5	1.69884387959171e-07	0.794454846950256	0.708	0.302	0.00304313904151263
GPNMB	1.71889869246854e-07	-2.37167362382564	0.027	0.208	0.00307906322781889
MVP	1.72019282769064e-07	0.677729309970585	0.931	0.774	0.00308138141224224
RPS4Y1	1.85388699103103e-07	-1.18099062474701	0.612	0.755	0.00332086776703389
ENSMMUG00000056654	1.98324760493284e-07	-0.661295224780815	0.208	0.509	0.0035525914347162
CD86	2.12095004962879e-07	0.866917619829203	0.908	0.642	0.00379925782390006
NAP1L1	2.18477468592152e-07	-0.707649314343046	0.662	0.849	0.00391358689489121
RPS27A	2.19608996390146e-07	-0.840603870022338	0.712	0.849	0.00393385595233668
ND2	2.31844498200531e-07	-0.58705111531292	0.958	1	0.00415303049626612
RPL22	2.41467634742083e-07	-0.554149803851402	0.988	1	0.00432540974113494
CD52	2.48322166856153e-07	-0.929420805059557	0.154	0.434	0.00444819497489427
ENSMMUG00000001210	2.51550476019249e-07	0.810625536032395	0.958	0.83	0.0045060236769328
ENSMMUG00000001458	2.58123556758175e-07	0.631607150037072	0.996	1	0.00462376727220919
IL7R	3.01622847612106e-07	-1.20095453744046	0.573	0.83	0.00540297006927565
ALDH1A1	3.06963477087234e-07	-0.672387350784178	0.077	0.321	0.00549863676506362
STAMBPL1	3.28447072620852e-07	0.826681902164409	0.731	0.358	0.00588347241185732
TRAF1	3.38693934020632e-07	0.789794511578017	0.858	0.585	0.00606702444011158
PTBP3	3.59031989868055e-07	-0.807300177621568	0.742	0.943	0.00643134003450647
COX19	3.73395355161082e-07	0.761574312600065	0.738	0.396	0.00668863099700047
ENSMMUG00000028695	3.85245563757632e-07	1.88218689376802	0.381	0.019	0.00690090378359047
VOPP1	3.96655669767334e-07	0.736573567461144	0.881	0.547	0.00710529301254226
SGK1	4.37347017959284e-07	-1.08390878570039	0.165	0.453	0.00783419713270465
C3H21orf91	4.3768582342555e-07	0.794478934730008	0.469	0.094	0.00784026615502188
SUCNR1	4.72967664349251e-07	1.18227440416684	0.5	0.113	0.00847226977148814
RAB10	4.83916969862849e-07	1.02479693292447	0.931	0.755	0.00866840468115322
RPS24	5.92939676511705e-07	-0.470034852413602	1	1	0.0106213284253542
RAB8A	6.24289225127274e-07	0.806788441674884	0.792	0.472	0.0111828928897049
H1-4	6.53907295311879e-07	-0.663720901600898	0.081	0.321	0.0117134413809217
NUDT3	6.63157035364661e-07	-0.518100022777081	0.996	0.981	0.0118791319744872
TKT	6.88360527013825e-07	-0.671790822838434	0.465	0.717	0.0123306021203987
ENSMMUG00000018157	7.27639334972642e-07	-0.795517108367194	0.2	0.472	0.0130342034073649
TDRD7	7.52071909574375e-07	0.620712847116751	0.388	0.038	0.0134718641162058
PSMB2	7.73525728864249e-07	0.693152513663532	0.781	0.434	0.0138561663811453
LCP1	8.30150333470851e-07	-0.87208209178615	0.915	0.943	0.0148704829234634
HECTD1	9.90706989208659e-07	-0.57479213464682	0.127	0.396	0.0177465342976947
CLDN1	1.01224705743501e-06	-0.482998027304178	0.019	0.17	0.0181323815398333
RPL6	1.01561753027086e-06	-0.596277245648109	0.988	1	0.018192756819742
RIN3	1.02033335153476e-06	-0.569051775474633	0.104	0.358	0.0182772313260422
ENSMMUG00000003130	1.02488776929162e-06	0.726745672090439	0.454	0.094	0.0183588146113208
GBP7	1.04128970696556e-06	0.976956905405187	0.438	0.075	0.0186526225208741
DDX58	1.05725211465525e-06	0.781374725757933	0.492	0.113	0.0189385571298195
ENSMMUG00000012140	1.08205346840496e-06	-0.63693460253077	0.992	1	0.019382823779538
SLC25A6	1.1142469193406e-06	-0.746575026252633	0.969	1	0.0199595050661482
ENSMMUG00000002324	1.12544507485665e-06	-0.829639069214813	0.431	0.66	0.0201600976259071
DDX60	1.15589166191369e-06	0.734977426053212	0.515	0.151	0.02070548733986
ENSMMUG00000061756	1.2169059829053e-06	0.652240685323138	0.365	0.019	0.0217984368717826
TPI1	1.27998405622729e-06	-0.772204758310395	0.596	0.811	0.0229283543991994
PARP9	1.30046924430827e-06	0.653170579348993	0.438	0.075	0.023295305573294
MAMU-F	1.322876762439e-06	0.706020117258427	0.831	0.528	0.0236966914455698
IL13RA1	1.35845274010925e-06	-0.818308290120076	0.615	0.792	0.024333963933577
RPL23	1.37004668159453e-06	-0.674384573928146	0.892	0.943	0.0245416462074027
HELZ2	1.4026565504914e-06	0.597928309847566	0.331	0	0.0251257867889525
GRINA	1.42703282698494e-06	0.743816636758952	0.519	0.151	0.0255624390297812
TSC22D3	1.46813853469672e-06	-0.966463152116178	0.231	0.528	0.0262987655720224
ND5	1.48814934720267e-06	-0.788459688211786	0.438	0.792	0.0266572192564413
SPACA9	1.55998043081061e-06	-0.714235807048379	0.05	0.245	0.0279439294571105
ENSMMUG00000054565	1.59640174601054e-06	0.848181966857636	0.654	0.321	0.0285963444762868
NPC2	1.59813933874237e-06	-0.833525335723161	0.515	0.736	0.0286274699748921
VRK2	1.70385964809748e-06	0.73891635384181	0.596	0.226	0.0305212378763701
IFI27L2	1.83637174765222e-06	0.717039000086019	0.923	0.698	0.0328949271156941
PARP6	1.86929847189845e-06	0.781613473160218	0.919	0.792	0.0334847435271169
FCHO2	1.8874080692731e-06	-0.35657559338963	0.05	0.245	0.0338091407448891
LY86	2.13132499557115e-06	-0.447650201364482	0.027	0.189	0.038178424645666
RPL38	2.18649895598076e-06	-0.442572564186696	0.996	1	0.0391667557984833
FLOT1	2.38389526285607e-06	0.68221793358381	0.904	0.717	0.0427027158435409
ENSMMUG00000062894	2.41635342001853e-06	0.906961424340854	0.319	0	0.0432841388127919
ENSMMUG00000008587	2.44951567605648e-06	0.999464315445619	0.5	0.151	0.0438781743051997
TREM1	2.52662055748855e-06	-0.483790020454246	0.05	0.245	0.0452593540462925
PAOX	2.5285363170413e-06	0.688045096618482	0.608	0.264	0.0452936710471609
CYP2S1	2.61917312568254e-06	-0.652945500075627	0.373	0.679	0.0469172482003513
RSAD2	2.64900131811523e-06	0.865220673133873	0.338	0.019	0.0474515606113981
FABP4	2.7510328474261e-06	-0.978100737945574	0.035	0.208	0.0492792513959437
S100A6	3.07720098142094e-06	-0.829280879035672	0.742	0.906	0.0551219011801933
LSM2	3.16636367677171e-06	0.659324697174551	0.719	0.34	0.0567190725420116
TMEM176B	3.17595850876466e-06	-0.792635878082695	0.473	0.868	0.0568909447675014
NDUFV2	3.33114240957453e-06	0.641811643858883	0.796	0.472	0.0596707539827086
FBXO7	3.54868711166105e-06	0.56456894056019	0.631	0.283	0.0635676322311845
CLEC2D	3.66423059868305e-06	0.812611580254448	0.369	0.038	0.0656373627142095
C11H12orf57	4.27554833340343e-06	-0.88546627190966	0.431	0.66	0.0765878972962556
CCDC50	4.3947285243459e-06	0.892157889453334	0.812	0.528	0.0787227720566082
DTX3L	4.50328669223032e-06	0.766564444330228	0.573	0.245	0.0806673745179217
SNRPA1	4.51871880212063e-06	0.683588099362984	0.942	0.792	0.0809438099023868
RPS7	4.82692546652578e-06	-0.488274858559032	1	1	0.0864647158818763
RPL12	4.90425929949845e-06	-0.48177412702815	1	1	0.0878499968319157
ENSMMUG00000029987	4.90515119797014e-06	-0.524596235944974	0.165	0.434	0.0878659734092391
KLF10	4.9109102565716e-06	-0.777651455187071	0.185	0.453	0.087969135425967
UBE2L3	5.01528781575358e-06	0.600906634252464	0.762	0.415	0.0898388506435939
CHMP5	5.43820061475395e-06	0.688993213606235	0.773	0.491	0.0974144876120875
ENSMMUG00000060950	5.55438863068795e-06	-0.350920115411209	0.1	0.34	0.0994957635415132
CYRIA	5.72786799337891e-06	0.662570493305171	0.777	0.472	0.102603299365396
CD80	5.87908338858079e-06	0.732091174940343	0.735	0.396	0.105312020739648
NCSTN	6.02343367526925e-06	0.51565610649545	0.427	0.094	0.107897767425098
ENSMMUG00000001764	6.19734191949103e-06	0.710225494556288	0.896	0.604	0.111012985803843
APOE	6.42752935970269e-06	-0.553773435197644	0.346	0.642	0.115136333420354
PRR13	6.45826556282198e-06	0.531654477345532	0.954	0.943	0.11568691102683
MSRB1	6.47639040936135e-06	0.699348148981692	0.577	0.208	0.11601158140289
LTA4H	6.50576233523939e-06	-0.89697429652225	0.135	0.377	0.116537720711143
KARS1	6.67434659957932e-06	0.672459720595744	0.519	0.17	0.119557570638264
APOL6	6.70497180347953e-06	0.754869166454469	0.592	0.226	0.120106159915729
PCBP1	6.93261257785824e-06	0.658805508592941	0.95	0.792	0.124183889107175
MAMU-DOB	6.95316493643528e-06	0.670778206177137	0.723	0.453	0.124552043506365
GAS7	6.96540920752534e-06	-0.362748459607567	0.038	0.208	0.124771375134401
RPL10	7.10323280449872e-06	-0.562298368280104	1	1	0.127240209226985
CASP1	7.18654260285603e-06	1.11120470635199	0.669	0.321	0.12873253764496
RPL24	7.32873780456975e-06	-0.430538076264316	0.996	1	0.131279680293258
DYNLT1	7.64888627111299e-06	0.721706894509082	0.608	0.245	0.137014499774447
APOBEC3D	8.20781320269375e-06	0.552445372091279	0.438	0.094	0.147026557899853
NSA2	8.34012644583652e-06	-0.710179231163018	0.696	0.83	0.14939668502427
EIF4A2	8.88353849591581e-06	-0.690289935629814	0.662	0.811	0.15913082507734
DNPEP	8.97621275656613e-06	0.686549325368089	0.485	0.132	0.160790899108369
RNASE6	9.19600256368998e-06	-0.670440141851746	0.088	0.302	0.164727993923379
FCN3	9.61588411040444e-06	-0.402057661771008	0.008	0.113	0.172249332069675
ACAD10	9.70356401759814e-06	-0.869471227580533	0.115	0.34	0.173819942247236
RPS4Y2	9.73588662883889e-06	-0.565944185309101	0.269	0.528	0.174398937182391
TAPBP	9.91585866356191e-06	0.600357405685907	0.865	0.585	0.177622776240385
NEK6	1.01200636503697e-05	-0.68850185341529	0.242	0.528	0.181280700169073
SLC41A2	1.01342496081827e-05	0.579709057439661	0.319	0.019	0.181534813231376
ENY2	1.0236829567537e-05	0.723267040352138	0.719	0.472	0.18337232804329
ENSMMUG00000061959	1.04759497233822e-05	1.85925648015553	0.558	0.245	0.187655687394945
AIM2	1.07592799080623e-05	0.746915809330759	0.519	0.189	0.19273098099312
RAMP1	1.07726681524292e-05	-0.921586612738875	0.608	0.811	0.192970804614463
TPPP3	1.09067260466876e-05	-0.338183270924937	0.019	0.151	0.195372183674315
TPM4	1.09217633851403e-05	0.884558893791457	0.808	0.604	0.195641547518019
SNX2	1.11115232267525e-05	0.582299324241488	0.608	0.245	0.199040715560817
JPT1	1.12112307978599e-05	0.477421330550748	0.985	0.887	0.200826777282065
TYROBP	1.12712847183479e-05	-0.564713222698137	0.896	1	0.201902523159766
ENSMMUG00000055457	1.23392208312638e-05	-0.269238046317209	0.05	0.226	0.221032462750428
HACD1	1.24551649633645e-05	-0.328082465068602	0.019	0.151	0.223109369988748
MRPS34	1.2866062471544e-05	-0.613490949800296	0.138	0.358	0.230469777052768
MOV10	1.29024067506929e-05	0.68735580268971	0.404	0.094	0.231120812125162
ATP6V1FNB	1.31686362490489e-05	-1.09329581262507	0.673	0.755	0.235889781129212
ENSMMUG00000041188	1.43115216593681e-05	-0.48175564576231	1	1	0.256362287484261
NMT1	1.44965193324663e-05	0.683337639754229	0.735	0.415	0.259676150802469
NAV1	1.45766215310403e-05	-0.615344014122754	0.085	0.283	0.261111021485525
SYNE2	1.50694272028901e-05	0.834568976482249	0.377	0.057	0.269938649485371
RPL27A	1.51274438588626e-05	-0.552948654437442	0.942	0.981	0.270977901843805
SEC24B	1.52085227531732e-05	-0.385472691295307	0.062	0.245	0.272430268077591
MED30	1.5670536103217e-05	0.726554961714229	0.596	0.264	0.280706313216927
COX5A	1.5680381340695e-05	-0.607897263236238	0.723	0.811	0.280882670955869
PIBF1	1.62367586601388e-05	-0.506523411382882	0.104	0.321	0.290849057879066
S1PR1	1.64753856512582e-05	0.804101188257163	0.508	0.17	0.295123583170989
TMEM140	1.6676192476919e-05	0.687038931476253	0.385	0.075	0.29872063583905
PLXDC2	1.69592593604507e-05	-0.380306253071507	0.035	0.189	0.303791212923753
HPCAL1	1.71170496871357e-05	0.625884381041407	0.45	0.151	0.306617711045662
IFIT5	1.7681623639979e-05	0.569270613824597	0.412	0.075	0.316730924262944
PSMB1	1.82701816003256e-05	0.586990311822441	0.896	0.642	0.327273763006632
COPE	1.86779838229897e-05	0.547586535418038	0.881	0.679	0.334578724221215
FCGR2B	1.88139762908338e-05	-0.629879262478134	0.027	0.17	0.337014757297706
FXYD5	1.91910348178106e-05	-0.71796329585584	0.719	0.868	0.343769006691441
PLSCR1	1.95283209558704e-05	0.783603535098943	0.477	0.17	0.349810813282506
SAT2	1.99143253515049e-05	-0.419640986455641	0.119	0.34	0.356725310021508
PDCD4	2.11224470865517e-05	-0.567729425802998	0.119	0.34	0.378366394661401
NT5C3A	2.13510488760595e-05	0.670849025526424	0.462	0.151	0.382461338516854
KCNMA1	2.21591994825166e-05	0.736368244608065	0.3	0.019	0.396937740330321
SAR1A	2.21991716272712e-05	0.580707087115422	0.627	0.302	0.397653761359309
ARFGEF1	2.23131618547235e-05	-0.446287722838864	0.065	0.245	0.399695668303661
SERPINB1	2.27215408756659e-05	1.4225867104146	0.596	0.283	0.407010961705803
COX1	2.32882893417463e-05	-0.409129178625321	1	1	0.417163126978701
NME2	2.46334223306055e-05	-0.653913640600938	0.904	0.943	0.441258494208137
TARS1	2.53522311872173e-05	0.598012197034179	0.65	0.302	0.454134517256623
CFLAR	2.57931970737006e-05	0.681172128373069	0.962	0.887	0.462033539181199
ENSMMUG00000050728	2.60780887694615e-05	0.601522349683711	0.304	0.019	0.467136804127363
CSTB	2.63164430322671e-05	-0.689982427925498	0.865	0.925	0.471406444037001
HERPUD1	2.7812205987785e-05	-0.862009754904289	0.338	0.585	0.498200045859193
ST3GAL5	2.78624191168171e-05	0.552339101569616	0.373	0.075	0.499099513639544
SHKBP1	2.84752516917537e-05	0.60771249890948	0.554	0.245	0.510077183554384
KLF4	2.93278069504583e-05	-0.416308951834724	0.092	0.302	0.52534900590356
MRPL40	2.94608315787224e-05	0.802733951100854	0.7	0.434	0.527731876069654
CXCR4	2.99748386216206e-05	-0.639881189837936	0.223	0.472	0.536939284229089
SDC2	3.09103934458279e-05	-0.378668374495945	0.054	0.226	0.553697877795115
IRF4	3.14044769891481e-05	-0.790809717176383	0.45	0.66	0.56254839630661
BPTF	3.16016052086513e-05	-0.724196551057849	0.346	0.566	0.566079554102571
EEF2	3.26298577956673e-05	-0.495635146808863	0.962	0.962	0.584498642693788
ENSMMUG00000056332	3.34555756949133e-05	0.959353216770442	0.65	0.358	0.599289727422981
RPS12	3.64036916955063e-05	-0.369546652275654	1	1	0.652099329341604
RPS27L	3.68348982194165e-05	0.983412839696639	0.938	0.906	0.659823531804408
EIF3L	3.68973074445804e-05	-0.702884268587515	0.773	0.868	0.660941468254768
DDX46	3.768148875974e-05	-0.561942387370677	0.304	0.547	0.674988508153222
CMPK2	3.80542991469314e-05	0.613606066539811	0.285	0.019	0.681666660618981
EED	3.83145032459036e-05	0.54411977963824	0.577	0.226	0.68632769664387
ENSMMUG00000013256	3.92171521911495e-05	0.732136013971213	0.377	0.075	0.70249684720006
PRKDC	3.93738653340228e-05	-0.536506447539431	0.204	0.453	0.70530404972835
C15orf48	3.94160420182098e-05	-1.28069481338667	0.058	0.226	0.706059560672192
SIGLEC1	4.21511408689613e-05	1.00773393952131	0.446	0.17	0.755053386385704
ATXN2	4.3123727915765e-05	-0.525040474541958	0.165	0.377	0.772475338155099
NUP62	4.31622104579679e-05	0.91379886730063	0.565	0.226	0.77316467593358
ENSMMUG00000047632	4.49761056115244e-05	-0.89153684778596	0.362	0.585	0.805656979819237
LYZ	4.60339886471654e-05	-0.939906034182584	0.796	0.925	0.824606838636674
ENSMMUG00000014947	4.61025431751184e-05	0.637361266819387	0.615	0.283	0.825834855895897
USP12	4.64937449543227e-05	-0.669327376640525	0.577	0.774	0.832842453366783
UBE2I	4.85114541922202e-05	0.500429390948882	0.912	0.792	0.86898567894524
LASP1	5.01169359751946e-05	0.647615900131748	0.608	0.283	0.897744674123661
NIBAN1	5.1664303101887e-05	0.494319821198044	0.823	0.528	0.925462661464101
ENSMMUG00000050761	5.17735092698666e-05	0.560968022041419	0.308	0.038	0.927418871551121
SEMA4D	5.25049261547899e-05	-0.472930615624143	0.058	0.226	0.940520742210752
TMEM258	5.25056887029818e-05	-0.425838608421002	0.831	0.887	0.940534401736514
SERPINB9	5.27947453126016e-05	0.927692660097835	0.654	0.358	0.945712272784632
C5AR1	5.38350133955977e-05	-0.310905018152497	0.012	0.113	0.964346594955342
ATF3	5.42273957941292e-05	0.533788303486262	0.792	0.585	0.971375340860237
SLC39A10	5.48101979595151e-05	-0.647758596130218	0.192	0.396	0.981815076048795
C16H17orf49	5.48614290250892e-05	-0.49781179918361	0.942	0.925	0.982732778126422
RNF144B	5.53496849000025e-05	0.497552561294203	0.304	0.038	0.991478905613745
TRIM22	5.69815672868924e-05	0.528763700712712	0.462	0.17	1
HCK	5.90246517293049e-05	0.725141408965276	0.592	0.283	1
LGALS3	5.97020835130811e-05	-1.816291559537	0.688	0.774	1
PTTG1IP	6.02813061373404e-05	-0.601320270386063	0.319	0.547	1
ENSMMUG00000002075	6.16271385788008e-05	-0.891755222082952	0.131	0.34	1
RBCK1	6.22782147116727e-05	0.572395157127537	0.542	0.226	1
CBLB	6.33569243365593e-05	0.621218996433757	0.592	0.302	1
CGAS	6.40001870770041e-05	0.556073080059671	0.535	0.208	1
CXCL3	6.9847958870025e-05	-1.32945639383573	0.035	0.17	1
KCTD12	7.1063044426352e-05	-0.367168217381548	0.069	0.245	1
KCTD14	7.22361841656058e-05	0.690425170876695	0.242	0	1
ACSL5	7.33246496915323e-05	-0.314914212905801	0.05	0.208	1
CHCHD2	7.61590699863245e-05	0.445942130325088	0.969	0.887	1
PSIP1	7.93885187518111e-05	0.830737847817876	0.535	0.245	1
UCHL3	8.01558136015086e-05	0.564771190616782	0.588	0.302	1
EIF2S2	8.02113607643187e-05	0.587462437741026	0.919	0.736	1
MED10	8.06045273863686e-05	0.427761991751318	0.565	0.226	1
CCNI	8.08980795480278e-05	-0.657474655686683	0.815	0.868	1
RETN	8.13075432676255e-05	-0.940236796293777	0.104	0.302	1
HK1	8.17813010183654e-05	0.525900257004677	0.438	0.132	1
CEP170	8.17974770730101e-05	0.637673544406417	0.535	0.245	1
SPEN	8.23970078328624e-05	-0.582045702575332	0.25	0.472	1
ODF3B	8.332929859645e-05	0.45278686783414	0.815	0.509	1
IKZF2	8.34786241214197e-05	0.566664891946623	0.323	0.057	1
DDX39A	8.37331744179832e-05	0.531674480007016	0.715	0.453	1
SLC11A1	8.56618836360147e-05	-0.357347084544609	0.027	0.151	1
SMIM22	8.59142228339618e-05	-0.43023087269455	0.035	0.17	1
KLF7	8.63360860325786e-05	-0.412837210099969	0.073	0.245	1
SZRD1	8.82265632492287e-05	0.543428097393227	0.742	0.415	1
SNTN	8.89235886879473e-05	-0.354072381592501	0.027	0.151	1
AQP3	8.95480015987313e-05	-0.620189190349374	0.062	0.226	1
MAP1LC3B	9.07105024679621e-05	-0.496337891448447	0.508	0.679	1
ECE1	9.0826190586599e-05	0.686597074653323	0.377	0.094	1
PM20D2	9.57533190716023e-05	-0.752261468435873	0.762	0.887	1
ANP32B	9.62745867938336e-05	-0.560731864654775	0.631	0.792	1
FTH1	9.64399090465319e-05	-0.761322490292042	0.992	1	1
RELL1	9.7082767169526e-05	-0.630291635126696	0.258	0.491	1
ASAH1	9.72247288259662e-05	-0.886752000698477	0.212	0.415	1
UBE2A	9.74285915367249e-05	0.568808583247924	0.608	0.321	1
MOCOS	9.84724605833617e-05	0.445739758273943	0.354	0.075	1
ZNFX1	9.85358046732403e-05	0.518375628072099	0.8	0.491	1
SDC3	9.94255389464604e-05	0.539577539872936	0.235	0	1
SUPT4H1	0.000102089255612291	0.517638413393859	0.881	0.679	1
PLAU	0.000103181000324068	-0.590939617817739	0.027	0.151	1
MS4A7	0.000103655601848227	-0.390988728370522	0.035	0.17	1
MAMU-DRA	0.000104358943014825	-0.869487631886302	0.996	0.981	1
PLEKHJ1	0.000108921329417657	0.526642275566532	0.496	0.208	1
EIF3M	0.000109478877316976	-0.551952206703782	0.546	0.698	1
ENSMMUG00000049010	0.000111056608198799	0.538245065207974	0.523	0.245	1
PSAP	0.000111163315065413	-0.856033237146535	0.931	0.981	1
RAB8B	0.000114299313480346	0.573086481344609	0.888	0.679	1
LIMS1	0.000114844936786452	-0.809765417018868	0.496	0.66	1
DRAP1	0.000115629038493681	0.599290359947295	0.769	0.547	1
ENSMMUG00000028672	0.000116496226407935	0.650573372353618	0.231	0	1
SLC7A11	0.000117400671625264	-0.251009763469139	0.027	0.151	1
SNX6	0.000122032536543765	0.590152850915927	0.704	0.434	1
CISH	0.000124162151795809	-0.63844076298362	0.196	0.434	1
GPX1	0.000127833224179646	-0.737845135111553	0.308	0.528	1
CLNK	0.00013153562627644	0.811330243349756	0.342	0.075	1
VAMP8	0.000133294704454327	-0.913048790300689	0.385	0.528	1
FOS	0.000135454259684041	-1.08539235166234	0.488	0.698	1
PLA2G7	0.000135909593852172	-0.276596501776017	0.027	0.151	1
RTCB	0.000137513142148475	0.666063881738295	0.573	0.302	1
BLCAP	0.000138491672491606	0.500188139792896	0.412	0.132	1
TM9SF1	0.000138931978240677	0.538617447845945	0.704	0.453	1
DAPP1	0.000140525212394862	0.555711968104108	0.642	0.358	1
GMIP	0.000140831938730498	0.504113899003396	0.462	0.17	1
RFTN1	0.000144304385044818	-0.538863827863942	0.762	0.887	1
RPL26	0.000150818110444545	-0.469325653364596	0.912	0.943	1
CIR1	0.000153995274934046	0.560792501407479	0.523	0.226	1
RPL39	0.000154036403864063	-0.390488755456474	1	1	1
ENSMMUG00000056860	0.00015456629847544	-0.278549229139854	0.092	0.283	1
SMCHD1	0.000155834040814747	0.536388663944394	0.454	0.17	1
FLNA	0.000155970344365544	-0.557000551624476	0.731	0.849	1
CMTR1	0.000156743289907028	0.43046663499796	0.427	0.132	1
CISD2	0.000157410607993317	0.629991267511398	0.642	0.377	1
ENSMMUG00000052195	0.000160273094642242	-0.282310445697174	0.054	0.208	1
DPM2	0.000165956960393786	0.471605607252279	0.396	0.113	1
CNN3	0.000171744974596087	0.567992242391664	0.273	0.038	1
ABTB2	0.000172069150427384	0.453168982152892	0.327	0.057	1
SCARB2	0.000172287911748637	0.493897403692101	0.358	0.094	1
ELOVL5	0.000179546770703188	-0.584794904640633	0.408	0.604	1
JPT2	0.000187164128557808	0.53954551713499	0.438	0.17	1
RPL7	0.000189399265199784	-0.565198486107435	0.927	0.925	1
DESI1	0.000191481974999887	0.630352768710167	0.473	0.208	1
SESN3	0.000191608372667261	-0.510690746324642	0.092	0.264	1
EMP3	0.000193840206983733	-0.479496530196311	0.812	0.925	1
TRAFD1	0.000194539427291293	0.511499236436653	0.846	0.623	1
ATIC	0.000195894802917144	-0.380824524658317	0.108	0.302	1
HSD17B4	0.000196042244768317	-0.77589074698057	0.623	0.792	1
NDUFA5	0.000198448721407196	0.540460548823898	0.512	0.264	1
DAPK1	0.000198991919813173	-0.505806586803711	0.204	0.434	1
ENSMMUG00000063316	0.000203190271573491	-0.554238837641099	0.404	0.623	1
ACP5	0.000208227942924108	-1.3055615880692	0.015	0.113	1
CD46	0.00021137681621889	-0.532067288973208	0.215	0.434	1
NPR1	0.000212768395239345	-0.287457577708254	0.015	0.113	1
IL18BP	0.000217872504754376	0.43248643581714	0.569	0.226	1
STX4	0.000217923660763748	0.515317911537283	0.454	0.17	1
ENSMMUG00000015749	0.000218982452688269	0.600751975599279	0.354	0.094	1
TPM3	0.000220107952330821	0.419479421303963	0.962	0.906	1
CEP85	0.000221930157765734	0.680949977381428	0.708	0.491	1
POMP	0.000222267734837002	0.500039666855589	0.762	0.491	1
ENSMMUG00000031981	0.000222701834425326	-0.609382191719978	0.169	0.358	1
PTPN1	0.000224628811749187	0.621366795407433	0.896	0.642	1
ANXA2	0.000226816779938667	0.535909141397553	0.985	0.887	1
SLC39A1	0.000229017952853528	0.477808724106906	0.535	0.245	1
P2RY10	0.000229766362632595	0.537915237330096	0.458	0.17	1
HEXB	0.000235809079441481	-0.713153739493965	0.435	0.623	1
CEP295	0.000236602194042355	-0.2649977517287	0.031	0.151	1
PIK3CB	0.000246316828275799	-0.411597432822849	0.096	0.264	1
AK2	0.000246943092304391	0.51699298301559	0.442	0.189	1
ABHD3	0.000247948095927931	0.468277199218629	0.346	0.094	1
CYTIP	0.000248153593070265	0.555446565327465	0.642	0.358	1
TNK2	0.000248908055886574	0.440827911878453	0.246	0.019	1
NUB1	0.000255898737898241	0.380743214630306	0.985	0.906	1
CSRP1	0.000258554896186046	0.739672630561038	0.592	0.321	1
FGD2	0.000262472463011881	0.493068070439949	0.492	0.208	1
DCTN2	0.000263773210155142	0.464642386606432	0.658	0.377	1
GALNT1	0.000265381428669052	-0.478623734067165	0.192	0.415	1
AIRE	0.000266650721472464	0.808614358645405	0.3	0.057	1
NGLY1	0.000273490335754494	0.415898371068884	0.527	0.226	1
GPBAR1	0.000274968429758669	0.597871462924477	0.846	0.717	1
MARCKSL1	0.00027591790718128	0.523285603689239	0.923	0.736	1
MRPS18A	0.000276300866011414	0.457678893752752	0.65	0.358	1
ENSMMUG00000056012	0.000279410368318766	-0.572824990743451	0.504	0.717	1
CD2AP	0.000280321244144304	0.60724684861432	0.662	0.377	1
FAM104B	0.00029010543407927	-0.26509074048175	0.031	0.151	1
UBB	0.000293735731842658	-0.420391247237605	0.908	0.943	1
TAF10	0.000295317190352378	0.518848951818315	0.4	0.151	1
ARMCX1	0.000295644115246405	0.513536676968719	0.385	0.132	1
ANXA5	0.000300163562519835	-0.618312309139447	0.719	0.811	1
GADD45B	0.000300770094146869	0.55923915362857	0.985	0.925	1
FTL	0.000302677015919486	-0.897935517238603	0.5	0.698	1
PIFO	0.000305150504223008	-0.261787484051346	0.031	0.151	1
NEURL3	0.000305437084736594	0.486091945594096	0.696	0.358	1
SNAP23	0.000309479779649747	0.559455409467669	0.685	0.415	1
DHRS3	0.000313924280623574	0.471763293829856	0.673	0.34	1
PSMD11	0.000320007691712475	0.464726791224462	0.592	0.321	1
HIST1H2AE	0.000320923813510823	-0.272846086883822	0.031	0.151	1
TBCB	0.000330990786018624	0.385693105947739	0.723	0.377	1
LIG1	0.000332887685315085	0.503103954021733	0.235	0.019	1
SCGB1A1	0.000334457374994716	-0.464229706760628	0.173	0.377	1
UQCRC1	0.000334534103243619	0.516819089525293	0.719	0.491	1
PSMA6	0.000337641858760448	0.6341941729893	0.8	0.547	1
DUSP5	0.00033948400573828	0.513182882353311	0.423	0.151	1
ARHGDIB	0.000343590361009785	-0.663111723668611	0.169	0.358	1
ATF5	0.000344527359296773	2.13130584903532	0.427	0.189	1
PABPC4	0.000347093533239793	-0.411188329854925	0.108	0.283	1
TMEM123	0.000351519505046063	0.674610592957507	0.462	0.226	1
ENSMMUG00000008097	0.000357188657033362	0.493326823562138	0.385	0.132	1
CPQ	0.00035962034754347	-0.321479488666837	0.115	0.302	1
FABP5	0.000359808322403415	-1.21063130282867	0.512	0.717	1
ATF7IP	0.000367089376111427	0.511958004514344	0.542	0.264	1
TACC1	0.000368106035000819	-0.499597780593164	0.154	0.34	1
SWAP70	0.000368542260148453	0.605893197294841	0.865	0.66	1
C11H12orf45	0.000368933029134018	0.729665949170511	0.623	0.396	1
PMAIP1	0.000372592946277862	0.828361309013471	0.623	0.396	1
SRSF11	0.000375339075235061	0.579404782007473	0.838	0.623	1
MICAL1	0.000384927615086768	-0.439561228224218	0.073	0.226	1
GINM1	0.000391858167345549	0.5802364058339	0.481	0.226	1
MCU	0.000393077999027206	0.37734140869729	0.323	0.075	1
EIF3A	0.000394405978160627	-0.470823409745635	0.369	0.566	1
ALKBH7	0.000396061066256893	-0.605653994277877	0.408	0.604	1
ITGAL	0.000403150894325556	0.469350322974687	0.235	0.019	1
FAM32A	0.000405991436812162	0.422233345737259	0.538	0.245	1
LDHA	0.000406482798944495	0.588389415772248	0.954	0.887	1
EPSTI1	0.000408119147614467	0.414264342662877	0.904	0.679	1
EIF3J	0.000414557032926769	0.551619674705712	0.835	0.604	1
SNRPB	0.00042587514319355	-0.500129096411963	0.388	0.604	1
EIF2D	0.000435416244220844	-0.252954126022351	0.054	0.189	1
PLAGL1	0.000440844035972311	0.370646264612046	0.296	0.057	1
ID3	0.000445328682038692	-0.524688379320377	0.073	0.226	1
CYP27A1	0.000445328682038692	-0.805452714600156	0.073	0.226	1
PTPRA	0.000446823411090414	0.404193936657981	0.292	0.057	1
RPL23A	0.000451235018288858	0.390065110255597	0.962	0.943	1
ENSMMUG00000062590	0.000473270771030765	0.371186315253363	0.431	0.151	1
SDHAF4	0.000474438115700066	-0.377188734149664	0.219	0.434	1
PSMB7	0.000485645010916913	0.475073033766277	0.873	0.642	1
AIDA	0.000486274967133197	0.479620205859586	0.408	0.151	1
FOSB	0.000486983660187687	-0.608588152348509	0.223	0.434	1
TOR1B	0.00049538009407148	0.379087361197329	0.288	0.057	1
SLAMF7	0.000498763931642426	1.35415570631793	0.477	0.283	1
RPS2	0.000506551065927146	-0.462146504727494	0.919	0.925	1
ENSMMUG00000004941	0.000509056016627494	-0.379036309680832	0.154	0.34	1
YWHAH	0.000509222806407685	0.50259451811678	0.592	0.34	1
UBE2B	0.000511993406226091	0.385465708964245	0.765	0.491	1
ZNF506	0.000520054409830059	0.471629964352061	0.481	0.226	1
TREX1	0.000534554197187848	0.497478174129112	0.519	0.264	1
ACTB	0.000544070529578655	0.529454983315567	1	1	1
SLC33A1	0.000546315989559439	-0.339272417835343	0.112	0.283	1
LYN	0.000546902526412099	0.407261869368165	0.746	0.434	1
SNX1	0.000551173304407821	0.421890266626405	0.558	0.283	1
CFAP298	0.000555375386064989	-0.403091613697656	0.062	0.208	1
SDHAF2	0.000558365611614513	0.423333192546248	0.515	0.245	1
BAK1	0.000583547062731115	0.479688761334993	0.296	0.075	1
HBA	0.00058538314911729	0.491060235019116	0.296	0.057	1
COX17	0.000585793649134935	0.440339971305545	0.869	0.642	1
ENSMMUG00000006293	0.000591405932841995	0.415230943241418	0.665	0.377	1
MAP3K20	0.000591650577590646	-0.256879799183286	0.042	0.17	1
RUNX3	0.000597783575747543	0.494494366264887	0.642	0.396	1
ENSMMUG00000064773	0.000604517962322348	0.510889184734358	0.492	0.226	1
CHST12	0.000605503444239174	0.325498696290089	0.227	0.019	1
FUOM	0.000610965801250963	-0.545429113402841	0.442	0.604	1
UBE2Z	0.000630309608398953	0.414337000665244	0.285	0.057	1
FDFT1	0.000631114093459734	-0.698268284737265	0.465	0.66	1
ABHD16A	0.000644136910822657	0.451853251757907	0.473	0.208	1
SRI	0.000648166710759042	0.429866604404472	0.988	0.943	1
BID	0.000654121572566205	0.765101557183038	0.519	0.283	1
STING1	0.000658226181519151	-0.544716242583582	0.169	0.358	1
NDUFA4	0.0006629570819673	0.52853738512694	0.912	0.792	1
ENSMMUG00000016009	0.000668419150086567	-0.404136868946434	0.115	0.283	1
SPSB3	0.000670508150855911	-0.558717395525239	0.223	0.415	1
GLIPR2	0.000672361663836168	0.744668891719368	0.638	0.434	1
RBM22	0.000693513271184816	0.268839948571894	0.4	0.151	1
ENSMMUG00000052747	0.000697486655817186	0.406234892079354	0.719	0.509	1
GLS	0.000704856105805291	-0.301410621780875	0.054	0.189	1
LPXN	0.000705236604629021	-0.573983410077773	0.158	0.34	1
TNFSF10	0.000705378236212381	0.86934764330534	0.219	0.019	1
ZNF366	0.000712328107652803	0.483727019764552	0.388	0.132	1
TMEM14A	0.000719376983821479	0.4579572883647	0.492	0.226	1
SGTA	0.00073222920341518	0.570801896275774	0.473	0.226	1
ENSMMUG00000060590	0.000732314497900139	0.584358978478231	0.185	0	1
DYNC1I1	0.000732314497900139	0.353714881411462	0.185	0	1
ENSMMUG00000032580	0.000733877725952413	-0.610435835860018	0.488	0.623	1
RPL31	0.000734823771917013	-0.487061171442725	0.385	0.566	1
DAXX	0.000736474923571508	0.395414417353162	0.358	0.113	1
IPO5	0.000737266130904156	-0.464049224450086	0.158	0.34	1
CD164	0.000746144179074046	0.562475208010615	0.785	0.566	1
ETV7	0.000750922287414996	0.384428702571086	0.219	0.019	1
PPP2R1A	0.000759775125885455	0.379555909818484	0.781	0.472	1
TWF2	0.00077764484472663	-0.59144937518919	0.477	0.642	1
LAMTOR3	0.000779099652881534	0.580322384950239	0.708	0.528	1
VEGFA	0.000784384302291025	-0.344041639084903	0.035	0.151	1
ARF6	0.000786562813053935	0.569910596897657	0.654	0.396	1
ELOA	0.000798976496238057	-0.382047339990966	1	1	1
NEIL2	0.000806968914636392	-0.507554103981499	0.192	0.377	1
A4GALT	0.000808601265880131	-0.419704903422026	0.177	0.377	1
LRRC42	0.000825954522906757	0.349772602641245	0.281	0.057	1
SLC25A3	0.000848866436368685	-0.464919720554052	0.777	0.849	1
NOC2L	0.000849339750810958	0.270145876019883	0.181	0	1
ENSMMUG00000059569	0.000849342332810792	0.339041760564299	0.181	0	1
BTF3	0.000855699298250513	-0.413101466290558	0.908	0.962	1
NDUFB10	0.000856527709392621	-0.469775558944308	0.273	0.453	1
RPS11	0.000858637694987646	-0.34988975021183	0.992	1	1
SEPTIN6	0.000866315745198425	0.492168503760349	0.419	0.17	1
DAP3	0.000867573241790386	0.391921584790441	0.519	0.245	1
TMEM87B	0.000876251496652013	0.561120129458647	0.6	0.377	1
NDUFA9	0.000886696050677538	0.390351093646492	0.496	0.226	1
RFXANK	0.000909156185120927	0.38242395857665	0.327	0.094	1
ANAPC11	0.00093643779437773	-0.420386009859895	0.55	0.717	1
ALPK1	0.000943839262644354	0.403617292212089	0.269	0.057	1
PHF20	0.000944112163640039	0.39188013882943	0.4	0.151	1
STAC3	0.000947233697575437	0.468296311140537	0.485	0.245	1
DTD2	0.000952014038313152	-0.25017792394994	0.046	0.17	1
XAF1	0.000973578697680629	0.377703010801777	0.458	0.208	1
GLYR1	0.000979380844600197	0.321103999649593	0.327	0.094	1
ENSMMUG00000016401	0.000981400177137787	0.384544110381755	0.515	0.245	1
MGAT1	0.000982598864559081	0.465999462780074	0.688	0.415	1
TRAPPC4	0.000983109244305311	0.37389792920873	0.569	0.302	1
SLC6A9	0.000984373743306554	0.399190537055069	0.177	0	1
ST8SIA1	0.000984373743306554	0.359119892342513	0.177	0	1
ENSMMUG00000057696	0.00100991056332995	0.396665044496181	0.273	0.057	1
RUFY3	0.00101116150177641	0.426611452034731	0.396	0.151	1
PLCB2	0.00101529302799139	-0.376613445114041	0.05	0.17	1
TAF7	0.00102206715965373	0.411677400603313	0.692	0.396	1
PRDX1	0.00102688698475197	-0.726861123919338	0.65	0.792	1
SNX29	0.0010280941186875	-0.304583223506422	0.069	0.208	1
PARP15	0.00102854011999848	0.311794673908294	0.215	0.019	1
ENSMMUG00000042951	0.00103493692341705	0.410958945148104	0.627	0.358	1
ERP44	0.00104770548624043	0.522643693321472	0.623	0.377	1
PGAM4	0.00105893407552922	0.347214209825058	0.238	0.038	1
PPP1R9B	0.00110186625473361	0.481986667130989	0.581	0.321	1
RBM14	0.00110893468237966	0.41592855424324	0.538	0.264	1
APPL1	0.00111143008382859	-0.656723618094994	0.742	0.868	1
VTA1	0.00112180766648909	0.313264992445365	0.35	0.113	1
PSMA3	0.00113657793138341	0.43018554888256	0.762	0.566	1
DENR	0.00115365204581804	0.392124574216421	0.454	0.189	1
MRPL46	0.0011583418774655	0.353411137657008	0.227	0.038	1
QARS1	0.00116325649676245	-0.657153458801931	0.454	0.585	1
LILRA5	0.00116938767459525	-0.303484445329963	0.038	0.151	1
ABHD12	0.00119603501381097	-0.47432721763497	0.135	0.302	1
IL10RA	0.00121009334287423	0.647623235576841	0.715	0.509	1
NCF2	0.00122001898799055	-0.430384735346144	0.062	0.189	1
SLC15A3	0.0012315792975262	-0.515343443864839	0.496	0.679	1
MAP2K4	0.00127074856037401	0.317490112882124	0.208	0.019	1
PGLS	0.00128668265826518	-0.515366929111619	0.642	0.755	1
AKR7A2	0.00130777686166088	-0.414774195471507	0.123	0.283	1
ITGAX	0.00131130226428363	-0.857826679911023	0.204	0.377	1
SLFN12L	0.00131950825752821	0.266379089294744	0.169	0	1
ADGRE1	0.00132229304549672	-0.507392115734478	0.05	0.17	1
LRIF1	0.00133085869482578	-0.425345585704407	0.373	0.566	1
CERS6	0.00133543426580949	-0.546290950596553	0.277	0.472	1
CKS2	0.00135437166926626	-0.672280154263584	0.2	0.377	1
GRAMD1A	0.00135437251040964	-0.927573401891678	0.338	0.491	1
APLP2	0.00136217575905717	-0.640287129494227	0.35	0.509	1
RAB30	0.00136486384184833	0.502290451577794	0.615	0.377	1
RBM23	0.00136760855439063	-0.475623540941514	0.096	0.245	1
CHIT1	0.0013679608553748	-0.45085272241392	0.031	0.132	1
RESF1	0.00137450495754374	-0.25370275232732	0.069	0.208	1
VIM	0.00137456502514255	-0.520694135950515	0.988	1	1
GNG5	0.00141030612755214	0.56292583203955	0.973	0.906	1
FN1	0.00141674850245525	-0.953269412882332	0.177	0.358	1
RNF13	0.0014198219962478	-0.431013944636763	0.273	0.453	1
GM2A	0.0014289730717376	-0.626561464491812	0.165	0.34	1
ZUP1	0.00143021314204324	0.366709612219073	0.373	0.132	1
RALB	0.00143260936858348	0.428968438650555	0.323	0.113	1
ZDHHC24	0.00144285428119354	0.390912367931136	0.558	0.321	1
JAML	0.00144531244770194	-0.404578792569568	0.062	0.189	1
LCP2	0.00145361871841942	-0.306861344372221	0.096	0.245	1
ARID5A	0.00145860200168489	0.436711897943114	0.45	0.208	1
ENSMMUG00000049089	0.0014723170534256	-0.325930040868368	0.158	0.34	1
PTK2B	0.00151025739805777	0.539556449090487	0.519	0.283	1
TMEM106A	0.00153169204785735	0.373199259140591	0.369	0.151	1
RPL28	0.00153334907121944	-0.267897608877987	1	1	1
BCL7A	0.00154549425085753	-0.306164855814082	0.05	0.17	1
ENSMMUG00000015208	0.00154672083297325	0.458791992576322	0.946	0.792	1
HVCN1	0.00155111992510855	0.472681472449708	0.631	0.34	1
YPEL3	0.00157154739515634	-0.388621752562112	0.073	0.208	1
MYD88	0.00157464261212925	0.399254514290839	0.308	0.094	1
ARF1	0.00158225041685101	0.357438931187341	0.927	0.755	1
ARHGAP30	0.00158798116448163	-0.375013164164846	0.246	0.434	1
SCLT1	0.00161680175429407	0.433612892152711	0.815	0.623	1
ARAP2	0.00162508114810929	-0.453354097173819	0.204	0.396	1
ENSMMUG00000009425	0.00170387198132382	-0.503948218443678	0.981	0.943	1
MIA2	0.00171080693042238	-0.487949450400573	0.1	0.245	1
MT1X	0.00172069270445408	-3.32923972869547	0.042	0.151	1
PRDX6	0.00172809571016209	-1.15124622353044	0.508	0.66	1
ARMC8	0.00177311336512759	0.464960417220696	0.281	0.094	1
PLBD1	0.00178019682730347	-0.337758833296256	0.196	0.377	1
BIRC3	0.00181874851073049	0.394662411152787	1	0.981	1
PSMA7	0.00182905883582997	0.460848656712766	0.923	0.774	1
AKT2	0.00185895680989412	0.336506412413115	0.304	0.094	1
ARHGEF11	0.00189568951839777	0.32202059627475	0.258	0.057	1
COX20	0.00192679998032218	0.421541390881881	0.638	0.396	1
TANK	0.00192695834892312	0.451892276360663	0.827	0.604	1
COX7C	0.00193436694414001	-0.328591888950045	0.954	0.981	1
RANGAP1	0.00193459982434451	-0.407402738156858	0.112	0.264	1
SNX3	0.00196113170611701	0.496835016716885	0.842	0.698	1
ENSMMUG00000013429	0.00200138697906471	-0.392509865181882	1	1	1
OSBPL8	0.00202676175360189	-1.04449076358638	0.3	0.453	1
C19H19orf38	0.0020375979918594	0.303154821382363	0.158	0	1
SPINT1	0.0020689949844124	-0.551092130856157	0.35	0.509	1
DDX60L	0.00214021647879206	0.352284145418313	0.273	0.075	1
MRPL39	0.00215063592786883	0.367347718748512	0.385	0.151	1
EXT1	0.00215782985035434	0.293425538275041	0.192	0.019	1
PCM1	0.00219911293214929	-0.520417276677068	0.208	0.377	1
FCER1G	0.00220783884654187	-1.05758205638868	0.265	0.434	1
ENSMMUG00000058919	0.00221542766845536	-0.815900234986297	0.765	0.83	1
ENSMMUG00000053817	0.00222409859476928	0.480078307427981	0.531	0.302	1
PAK2	0.00223506795114414	-0.424324759557689	0.742	0.811	1
BZW2	0.00226105670110692	-0.452388486381064	0.285	0.472	1
ATP5F1E	0.00228796868120217	0.321873430410436	1	1	1
SAMD9	0.00235215200887307	0.32563320881919	0.154	0	1
RIPOR2	0.00235215200887307	0.268824126512325	0.154	0	1
STOML1	0.00235215200887307	0.286522035269298	0.154	0	1
XRN1	0.0023668439478808	0.388938853507851	0.473	0.226	1
PLIN3	0.00240540588350891	0.325180139161857	0.446	0.189	1
SMCR8	0.00246081842204033	-0.284268751493838	0.077	0.208	1
ANXA1	0.00247976595533561	0.590061866195734	0.65	0.453	1
FKBP3	0.00255347410854869	0.390751717644451	0.454	0.226	1
NR4A2	0.00255843731318753	-0.456207073017314	0.169	0.34	1
RSL24D1	0.00258595362318295	-0.520604917227657	0.419	0.585	1
RALA	0.00263253410860871	0.481617048181827	0.973	0.906	1
TRIM26	0.00263687808175749	0.320266205197366	0.354	0.132	1
ARHGDIA	0.00265884493366691	0.364318792252034	0.958	0.83	1
ENSMMUG00000058389	0.00266200944786836	-0.508140391690749	0.723	0.774	1
ENSMMUG00000045446	0.00268606621295708	0.366739401885191	0.373	0.151	1
NDST1	0.00268702133006557	0.460534944495113	0.435	0.189	1
UCP2	0.00268800943671187	0.465915929685297	0.854	0.623	1
ARSA	0.00271581801752148	0.329256380095615	0.392	0.17	1
SELL	0.00274165338537905	0.489071921382505	0.185	0.019	1
ARMCX3	0.00277082284014338	0.400645743848011	0.319	0.113	1
ACSL1	0.00277732444579563	0.421354917163027	0.385	0.17	1
MCMBP	0.00281406137102453	0.352109060217748	0.262	0.075	1
GABARAP	0.00281892275862181	-0.363596758961609	0.962	1	1
NEMP1	0.00284127634773087	0.364634048767276	0.212	0.038	1
ATP13A1	0.00286361957104701	0.420739980339535	0.312	0.113	1
ENSMMUG00000064120	0.00287358461961436	1.05330689388058	0.996	0.981	1
RTN4	0.00292353658647007	-0.481919593227651	0.523	0.642	1
MT1E	0.00294605089708121	-4.16413712397808	0.269	0.434	1
BLOC1S2	0.00294605604651024	0.326505525326117	0.323	0.113	1
CCT8	0.00300793438129458	0.280894370485735	0.735	0.509	1
MRFAP1	0.00303493610225695	0.344832796478618	0.635	0.358	1
EIF3E	0.00306372031429276	-0.462303489976799	0.55	0.679	1
RBPJ	0.00307093172750216	-0.38898000315887	0.173	0.34	1
NR1H2	0.0031037664378449	0.464358726727372	0.627	0.396	1
ALG2	0.00312965529692518	0.370474450716731	0.677	0.396	1
TSC22D2	0.00316052984192659	0.332532401733373	0.465	0.226	1
ACTN1	0.00317243952657858	-0.78269113907385	0.185	0.34	1
ENSMMUG00000032231	0.00318189003806048	0.399862493503224	0.419	0.189	1
NECAP2	0.00320496222056445	-0.602894889840724	0.627	0.755	1
CLIP1	0.00321714069229686	-0.41586397417425	0.188	0.34	1
ENSMMUG00000040370	0.00324237512022631	0.30273077627515	0.6	0.34	1
CREM	0.00330467678880687	0.379280444535344	0.323	0.113	1
RAPGEF1	0.00335450665971765	-0.469652359817508	0.215	0.358	1
POLR3C	0.00336440558158592	0.304972948788272	0.208	0.038	1
KPNA4	0.00337077012414404	-0.283665554186857	0.077	0.208	1
PARP12	0.00338449946154348	0.281419132894517	0.238	0.057	1
LIPA	0.00340820765222857	-0.653601972609839	0.069	0.189	1
C5H4orf33	0.00341332851197055	0.273422200146172	0.327	0.113	1
IFNGR1	0.00343994143441453	-0.553673893928629	0.427	0.547	1
CPEB4	0.00344407605798607	-0.38937906842805	0.162	0.321	1
TMEM14B	0.00350626792659487	-0.414257617745848	0.792	0.925	1
CYSTM1	0.00350707443838552	-0.561991214735961	0.335	0.528	1
MRI1	0.0035283818444732	-0.306052299332652	0.769	0.83	1
IPCEF1	0.00353092159380767	-0.256369992051856	0.065	0.189	1
SNX11	0.00353703445465458	0.368187592464632	0.638	0.358	1
MATR3	0.00354688712268116	-0.44717248266611	0.535	0.66	1
PCYOX1	0.00355865786410903	-0.323000337076238	0.069	0.189	1
MPST	0.00359007843020334	-0.435753201658043	0.212	0.377	1
COMMD1	0.00360127960771708	0.344867360944596	0.423	0.189	1
UBA3	0.00362487236325164	0.357682742051778	0.408	0.189	1
IL6R	0.00362525886288374	-0.621572808410678	0.623	0.774	1
SMS	0.00364747651083436	-0.472876242309658	0.277	0.434	1
ND3	0.00369349705350069	-0.260800801491329	0.515	0.736	1
C1GALT1	0.00372186157789023	0.344045518934288	0.392	0.17	1
PFDN1	0.0037312188498697	0.346925945780274	0.45	0.226	1
MTSS1	0.00373364479457194	-0.325546605867716	0.081	0.208	1
MXD1	0.00377924647751113	0.469999357130364	0.6	0.377	1
TUBB2B	0.00379825233908745	0.425319470476657	0.646	0.415	1
C10H20orf24	0.00386200836040825	0.288771574889445	0.312	0.113	1
ZNF160	0.00388533298023795	0.276398940222448	0.204	0.038	1
SELPLG	0.00389621877895623	-0.45649497975852	0.65	0.792	1
NUBP2	0.0039316592536755	0.279507089790917	0.438	0.208	1
NXT1	0.00395653292321549	-0.313424321787227	0.108	0.245	1
ZC3HAV1	0.00396367434472705	0.356513785447423	0.373	0.17	1
ENSMMUG00000063299	0.00396455656147269	-0.267426697928176	0.104	0.245	1
FAM183A	0.00396592196084618	-0.264110840320419	0.027	0.113	1
EXOC4	0.00398394905514044	0.31622357853713	0.346	0.151	1
TRPC4AP	0.00398522600147013	0.317965873285769	0.415	0.189	1
PGD	0.00405274021971815	-0.504499924069851	0.546	0.66	1
IST1	0.00406944673742718	0.415814850131386	0.531	0.34	1
DMAC1	0.00410182315091571	0.365903392933399	0.465	0.245	1
DDA1	0.00411922028153632	0.283496945284768	0.508	0.264	1
GNB2	0.00412174716567328	0.314589594392807	0.815	0.66	1
B4GALNT1	0.00415195257997985	0.297161405901573	0.138	0	1
EPX	0.00415195257997985	0.380715457419171	0.138	0	1
MRAS	0.00422911208473957	0.439821119609137	0.45	0.245	1
YIF1B	0.00423654500722884	-0.411066300830833	0.323	0.491	1
ENSMMUG00000006206	0.00427095958101029	0.487847696063563	0.792	0.547	1
RBM17	0.00429986359965282	0.402460119110877	0.508	0.283	1
MOB3A	0.00431483785359886	-0.532947304215587	0.427	0.547	1
TSSC4	0.00440965724391815	0.293835226409016	0.196	0.038	1
MED17	0.00444387460734552	0.314688753324258	0.308	0.113	1
DENND1B	0.00449341802844497	0.34327074672038	0.254	0.075	1
MTHFS	0.00452794828893699	0.28784331675272	0.496	0.245	1
ADPRS	0.00457522597272003	0.30140169992114	0.338	0.132	1
DDR1	0.00462914525153329	0.263877352175095	0.169	0.019	1
IRF5	0.00463643851185517	0.464818202603118	0.512	0.321	1
CTSS	0.00469116474423201	-0.459575864612467	0.823	0.849	1
DDX56	0.00473950726256583	0.290009742464868	0.269	0.094	1
GET1	0.00475405900147064	0.30702743990636	0.373	0.151	1
ALDH1A3	0.00477898198931135	0.342181612928858	0.135	0	1
ZNRD2	0.00479210469231475	0.268908006025621	0.35	0.132	1
COX7B	0.00482077096817807	0.406892692789922	0.842	0.698	1
CFL1	0.00482369922062236	0.281288318482467	1	0.962	1
C15H9orf72	0.0048443719257703	0.371722462748571	0.438	0.226	1
DPP7	0.00486491139457631	-0.423198505605084	0.438	0.547	1
CCT6A	0.00502485904742712	-0.437227853293186	0.619	0.736	1
LRRC40	0.00503991495928737	0.255515469871352	0.204	0.038	1
NAAA	0.00505222970105543	-0.603983751246983	0.315	0.472	1
COMMD7	0.00505299020404541	-0.374471983138817	0.385	0.509	1
CD44	0.00505332106742763	-0.666536193331518	0.623	0.736	1
CCT2	0.00505820236618726	0.374655236670509	0.631	0.434	1
AKNA	0.00509292998043203	0.318138917611189	0.435	0.189	1
CRIP1	0.00511738817700413	-1.13063366354507	0.965	0.906	1
SEC61G	0.00512320739560957	0.420496151771139	0.846	0.66	1
RRP36	0.00515906501526551	0.259779417383463	0.277	0.094	1
TNFSF13B	0.00516177568392823	0.466179110336596	0.769	0.528	1
CLCN3	0.00517090907378862	-0.357848622692399	0.173	0.321	1
CXHXorf38	0.00526228471846055	0.257355295473261	0.231	0.057	1
ARHGEF2	0.00528338621131859	0.282217897577156	0.6	0.358	1
SNX5	0.00528439492669043	-0.611066644092968	0.196	0.34	1
CFD	0.00541854870752046	-0.969164681045156	0.142	0.283	1
TSPAN1	0.00544496291313287	-0.396903332000539	0.038	0.132	1
CSF1R	0.00545186069981505	-0.638563291074545	0.085	0.208	1
OGDH	0.00547838824751112	0.271070139847767	0.431	0.208	1
PRKCB	0.0054995710102887	0.271244297206731	0.2	0.038	1
VAPB	0.00551656788528061	0.320430380516033	0.323	0.132	1
PSMD8	0.00552763807909314	0.331069361142932	0.715	0.528	1
LAT2	0.00554561298667109	-0.447414366519799	0.238	0.396	1
BBX	0.00562622942399526	0.511694871920451	0.554	0.34	1
ZNF483	0.00563397409246412	-0.477497284040249	0.304	0.434	1
IRF2BP2	0.00565421729723492	-0.419286119078777	0.138	0.283	1
SPECC1L	0.00569803887322471	-0.478785182612949	0.423	0.566	1
SLFN13	0.00572185744144792	0.410360918473174	0.212	0.057	1
DHPS	0.00574470312342337	-0.373815767767846	0.138	0.283	1
TRIM14	0.00575612120112227	0.302286992633426	0.335	0.132	1
ASNS	0.00581800619421247	0.426876366644992	0.265	0.094	1
TNFSF12	0.0058180718438649	-0.4642804376183	0.304	0.491	1
JUN	0.00584135764115928	-0.524497379746534	0.654	0.755	1
ENSMMUG00000001858	0.00584640556644818	0.372032854136487	0.819	0.679	1
IGSF8	0.00588916459517394	-0.561820727247051	0.508	0.66	1
CSNK2A1	0.00594481182625273	0.364751958189485	0.592	0.34	1
OPTN	0.00611703746817506	0.348831542321614	0.531	0.302	1
CASP3	0.00613536186606114	0.365745922220055	0.554	0.321	1
BHLHE40	0.00617158695546482	-0.607805560324849	0.588	0.717	1
HHIPL1	0.00617978837936997	-0.264221873491793	0.073	0.189	1
AIF1	0.00626041493681682	-0.628083752564257	0.162	0.302	1
CCDC88A	0.00627315044866724	-0.489470743341588	0.788	0.849	1
BTG1	0.00632678046502274	0.362895521156398	0.981	0.925	1
ATAD1	0.00633472816602361	0.265513513691895	0.223	0.057	1
PSMA1	0.0064105267955029	0.398124592206904	0.8	0.604	1
RIPK2	0.00651629977583267	0.369062120581333	0.504	0.283	1
REPIN1	0.00653360647517586	-0.310087220802351	0.112	0.245	1
FAM234A	0.00653501167194983	0.305240007068847	0.273	0.094	1
RBM42	0.00654445308257679	0.253001489996677	0.558	0.283	1
RPL13A	0.00655474293542494	-0.325350763711214	0.996	1	1
ENSMMUG00000022769	0.00656453519523919	0.326388281259503	0.769	0.604	1
GUCY1B1	0.00657868493237437	0.300810459215584	0.162	0.019	1
APP	0.00658793490578664	-0.460752958052931	0.446	0.566	1
UBE2V1	0.00665549645584631	0.338314408700173	0.642	0.415	1
STX16	0.00676887701373359	0.324928443573957	0.292	0.113	1
LYST	0.00678821284723128	-0.476213718218336	0.188	0.34	1
AZI2	0.00680032499889304	0.274778150114861	0.185	0.038	1
GRSF1	0.00680990925150782	0.557298321484946	0.508	0.321	1
VPS13C	0.00685794818471713	-0.501571132378697	0.362	0.491	1
RAB3GAP1	0.0069377947605393	0.284589658708413	0.3	0.113	1
UBE2N	0.00695792542768669	0.329543170334287	0.754	0.547	1
CCSER2	0.00699103538463556	0.417674563583804	0.577	0.377	1
CD2BP2	0.00700990150616484	0.297984974314248	0.362	0.151	1
NSMF	0.00711315484057094	0.310166302621119	0.477	0.245	1
IMPDH2	0.00715642501374386	-0.43673799989919	0.277	0.415	1
C14H11orf58	0.00723951590648116	0.294508508905906	0.388	0.189	1
ATP5PB	0.00724005582132861	-0.348747594985375	0.492	0.623	1
MMD	0.00729712985433823	-0.334406449328326	0.2	0.358	1
KLHL6	0.00735406868756979	0.318842526142999	0.158	0.019	1
PTP4A1	0.00741010269220699	-0.254183899177961	0.192	0.358	1
MAP1S	0.00742178964685624	0.256100131599726	0.212	0.057	1
RBX1	0.00756922639232304	0.3245511833471	0.919	0.83	1
SPG21	0.00758977010521942	-0.410995232905419	0.196	0.34	1
APPBP2	0.0076323742168608	0.258489654008881	0.219	0.057	1
DDOST	0.00764734902007041	0.309927882334778	0.712	0.509	1
CDK4	0.00769257334138224	-0.398941465916773	0.123	0.245	1
SRGAP2	0.00771396951048208	0.416557484496883	0.496	0.302	1
SEC31A	0.0077179757511743	0.345812839151413	0.538	0.34	1
ASPSCR1	0.00775194134753163	0.281365749805886	0.346	0.151	1
MOB4	0.00776244612593587	0.360737634217131	0.615	0.396	1
DDAH2	0.00777383091022855	-0.342396256722964	0.104	0.226	1
TRIM72	0.0079377409113456	0.303518145066109	0.673	0.415	1
RAB7B	0.00794116159291623	0.773839617564088	0.331	0.151	1
C4orf48	0.00796086416892721	0.275323314927281	0.25	0.075	1
NOP14	0.00799437993592999	-0.380594031249392	0.119	0.245	1
DNAJA1	0.00800444123192857	0.284362629064393	0.835	0.66	1
ZFP36L1	0.00811877046430779	0.382602433878235	0.969	0.962	1
CNTRL	0.00813175640219241	-0.350287162455093	0.092	0.208	1
CLEC2B	0.00819506219488808	0.429603787498909	0.396	0.208	1
ENSMMUG00000030448	0.00822522879283197	-0.385913115652516	0.108	0.226	1
ASF1A	0.00832720464775026	0.47270518232854	0.181	0.038	1
SEPTIN8	0.00836500874393583	-0.390552984152228	0.146	0.283	1
EIF6	0.00836813713271252	0.294494645846785	0.796	0.566	1
C15H9orf78	0.00836991209446123	0.376850464537015	0.769	0.566	1
FNBP1	0.00841660398841409	0.372047224898497	0.919	0.83	1
DRG1	0.00845746240602103	0.333487052038583	0.4	0.208	1
SARS1	0.00862722265079143	0.375341324856551	0.75	0.491	1
CD14	0.0089294651403126	-0.593783903697284	0.042	0.132	1
TSN	0.00896572069312454	-0.262814987936994	0.077	0.189	1
SMARCA5	0.00914326048347835	0.383233379643476	0.796	0.566	1
NUCKS1	0.00915788991201913	0.504521666271311	0.654	0.491	1
BCOR	0.00925947083652293	-0.26142921181827	0.054	0.151	1
ARRB2	0.00925981971110126	-0.774628921070663	0.731	0.755	1
CCNG2	0.00930893634676337	-0.359608685036657	0.192	0.34	1
NCL	0.00934697986229212	-0.314994123892713	0.715	0.792	1
ENSMMUG00000016603	0.00944722291103492	0.265344776169367	0.85	0.717	1
PAFAH1B3	0.00957055743017517	0.342755475808502	0.377	0.17	1
ENSMMUG00000054076	0.0095827047415239	0.267675993795917	0.115	0	1
PIK3CG	0.00960337708194814	-0.478472718144969	0.262	0.415	1
NDUFC2	0.00962958738239712	0.339216128218322	0.712	0.528	1
SLC2A3	0.00964643319670109	-0.302226177443844	0.088	0.208	1
USP36	0.00967330680344608	-0.51808372839182	0.154	0.283	1
HMGB1	0.00968981497320893	-0.331065177700678	0.712	0.774	1
MRPS31	0.00975606870508696	0.286239676413293	0.304	0.132	1
CTNNBL1	0.00987514433692033	0.273510159999163	0.4	0.189	1
TENT5A	0.00989370592426186	0.264544855384551	0.15	0.019	1
HYI	0.0099382482702969	-0.402262480782526	0.196	0.34	1
DEK	0.0101117199505299	0.40092080886093	0.804	0.604	1
TNKS2	0.0101710175748106	-0.278241200045615	0.115	0.245	1
AKAP9	0.0102521070544936	-0.473540620754746	0.154	0.283	1
PPDPF	0.0102630193387127	-0.312660943636962	0.669	0.774	1
MTX2	0.0102813443434321	0.273767331422047	0.327	0.151	1
GNAQ	0.0103126160099205	-0.418009516058982	0.108	0.226	1
ATP6V0D1	0.0103340211837665	0.4051840355976	0.777	0.566	1
CINP	0.0103466621469998	0.367139018306964	0.465	0.283	1
ITGA4	0.0105145415301562	-0.539500865435314	0.635	0.736	1
ENSMMUG00000049722	0.0105214550707301	-0.29671020072244	0.188	0.321	1
ITPR2	0.0105660040334903	-0.478627740114954	0.127	0.245	1
GMFG	0.0106124968910369	-0.41977625575559	0.362	0.491	1
BTG2	0.0106433012631547	-0.728227606057271	0.358	0.472	1
ENSMMUG00000045123	0.0106950550769037	0.356745020463102	0.804	0.66	1
ENSMMUG00000020721	0.0109039186160923	-0.520465324358439	0.688	0.774	1
SYF2	0.0109309518136914	0.330794049984514	0.531	0.321	1
IL27	0.0109985443488516	0.435144706371874	0.112	0	1
RENBP	0.0110163300946477	-0.268826451128177	0.2	0.358	1
NAGA	0.0111868376468797	0.428450794942367	0.373	0.189	1
CELF2	0.0112659328620778	0.36436700400969	0.685	0.453	1
COMT	0.0113225100767628	0.409557055997842	0.754	0.623	1
DERA	0.0113569432325475	-0.289295441550636	0.138	0.264	1
SF3B1	0.0114164894982522	-0.493785161576385	0.638	0.736	1
PHF3	0.0115447032065179	-0.369407168981618	0.231	0.377	1
CCDC82	0.011598078754729	0.292905463046392	0.396	0.208	1
RAB1B	0.0116672443211289	0.259960743521506	0.604	0.377	1
YWHAZ	0.0116808223089886	0.266797229373342	0.95	0.868	1
SELENOK	0.0117290698704709	0.400397787385148	0.581	0.396	1
TGFBR1	0.0117578429455853	-0.522881524986659	0.223	0.358	1
C5orf15	0.0117713715275422	0.286387985629579	0.315	0.151	1
LMNB1	0.0118231593669818	0.304769298033034	0.142	0.019	1
GPR35	0.0118742947468849	0.262423003505555	0.235	0.075	1
ZNF296	0.0119207079505943	0.376409061912768	0.396	0.208	1
DNASE2	0.0120895670230199	-0.337608564702456	0.146	0.283	1
OSBPL11	0.0120909760018605	-0.281479443460203	0.135	0.264	1
PCK2	0.0122982096808609	0.334118612448889	0.423	0.226	1
SNN	0.0123928253060172	0.37752817621608	0.419	0.226	1
NDUFB11	0.0124087766898059	0.338562216687068	0.877	0.679	1
PDAP1	0.0125961885957673	0.323258516875459	0.469	0.283	1
MPZL1	0.0126450264347385	0.361628283802917	0.485	0.283	1
MICU1	0.0127278761180463	0.338487906204053	0.35	0.189	1
HIST1H2BJ	0.0127599172828086	0.261304327769681	0.258	0.094	1
TJAP1	0.0127783073151244	0.285265803286351	0.223	0.075	1
OS9	0.0128051506460498	0.25027030261368	0.812	0.642	1
OTULIN	0.0128108642093436	0.310122928087724	0.362	0.189	1
ARHGAP26	0.0128266319694059	-0.396422913346282	0.058	0.151	1
HGS	0.0128418193363525	0.256439906050163	0.338	0.151	1
CHFR	0.0129360844279359	-0.326717342718954	0.223	0.377	1
THBS3	0.0129520130459285	0.275090585708099	0.142	0.019	1
C10H20orf27	0.012955223033783	0.281460287535117	0.246	0.094	1
PDE4A	0.0129678166472815	-0.326345946290464	0.069	0.17	1
MAZ	0.0130159981752168	-0.285569102819739	0.223	0.377	1
AP1G1	0.0130360019293194	-0.372392589211971	0.15	0.283	1
UTP23	0.0130704590339527	0.269348929792534	0.2	0.057	1
ABRACL	0.0131506050385061	0.356559065134953	0.704	0.528	1
DBNDD2	0.0132190832924308	-0.324179518151605	0.069	0.17	1
RHEB	0.0132431466873865	0.40074877241472	0.804	0.66	1
ARHGAP25	0.0133136445544363	0.344147365460616	0.312	0.151	1
GALNS	0.0133195601218562	-0.4079156083165	0.435	0.566	1
ARHGAP15	0.0133410767098757	0.390742922834856	0.412	0.226	1
SRP54	0.013410411897303	0.293830867978237	0.435	0.245	1
ACHE	0.0134834155155691	0.49409363889824	0.281	0.113	1
TBC1D1	0.0135155543508307	0.352668336579416	0.527	0.321	1
SNRPB2	0.0135270509269218	0.340169325141244	0.446	0.264	1
CD37	0.0135819827823286	-0.687542764141485	0.358	0.472	1
ZNF146	0.0136830741202304	-0.335924759463106	0.142	0.264	1
ATP5F1C	0.0137429917846498	0.325062988539164	0.75	0.566	1
BATF	0.0137496283499768	0.480422291693106	0.358	0.189	1
ENSMMUG00000044585	0.0139169609894141	0.300435653511933	0.915	0.698	1
NLRC5	0.0140095573116423	0.329450126130934	0.277	0.113	1
CCL18	0.0140229263802181	-0.38232680674093	0.035	0.113	1
MAP2K1	0.0140252169679681	0.398507861572161	0.55	0.415	1
STX7	0.0140418289718947	-0.499548415278578	0.3	0.434	1
CYBC1	0.0141041583162652	0.29101030737839	0.323	0.151	1
NCOA3	0.0141138983362542	-0.654990392604169	0.396	0.528	1
CLIC2	0.0141185298232466	-0.443086626409181	0.696	0.774	1
SDF4	0.014172040494685	0.289722158936931	0.731	0.509	1
TMEM50A	0.0141740781942048	0.34408120764396	0.796	0.623	1
PSMD6	0.0141865787697853	0.306255808360013	0.427	0.245	1
KHDRBS1	0.0142418844548298	-0.476463062986231	0.496	0.604	1
DDX47	0.0143759742889474	0.316611622182131	0.512	0.302	1
TADA3	0.0143917630848657	0.288537924077433	0.435	0.245	1
ATL3	0.0144496845792981	0.335304975680205	0.527	0.34	1
TFPI2	0.014472304240388	0.534502850728487	0.104	0	1
NOL7	0.0144824740286254	0.265697427404137	0.688	0.453	1
ENSMMUG00000053735	0.0145374861922143	-0.392182190412672	0.162	0.283	1
M6PR	0.014541697183943	-0.485686886594856	0.619	0.66	1
ATF2	0.0146403537449598	0.287360258709712	0.292	0.132	1
ENSMMUG00000040343	0.0147686714053079	0.409165206199123	0.5	0.34	1
NEMF	0.0147830797626484	-0.429134367051516	0.35	0.453	1
GZMB	0.014808039118111	1.91487570195472	0.138	0.019	1
GRIPAP1	0.0148477201789351	0.277238107170689	0.446	0.264	1
FMNL3	0.014850575504997	-0.264753611706887	0.123	0.245	1
GRB2	0.0149212976312327	0.414352485449792	0.723	0.547	1
NUDT22	0.0149243137772444	0.305689183871216	0.446	0.264	1
TRABD	0.0149587437927343	0.356054928126633	0.419	0.245	1
SAP18	0.0149960573165208	0.353688696850263	0.85	0.642	1
CLASRP	0.015003455739758	-0.326742063578039	0.138	0.264	1
FLT3	0.0150139959212793	-0.492340880076171	0.285	0.415	1
EHD4	0.0150371983133542	0.404512351328787	0.419	0.245	1
GGCT	0.0150530728488082	0.263478344886891	0.138	0.019	1
SAMHD1	0.0151059293342021	0.379961482858474	0.531	0.321	1
ST3GAL1	0.0152725221218469	-0.408383351439064	0.208	0.358	1
GABPB1	0.0154414117319012	0.288160091440787	0.292	0.132	1
LAMP3	0.0154520969051573	-0.407858060778576	0.581	0.774	1
FBXW11	0.0156665299034761	0.27504928480166	0.381	0.189	1
SERTAD1	0.0157887605697706	0.384213695736834	0.635	0.434	1
GABARAPL2	0.0157914760001267	-0.368647404335369	0.854	0.906	1
CBWD1	0.0159104454148278	0.289461068097455	0.512	0.283	1
FMNL1	0.0159496339877301	0.27531182613101	0.727	0.509	1
ENSMMUG00000019238	0.016174684858438	0.276302419294529	0.588	0.377	1
UQCRH	0.0163775882442162	-0.363467924942886	0.8	0.792	1
RAB32	0.016400219090085	-0.351906550076139	0.258	0.396	1
IL2RG	0.0164747048550337	0.311778123094276	0.846	0.66	1
PTPN2	0.0166381753333499	0.353355345203402	0.796	0.66	1
SHOC2	0.0166504794444633	0.312593876840534	0.608	0.415	1
UQCRB	0.0166673391928497	-0.403325717397055	0.35	0.472	1
MTHFD2	0.0167617433586166	0.316363410720125	0.942	0.849	1
NDE1	0.0170387610529895	0.317791490571564	0.508	0.283	1
TCF4	0.0172227855400562	0.3394102918583	0.219	0.075	1
PKIG	0.0172309411551911	0.323996064587048	0.131	0.019	1
SMARCE1	0.0172713230448148	0.311583593781103	0.496	0.302	1
HNRNPDL	0.0174275519914939	0.331001040769118	0.908	0.755	1
TNPO3	0.0175085858110636	-0.408103278539303	0.135	0.245	1
PDCD5	0.0176095818931891	0.256266765247944	0.604	0.396	1
TRA2B	0.0177143388889873	0.34463698887785	0.781	0.604	1
ERCC6	0.0180492100175426	0.282759046655558	0.296	0.132	1
BLNK	0.0180610500675626	0.334059734441696	0.262	0.113	1
NFYC	0.0182115103565358	0.28215584779134	0.4	0.226	1
FKBP8	0.0182907291494388	0.271816608733227	0.477	0.283	1
SPRED2	0.018293098622553	0.339709065698805	0.373	0.208	1
RFX5	0.0183788806884429	0.251308565542578	0.492	0.283	1
IGKC	0.0184384652741402	-0.333038431249343	0.777	0.849	1
ARID2	0.0184874826524894	-0.27984411446957	0.088	0.189	1
ACTR3	0.0185452492627779	-0.388496672834982	0.927	0.887	1
PDCD10	0.0186717445903905	0.325543868062403	0.6	0.415	1
CARD19	0.0188383174650386	0.365420409924122	0.342	0.17	1
TOPORS	0.0195519778776066	-0.373265415751582	0.304	0.415	1
PPM1B	0.0195672865653599	0.323122992250471	0.296	0.151	1
IQSEC1	0.019813693440039	0.254580098273393	0.273	0.113	1
VPS4B	0.0198294987611622	0.292569308579253	0.569	0.377	1
ENSMMUG00000016621	0.0200556177177249	-0.450790715361472	0.65	0.66	1
ATP5F1A	0.0202116271856382	-0.345676618914423	0.719	0.736	1
CAVIN3	0.0202240782871627	0.402778807996028	0.308	0.151	1
APH1B	0.0202684937173943	-0.278133056683531	0.088	0.189	1
TFG	0.0203553252060514	0.255396027719549	0.492	0.283	1
ETV6	0.0204447600417789	0.29600446515465	0.362	0.189	1
ANKRD10	0.0204572842814233	-0.559777221430447	0.408	0.509	1
SCIMP	0.0206054398207033	0.421036945500564	0.377	0.226	1
COPS4	0.0208491873660538	0.275162852940055	0.262	0.113	1
ENSMMUG00000019505	0.0209513746536786	-0.328060652569708	0.665	0.698	1
ENSMMUG00000007732	0.0210370458638498	-0.317862174832306	0.196	0.321	1
H2AC20	0.0211053346588873	-0.397581649877354	0.665	0.755	1
PELI1	0.0211787724118598	0.279419911772809	0.477	0.283	1
CYTH1	0.0212552893985818	-0.311543198827211	0.223	0.358	1
KAT6B	0.0212573850141873	-0.264988804058004	0.1	0.208	1
MRPS15	0.0212724327180078	-0.372596619261483	0.296	0.434	1
ERAP1	0.0214259350302193	0.257203664848568	0.242	0.094	1
LMO4	0.0214782551195632	-0.414569681575275	0.088	0.189	1
GSTA1	0.0214910025221541	-0.346138637997829	0.073	0.17	1
PVRIG	0.0215936203942391	-0.287900352038026	0.038	0.113	1
GPS2	0.021947521658615	0.322428232993642	0.662	0.434	1
ACOT8	0.0221330732597498	0.259217506073371	0.288	0.132	1
C1H1orf54	0.0222842673521079	0.643286609548196	0.185	0.057	1
ENSMMUG00000063609	0.022292212515364	0.294470911907008	0.942	0.83	1
CDK13	0.0224931488221184	-0.331746679510149	0.119	0.226	1
PUM1	0.0226431116622178	-0.286854297078308	0.215	0.34	1
ACTR2	0.0226889221359759	-0.299124631220292	0.865	0.849	1
GNA15	0.022773707550515	0.25003093170308	0.277	0.113	1
USP15	0.0229447867849311	0.334900874735946	0.512	0.34	1
NUDT16	0.023042957390178	0.277033288034548	0.458	0.283	1
COQ2	0.0230967225640273	0.285860126484542	0.2	0.075	1
RBIS	0.0231171448027663	0.260328932997705	0.65	0.453	1
H2AFY	0.0231433832708891	-0.489061502700337	0.531	0.623	1
ICAM1	0.0233283338468036	0.376862516265953	0.823	0.623	1
FUBP1	0.0233845736523009	0.271313992766389	0.427	0.283	1
PSMD14	0.0238812361908506	0.284250366540582	0.473	0.302	1
CSF3R	0.0239454401353717	0.472920660151229	0.177	0.057	1
PSMC2	0.0244571831687281	0.345283812655461	0.531	0.396	1
RNF10	0.0245197920849198	0.255078119227695	0.469	0.283	1
STK25	0.025004767417304	0.272571952128011	0.3	0.151	1
GPAT4	0.0251921892923928	0.25158289698505	0.319	0.151	1
CHCHD10	0.025223108364358	-0.323453429049464	0.292	0.434	1
SMG6	0.0253374284011644	-0.266319288589674	0.115	0.226	1
TM2D1	0.0254302750214488	0.253152787629273	0.408	0.226	1
MBP	0.0255371362230255	-0.276154433579582	0.077	0.17	1
HSP90B1	0.0257465601892547	-0.370262305636588	0.642	0.698	1
ENSMMUG00000019253	0.025783314098364	0.289066425755472	0.2	0.075	1
BCAP29	0.0259227636205735	0.339345746097423	0.327	0.17	1
MRPL51	0.0259542526548307	-0.356611832056767	0.592	0.679	1
LSP1	0.0259764833067841	0.313693477869174	0.988	0.925	1
TAOK1	0.0261614289785663	-0.289617473024112	0.104	0.208	1
DNAJB6	0.0263506367826964	0.256952725080387	0.638	0.415	1
SERBP1	0.0264258865405856	-0.445994966355384	0.585	0.604	1
UBE2R2	0.0265003063197294	-0.342363549325237	0.327	0.453	1
RPA2	0.0266896160156016	-0.288926887273633	0.192	0.321	1
SPN	0.0267229916426667	0.283274161449008	0.381	0.208	1
TIFAB	0.0270949676094465	0.268286854441385	0.304	0.151	1
SLC43A3	0.0271335636058985	-0.449189919322408	0.308	0.434	1
RAB27A	0.0271894445417441	0.304898464890678	0.358	0.208	1
PPP1R10	0.0272826787856203	-0.335657554392932	0.254	0.377	1
CD9	0.0273434642574843	-0.535228827814811	0.208	0.302	1
PIP4K2A	0.0275766247131997	-0.490338446462871	0.385	0.491	1
MARCHF6	0.0276888543146793	-0.265284352724941	0.108	0.208	1
HINT2	0.0278778463781367	0.294449681606183	0.277	0.132	1
UGCG	0.0279325966613067	-0.340605622245555	0.262	0.377	1
ENSMMUG00000051095	0.027977157605219	-0.437049784729135	0.338	0.472	1
MECP2	0.0280019786201338	0.280539803616529	0.373	0.226	1
ZNF217	0.0282524813007287	-0.272557293038463	0.162	0.283	1
RSF1	0.0283800531329603	0.265468114639039	0.435	0.245	1
SS18	0.028439630437389	0.254383329321105	0.281	0.132	1
TIGIT	0.0287318029588576	0.550437905389458	0.119	0.019	1
MRPS21	0.0287826708315119	0.26797454887645	0.427	0.264	1
ZNF22	0.0290611074664434	-0.313343172666534	0.412	0.528	1
TTC3	0.0292231057561101	-0.321275912972695	0.112	0.208	1
RALBP1	0.0293963555780387	-0.270189841885677	0.285	0.415	1
ND6	0.02946014446224	-0.440384438262068	0.219	0.358	1
CST7	0.0294678271970488	0.457547423843875	0.712	0.547	1
ENSMMUG00000015095	0.0296053796968331	0.25479362412938	0.388	0.226	1
CLK4	0.0297946586279342	0.26615534913353	0.277	0.132	1
NAP1L4	0.0298166646474837	-0.451388610178268	0.415	0.509	1
SGMS1	0.0299320724609099	-0.280931583242312	0.042	0.113	1
SH3GLB1	0.0300668882178408	0.303238533920615	0.596	0.415	1
VMAC	0.0301709596157038	-0.288372016839021	0.119	0.226	1
TOLLIP	0.0302227934656646	0.262778209862982	0.396	0.245	1
SMU1	0.0304085283148158	0.260331911191052	0.315	0.17	1
CTSB	0.0306841744453252	0.334083692641569	0.962	0.774	1
KLHL9	0.0307158170112332	-0.308368400343542	0.142	0.245	1
OLR1	0.0307463550650511	-0.304340594159453	0.077	0.17	1
MYL6	0.0307773516851213	0.270090584756179	0.988	0.981	1
IREB2	0.0308251922428359	0.252128813180901	0.346	0.208	1
TRPV2	0.0313534059569157	-0.291561558175984	0.438	0.528	1
MBD3	0.0316483699431039	0.297416984721704	0.915	0.774	1
BCKDK	0.0318736085054655	0.281141294647249	0.408	0.264	1
ATP1A1	0.0319767802652178	-0.393898167257243	0.277	0.396	1
AP1S2	0.0322252319948994	0.392140841157429	0.408	0.245	1
CWF19L2	0.0322433201206392	0.254459067757502	0.25	0.113	1
RAMP2	0.0322478345064127	-0.678450424817956	0.338	0.453	1
SLC27A3	0.0322493200245149	-0.301239670503957	0.042	0.113	1
ERO1A	0.032436768386156	0.251825939724987	0.562	0.396	1
RARRES1	0.0330066019909466	-0.558088748828299	0.108	0.208	1
PFKL	0.0333807332087697	0.33504576585267	0.827	0.717	1
BUD31	0.0335650614919305	0.256067809200286	0.588	0.434	1
GAPVD1	0.0338750554217817	-0.282055357973504	0.158	0.264	1
ENSMMUG00000056220	0.0339971442234158	-0.292467359406675	0.042	0.113	1
MRPS18B	0.0340967656199016	0.26305984235561	0.488	0.302	1
FNBP1L	0.0341896551853054	0.318580966079811	0.588	0.415	1
USP34	0.0345132454534327	-0.383716171109096	0.158	0.264	1
LPCAT1	0.0347282454927532	0.278009439263722	0.196	0.075	1
ENSMMUG00000062350	0.034788639892857	-0.252237141744301	1	1	1
VAT1	0.0347989139132755	-0.39020869110463	0.281	0.377	1
SPINT2	0.0349507546530691	-0.357445998349878	0.304	0.453	1
ENSMMUG00000031947	0.0351464753235755	-0.415369089905307	0.485	0.566	1
GSDMD	0.0353877745401496	0.274178263705106	0.346	0.189	1
LLPH	0.0354232642217363	0.278517247570561	0.538	0.358	1
LMAN1	0.0356293904949924	-0.26408060801486	0.215	0.321	1
STAP1	0.0359430470194914	0.255039957386153	0.138	0.038	1
GBE1	0.0359752520340684	-0.336137425305896	0.112	0.208	1
MBNL1	0.0360401577405222	0.272315142808989	0.673	0.509	1
RNASEH2B	0.0361294632185157	0.352983001553703	0.431	0.283	1
ENSMMUG00000000671	0.0364825286503464	-0.255561184241712	0.327	0.453	1
ZNHIT3	0.0364916348304062	0.253237967860045	0.223	0.094	1
CCND3	0.0368542552076694	0.263284888517235	0.335	0.17	1
LRPPRC	0.0370682712505084	-0.289018182903438	0.142	0.245	1
RTF2	0.0372099749202935	0.270806060847269	0.469	0.302	1
WARS1	0.0373360862622221	0.323188423608137	0.215	0.094	1
SBDS	0.0374668057131274	-0.344755386990036	0.246	0.377	1
NANS	0.0375310516761306	0.342453085620937	0.615	0.472	1
RNF130	0.0376006868508956	-0.356796523708106	0.392	0.509	1
CTNND1	0.0376194306109791	-0.282603354437858	0.069	0.151	1
PAK1IP1	0.0376276138587829	-0.322215627102442	0.096	0.189	1
GLB1	0.037888187726387	0.263005189127053	0.404	0.245	1
TMA7	0.0379014681004986	0.295985348822118	0.927	0.792	1
PSMD3	0.0386328261276685	0.251699325181145	0.435	0.245	1
ARFGAP3	0.0389354729921116	-0.332330535475602	0.527	0.604	1
DDIT4	0.0398307212665445	0.354115386174405	0.285	0.151	1
DERL2	0.0400671013090319	0.273472585948631	0.431	0.264	1
PECR	0.04023156889373	-0.519565768797188	0.185	0.302	1
TMEM179B	0.0403150499332811	0.29218908670843	0.477	0.321	1
BSCL2	0.0404855124416097	-0.260814910472257	0.162	0.264	1
TINF2	0.040627120939156	-0.290982010991811	0.627	0.66	1
CDV3	0.0406384158562523	-0.272308165797655	0.1	0.189	1
STK24	0.0409298142438511	-0.437091135379702	0.265	0.377	1
FADS2	0.0410570570381068	0.260993944409046	0.165	0.057	1
ENSMMUG00000007657	0.0411315053466333	0.257669525100697	0.819	0.604	1
ABI1	0.0413400982087899	-0.393613948112588	0.565	0.604	1
LZIC	0.0413530548652456	-0.304018916415425	0.304	0.415	1
MMS19	0.0414941540905289	-0.256940656126798	0.085	0.17	1
RPL37A	0.0422677706600237	-0.291910320715448	0.996	1	1
BCAP31	0.0423579950603739	0.289523196676195	0.542	0.396	1
ENSMMUG00000028777	0.0424093735897411	-0.283304151848868	0.115	0.208	1
ANXA4	0.0424657702294482	0.301261404553282	0.75	0.642	1
SETDB2	0.0424703808965739	-0.447307421512083	0.242	0.34	1
HMGA1	0.0426234814833703	0.357898518781087	0.785	0.642	1
TBC1D24	0.0427596888736493	0.286195120536581	0.412	0.264	1
DCTPP1	0.0428316375007032	0.286824056597587	0.296	0.17	1
APH1A	0.0428953413711523	0.273254846133677	0.615	0.472	1
ENSMMUG00000016665	0.042958469084554	-0.339412331242933	0.65	0.66	1
PTPMT1	0.0430640032092025	-0.277521232066184	0.277	0.396	1
P2RY8	0.0430890274318943	-0.391917706053651	0.231	0.34	1
CSRNP1	0.0434773650262545	0.299119201856721	0.646	0.509	1
TFCP2	0.0436102410150871	-0.264647970341269	0.073	0.151	1
GPBP1	0.0438523540940434	0.319244424153682	0.769	0.642	1
AP2A1	0.0438540270381227	0.256261537303052	0.304	0.17	1
CLEC9A	0.0438657898056256	0.453957325821582	0.138	0.038	1
CMTM3	0.0441812504606725	0.253348939598905	0.254	0.132	1
SEPTIN7	0.0443893592175462	-0.292010712502553	0.665	0.698	1
GCC2	0.0446568172613271	-0.527426621443894	0.215	0.321	1
MYO5A	0.044775529482356	-0.286144005711159	0.115	0.208	1
ELF1	0.0452138405489565	0.264775592768615	0.635	0.472	1
PPTC7	0.045604456909912	-0.306612580590822	0.135	0.226	1
TSPAN13	0.045880407839222	0.543287543960415	0.104	0.019	1
AKR1B1	0.0460903192965767	-0.406646938775637	0.462	0.528	1
MKKS	0.046188967968487	-0.261185753030654	0.446	0.566	1
ENSMMUG00000022428	0.0463202134505245	0.252421950673289	0.827	0.698	1
MCOLN2	0.0464083245113063	-0.351214369036886	0.3	0.396	1
FAM120A	0.0466968457377392	-0.337556148194069	0.254	0.358	1
MICU2	0.046725563297103	0.286517946014623	0.496	0.377	1
TXNIP	0.0469298829144498	-0.584356084175206	0.677	0.698	1
SH3BP1	0.0470249317385546	0.286465726198353	0.304	0.17	1
HSPB11	0.0472249809869685	0.267644558743472	0.258	0.132	1
NECTIN2	0.0472843700456819	0.270590693655429	0.685	0.566	1
ANKRD12	0.0475286235338775	-0.309583856859969	0.508	0.585	1
WAPL	0.0477432507065658	-0.260291379349537	0.235	0.34	1
ATP6V1G1	0.0482582378575312	0.264632780278417	0.988	0.981	1
NEK7	0.0485422547162843	-0.33200127743272	0.2	0.302	1
ADAM9	0.0485861915253427	-0.261393091241344	0.208	0.321	1
MPEG1	0.0486813762625688	0.38078683711698	0.304	0.17	1
H2BC18	0.0488769247397242	0.263512535010472	0.173	0.075	1
MINK1	0.0503296998948054	-0.630014550492591	0.488	0.509	1
RNF19B	0.0508291410916237	0.257391496998831	0.546	0.358	1
DPYSL2	0.0510951648542836	0.260580562255392	0.712	0.509	1
ZYX	0.0521098940480497	0.309338996943733	0.669	0.491	1
EDNRB	0.0522743976724561	0.506571355075604	0.1	0.019	1
CAMP	0.0524364217501857	-0.311434944847494	0.104	0.189	1
HDAC2	0.0526631191570324	-0.340264750268923	0.304	0.415	1
FES	0.0527556438650036	-0.261241661367186	0.088	0.17	1
DCAF8	0.0531198339390799	-0.297731774541492	0.196	0.302	1
CMTM6	0.0532273809485532	-0.427526757507433	0.723	0.774	1
NAA20	0.053341073083666	-0.335362252426232	0.327	0.415	1
NEU1	0.0534161222444733	-0.258824101874785	0.223	0.34	1
DNAJC25	0.0534701320192977	-0.27109661402729	0.808	0.811	1
ARID1A	0.0547769400121305	-0.306480046227205	0.312	0.434	1
HM13	0.054902441024748	0.315351937401807	0.527	0.377	1
ATG3	0.0549222086329595	0.296904495280329	0.654	0.453	1
DNASE1L1	0.055212136964863	-0.316706333708446	0.219	0.321	1
ENSMMUG00000051893	0.0553363776703641	0.328842225609102	0.808	0.679	1
ATP2B1	0.0555513551990888	-0.420173949590021	0.204	0.302	1
RUVBL2	0.0557113870941702	-0.380928415460474	0.135	0.226	1
AFDN	0.0560692150914746	-0.260142139774838	0.154	0.245	1
DYNLRB1	0.0567010195861816	0.253582928646795	0.85	0.679	1
RNASET2	0.0570982855337131	-0.531082787844279	0.308	0.415	1
MLEC	0.0572637631259563	-0.261664528007669	0.188	0.283	1
NFE2L1	0.0580635640008692	0.420987510850669	0.731	0.585	1
CALR	0.0581416532790512	0.25361667878775	0.892	0.774	1
MDM2	0.0582610993255352	-0.483444886451937	0.123	0.208	1
HIP1	0.0583905464164987	0.292077825486372	0.3	0.17	1
TVP23A	0.0584897451818122	-0.367108004991667	0.338	0.434	1
SNX14	0.0596994570099441	0.288084176276533	0.377	0.264	1
ATP5MC2	0.0598995084663392	-0.263445878513376	0.915	0.925	1
WASF2	0.0599064064136202	-0.388198807133705	0.604	0.679	1
GNA13	0.0599476421958762	-0.378443403344156	0.365	0.453	1
UBE2J1	0.05998592087165	0.265821871676994	0.354	0.226	1
RAP1A	0.0601343940004168	0.307236294283373	0.588	0.453	1
PLXNC1	0.0601515721767938	-0.36187766945126	0.181	0.283	1
RAMAC	0.0609474642097217	0.25463316569917	0.454	0.321	1
AKR1A1	0.0616106482015384	-0.330410048844957	0.412	0.491	1
GOSR2	0.0618856670354046	0.251702067588375	0.331	0.189	1
NME3	0.0629792019102967	-0.284118705653899	0.104	0.189	1
IL1R2	0.0630784603958176	-0.284014766114904	0.085	0.17	1
CNDP1	0.0644525931003495	0.255818289003504	0.515	0.358	1
CHMP4B	0.0645433496525965	0.271205610115199	0.423	0.302	1
RELT	0.0647847846643269	-0.398322140758376	0.438	0.528	1
RAB11FIP1	0.0649895922187372	-0.335870102860306	0.158	0.245	1
HMGB2	0.0656443232188841	-0.349340051001622	0.231	0.34	1
FBXO8	0.0657262957992693	-0.30429765879503	0.112	0.189	1
DNASE1L3	0.0659988797344438	0.51239152041689	0.127	0.038	1
CYB5A	0.0660510068958847	-0.409431899079481	0.515	0.566	1
ENSMMUG00000062077	0.0663532103502655	0.418712729076439	1	1	1
SEMA7A	0.0687237643133259	0.297555502314283	0.531	0.377	1
SNX22	0.0688360121159465	0.468664663946456	0.45	0.34	1
C9orf16	0.0689667309988188	-0.445483311666052	0.227	0.321	1
ENSMMUG00000000752	0.0693788614233747	-0.286713687391024	0.327	0.415	1
CHMP2B	0.0696296787293406	-0.325344653366735	0.308	0.396	1
NFKBID	0.0697498243943851	-0.365038610743557	0.204	0.302	1
VCP	0.0706165716457348	0.303680767154187	0.738	0.623	1
NUP214	0.0711084711437859	-0.264454893986093	0.15	0.245	1
DYNC1H1	0.0715483611059844	-0.42402916334219	0.458	0.509	1
ALDH3A1	0.0716796356057558	-0.399931141801711	0.092	0.17	1
TSPAN3	0.0719161531779853	-0.261513334651978	0.112	0.189	1
NFKB1	0.0719314508109992	-0.339618405180945	0.773	0.755	1
SUCLG1	0.0721527971446752	0.253837229092717	0.773	0.679	1
FAM162A	0.0728751524919559	-0.292412299806711	0.323	0.415	1
ENSMMUG00000012203	0.0730671874864785	-0.460249358068704	0.215	0.302	1
SCD5	0.0733504454495482	-0.440359342452922	0.05	0.113	1
ENSMMUG00000044909	0.0736554747117911	-0.33190073980826	0.185	0.264	1
CHP1	0.0741819772314322	-0.259987583850289	0.188	0.283	1
GPR183	0.0753466925662025	-0.314283240710817	0.412	0.547	1
NDUFAF3	0.0756845234161985	-0.261421266317311	0.342	0.453	1
TOP2B	0.0757590405450353	-0.348963438308911	0.165	0.245	1
SLC41A1	0.0759526929409304	0.323056571968552	0.458	0.321	1
CTSA	0.0766263887989616	-0.372244744640912	0.573	0.623	1
PYCARD	0.0774433122416463	-0.331749164697356	0.123	0.208	1
XPO6	0.0775421927113108	0.255419978785605	0.388	0.264	1
HMOX2	0.0776201643724222	-0.303067502090009	0.25	0.34	1
KMT2C	0.0781544496245588	-0.419890436608502	0.338	0.415	1
KIF2A	0.0798358326317088	-0.792625672997346	0.35	0.453	1
TBC1D9	0.0807783211118826	-0.295432147172424	0.054	0.113	1
PNPLA8	0.0822216390125299	-0.286053042285836	0.142	0.226	1
SDCBP	0.0841660487881458	-0.422452158717901	0.538	0.604	1
SLC35E3	0.0854491799402471	-0.29356287754431	0.069	0.132	1
HIPK3	0.0856092592017094	-0.394982240082219	0.558	0.604	1
LUC7L	0.0863087739336863	-0.288435525763266	0.196	0.283	1
SLC38A1	0.0867766249743884	-0.426360486417122	0.581	0.585	1
XBP1	0.0887678449663973	0.258417452238979	0.373	0.245	1
DMAP1	0.0893413243689634	0.294535743167883	0.25	0.151	1
RSL1D1	0.0894235028313395	-0.259781313703543	0.281	0.377	1
VPS26A	0.0926498682390647	0.263600333148305	0.404	0.283	1
HEXIM1	0.0937649429418894	-0.257811241957111	0.212	0.302	1
H2AFZ	0.0940666930862691	0.272750178785523	0.9	0.774	1
TAGLN2	0.0951526071888503	-0.434155398425627	0.95	0.906	1
CIB1	0.0951942851503811	-0.327705622838001	0.312	0.396	1
ENSMMUG00000004539	0.0957077019861708	-0.282449633324	0.777	0.83	1
REEP5	0.0960801960709008	0.250957866879918	0.569	0.434	1
NET1	0.0962293231460135	0.268718626709532	0.735	0.585	1
EIF5	0.0962745994924243	0.295557941175858	0.85	0.698	1
LIMK1	0.0974871975942608	-0.25316003684081	0.096	0.17	1
DNM1	0.0977288682052351	-0.321478887360129	0.119	0.189	1
DBI	0.098651404991432	-0.27495662491045	0.935	0.925	1
TIGAR	0.0989103742684572	0.285319511009429	0.496	0.34	1
STAG2	0.0992557578951675	-0.327219347369053	0.319	0.377	1
SERTAD2	0.100022460756567	-0.351058169111752	0.415	0.491	1
TRAF7	0.101500485290733	-0.296066365849862	0.358	0.434	1
SETD7	0.102489705063471	-0.293393813506461	0.181	0.264	1
MRPL23	0.10366014119517	-0.29926185412512	0.692	0.698	1
TRIR	0.103813150970744	-0.266316817065459	0.485	0.528	1
CDC5L	0.104470552561776	-0.259622278133804	0.312	0.415	1
KATNBL1	0.105496165283693	-0.409546503162794	0.373	0.434	1
PPP3CA	0.106155077127192	-0.29775073745736	0.173	0.245	1
HSBP1	0.106281521164554	0.286159354000561	0.858	0.698	1
PEBP1	0.1066238511068	0.657564384793453	0.738	0.698	1
GSN	0.107165756525009	-0.33285450003446	0.804	0.83	1
ENSMMUG00000049718	0.107395731189448	-0.282954429590516	0.212	0.302	1
TXNRD1	0.108298104392468	-0.314201887543069	0.308	0.17	1
ENSMMUG00000051392	0.108452682580756	0.290549352087368	0.777	0.736	1
ENSMMUG00000065104	0.110204754611953	-0.365387220821995	0.65	0.623	1
LAMTOR4	0.110553208930914	-0.451502017353246	0.508	0.528	1
MED8	0.111162801920206	0.250486178116086	0.727	0.66	1
PTPN11	0.111805324284047	-0.290480213979101	0.185	0.264	1
ENSMMUG00000041076	0.112129066340574	-0.292078160231741	0.388	0.491	1
FOXN2	0.112919109497238	0.275036315344525	0.665	0.566	1
PEA15	0.114716907645689	-0.294859341410411	0.635	0.642	1
PTPN6	0.116074915310289	-0.254022342900749	0.165	0.245	1
TAOK3	0.116814149449539	0.264293424637921	0.815	0.679	1
NAB1	0.116998626637633	-0.251118725547201	0.073	0.132	1
PRKAR1A	0.118194559141423	-0.259574767723508	0.627	0.642	1
CEP350	0.118580205321523	-0.50854850660953	0.704	0.755	1
ENSMMUG00000047277	0.119990027569462	-0.324538311400557	0.25	0.321	1
VMO1	0.120224176979775	0.73500919311483	0.896	0.887	1
B4GALT1	0.120421477317284	-0.356750063628499	0.319	0.396	1
PLP2	0.120736119767314	-0.251126380638839	0.219	0.302	1
ACTG1	0.122041255727368	0.343388870414709	0.996	1	1
ZNF44	0.122300605294167	-0.351221417612944	0.119	0.189	1
ATP5MC1	0.122311131086465	-0.267854705049272	0.538	0.547	1
H2AFJ	0.124586255536695	0.439504995699916	0.631	0.509	1
TCIRG1	0.125670011048964	-0.347007669864265	0.277	0.358	1
LILRA3	0.130354110076191	-0.67830431631981	0.162	0.245	1
CCL3	0.130469119344285	-0.545278811023916	0.096	0.17	1
AHSA1	0.131941001214448	-0.304914537449069	0.231	0.302	1
FAM127C	0.132016063893527	0.266119445645831	0.354	0.264	1
FSCN1	0.132434541773106	-0.49075534533983	0.577	0.623	1
G0S2	0.13398412040273	-0.298112460506102	0.104	0.17	1
TBC1D5	0.135168917265948	-0.250344671811605	0.277	0.358	1
AFF1	0.136626960851286	-0.300758078031616	0.123	0.189	1
YJEFN3	0.137432423310546	0.270850965924887	0.735	0.642	1
ZC3H13	0.139489312719328	-0.283062685989113	0.304	0.358	1
LITAF	0.139987312691535	-0.488608845985296	0.738	0.755	1
MAMU-DRB1	0.140753660195786	-0.463149041519172	0.981	1	1
WWC2	0.143517167539398	-0.289094901040294	0.108	0.17	1
NUDT1	0.144030789502448	-0.298631388412954	0.15	0.208	1
TRPM7	0.145062348124281	-0.27097511659332	0.258	0.321	1
ATP6AP1	0.14597680234597	-0.359485951719652	0.538	0.528	1
ENSMMUG00000051745	0.146135440734387	0.621701196280512	0.696	0.547	1
ENSMMUG00000056183	0.148994913882978	-0.373994904115345	0.954	0.943	1
IL4R	0.149153001308104	-0.379342864194101	0.362	0.415	1
EMB	0.149431419707976	-0.303056086014675	0.077	0.132	1
CBFA2T3	0.150653234659916	-0.415048720100593	0.269	0.321	1
GOLGB1	0.153167775402461	-0.389897261125379	0.288	0.358	1
KTN1	0.15762839310749	-0.258792063956224	0.346	0.434	1
PTPRC	0.157732380439779	-0.469301206663305	0.592	0.604	1
ERBB3	0.158561003111043	-0.271009143524177	0.323	0.377	1
NOP53	0.159659721135062	-0.3262517543188	0.446	0.491	1
ENSMMUG00000011291	0.160108740490483	-0.28312721274943	0.208	0.264	1
ITM2B	0.164854975941793	0.267821074349856	0.965	0.943	1
DHRS7	0.168175127858505	-0.344449901808113	0.231	0.302	1
ARNTL	0.173013319775063	-0.263090474431535	0.2	0.264	1
CYBA	0.174713311233484	0.2537650718318	0.846	0.755	1
RNF167	0.174759785264088	0.482823593167254	0.469	0.377	1
ERICH1	0.177379958182155	-0.405717752132243	0.242	0.302	1
RABAC1	0.177808406653958	-0.265873784074685	0.558	0.585	1
DYNLRB2	0.181169829588177	-0.415833504741628	0.081	0.132	1
NAA50	0.182476043192759	-0.28421273549139	0.312	0.358	1
TNFAIP3	0.185112883356735	-0.411868073576827	0.546	0.566	1
STMN1	0.18690015325732	0.314392907637363	0.146	0.075	1
DNAJC15	0.18722487748322	0.25569707183362	0.588	0.472	1
USP47	0.187956919819533	-0.27892785148954	0.162	0.226	1
MSN	0.188250586791417	-0.274050460402513	0.712	0.679	1
TNFRSF18	0.190014394434947	-0.259674711031031	0.065	0.113	1
TUBA1C	0.191741492690476	-0.362017279457781	0.546	0.585	1
FIS1	0.194363705087106	-0.276067681437369	0.408	0.472	1
ZNF292	0.194365589575	-0.465182455241463	0.215	0.283	1
CYB561A3	0.194771012509674	0.41310086382512	0.412	0.302	1
SSU72	0.196586669306112	-0.306703342352095	0.304	0.358	1
DAAM1	0.200245282000338	-0.317694070340671	0.2	0.264	1
JAK1	0.200937215730116	-0.297978790766726	0.796	0.774	1
TOMM7	0.20220774260277	-0.285670513198368	0.715	0.66	1
IGBP1	0.202830178393562	-0.295001151442013	0.469	0.491	1
YEATS2	0.207714066250317	-0.26978008182063	0.227	0.283	1
CTNNA1	0.214966544318679	-0.300347402804729	0.446	0.528	1
HSPA14	0.215656557850969	-0.338934712756646	0.285	0.34	1
PPHLN1	0.218088599053748	-0.277907480954578	0.331	0.377	1
ENTPD1	0.21976781211629	-0.310862736500229	0.212	0.283	1
CUX1	0.220626872771061	-0.257052050819318	0.215	0.264	1
KLF6	0.221474885743301	-0.496530169952099	0.877	0.887	1
EFHD2	0.22190086480927	0.279620915462003	0.385	0.302	1
PTGER4	0.222220372025484	0.270692900399359	0.738	0.604	1
BATF3	0.223191124693395	-0.337932865477801	0.442	0.491	1
EIF4EBP1	0.225158808622719	-0.292207592048031	0.227	0.283	1
DDX17	0.225716530582723	-0.342808041028462	0.654	0.623	1
TMEM106B	0.226232269708394	-0.333126736923679	0.085	0.132	1
H1-0	0.227787947515994	0.436678924354753	0.204	0.132	1
MAP3K13	0.229622384065687	-0.253307577794519	0.296	0.34	1
MSL3	0.229840831572743	-0.301817502398111	0.181	0.226	1
SMIM29	0.230247633921769	-0.348866677492248	0.585	0.566	1
GALNT7	0.234311924201043	-0.259513509464915	0.288	0.34	1
HSP90AA1	0.236722032834497	0.333185300605035	0.988	1	1
FOXO1	0.237310560719942	-0.27226469135214	0.142	0.189	1
SUPT5H	0.239587495862632	-0.273517455926198	0.308	0.358	1
TCEAL4	0.241328172610885	-0.274374526817912	0.123	0.17	1
MRPL45	0.241486706557145	-0.271162799164104	0.162	0.208	1
KYNU	0.24180163542378	-0.479685337407137	0.369	0.396	1
MAP4K4	0.246486798078189	-0.412766040436496	0.235	0.283	1
CD84	0.248290378533985	-0.349490495943855	0.519	0.528	1
NXF1	0.251226964615102	0.597134708131054	0.588	0.604	1
TECR	0.255292376965833	-0.31578101920899	0.123	0.17	1
SMG1	0.260293591380803	-0.285357894541902	0.258	0.302	1
ISYNA1	0.268656238243276	-0.258704888817228	0.127	0.17	1
ERGIC1	0.268845856523255	-0.253244976773246	0.285	0.321	1
SOD2	0.26970738795938	-0.280873989279919	0.846	0.83	1
GNAI2.1	0.271113297781756	-0.295539248415128	0.804	0.755	1
RGS2	0.271646631889086	0.682453373578757	0.35	0.283	1
KHSRP	0.271820259047546	-0.291376316712969	0.227	0.264	1
SINHCAF	0.272673855334975	-0.601391393816605	0.577	0.585	1
POLD4	0.27490190694618	-0.287841333086686	0.431	0.472	1
CD33	0.276792818618847	-0.260142151080227	0.092	0.132	1
MSMO1	0.277771508180793	-0.480126608250391	0.304	0.34	1
SMC3	0.278025765364306	-0.359950098997795	0.35	0.377	1
CCND1	0.284398926619224	0.278597923814428	0.188	0.132	1
NCOA4	0.285087367611525	-0.314785038242062	0.565	0.566	1
IRF8	0.287155250227441	0.53899787072798	0.727	0.679	1
NFE2L2	0.288778822784393	0.257062108411978	0.685	0.547	1
KDM2B	0.28927281798445	-0.269397778228402	0.623	0.642	1
GPCPD1	0.307159124315175	0.284898880858289	0.65	0.604	1
HNRNPR	0.31373052123411	-0.276037681794069	0.331	0.377	1
SMPD4	0.31790673340584	-0.272017885776884	0.154	0.189	1
DPP9	0.318930505689382	-0.292481737624617	0.327	0.34	1
ENSMMUG00000059988	0.318991097631064	-0.278805459538126	0.446	0.472	1
MRPL33	0.319281528793318	-0.258457441316078	0.377	0.434	1
NRP2	0.320870095452664	-0.318553662916084	0.319	0.377	1
USP16	0.325350689857464	-0.30904481274857	0.438	0.453	1
CRYBG1	0.326612196416916	-0.272438981101873	0.477	0.528	1
ILF3	0.326795151470999	-0.308651833770389	0.462	0.453	1
LGMN	0.329668418560595	-0.513231822458891	0.515	0.528	1
LCOR	0.332398325910681	-0.286422932495091	0.208	0.245	1
SNRNP40	0.333338628378319	-0.26224740206344	0.265	0.302	1
CD48	0.341517355073215	-0.348092855411953	0.462	0.491	1
CNOT1	0.344763633208212	-0.297699373868012	0.369	0.415	1
RTCA	0.344773537686091	-0.25826886364217	0.265	0.283	1
DIDO1	0.346261498865788	-0.285081916068193	0.25	0.283	1
ITPKB	0.350475056153375	-0.303783105558686	0.081	0.113	1
SFT2D1	0.350500057975104	-0.265612196232537	0.415	0.434	1
NAA10	0.352790099565751	-0.268719570092862	0.542	0.509	1
SMARCC1	0.369758435909116	-0.280122753621914	0.258	0.283	1
C1QB	0.393542175547047	0.609987826644192	0.223	0.17	1
ENSMMUG00000044284	0.398706580254432	-0.318456289801482	0.5	0.528	1
EAF1	0.401418186473356	-0.253019893002645	0.158	0.189	1
ENSMMUG00000009018	0.427001404718459	-0.314400069808889	0.573	0.528	1
LCN2	0.428607270561046	0.464921414403882	0.077	0.113	1
CTSC	0.429059267055657	0.327414746173009	0.819	0.83	1
DDIT3	0.431481992817349	0.250875535155446	0.288	0.245	1
RUBCN	0.450294306032259	-0.305405415246341	0.388	0.396	1
CYBB	0.463594880702773	-0.368905254047962	0.212	0.245	1
PRDM2	0.464623901176526	-0.255902388007361	0.177	0.208	1
TIMP1	0.466240713930002	0.625633069680773	0.192	0.151	1
UBD	0.480964418518342	0.381031518656493	0.212	0.264	1
YPEL5	0.491486881377486	-0.519922117691962	0.562	0.547	1
VAMP5	0.516721312725819	-0.326141909757067	0.669	0.604	1
PDRG1	0.528562134782421	-0.289680663863465	0.454	0.415	1
PATL1	0.530573990598512	-0.25952130280162	0.304	0.321	1
TMCO3	0.531476525593185	-0.257711595204788	0.088	0.113	1
RABGAP1L	0.53534515693755	-0.361253323205418	0.25	0.264	1
PYGB	0.562930837866115	-0.291372697185117	0.219	0.226	1
DOCK10	0.564603623031279	-0.294555590679893	0.465	0.434	1
ENSMMUG00000016278	0.566784735170075	-0.283514057961387	0.546	0.547	1
MGLL	0.567357649795078	-0.401420872217459	0.388	0.358	1
YBX1	0.571626305430231	-0.366442725182375	0.735	0.66	1
SH3BGRL	0.574615463391008	-0.253681963510085	0.727	0.642	1
ENSMMUG00000010236	0.584292041104974	-0.299453147068361	0.312	0.34	1
NBR1	0.601564272799352	-0.273228151801398	0.242	0.264	1
ANKRD24	0.601962614968559	0.26121924107499	0.585	0.566	1
GPAA1	0.620873510309686	-0.33166781304382	0.246	0.245	1
C1QC	0.649079876140373	0.36151553111186	0.123	0.151	1
DIP2A	0.663470287896578	-0.309577606935049	0.246	0.245	1
KLF12	0.666027116592517	-0.329591830172068	0.165	0.17	1
CALCRL	0.676629418894133	0.338772205322421	0.308	0.302	1
HIVEP1	0.677874071203406	-0.301848536221383	0.35	0.321	1
GDI2	0.703714972194837	-0.253084967519569	0.688	0.623	1
LAIR1	0.707118446724429	-0.428650642840014	0.115	0.132	1
CLIC1	0.71549396255947	0.333128181510929	0.577	0.585	1
CD68	0.744395219141521	-0.424319102494501	0.408	0.321	1
MAMU-DMB	0.75464557670431	-0.328041320830102	0.827	0.717	1
LAPTM5	0.778192463522846	0.324020144896853	0.458	0.453	1
GPR34	0.863566928721062	0.377890630341117	0.104	0.113	1
CTSZ	0.869351702347554	-0.269819602008599	0.85	0.698	1
SMAP2	0.872425592089096	-0.263944036512386	0.515	0.472	1
MT2A	0.899433513360632	-2.22603080171269	0.527	0.472	1
BCL2L11	0.904136770278398	-0.256892147684055	0.377	0.321	1
JAG2	0.931015105782417	-0.252379447918646	0.219	0.208	1
HIST1H2AC	0.936982328019218	0.345810090401027	0.5	0.528	1
TMEM131L	0.937187765085592	-0.370004959477834	0.431	0.377	1
CTSD	0.968752489590509	-0.439714820312596	0.281	0.245	1
IL4I1	0.980656088008318	0.345927285875758	0.792	0.83	1
