# Supplementary material for: mRNA-1273 vaccination protects against SARS-CoV-2–elicited lung inflammation in nonhuman primates
Source: JCI Insight. 2022 Jul 8;7(13):e160039. doi: 10.1172/jci.insight.160039 (PMC9310526; doi:10.1172/jci.insight.160039)
Supplement: Supplemental data set 1 [file jciinsight-7-160039-s122.zip › DEG_analysis/cDC.2_markers_D2.csv]

	p_val	avg_log2FC	pct.1	pct.2	p_val_adj
ISG15	4.89414952516666e-56	4.16888407090499	0.992	0.241	8.76689004443103e-52
IRF7	2.14389337007626e-50	3.2366599112355	0.924	0.232	3.8403561938176e-46
RPLP1	1.81021903946e-49	-1.71980560473507	1	1	3.24264536538471e-45
OAS1	1.006389469725e-48	2.47276945721038	0.748	0.013	1.8027454571184e-44
GBP3	6.2414826846148e-48	3.30803423983994	0.939	0.29	1.11803679329505e-43
ENSMMUG00000058167	1.9212861851652e-46	-2.75131408734301	0.176	0.906	3.44159994348642e-42
ISG20	2.13275719544066e-46	3.47909968856245	0.863	0.161	3.82040796419286e-42
RPS18	4.09166952560127e-46	-1.76725471912246	0.947	0.996	7.32940762120955e-42
MX1	6.8067420539799e-46	2.60810802075969	0.977	0.406	1.21929170412942e-41
MX2	2.68274196405352e-45	2.21830627906039	0.992	0.429	4.80559568020908e-41
ENSMMUG00000050257	2.97298727842093e-45	2.39499491867773	0.954	0.362	5.32551211183541e-41
IFI6	3.06071083980973e-45	2.57128917264535	1	0.674	5.48265132735116e-41
ENSMMUG00000005593	4.29958210827456e-45	-1.5432044348559	1	1	7.70184143055222e-41
EEF1A1	2.00999542239975e-44	-1.37496425560303	1	1	3.60050480014467e-40
IFIT3	5.49079260859244e-44	2.38819745765707	0.878	0.165	9.83565679977164e-40
APOL2	1.94993556287088e-43	2.95634084811332	0.878	0.21	3.4929195737706e-39
TMSB10	4.63325972129624e-43	1.34364305738742	1	0.996	8.29955813875795e-39
BST2	5.7053819119725e-43	1.73548139317411	1	0.795	1.02200506189163e-38
IFIT2	6.32740116000834e-43	2.81052813038382	0.878	0.196	1.13342736979229e-38
RPS26	1.69982197101504e-42	-1.12909302866389	1	0.991	3.04489109667925e-38
PLAC8	1.74967093862128e-42	2.55285904207925	0.969	0.786	3.1341855523523e-38
CPVL	8.17413718165611e-42	-2.0810152942603	0.664	0.996	1.46423319335006e-37
PSME2	1.95014845058537e-41	2.22082431456784	0.985	0.616	3.49330091953356e-37
IFIT1	2.12476134539275e-41	2.11356627122536	0.794	0.098	3.80608499800204e-37
UBE2L6	4.78709849692311e-41	1.68662382974796	0.939	0.295	8.57512953753836e-37
IFI27	2.61950255079813e-40	4.05603366676135	0.733	0.076	4.69231491924469e-36
ENSMMUG00000003272	6.03396400594879e-40	1.57591835736896	0.695	0.04	1.08086397238561e-35
HERC5	2.03073866078675e-39	1.85189805807477	0.847	0.134	3.6376621630673e-35
ENSMMUG00000020073	3.39360903708764e-39	-1.25712627657658	0.985	0.991	6.07897186813508e-35
OASL	3.75159751699781e-39	1.94657583024019	0.863	0.21	6.72023663219817e-35
ENSMMUG00000014786	1.83311785512432e-38	-1.60092360304877	0.71	0.955	3.28366401388419e-34
OAS2	3.12206649634595e-38	1.73863253685908	0.878	0.201	5.5925577149045e-34
IFI44L	6.91493283464678e-38	1.42317104196064	0.802	0.121	1.23867191867028e-33
RPS3A	6.77468710849529e-37	-1.06338945164325	1	0.996	1.21354970174476e-32
RPS13	7.55814511416671e-37	-1.07286939405721	1	0.996	1.35389053430068e-32
MAMU-E	7.66220456369321e-37	1.06093598806074	1	1	1.37253070349436e-32
CD1E	1.20623183790568e-36	-2.24541249426459	0.046	0.795	2.16072309124044e-32
RPS8	3.59037165793521e-36	-1.01694454303737	1	0.991	6.43143275085935e-32
RNF213	6.10999350692593e-36	1.80353717828278	0.939	0.379	1.09448313689564e-31
RPS23	1.52966957837518e-35	-0.819324551606469	1	0.996	2.74009711574345e-31
RPL10	2.22644070456545e-35	-0.902203953198699	1	0.996	3.9882232340881e-31
RPS9	2.38055914817579e-35	-0.91862796841083	1	1	4.2642956021273e-31
RPS6	2.79500267359563e-35	-1.05313687448946	1	0.991	5.00668828921185e-31
HNRNPH2	6.34634717807553e-35	-1.08882794945198	0.985	0.996	1.13682117000867e-30
ENSMMUG00000061959	6.83426642650041e-35	3.20614369181483	0.817	0.241	1.22422214497902e-30
ENSMMUG00000003073	8.61501567442253e-35	-1.09097967515593	0.992	0.996	1.54320775775931e-30
ENSMMUG00000017890	9.6991153818934e-35	1.48829535843141	0.947	0.46	1.73740253835856e-30
APOL6	1.130826262205e-34	1.70578262250457	0.748	0.129	2.02564908348781e-30
RPL18	1.59503060431935e-34	-0.936856311108929	1	1	2.85717832151726e-30
ENSMMUG00000015563	2.96533440879311e-34	-0.960154443998142	1	1	5.3118035264711e-30
RSAD2	3.34050704244422e-34	1.49253175021246	0.687	0.071	5.98385026513033e-30
PLA2G4C	3.74051611077746e-34	1.57422123637874	0.611	0.036	6.70038650923566e-30
CD38	4.85085595059113e-34	1.70020502791712	0.611	0.036	8.68933826429389e-30
PSMB9	4.88120933177513e-34	1.60730086926891	0.977	0.821	8.74371027600879e-30
OAS3	6.68886135543687e-34	1.47674644504273	0.71	0.085	1.19817573459941e-29
GCN1	1.03053043554378e-33	-0.971278041664353	1	1	1.84598916918957e-29
WARS1.1	1.05550165011942e-33	2.80507307509287	0.878	0.402	1.89072010585892e-29
PML	1.08865226770369e-33	1.30458894906888	0.802	0.17	1.95010280713761e-29
C15H9orf152	1.13726773534515e-33	3.50803675702262	0.969	0.804	2.03718769432376e-29
C18H18orf32	1.18187366153929e-33	-1.08989277633354	0.985	1	2.11709028991533e-29
ENSMMUG00000058755	1.25186367310328e-33	-1.13620610619289	0.969	0.978	2.24246339762991e-29
ENSMMUG00000063637	2.02901784206709e-33	-0.894176029967025	1	1	3.63457966049477e-29
NAAA	3.08475986774123e-33	-1.6103830154237	0.55	0.964	5.52573035108486e-29
SLFN5	5.40935601427606e-33	1.20485205954688	0.641	0.058	9.6897794283727e-29
RPL5	7.4017931223042e-33	-1.01124914095153	0.992	1	1.32588320199835e-28
SPATS2L	1.8138949923692e-32	1.47636069872536	0.794	0.192	3.24923009983095e-28
RPL15	7.06697948246248e-32	-1.01732487650549	0.992	0.991	1.2659080346935e-27
RPL35A	1.09397446821413e-31	-0.910959150463028	1	0.996	1.95963646491197e-27
RPS7	1.30566366027603e-31	-0.774328569762952	1	0.996	2.33883531465246e-27
RPL32	1.61806556307037e-31	-0.851407967343498	1	0.996	2.89844084312795e-27
NAPA	3.36601170985524e-31	1.51286948664568	0.893	0.545	6.02953677586369e-27
RPS4X	3.92470961870771e-31	-0.963785812832843	0.992	0.996	7.03033233999112e-27
RPL7A	7.61153867671073e-31	-0.857412789879723	0.992	0.996	1.36345492315919e-26
ND4L	1.62037916116563e-30	-1.2126321603157	0.771	1	2.902585191396e-26
APOBEC3A	1.73828424773204e-30	2.73203588272321	0.519	0.013	3.11378857296241e-26
RPL39	2.12076647209362e-30	-0.918241661989745	0.992	0.991	3.7989289814613e-26
CASP1	2.54677013344954e-30	1.33782916187664	0.969	0.804	4.56202934004816e-26
ENSMMUG00000062821	5.74615367166813e-30	1.42823403396466	0.702	0.138	1.02930850720591e-25
RPS5	6.66890418893271e-30	-0.90803199920588	1	0.978	1.19460080736352e-25
DHX58	9.40014346477892e-30	1.41556202941673	0.84	0.259	1.68384769884585e-25
ENSMMUG00000064873	1.171114223596e-29	2.637536925725	0.771	0.25	2.09781690872752e-25
ENSMMUG00000052609	5.40976574536647e-29	-0.79234820087848	1	0.996	9.69051337967496e-25
RPL6	5.67714765132994e-29	-0.759499551863534	1	0.987	1.01694745878273e-24
RPL10A	5.74616210370636e-29	-0.939514386689599	0.985	1	1.02931001763692e-24
CD1C	7.61873055337621e-29	-1.55473873212624	0.359	0.942	1.36474320402628e-24
RPL8	9.52837074882289e-29	-0.685247634654647	1	0.987	1.70681705223664e-24
RPL13	1.02408627703215e-28	-0.734512242105466	1	1	1.8344457480477e-24
UNC93B1	1.16308621047419e-28	1.08624372897292	0.702	0.134	2.08343632882241e-24
CD1B	2.36559342566718e-28	-1.74947421560303	0.107	0.723	4.23748750339762e-24
MRC1	4.32175985532696e-28	-1.75745957513853	0.298	0.893	7.74156842884719e-24
KCNH7	4.74266813189556e-28	1.28390474620076	0.779	0.205	8.49554142466452e-24
ENSMMUG00000016894	5.34586413673738e-28	-0.909715516036281	1	0.982	9.57604642813766e-24
RACK1	7.06029621836838e-28	-0.940692059252872	0.992	0.982	1.26471086159633e-23
SLC25A6	7.22078661345553e-28	-1.05915732724223	0.969	0.973	1.29345950606829e-23
FBXO6	7.37958629491077e-28	1.23424384931552	0.733	0.179	1.32190529300737e-23
ATP6	1.15924596225136e-27	-1.03251951902456	1	1	2.07655729218087e-23
PSMB10	3.14138183406857e-27	1.36257589639788	0.916	0.571	5.62715727936703e-23
PSMB8	4.054461889187e-27	1.25233102498591	0.977	0.964	7.26275758210067e-23
MAMU-A	4.20600519887762e-27	1.5210957112969	1	0.991	7.53421711274947e-23
IFI44	8.06258800372454e-27	1.18786074904174	0.756	0.192	1.44425138910718e-22
TNFSF10	1.10102511993315e-26	1.76739701695533	0.58	0.076	1.97226629733626e-22
RPLP2	1.66002536077474e-26	-0.735488205579706	1	0.991	2.9736034287558e-22
RPL3	1.77872880319733e-26	-0.776175319024879	0.992	0.991	3.18623690516737e-22
STAT1	1.86894833843527e-26	1.35132552995046	0.901	0.451	3.3478471586391e-22
PLAAT4	2.01315594067224e-26	2.32003435230033	0.557	0.067	3.60616623652618e-22
LGALS3BP	2.56893211404638e-26	1.71722971632518	0.847	0.429	4.60172809589127e-22
PSME1	4.34543813197848e-26	1.03054590362008	0.977	0.871	7.78398332581305e-22
RPS16	4.52825061420673e-26	-0.684247415576912	1	0.996	8.11145532522852e-22
EEF1B2	5.2458619360891e-26	-0.90002902095439	0.954	0.982	9.39691248611641e-22
CD44	6.43392674999402e-26	-1.27386582771942	0.603	0.955	1.15250929872643e-21
SUB1	9.82900715268844e-26	1.33471185847619	0.939	0.714	1.76067005126108e-21
MAMU-DRA	1.01572277023216e-25	-0.685874045238487	1	1	1.81946419831687e-21
EPSTI1	1.1489178706556e-25	1.25308742428825	0.84	0.299	2.05805658170537e-21
ENSMMUG00000001764	1.36276289357635e-25	1.49985567851865	0.916	0.58	2.44111717126331e-21
RPS28	1.52656649987595e-25	-0.677404293635571	1	0.996	2.73453857122779e-21
ENSMMUG00000061824	1.56104270345461e-25	0.974879060256072	1	0.973	2.79629579469824e-21
ENSMMUG00000004441	3.03437016244924e-25	0.839083071361316	1	0.996	5.43546727199532e-21
MAMU-DMB	3.99372094867984e-25	-0.784965242057829	0.992	0.996	7.15395233537019e-21
ATOX1	4.90232182500574e-25	1.42071933836505	0.954	0.83	8.78152908513279e-21
DSE	9.38811097840101e-25	2.12377947618692	0.817	0.371	1.68169231956097e-20
RPS14	1.18370957813369e-24	-0.666301906189953	1	0.991	2.12037896731087e-20
RPS4Y1	1.74405100475758e-24	-1.0632129393035	0.824	0.96	3.12411856482226e-20
UBA52	5.40883485853439e-24	-0.601663402778395	1	0.996	9.68884588209266e-20
RPL4	7.59222191332195e-24	-1.01980270373866	0.924	0.973	1.35999471133336e-19
IRF1	7.65278051015507e-24	1.79886165279293	0.748	0.268	1.37084257278408e-19
IFI35	8.23068298810905e-24	1.364424554967	0.824	0.384	1.47436224365997e-19
JAML	8.86613203057619e-24	-1.34487741553575	0.458	0.879	1.58819023063711e-19
COX3	9.12866059937205e-24	-0.806849862558515	1	1	1.63521697316552e-19
CXCL10	9.281270380766e-24	2.4040897318443	0.412	0.009	1.66255396330661e-19
RPL22	1.17181506005374e-23	-0.695020833185741	0.992	0.982	2.09907231707426e-19
LAP3	1.42841852259094e-23	1.14356287395854	0.962	0.875	2.55872609951714e-19
RPS21	1.80721506803922e-23	-0.66043176958748	1	0.987	3.23726435137866e-19
RPL36AL	2.53576813615689e-23	-0.88939269828116	0.901	0.96	4.54232146229784e-19
EIF3L	3.39622163531705e-23	-1.12755699939518	0.748	0.924	6.08365181534343e-19
COX2	3.61935832483668e-23	-0.894422603750296	0.969	1	6.48335656727995e-19
NMI	3.73454981219141e-23	1.22468873140155	0.756	0.263	6.68969907857848e-19
NUDT3	4.09476097438887e-23	-0.627794583151607	1	0.996	7.33494533342278e-19
IDO1	4.8423814636716e-23	2.45847505701108	0.611	0.134	8.67415791587494e-19
CUL1	5.28182195099151e-23	1.13886489350862	0.786	0.277	9.4613276608111e-19
CD52	6.86365131909261e-23	-1.2183990493442	0.504	0.893	1.22948586078906e-18
TPT1	7.21512663548245e-23	-0.624883333672138	1	1	1.29244563421397e-18
RPL9	8.09698303053672e-23	-0.823968406627601	0.954	0.973	1.45041257026004e-18
EEF1G	8.33076588318866e-23	-0.919106359585032	0.901	0.982	1.49229009265559e-18
BTF3	1.04454122054096e-22	-0.858075483872893	0.947	0.973	1.87108668835501e-18
COX4I1	1.24043055229459e-22	-0.759072081606651	0.992	0.978	2.22198324832529e-18
FAU	1.28760786456311e-22	-0.553680867823276	1	1	2.3064919677919e-18
PABPC1	1.29344876450789e-22	-0.847929979792156	0.939	0.996	2.31695477186298e-18
RPL7	1.98221251337083e-22	-0.843781843341852	0.908	0.969	3.55073727520116e-18
CCNI	2.19022028315823e-22	-1.04017657959067	0.794	0.96	3.92334159322133e-18
RPL19	3.41466698148618e-22	-0.572300736851949	1	1	6.11669296393619e-18
IL13RA1	3.77181465478244e-22	-1.19323086823293	0.443	0.844	6.75645159111178e-18
ENSMMUG00000006463	4.56172965464548e-22	-1.08171406052597	0.74	0.933	8.17142633036644e-18
IFIT5	7.40118718471482e-22	0.919875011509707	0.481	0.049	1.32577466039797e-17
IL15RA	7.99352781302535e-22	0.707199947448865	0.374	0.004	1.43188063714723e-17
ARID5A	8.69674055510786e-22	0.960602662151302	0.58	0.107	1.55784713563647e-17
PSMA2	1.0289331278849e-21	1.12464576814217	0.947	0.674	1.84312791198022e-17
RPS15	1.05325365929547e-21	-0.561112825753527	1	0.991	1.88669327989597e-17
APOBEC3H	1.27221513414909e-21	0.951547931589341	0.634	0.143	2.27891896980127e-17
ENSMMUG00000061756	1.76229684465544e-21	0.943894482970251	0.565	0.098	3.15680233783128e-17
RPL27	1.93795253148288e-21	-0.587310446357697	0.992	0.996	3.47145436964529e-17
GIMAP4	1.95822169692381e-21	1.38601930840214	0.55	0.107	3.50776252569963e-17
ND4	2.11357712820721e-21	-0.944784956696181	0.863	1	3.78605070975757e-17
RPL24	2.72073791589223e-21	-0.600922781563776	1	0.982	4.87365782873775e-17
FCGR2B	4.1349956166266e-21	-1.14031613699802	0.267	0.808	7.40701764806322e-17
CMPK2	5.04400817929091e-21	1.17191164847894	0.542	0.085	9.03533185156381e-17
ELOA	5.45347423599766e-21	-0.552787049159147	1	0.991	9.7688083989426e-17
RPL12	6.82116544890384e-21	-0.628794678662642	1	0.982	1.22187536686214e-16
SAMD9L	9.42091310286766e-21	1.02128853729801	0.87	0.393	1.68756816411668e-16
MVP	1.37829032360875e-20	1.07631794711265	0.908	0.585	2.46893145668035e-16
PSMF1	1.38195814634178e-20	1.03780804057442	0.679	0.219	2.47550162754203e-16
SNRPA1	2.28254239111088e-20	1.22224084269262	0.878	0.589	4.08871818519692e-16
RPS12	2.854687417294e-20	-0.574651387343021	1	1	5.11360157059874e-16
STAT2	3.36448318339633e-20	0.913961420374774	0.618	0.156	6.02679872641784e-16
BIRC3	4.20170826559812e-20	1.95048357891736	0.557	0.125	7.52652001616591e-16
SP100	4.58908659364249e-20	1.06651204930024	0.901	0.634	8.22043081519179e-16
HSH2D	5.91494798957122e-20	0.889861809468365	0.603	0.134	1.05954463337189e-15
TKT	7.11663401735669e-20	-1.05361576922394	0.725	0.924	1.2748026515291e-15
NSA2	8.43677971446575e-20	-1.05830679469678	0.626	0.875	1.51128035025225e-15
ENSMMUG00000058325	1.10068384224105e-19	2.1147141556696	0.817	0.71	1.97165496660639e-15
VAMP8	1.34713967817623e-19	-1.03428990109484	0.603	0.92	2.41313130551708e-15
ENSMMUG00000001645	1.9134664130892e-19	-0.82291021351201	0.908	0.969	3.42759238576669e-15
AHNAK	2.14693745166084e-19	-1.27290641404105	0.374	0.848	3.84580905716006e-15
ENSMMUG00000013429	2.29583166658847e-19	-0.464949094598389	1	0.996	4.11252326435992e-15
PARP14	3.82921725288952e-19	1.0693256937415	0.611	0.161	6.859276865101e-15
EIF4B	4.10806480880276e-19	-1.06878515877249	0.534	0.826	7.35877649200839e-15
DDX58	4.61116777332226e-19	1.15214570663851	0.58	0.143	8.25998483235216e-15
PRCP	6.2131253047393e-19	-1.0327480915269	0.771	0.951	1.11295713583795e-14
CXCL11	7.50750420685572e-19	1.57531539473989	0.313	0	1.34481922857407e-14
NT5C3A	1.04160409146948e-18	0.954597206035088	0.664	0.196	1.86582540904929e-14
MTHFD2	1.09314011518059e-18	1.29239083916755	0.824	0.393	1.958141888323e-14
DNPEP	1.23115244491679e-18	1.10427263894584	0.649	0.214	2.20536337457944e-14
ATP8	1.39992873220955e-18	-0.889237052075771	0.763	1	2.50769233800698e-14
RNASET2	1.46331300930327e-18	-0.814070828715827	0.939	0.991	2.62123259356494e-14
ENSMMUG00000002320	2.00542491651739e-18	0.702569516598162	1	0.996	3.5923176529576e-14
EIF2S2	2.60557901203768e-18	1.03228842188061	0.947	0.732	4.6673736842631e-14
SLC38A5	2.62780185154447e-18	1.02997755377278	0.626	0.183	4.70718145667161e-14
ANXA1	3.87655679835305e-18	1.02563827196497	0.985	0.835	6.94407619288982e-14
ND2	4.60848283047752e-18	-0.707913278059917	0.992	1	8.25517529423439e-14
RPS24	6.10761513581164e-18	-0.509458746599446	1	0.991	1.09405709927794e-13
PSMB6	7.06983670482126e-18	0.963657932579419	0.878	0.647	1.26641984893463e-13
ENSMMUG00000006206	8.57139762821504e-18	0.983090415636653	0.771	0.379	1.53539445714216e-13
CD74	1.14141910378798e-17	0.385732519683152	1	1	2.04462404061541e-13
PRPF31	2.06871513882838e-17	0.900061732378776	0.733	0.295	3.70568942818327e-13
STAP1	2.39068610625029e-17	0.765921447241624	0.366	0.031	4.28243602212614e-13
RPL23	2.49988787123966e-17	-0.804998780347563	0.863	0.973	4.47804914375161e-13
ARHGDIB	2.66576903989844e-17	-0.806921738574751	0.733	0.982	4.77519208117008e-13
TPM4	3.65015210065191e-17	1.10696075722606	0.908	0.638	6.53851745789777e-13
CIR1	5.67577153817066e-17	0.940723086463045	0.656	0.219	1.01670095563251e-12
EIF3K	5.67577451689542e-17	-0.64220874881637	0.962	0.978	1.01670148921148e-12
ENSMMUG00000061125	6.39601648618348e-17	-1.40367306250195	0.641	0.897	1.14571843317005e-12
ENSMMUG00000051893	8.89153067428773e-17	1.0735703401282	0.481	0.098	1.59273988968516e-12
STX11	1.06470587233115e-16	0.855022106546075	0.641	0.21	1.90720762910679e-12
ENSMMUG00000062350	1.23131368765918e-16	-0.479551717098254	1	1	2.20565220870389e-12
TMBIM6	1.34540971742441e-16	0.712834429058475	0.954	0.808	2.41003242682235e-12
SDC3	1.60626704931421e-16	0.59964010362355	0.275	0	2.87730616543654e-12
DTX3L	2.04204996593125e-16	0.927406331379402	0.603	0.188	3.65792410397264e-12
PGAM1	2.53319166815231e-16	1.01433129858472	0.679	0.268	4.53770623516124e-12
TNK2	3.2274510588223e-16	0.821776660737155	0.489	0.103	5.78133308166839e-12
CD48	5.128824445789e-16	-0.883606810256747	0.71	0.92	9.18726322974183e-12
RPS3	6.04787234700381e-16	-0.706309911948597	0.985	0.955	1.08335537351879e-11
DESI1	7.07907242697004e-16	0.783434244537408	0.473	0.098	1.26807424384314e-11
RPL13A	7.25051944046125e-16	-0.563870795850309	1	0.987	1.29878554736982e-11
ENSMMUG00000001458	8.56414911357621e-16	0.562974997426077	1	0.991	1.53409603071491e-11
GBP7	1.42268176249607e-15	1.01576242020203	0.412	0.071	2.54844984115921e-11
EIF2AK2	1.45968382944027e-15	0.783506906941725	0.664	0.228	2.61473164367636e-11
PFDN5	1.64723776582347e-15	-0.687693042502082	0.916	0.973	2.95069700991958e-11
GPX1	1.75595256876216e-15	-0.984279207018505	0.382	0.759	3.14543783642366e-11
FCER1G	1.75885262844424e-15	-0.736649715913826	0.878	1	3.15063271333217e-11
CD164	1.8885974565448e-15	0.898821518435018	0.847	0.603	3.3830446239087e-11
ENSMMUG00000018240	3.08879870541783e-15	-0.600566188712846	0.985	0.978	5.53296512101496e-11
ENSMMUG00000045208	3.37455657326403e-15	1.64504770997925	0.969	0.884	6.04484318968786e-11
NEURL3	3.49381850630027e-15	0.739836287210032	0.267	0.004	6.25847709033568e-11
DRAP1	3.58590791849279e-15	0.790826655840264	0.863	0.509	6.42343685439614e-11
RPL37A	4.22316260320028e-15	-0.597021175270958	0.992	0.987	7.56495117111267e-11
SIGLEC1	4.962567743227e-15	0.92761412737703	0.565	0.17	8.88944759844252e-11
SARS1	5.07846983363734e-15	1.1316941481326	0.779	0.451	9.09706301299457e-11
LTA4H	5.29596059938348e-15	-0.991047797565884	0.443	0.763	9.48665422167562e-11
TMEM176B	5.72762727858668e-15	-0.685295930551052	0.496	0.942	1.02598987441323e-10
RNASE6	5.91292884869599e-15	-0.89510709171728	0.565	0.888	1.05918294466691e-10
SELPLG	6.34072115462147e-15	-0.949362047999634	0.733	0.906	1.13581338042734e-10
RPSA	6.35625134733693e-15	-0.460689448207603	1	1	1.13859530384846e-10
TMEM140	9.50580312636833e-15	0.726901176813326	0.336	0.036	1.70277451402636e-10
ENSMMUG00000008587	9.68437378342767e-15	1.06818958512809	0.435	0.094	1.7347618758254e-10
SP110	1.07683455551549e-14	0.739132426968163	0.878	0.536	1.9289337392949e-10
NPM1	1.08166701964853e-14	-0.748022721410086	0.901	0.951	1.93759013229641e-10
CD40	1.20813934370072e-14	1.02783660980134	0.565	0.188	2.1641400063711e-10
CD63	1.37405087343847e-14	0.99836846893469	0.954	0.848	2.46133732959034e-10
ENSMMUG00000011868	1.55857853408814e-14	0.793470739602666	0.29	0.018	2.79188172811208e-10
CST7	1.5715408060697e-14	0.970561407129667	0.519	0.156	2.81510104591266e-10
VIM	1.71012739533935e-14	-0.630951026327229	1	1	3.06335120327137e-10
CCR7	2.1036728635465e-14	1.18231004145111	0.252	0.004	3.76830920047085e-10
SRGN	2.63649915201286e-14	0.805232913679921	0.977	0.987	4.72276093100063e-10
RAB8A	4.15297333944059e-14	0.958068406470584	0.809	0.504	7.43922114293992e-10
C11H12orf57	4.47115310808183e-14	-0.739814674975507	0.756	0.888	8.00917656250698e-10
CYP27A1	4.49416704276556e-14	-0.893643410438758	0.328	0.714	8.05040142370595e-10
ENSMMUG00000003130	5.43614822160207e-14	0.620854980186256	0.45	0.103	9.7377723093558e-10
ENSMMUG00000015208	5.63537870255482e-14	0.80896604129956	0.878	0.652	1.00946538698865e-09
HSBP1	6.36633845920687e-14	0.9368520341474	0.893	0.67	1.14040220819773e-09
EEF2	7.04465807925928e-14	-0.659059783583366	0.969	0.969	1.26190960173772e-09
MAMU-DRB1	7.22536641626382e-14	-0.387853074432274	1	1	1.29427988614534e-09
PRR13	7.95039715663571e-14	0.640449440708433	0.962	0.835	1.42415464266815e-09
ENSMMUG00000028695	8.38316376673035e-14	1.71689386658102	0.229	0	1.50167612553441e-09
CLEC2B	8.42613457445684e-14	0.919688834840884	0.725	0.348	1.50937348632245e-09
IRF9	8.98377203977961e-14	0.771385071996089	0.847	0.455	1.60926308548572e-09
ARHGDIA	9.0816964971814e-14	0.702884341082127	0.947	0.679	1.6268042935401e-09
PLBD1	9.52055797337153e-14	-0.836409386389922	0.45	0.759	1.70541754977004e-09
ENSMMUG00000013257	1.01742700504599e-13	0.650871124670539	0.267	0.013	1.82251699413888e-09
PTGER4	1.2876277160768e-13	1.17205436071687	0.756	0.402	2.30652752780837e-09
DYNLT1	1.33307867470525e-13	1.00569535557124	0.771	0.438	2.38794382999952e-09
RBCK1	1.76322484490669e-13	0.680182149698714	0.672	0.268	3.15846466468135e-09
CD86	1.92976260688068e-13	1.11041976253766	0.847	0.589	3.45678375770536e-09
CXCL9	2.08775807946209e-13	1.56520907334078	0.237	0.004	3.73980104774044e-09
RPS27A	2.49831566534246e-13	-0.921013625314011	0.55	0.781	4.47523285132795e-09
MPP1	2.9181547407973e-13	0.714361670334335	0.496	0.138	5.22729058719020e-09
TSC22D3	2.92487843408198e-13	-0.894756320093529	0.595	0.844	5.23933473897105e-09
HERC6	3.07328512757596e-13	0.695069102417899	0.458	0.112	5.50517564902682e-09
AIF1	3.2068407789352e-13	-0.871660250981627	0.573	0.844	5.74441388730663e-09
RPL27A	3.23009943976908e-13	-0.58596588428021	0.969	0.973	5.78607712645836e-09
CNP	3.90274071517789e-13	0.692269038207703	0.58	0.196	6.99097944309815e-09
TRIM21	4.09108446544007e-13	0.520866804771491	0.359	0.058	7.32835960294280e-09
C3H21orf91	4.38320356023739e-13	0.670596738111268	0.45	0.116	7.85163253745324e-09
FCER1A	4.39904812908055e-13	-1.31692917785021	0.038	0.402	7.88001491362199e-09
GLIPR2	4.47393800123078e-13	0.988197400760604	0.824	0.554	8.0141651416047e-09
PSMA4	4.61943233475423e-13	0.783537960959202	0.756	0.366	8.27478914124525e-09
CYBA	6.32512967774606e-13	0.646474811096887	1	0.969	1.13302047917465e-08
ETV7	6.35923041272144e-13	0.435698148710668	0.229	0.004	1.13912894383079e-08
DHRS9	7.32392036792353e-13	1.01734784962598	0.733	0.402	1.31193385550614e-08
HM13	8.76656535982768e-13	0.728655846348285	0.74	0.402	1.57035485290593e-08
AARS1	8.86696217842034e-13	0.673097816015996	0.626	0.237	1.58833893502044e-08
CD37	1.05106401454548e-12	-0.758486351497818	0.756	0.893	1.88277096925532e-08
ENSMMUG00000013256	1.12785878756953e-12	0.728206159272733	0.557	0.174	2.0203334461733e-08
ENSMMUG00000006397	1.22146146594084e-12	1.11098138707928	0.74	0.442	2.18800392393983e-08
PCBP1	1.32443852877929e-12	0.812658589440172	0.931	0.741	2.37246673660234e-08
TREX1	1.41794500043467e-12	0.774974984043704	0.618	0.254	2.53996487927862e-08
ENSMMUG00000050016	1.48658798567227e-12	1.02162921699808	0.382	0.076	2.66292505873474e-08
PARP15	1.56414432753204e-12	0.409759759597504	0.221	0.004	2.80185173390814e-08
FCN1	1.67442205710421e-12	1.02929692924205	0.244	0.013	2.99939223089078e-08
TNFSF12	1.78888969015727e-12	1.01328531024572	0.863	0.652	3.20443810197873e-08
LDHA	2.18594581615316e-12	0.870242807240496	0.977	0.884	3.91568474047516e-08
RAB5C	2.21929487016962e-12	0.718735387575474	0.42	0.103	3.97542290093484e-08
ENSMMUG00000002324	2.22664459279841e-12	-0.854379394071163	0.534	0.746	3.9885884590798e-08
TAPBP	2.27211050441893e-12	0.693297580153556	0.832	0.576	4.07003154656562e-08
GRINA	2.29103216882359e-12	0.595242948325205	0.305	0.04	4.1039259240137e-08
POR	2.29874316694292e-12	0.659402086658982	0.672	0.295	4.11773863494485e-08
UBE2L3	2.63555017286679e-12	0.6963411170883	0.779	0.424	4.72106102465628e-08
ENSMMUG00000019371	2.67321277033736e-12	1.52554524811814	0.58	0.237	4.78852603550532e-08
RTCB	2.70540698940529e-12	0.792813805194367	0.748	0.415	4.84619554012169e-08
AQP3	2.78221152770904e-12	-0.653613365882644	0.458	0.804	4.98377550958519e-08
PLAAT3	3.25978806995238e-12	1.46902706137416	0.458	0.138	5.8392583697057e-08
GDI2	3.38820878285572e-12	-0.64100877382918	0.863	0.96	6.06929839272944e-08
UBE2E2	3.50087514504835e-12	0.763875953209501	0.618	0.286	6.2711176473251e-08
EIF3F	3.65807241971659e-12	-0.644916685673021	0.87	0.924	6.55270512543833e-08
ND5	3.69654593670825e-12	-0.754924945998235	0.611	0.879	6.6216227364255e-08
ENSMMUG00000001200	3.89382981936735e-12	-0.83872826636679	0.389	0.674	6.97501735543273e-08
CHMP5	3.93315687610623e-12	0.707955666037207	0.779	0.433	7.04546391216909e-08
NUB1	4.71820930845266e-12	1.07011286090638	0.649	0.299	8.45172833423125e-08
ZNFX1	5.75478094388454e-12	0.82057621825781	0.695	0.326	1.03085391047804e-07
IFI27L2	5.94303811137198e-12	0.725101625602934	0.901	0.683	1.06457641689006e-07
NME2	6.58471874170942e-12	-0.519754172586679	0.985	0.978	1.17952066820241e-07
ARHGAP22	6.59785012557775e-12	0.83987192677345	0.382	0.085	1.18187289299474e-07
ENSMMUG00000030923	7.45456762875767e-12	-0.804027602814206	0.321	0.621	1.33533669933936e-07
ENSMMUG00000063609	7.56236417667594e-12	0.514543261185883	0.962	0.875	1.35464629496796e-07
CD9	7.60789585809734e-12	-0.850707179482408	0.282	0.638	1.36280238506098e-07
ADGRE1	7.92261929081458e-12	-0.798196995583973	0.473	0.763	1.41917879356362e-07
PHF11	8.36370887063704e-12	0.690389338601071	0.656	0.29	1.49819116999721e-07
CLNK	9.48539910926755e-12	0.680427092612578	0.244	0.018	1.6991195424431e-07
ENSA	9.54490176363217e-12	0.700731089310965	0.786	0.478	1.70977825291943e-07
RALA	1.13142850230091e-11	1.00768101414888	0.763	0.388	2.02672787617162e-07
NCOA7	1.1504429055248e-11	0.836884432172407	0.756	0.388	2.06078837666657e-07
SREBF1	1.17431410525497e-11	0.430043266391543	0.267	0.027	2.10354885674324e-07
KCNMA1	1.33704716503645e-11	0.417600009879919	0.191	0	2.3950525867298e-07
HELZ2	1.36505069025319e-11	0.449846143678491	0.29	0.036	2.44521530145054e-07
ATP6V1G1	1.48025076793005e-11	0.660213726168057	0.977	0.862	2.6515732005931e-07
SHFL	1.51249145820654e-11	0.547996084636803	0.481	0.138	2.70932594908538e-07
RPL26	1.69924083366178e-11	-0.621293985694723	0.931	0.951	3.04385010533835e-07
SAMD9	1.84104104609256e-11	0.657011921956534	0.466	0.134	3.29785682586561e-07
ATP6V0D1	2.04325536420206e-11	0.692598552112961	0.817	0.527	3.66008333389515e-07
BAK1	2.19746078862231e-11	0.626602037880698	0.458	0.138	3.93631151065915e-07
ID3	2.35653870832765e-11	-0.807675330459163	0.397	0.732	4.22126778822732e-07
LAPTM5	2.49714179608599e-11	0.69369845469722	0.969	0.906	4.47313009932884e-07
TCIRG1	2.64007349958673e-11	0.869973302326568	0.733	0.42	4.72916365980971e-07
ARHGEF3	2.93772922265032e-11	0.571475913851575	0.466	0.134	5.26235435653351e-07
ENSMMUG00000064120	2.94358405529601e-11	1.06086631227783	1	0.964	5.27284211825175e-07
ALPK1	3.23460276116036e-11	0.41764369702976	0.267	0.031	5.79414392606655e-07
PSMC3	3.71262565503231e-11	0.677832357751564	0.626	0.295	6.65042633585938e-07
NAGK	3.75017505986536e-11	0.68653805176379	0.863	0.522	6.71768858473681e-07
MRPL40	3.78475930214261e-11	0.888069975018681	0.702	0.406	6.77963933792806e-07
SEC61B	4.16736883663789e-11	0.831089907448511	0.947	0.817	7.46500779706945e-07
PLCB2	4.21482241575469e-11	-0.749518326106835	0.275	0.607	7.55001139334138e-07
MR1	4.26978173469466e-11	0.41339743155124	0.221	0.013	7.64846002135855e-07
ENSMMUG00000009425	4.44862901043262e-11	-0.667008628847027	0.947	0.987	7.96882914638795e-07
KCTD14	4.6586552300307e-11	0.651207825997763	0.221	0.013	8.34504911355399e-07
SHISA5	5.30325139165327e-11	0.677472279300651	0.885	0.683	9.4997142178685e-07
VOPP1	5.3254118028011e-11	0.746270544101368	0.443	0.134	9.5394101623576e-07
C19H19orf38	5.46429676633314e-11	0.577783058798234	0.282	0.04	9.78819479753256e-07
SEM1	7.29429398310912e-11	0.668367700217893	0.939	0.853	1.30662688119434e-06
MOCOS	7.59168708424094e-11	0.411572590902479	0.229	0.018	1.35989890740008e-06
S100A4	7.81901752477436e-11	-0.622965924495631	0.45	0.83	1.40062060921283e-06
CD1A	9.44914610928591e-11	-0.881584268447687	0.122	0.433	1.69262554255639e-06
NUCKS1	1.00788102768025e-10	0.709897552692953	0.695	0.357	1.80541728488363e-06
TRIM25	1.0609231024247e-10	0.646041068758778	0.618	0.277	1.90043155337336e-06
SH3BGRL	1.18677410446338e-10	-0.575527285687025	0.855	0.933	2.12586845332526e-06
TNFSF13B	1.1988950340628e-10	0.815100923585599	0.878	0.643	2.14758067451669e-06
SGK1	1.2199998396467e-10	-0.76726375999567	0.565	0.839	2.18538571275913e-06
TRIM14	1.24046334726628e-10	0.492999347097557	0.466	0.138	2.22204199395808e-06
GIMAP6	1.43438179408076e-10	0.616025094736456	0.45	0.143	2.56940810773687e-06
CLEC10A	1.50654958311461e-10	-0.770528447029154	0.023	0.304	2.6986822682332e-06
ANXA2	1.5946378172123e-10	0.717161254890211	0.969	0.902	2.8564747219724e-06
TRIM72	1.66679141627064e-10	0.644385020365611	0.695	0.344	2.98572346396559e-06
LTBR	1.75934427882766e-10	0.612232533220535	0.573	0.237	3.15151340666399e-06
ENSMMUG00000054565	1.77084088367945e-10	0.79951185860923	0.496	0.196	3.172107274935e-06
ENSMMUG00000047632	1.77909250278451e-10	-0.752015716934284	0.427	0.692	3.18688840023789e-06
PPM1J	1.79141504729823e-10	0.821230709254096	0.763	0.464	3.20896177422532e-06
NDUFB4	1.90340425513044e-10	0.744256341249465	0.901	0.67	3.40956804221515e-06
RIPK2	1.93784906047612e-10	0.49229703071606	0.45	0.125	3.47126902203087e-06
ENSMMUG00000065104	2.03028856050629e-10	-0.754807611326781	0.511	0.741	3.63685589843491e-06
BTG2	2.15860107764033e-10	-0.864404418653654	0.595	0.839	3.86670211037713e-06
NINJ1	2.37436616925351e-10	1.08391033732368	0.565	0.277	4.25320211898381e-06
FOS	2.45448628550459e-10	-0.788564921774962	0.824	0.915	4.39672128322438e-06
CEP85	2.68090936599641e-10	0.710827140191544	0.901	0.732	4.80231294730937e-06
NFKB2	2.77189051290304e-10	0.54423118881788	0.374	0.094	4.96528747576322e-06
RRP7A	2.97118722555922e-10	0.481050766667007	0.42	0.121	5.32228767714423e-06
SCGB1A1	3.0340997014317e-10	-0.743611974437145	0.076	0.379	5.43498279517461e-06
ENSMMUG00000022769	3.03685514423686e-10	0.661931167792218	0.794	0.522	5.43991861987148e-06
PSMB2	3.07171879140651e-10	0.5608541098476	0.725	0.379	5.50236987104648e-06
DRAM1	3.47890007471113e-10	0.422354792447133	0.252	0.031	6.23175370383005e-06
PARP6	3.76148618813925e-10	0.680475786029702	0.908	0.786	6.73795020881383e-06
ZNF267	3.8000848949468e-10	0.620874015685621	0.374	0.098	6.8070920723182e-06
IGSF8	3.80047799330306e-10	-0.761555644043683	0.328	0.634	6.80779622940377e-06
CRIP1	3.92010361234744e-10	-0.639304131862079	0.931	0.987	7.02208160079797e-06
ENSMMUG00000032410	4.01501183250417e-10	-0.773205321910283	0.328	0.598	7.19209069556472e-06
ATP6V1B2	4.02173965328561e-10	0.799286375442082	0.779	0.522	7.20414224093051e-06
CREM	4.52991958776045e-10	0.730672112537432	0.435	0.143	8.11444495755529e-06
FBXO7	4.68242089379802e-10	0.543424862720181	0.527	0.205	8.3876205470604e-06
RPL28	4.70458134597979e-10	-0.336789940626182	1	0.991	8.4273165650536e-06
PSMA6	4.91580458541253e-10	0.666655777616991	0.878	0.696	8.80568075384946e-06
SRI	5.06505612432976e-10	0.810226162548238	0.885	0.656	9.07303503551191e-06
ABCA6	5.16821083201414e-10	-0.877134855587069	0.107	0.406	9.25781606338693e-06
HIF1A	5.21916049824386e-10	-0.604965646796549	0.794	0.915	9.34908220050423e-06
CGAS	5.26632087519421e-10	0.593748182076168	0.634	0.286	9.43356058373539e-06
TRAFD1	5.28442441305124e-10	0.625801810823689	0.534	0.214	9.46598945109869e-06
CISH	5.43125211186216e-10	-0.667515251860922	0.412	0.741	9.72900190797869e-06
TXNIP	5.50661299298636e-10	-0.636240798012474	0.878	0.987	9.86399585433646e-06
SAMD4A	5.57063896137372e-10	0.33712303072584	0.176	0.004	9.97868557150874e-06
ENY2	5.57244150030058e-10	0.623976329183573	0.817	0.518	9.98191445948842e-06
EIF3H	6.13948429449317e-10	-0.606172280086083	0.756	0.888	1.09976582167256e-05
ENSMMUG00000062894	7.09108306272832e-10	0.671622839835561	0.16	0	1.27022570902652e-05
BID	7.1530679791174e-10	0.798532227063937	0.786	0.509	1.2813290670993e-05
HSPD1	7.20025003032187e-10	0.702524479087169	0.87	0.571	1.28978078793156e-05
BIRC2	7.33831855890746e-10	0.492504194866592	0.519	0.192	1.31451300345709e-05
SNX3	7.47476797231925e-10	0.627540953125727	0.84	0.612	1.33895518688155e-05
COPE	7.85933540570706e-10	0.606465932148177	0.908	0.647	1.40784275122431e-05
MYOF	7.90659834748518e-10	0.580001061327597	0.45	0.156	1.41630896198502e-05
PSMB1	8.14115092624756e-10	0.569871030601779	0.878	0.598	1.45832436541873e-05
PFN1	8.66109248089782e-10	-0.525161803762339	0.939	0.982	1.55146149610323e-05
COMMD6	8.70364656156681e-10	-0.522147581004227	0.908	0.946	1.55908420857346e-05
GPR137B	8.82961480121368e-10	0.621328255964403	0.466	0.179	1.58164889934141e-05
ENSMMUG00000064139	9.9827120067844e-10	0.472402878396916	1	1	1.78820320177529e-05
B2M	1.04628888311093e-09	0.324611638679147	1	1	1.87421727631662e-05
PEBP1	1.05963883396962e-09	-0.600632580546283	0.679	0.844	1.89813104328979e-05
ASNS	1.07038778918587e-09	0.455655564874434	0.275	0.045	1.91738564676865e-05
ENSMMUG00000052792	1.07106825582554e-09	0.710266375526329	0.649	0.366	1.91860456666029e-05
ENSMMUG00000010783	1.0779074386679e-09	0.657657120029982	0.809	0.554	1.9308555948858e-05
PSMC2	1.17153477597354e-09	0.588322793261645	0.611	0.281	2.09857024420141e-05
COX1	1.19223463489156e-09	-0.421481271249291	1	1	2.13564990148126e-05
RNF114	1.19693826058836e-09	0.608266891668268	0.786	0.504	2.14407550619192e-05
PTPN2	1.23562614694098e-09	0.610294429337916	0.725	0.397	2.21337711701539e-05
ENSMMUG00000050728	1.23876714005571e-09	0.38067718689638	0.206	0.018	2.21900357798179e-05
EIF6	1.28306475505077e-09	0.600564959941162	0.771	0.482	2.29835389572245e-05
IL2RG	1.33333387113825e-09	0.80911203131967	0.649	0.348	2.38840096336995e-05
SLC6A9	1.45233763049768e-09	0.436075980807367	0.183	0.009	2.6015723975105e-05
SERPINB1	1.59086748683589e-09	0.907104179303102	0.756	0.531	2.84972092916912e-05
PLSCR1	1.66269501348008e-09	0.862438989991773	0.641	0.335	2.97838557764686e-05
ENSMMUG00000060858	1.75433448195173e-09	0.747061263285691	0.954	0.857	3.14253935752014e-05
NDUFV2	1.7900559421971e-09	0.582013995227512	0.809	0.558	3.20652720925766e-05
ENSMMUG00000032580	1.82768251169714e-09	-0.609515582287422	0.481	0.719	3.27392768320309e-05
AGRN	1.86121232922461e-09	0.392637865832802	0.206	0.018	3.33398964534005e-05
MYO7B	1.89224696696589e-09	0.313970503825656	0.153	0	3.38958199192599e-05
SHMT2	1.98579448212255e-09	0.62286191753418	0.45	0.17	3.55715365582613e-05
IL18BP	2.03717447012596e-09	0.653910366385291	0.389	0.121	3.64919062833663e-05
MT1E	2.15790020546334e-09	-2.15542956518795	0.435	0.692	3.86544663804649e-05
MOV10	2.17508466256902e-09	0.438743994421648	0.42	0.125	3.89622915605988e-05
ENSMMUG00000052293	2.35955915293472e-09	0.640418046527858	0.992	0.987	4.22667831065196e-05
FERMT3	2.50325582022173e-09	0.648320530464934	0.74	0.46	4.48408215076318e-05
PSMD8	2.65374001077717e-09	0.590951897077632	0.74	0.451	4.75364448130515e-05
RBX1	2.69591264619977e-09	0.593119407629739	0.901	0.759	4.82918832313764e-05
NLRC5	2.78194728755204e-09	0.395269389224262	0.282	0.054	4.98330217619196e-05
PDCD1	2.79831666443616e-09	0.453988092857322	0.176	0.009	5.0126246410045e-05
SERPINB9	2.8035239972175e-09	0.911966332338276	0.588	0.29	5.02195253621571e-05
SELL	2.96242872100486e-09	0.776865192266137	0.282	0.058	5.30659856793601e-05
TPD52L2	3.14262545017722e-09	0.61909100213447	0.527	0.219	5.62938496890246e-05
PTK2B	3.2032652959111e-09	0.548168238552097	0.45	0.161	5.73800912456556e-05
FGL2	3.25932003298514e-09	-0.654886072843226	0.672	0.875	5.83841997508629e-05
NFE2L2	3.27394963547372e-09	0.88989057858528	0.649	0.375	5.86462598202408e-05
PARP12	3.55405787962931e-09	0.447581519353998	0.359	0.103	6.36638387977997e-05
FKBP2	3.64396815462181e-09	0.539473639848827	0.756	0.402	6.52744015537405e-05
CD68	3.65314505830182e-09	0.832935909343626	0.603	0.304	6.54387874293605e-05
ATF5	3.90262099484084e-09	1.83520167978387	0.29	0.067	6.9907649880584e-05
SLC3A2	4.01866184392311e-09	0.765179056798077	0.557	0.25	7.19862896101947e-05
RUNX1	4.07955650162464e-09	-0.705418651870423	0.176	0.473	7.30770956136022e-05
ATP5MC2	4.39473708688673e-09	-0.576576068404511	0.916	0.955	7.8722925437402e-05
GPS2	4.42435279866068e-09	0.536145933311289	0.641	0.326	7.92534316824088e-05
PSMB3	4.54784878264392e-09	0.575154353263839	0.802	0.522	8.14656152435006e-05
SCNM1	4.5568081207674e-09	0.39888411550684	0.405	0.121	8.16261038673065e-05
SEC61G	5.23453198409825e-09	0.577532758807941	0.847	0.621	9.37661714311519e-05
ZBP1	5.26331846046181e-09	0.253551955839461	0.16	0.004	9.42818235822524e-05
SRGAP2	5.3596777472841e-09	0.534464659168434	0.435	0.161	9.60079074871e-05
DDX60L	5.52741417712209e-09	0.531470518112952	0.344	0.094	9.90125701547879e-05
ITGAX	5.71493191420717e-09	0.821192591080214	0.565	0.268	0.000102371575379193
KLF10	5.74302347429411e-09	-0.801845216318414	0.26	0.531	0.00010287477949503
PPP1R14A	5.88742831053348e-09	-0.828158942172819	0.313	0.612	0.000105461503326586
EHD1	5.93171287445814e-09	0.352231985334315	0.229	0.031	0.000106254772720169
YARS1	6.08104108390723e-09	0.498242462611931	0.435	0.147	0.00010892968893603
PPIA	6.14348818441636e-09	-0.339827020346283	0.992	0.996	0.00011004830384745
TMA7	6.8922081348713e-09	0.500979680024229	0.947	0.79	0.00012346012431995
NAMPT	6.97058881759133e-09	0.618391912619675	0.55	0.246	0.000124864157489513
CHAC1	7.04976039213931e-09	0.810836031448197	0.244	0.04	0.000126282357904391
MPZL1	7.5693263014334e-09	0.438890000862266	0.504	0.201	0.000135589342037576
KARS1	7.73514728033218e-09	0.586489290463087	0.55	0.246	0.00013855969323259
SIGLEC5	8.35046140267744e-09	0.758003918022647	0.656	0.393	0.000149581815106161
ACAD10	8.64474905461888e-09	-0.678303933585092	0.183	0.46	0.000154853389815388
ENSMMUG00000050761	9.03526843994767e-09	0.448929154409346	0.198	0.022	0.000161848763564783
TM9SF1	9.30238081247794e-09	0.461230972540791	0.649	0.299	0.000166633547493917
CCND1	9.47705332093755e-09	0.609894887271143	0.382	0.121	0.000169762456137954
ENSMMUG00000063607	1.02372331336446e-08	-0.745304424756624	0.389	0.634	0.000183379557122976
UQCRH	1.0596732759425e-08	-0.519972430217644	0.855	0.893	0.000189819273919581
COX19	1.35500431418821e-08	0.555332034537789	0.534	0.232	0.000242721922800534
PTP4A2	1.37932192820764e-08	0.643589955841501	0.672	0.357	0.000247077936999834
ZNF428	1.46645528507902e-08	0.384696313727288	0.389	0.125	0.000262686135216204
ATP5F1E	1.47566177215052e-08	0.391230056968848	1	0.978	0.000264335293245323
LAMP1	1.5602931951473e-08	0.619437608314499	0.557	0.259	0.000279495320046735
GRB2	1.58586440983743e-08	0.607654579129778	0.878	0.728	0.000284075891734178
ACSL1	1.59457322213285e-08	0.474485197538687	0.405	0.138	0.000285635901280658
FTH1	1.66664222092363e-08	0.550443249462828	1	1	0.000298545621034049
ENSMMUG00000051095	1.72841235487079e-08	0.592917862277376	0.206	0.027	0.000309610505128004
CCDC50	1.7357780414705e-08	0.925083107445077	0.595	0.286	0.00031092992056861
RBM8A	1.73657489864072e-08	0.568649071495836	0.756	0.469	0.000311072661593512
EIF1AY	1.87346475114131e-08	0.492117972097435	0.534	0.232	0.000335593740871943
C3H7orf50	1.88444060773385e-08	0.604188849367106	0.901	0.696	0.000337559846063365
HNRNPA1	1.98591818536523e-08	-0.459451566803749	0.954	0.951	0.000355737524544473
LAT2	2.0186492995401e-08	0.489052466383976	0.519	0.214	0.000361600649026618
NR4A3	2.13855005092446e-08	0.955504522496074	0.489	0.21	0.000383078470622098
HYPK	2.16132998139192e-08	0.508839270817068	0.756	0.451	0.000387159039566735
ND3	2.28040692331017e-08	-0.557430520857127	0.634	0.844	0.000408489292172551
PRSS55	2.44630814202837e-08	0.415777335206645	0.45	0.17	0.000438207177481543
P2RY13	2.53236616865116e-08	-0.752594717521744	0.427	0.714	0.000453622751790482
PDK4	2.82029202182307e-08	-0.559448924828239	0.015	0.237	0.000505198909869167
ENSMMUG00000021075	2.88576441171776e-08	0.575802476740371	0.947	0.759	0.000516926979071001
ENSMMUG00000039360	2.92099196550886e-08	0.520110958115268	0.519	0.214	0.000523237290781601
VRK2	2.96423633823709e-08	0.528631779590857	0.504	0.223	0.000530983655268409
DAPK1	3.10450889495001e-08	-0.621733675852792	0.26	0.509	0.000556110678352395
FYB1	3.10733723838322e-08	0.626708160862311	0.519	0.232	0.000556617319511586
TRPC4AP	3.13771140726788e-08	0.441113268904991	0.489	0.196	0.000562058244383895
FOSB	3.13998335805416e-08	-0.702385892455443	0.504	0.746	0.000562465218928242
SGTA	3.2235685558718e-08	0.512085301138385	0.382	0.125	0.000577437835413316
CARD19	3.26439485239298e-08	0.608440066913166	0.626	0.304	0.000584751049909154
NBN	3.43308123513978e-08	0.516038219064145	0.481	0.201	0.000614967841650588
ENSMMUG00000022489	3.45743825205587e-08	0.50134497375533	1	0.951	0.000619330914090767
TBC1D24	3.50146292273179e-08	0.446904902355816	0.42	0.152	0.000627217053348945
COX20	3.54566732631278e-08	0.374588112926648	0.405	0.129	0.000635135388162409
TRIB3	3.6030974665126e-08	0.344368056315284	0.168	0.013	0.000645422849176402
MLKL	3.70159470790397e-08	0.347158907458891	0.191	0.022	0.000663066660026838
CD274	3.82764887391854e-08	0.587973768078649	0.328	0.094	0.000685646742785028
RGS16	3.8419956427738e-08	0.63656841856037	0.26	0.054	0.000688216679490071
SNRPG	3.91358604393813e-08	0.559143724412348	0.756	0.469	0.000701040668050638
MED17	4.05323889028578e-08	0.431674599142984	0.405	0.138	0.000726056682416892
ACTN1	4.5315448097708e-08	-0.618320394661319	0.473	0.701	0.000811735621774243
CFLAR	4.60366631096744e-08	0.562144744634704	0.618	0.33	0.000824654746283597
SEC61A1	4.6536531701218e-08	0.467818930842995	0.55	0.237	0.000833608892363917
HVCN1	4.95274409340696e-08	0.914831420268458	0.42	0.174	0.000887185049451989
EIF3E	4.98103718179556e-08	-0.622065467637511	0.595	0.741	0.000892253190375039
PTAFR	5.2297872490514e-08	-0.633511139574184	0.137	0.388	0.000936811789922577
TFEC	5.30527494136255e-08	0.497995715561853	0.313	0.089	0.000950333900246274
MED10	5.35829283528698e-08	0.474781361925278	0.496	0.21	0.000959830995584957
NFE2L1	5.37013819705935e-08	0.537009240899183	0.42	0.161	0.000961952855239241
SLC15A3	6.01605557190141e-08	0.641995251445489	0.611	0.344	0.0010776560345947
ENSMMUG00000014173	6.19322924357126e-08	-0.503110302162674	0.038	0.259	0.00110939315440092
WARS1	6.29141888697304e-08	0.279116835665151	0.153	0.009	0.00112698186522348
MARCKSL1	6.35507822242641e-08	0.703889636088105	0.206	0.031	0.00113838516198324
PID1	6.48870466840827e-08	-0.618447066340363	0.16	0.433	0.00116232166725197
ENSMMUG00000060287	6.61815447769181e-08	-0.438569345384273	0.985	0.996	0.00118551001158893
ITGAL	6.84091691857537e-08	0.428110766271258	0.26	0.058	0.00122541344762441
OPTN	6.89764308677128e-08	0.37650958624283	0.206	0.031	0.00123557480613334
DDX39B	7.19886038898515e-08	0.480458964231654	0.679	0.393	0.00128953186147891
ITM2B	7.21631390155939e-08	0.578818521079525	0.985	0.996	0.00129265830918633
CD2	7.36208992970382e-08	0.329608226225371	0.153	0.009	0.00131877116910785
ENSMMUG00000016665	7.53678508479651e-08	-0.548571343354518	0.641	0.768	0.0013500643122396
RSL24D1	7.74152531084751e-08	-0.611678499152324	0.588	0.732	0.00138673942893211
COX17	8.02445870307018e-08	0.517695324362385	0.87	0.741	0.00143742128748096
IL1RN	8.08152360424135e-08	1.75744533696683	0.695	0.58	0.00144764332322775
LRRFIP1	8.19138799661355e-08	0.539568564660051	0.855	0.701	0.00146732333183338
STAMBPL1	8.51922599339462e-08	0.737928661180131	0.45	0.188	0.00152604895219678
ZDHHC24	8.94156392465447e-08	0.468349576723944	0.519	0.232	0.00160170234582336
LLPH	9.2375309991397e-08	0.543276404422733	0.649	0.344	0.0016547189278759
TARS1	9.55730476573851e-08	0.569110945494118	0.534	0.25	0.00171200000268674
RETN	1.04295018933323e-07	-0.553293732443449	0.26	0.558	0.00186823667415261
ZC3H15	1.0444901724225e-07	0.526566517736098	0.626	0.308	0.00187099524586042
SPTLC2	1.08359951027023e-07	0.381393649576909	0.344	0.107	0.00194105180274706
SLC1A5	1.08359951027023e-07	0.521237292250638	0.344	0.107	0.00194105180274706
ENSMMUG00000062648	1.10003174955196e-07	0.294412870858275	0.229	0.045	0.00197048687297242
CHST12	1.13984587417775e-07	0.42442854100125	0.321	0.094	0.0020418059144146
FN1	1.15106638594643e-07	0.550192307009693	0.351	0.121	0.00206190521714584
NSUN2	1.15592312508638e-07	0.393393098417423	0.321	0.098	0.00207060509396723
FNBP1	1.19797169689332e-07	0.674575749208654	0.748	0.531	0.00214592670064501
TDG	1.21343972558597e-07	0.49155160514439	0.55	0.259	0.00217363458044216
MAMU-F	1.21564204028273e-07	0.615223684556343	0.626	0.353	0.00217757958675846
UCP2	1.25057654893538e-07	0.833342690657277	0.695	0.446	0.00224015777210794
DYNLRB1	1.34153354430297e-07	0.501619732408267	0.855	0.67	0.00240308903790991
FXYD5	1.3517775884606e-07	-0.451625471467844	0.977	0.955	0.00242143919420947
NADK	1.45614761871493e-07	0.43723653562943	0.573	0.277	0.00260839722940405
PSMA3	1.49788821530825e-07	0.524848497398968	0.817	0.585	0.00268316716008167
RELB	1.52610194684498e-07	0.482719491670389	0.389	0.138	0.00273370641738342
NMT1	1.54725245989541e-07	0.535264026294221	0.603	0.304	0.00277159333141066
FABP4	1.659828140447e-07	-0.522284018200293	0.038	0.268	0.00297325014798271
PLEKHO1	1.73927821058718e-07	0.615398382399336	0.618	0.353	0.00311556905862482
TREML2	1.78835920913237e-07	0.389884136362036	0.282	0.071	0.00320348785131881
IFI16	1.80373260826081e-07	0.349274140994962	1	0.982	0.00323102622117759
CALR	1.80442917949421e-07	0.657245315502814	0.87	0.719	0.00323227398922797
IRAK1	1.82901979237782e-07	0.360087867364634	0.26	0.062	0.0032763231540864
SERPING1	1.87095855145915e-07	0.683475349389499	0.382	0.138	0.00335144805322877
TBC1D8	1.87840226946462e-07	0.964013769037347	0.427	0.179	0.00336478198529197
UBE2N	1.99752856657271e-07	0.45475227248793	0.695	0.397	0.0035781729213017
ENSMMUG00000041188	2.0362125586034e-07	-0.325834445644369	0.992	0.982	0.00364746755622627
RPS4Y2	2.10411654852143e-07	-0.6417672256815	0.397	0.58	0.00376910397336644
TMEM50A	2.12409607112917e-07	0.518532027377789	0.763	0.478	0.00380489329221368
PARP9	2.24113952211316e-07	0.453249484660078	0.481	0.205	0.00401455322596131
APOBEC3D	2.2684842175072e-07	0.394726888254214	0.496	0.205	0.00406353577882065
STAT3	2.27555220541441e-07	0.439121717332802	0.519	0.232	0.00407619666555883
LASP1	2.299674527193e-07	0.424021705567188	0.519	0.223	0.00411940698056081
BARD1	2.3654860741589e-07	0.262548947799631	0.198	0.031	0.00423729520464083
BRI3	2.37965016105465e-07	0.4432306672075	0.641	0.344	0.0042626673334972
TMEM106A	2.55038646810575e-07	0.337789412386941	0.221	0.045	0.00456850728031784
HSP90AA1	2.55444351042528e-07	0.646493620674252	0.992	0.982	0.00457577466022481
ATP2B1	2.5628598878111e-07	-0.579540092651669	0.153	0.406	0.00459085091703603
ITM2C	2.77984808447727e-07	-0.427231228223385	0.244	0.527	0.00497954187372414
HBA	2.84361302678409e-07	0.437506998163422	0.214	0.04	0.00509376401487834
ATP13A1	2.93117516922489e-07	0.387683899371137	0.427	0.161	0.00525061408063254
TNFRSF12A	2.97007389533663e-07	0.486745306099572	0.29	0.089	0.00532029336871651
CST3	3.03106976488933e-07	-0.420913164771134	0.985	1	0.00542955526984626
MPZL2	3.14574159181356e-07	-0.577643417625682	0.153	0.397	0.00563496691341563
RTN4	3.17206845171545e-07	-0.647135729644593	0.626	0.719	0.00568212621755788
LY86	3.27172144902473e-07	-0.520736237973221	0.366	0.634	0.00586063463163801
ENSMMUG00000029987	3.39344050606037e-07	-0.56762780606435	0.137	0.362	0.00607866997850594
SQSTM1	3.40741183819532e-07	0.772733663660712	0.863	0.688	0.00610369682575929
ABHD16A	3.56412792057613e-07	0.457594090242226	0.664	0.371	0.00638442234412803
ERP44	3.56598173307674e-07	0.451310942015056	0.626	0.353	0.00638774307846036
TMEM53	3.67223387067462e-07	0.288256396588778	0.16	0.018	0.00657807253253944
ENSMMUG00000018687	3.70601304051618e-07	-0.521166141594391	0.664	0.799	0.00663858115947664
TGM2	3.78253324950463e-07	0.412060487689169	0.252	0.062	0.00677565180983765
ADRB3	3.79494659370618e-07	-0.560612050965979	0.237	0.518	0.00679788783330588
PSMD11	3.81748039125052e-07	0.482037940208581	0.573	0.299	0.00683825262484706
TRANK1	3.91770996711633e-07	0.388120592992423	0.405	0.147	0.00701779386409548
ARMCX1	4.12812355170549e-07	0.384259819585653	0.313	0.094	0.00739470771817005
UBE2I	4.16598579265917e-07	0.490097938454575	0.802	0.567	0.00746253035039037
STAC3	4.31530262574197e-07	0.488465619424712	0.641	0.348	0.00773000159349159
EED	4.37606172137683e-07	0.346348548433862	0.321	0.094	0.00783883936150231
TLR3	5.10659185656301e-07	0.275417666329391	0.198	0.036	0.00914743799266133
IFNGR2	5.78587525615843e-07	0.66350447087178	0.489	0.246	0.0103642383463566
SAR1A	6.0228494208365e-07	0.451541181612706	0.489	0.237	0.0107887301675444
GSAP	6.06739532282286e-07	0.471908678780369	0.496	0.223	0.0108685252417726
SCARB2	6.15833386121607e-07	0.428096225650855	0.519	0.246	0.0110314234455963
ENSMMUG00000059599	6.28632114222024e-07	0.27747464589327	0.107	0	0.0112606870620591
PHGDH	6.41013122436644e-07	0.354133650763383	0.191	0.031	0.0114824680622076
CLIC2	6.44772365672703e-07	-0.666662093511375	0.198	0.424	0.0115498073862951
TRAF2	6.53255340917641e-07	0.317314668829211	0.229	0.049	0.0117017629218577
H2AFJ	6.55171243665755e-07	-0.526660473335314	0.718	0.835	0.0117360824877847
GSDMD	6.63459650498285e-07	0.464182912564895	0.504	0.241	0.0118845527193758
DDIT4	6.74996717015515e-07	1.2597098956478	0.405	0.192	0.0120912161918989
MAPK1IP1L	6.80024382733859e-07	0.418296467431002	0.55	0.272	0.0121812767679116
ECE1	6.90381420550605e-07	0.415746897204951	0.145	0.013	0.012366802386323
PRKDC	6.95269476961854e-07	-0.653344142234684	0.221	0.446	0.0124543621408177
RPS11	6.9837208654994e-07	-0.272162239640821	1	0.978	0.0125099391863691
S100A6	7.1395508030702e-07	-0.382190175851293	0.977	0.991	0.0127890773535397
LIG1	7.20239337513974e-07	0.353942421630537	0.229	0.054	0.0129016472528878
ARMC8	7.39267022018393e-07	0.406090955219276	0.298	0.094	0.0132424901654155
TNIP2	8.08673614409635e-07	0.421385793020309	0.336	0.116	0.0144857704549198
PZP	8.37993947535399e-07	-0.676825407939174	0.244	0.473	0.0150109855822016
PSMA7	9.41880546777134e-07	0.523908030103758	0.924	0.781	0.0168719062344188
BUD23	9.51722593668742e-07	0.454254100724116	0.611	0.344	0.0170482068203882
HAX1	9.81463505029908e-07	0.497487860089057	0.542	0.29	0.0175809557656007
HSPA8	1.00821785030416e-06	-0.334611355115439	0.969	0.982	0.0180602063524984
LILRA5	1.03040849682075e-06	-0.609268963992774	0.305	0.54	0.0184577074035501
ACTB	1.04750462964611e-06	0.425411719102915	1	1	0.0187639504308508
PTPN1	1.04813309042645e-06	0.65137083339291	0.687	0.424	0.018775208048809
ENSMMUG00000056332	1.08211326640565e-06	0.744167022460665	0.382	0.17	0.0193838949411245
MT1X	1.0986539323319e-06	-1.57541695463515	0.069	0.272	0.0196801878898613
RHOA	1.16431185390463e-06	-0.377813894587896	0.985	0.978	0.0208563182389936
PLA1A	1.17063163971999e-06	0.484896493141006	0.321	0.112	0.0209695245623043
ENO1	1.18666536174444e-06	0.480287389613018	0.962	0.848	0.0212567366249282
EIF4A1	1.19076898987751e-06	0.40004917194949	0.962	0.888	0.0213302449156758
FAM110A	1.19726951807378e-06	0.559259495853622	0.321	0.116	0.0214466888772557
ALDH1A1	1.21324201333451e-06	-0.631441295714792	0.107	0.33	0.0217328041848611
LMNB1	1.21432436459978e-06	0.333771879715725	0.275	0.08	0.0217521923430759
GRN	1.2775702245323e-06	0.504220213951285	0.962	0.938	0.0228851154320471
TOLLIP	1.28600225444981e-06	0.39330976071479	0.389	0.156	0.0230361583839594
C11H12orf45	1.33476212552357e-06	0.799902293358357	0.763	0.504	0.0239095939545036
CTNNBL1	1.3805237097309e-06	0.375823201987632	0.481	0.219	0.0247293212124096
ADAR	1.39665320683012e-06	0.450176431560759	0.611	0.353	0.025018248893948
RPL38	1.43690241807435e-06	-0.341866803816954	1	0.969	0.0257392330149659
GUK1	1.43748116807896e-06	0.434296782988193	0.656	0.371	0.0257496001637984
SLC25A3	1.44486642009716e-06	-0.487072763529842	0.763	0.862	0.0258818921832005
ATG3	1.45614138439441e-06	0.540610505319374	0.794	0.612	0.026083860618657
ENSMMUG00000049010	1.48510415606083e-06	0.38287903365532	0.557	0.281	0.0266026707475176
IRF8	1.49787059163087e-06	0.992075411468624	0.634	0.388	0.0268313559078838
MYL12B	1.50008091740609e-06	0.387387732523274	1	0.991	0.0268709494734953
C7H15orf39	1.57178587688131e-06	0.415763000399799	0.511	0.25	0.0281554004125749
ENSMMUG00000016603	1.60963084892659e-06	0.40501745528333	0.832	0.576	0.028833317396822
MYD88	1.62206894973343e-06	0.454551112885308	0.634	0.379	0.029056121096575
ENSMMUG00000045446	1.63774466059317e-06	0.304081244609298	0.214	0.049	0.0293369201052054
GLIPR1L2	1.64775856090932e-06	-0.531011790553758	0.137	0.362	0.0295162991015686
CCDC88A	1.69022552125684e-06	-0.564354540847416	0.641	0.763	0.0302770097622738
C14H11orf58	1.73327474566907e-06	0.32719857361737	0.42	0.17	0.0310481505191701
MRPL32	1.75970907214582e-06	0.295488417668309	0.427	0.17	0.0315216686093481
SEMA7A	1.76680571499768e-06	0.46257761951069	0.282	0.089	0.0316487907727534
CBLB	1.77631254456195e-06	0.38914868462367	0.321	0.112	0.0318190866107382
CTSB	1.78728665518065e-06	0.84421350413969	0.931	0.817	0.032015665854251
RAMAC	1.84014457206878e-06	0.373650780102947	0.466	0.21	0.0329625097194681
LCP1	1.85180376321353e-06	-0.481802208510215	0.947	0.982	0.033171360810444
PYCARD	1.86505140822669e-06	0.838613470345285	0.588	0.353	0.0334086658755647
MARS1	1.86553721031008e-06	0.375222970243809	0.473	0.214	0.0334173680482845
CHORDC1	1.89086447452044e-06	0.392594183932977	0.55	0.268	0.0338710553320847
PSMD6	1.89256165544711e-06	0.345754125653862	0.496	0.214	0.0339014569340241
HNRNPDL	1.97518841152435e-06	0.510101508133954	0.87	0.71	0.0353815500156356
COX7C	2.06969399488558e-06	-0.34146634451657	0.977	0.955	0.0370744285303855
PGAM4	2.07048035061964e-06	0.319068067025014	0.252	0.071	0.0370885145206496
EFHD2	2.10765880156343e-06	0.543549047482629	0.718	0.491	0.0377544921124057
ARMCX3	2.10785368218708e-06	0.321538318909055	0.321	0.112	0.0377579830090172
ENSMMUG00000022874	2.12013557197126e-06	0.564539594203672	0.595	0.353	0.0379779885007211
EHBP1L1	2.16524976607973e-06	0.32174739851431	0.305	0.098	0.0387861190597861
VAPB	2.26685375215345e-06	0.29699462148141	0.29	0.094	0.0406061512623248
RPS19BP1	2.2818220720425e-06	0.471042911690312	0.649	0.366	0.0408742787764972
MICOS13	2.30586690460834e-06	0.478841411751095	0.847	0.585	0.0413049938622492
ADAM19	2.30612459018939e-06	0.509536946010136	0.305	0.112	0.0413096097840626
TOMM7	2.31760307233541e-06	-0.436338635578147	0.809	0.866	0.0415152238347442
RHBDF2	2.34368276741981e-06	0.2887931191054	0.237	0.058	0.0419823894127911
RUNX3	2.42466520725477e-06	0.579154982787157	0.58	0.33	0.0434330278575547
C4H6orf62	2.46784266631738e-06	0.644275564430699	0.763	0.558	0.0442064656817432
SAP18	2.54205960678015e-06	0.430978895552285	0.855	0.67	0.0455359137362528
SEL1L3	2.57352313158013e-06	0.296365109618824	0.153	0.022	0.0460995198559949
RAB8B	2.59203186962746e-06	0.413249293044289	0.389	0.165	0.0464310668806367
QARS1	2.74187662547306e-06	-0.592463455394975	0.412	0.585	0.0491152359920988
PSMA5	2.76555688741292e-06	0.455724319068887	0.565	0.308	0.0495394205242276
ODF3B	2.90898655873506e-06	0.472464574115324	0.809	0.621	0.0521086762266212
CHCHD2	2.95154784844468e-06	0.469758517382433	0.962	0.844	0.0528710766091895
RAD23A	3.0675298876805e-06	0.44944826799985	0.656	0.411	0.0549486628780208
GNPDA1	3.07026079300847e-06	0.297987215259466	0.282	0.089	0.0549975815851608
ENSMMUG00000051358	3.08013863757169e-06	0.251374937041742	0.168	0.027	0.0551745234148216
YKT6	3.08907415456095e-06	0.408402665344771	0.328	0.121	0.0553345853306502
IVNS1ABP	3.11017204161883e-06	-0.601623664373331	0.275	0.464	0.0557125117815182
ERO1A	3.13329183885722e-06	0.415778707966717	0.603	0.317	0.0561266567094493
NR1H2	3.15490076208192e-06	0.463577935376586	0.641	0.379	0.0565137373511735
ENSMMUG00000055885	3.17907562119871e-06	-0.451528856338426	0.664	0.857	0.0569467816025325
TBCC	3.24048983480936e-06	0.498363488043412	0.519	0.268	0.0580468944109401
DDX60	3.36596058658485e-06	0.36397582662258	0.473	0.214	0.0602944519874945
SLC16A3	3.37477869784052e-06	0.51654814877191	0.527	0.277	0.0604524108144172
BHLHE40	3.41040094112837e-06	-0.606255021884017	0.664	0.839	0.0610905120584324
CKLF	3.41769292883469e-06	-0.341705649710895	0.794	0.955	0.0612211334342158
TPM3	3.47138851081053e-06	0.374861286699845	0.977	0.92	0.062182982394149
CMTR1	3.52668520086006e-06	0.392476855321153	0.42	0.179	0.0631735120030062
ORMDL2	3.55401172854049e-06	0.395236257475128	0.542	0.277	0.0636630120933457
CISD2	3.55444235924821e-06	0.502028211850253	0.71	0.433	0.0636707259812131
XRN1	3.55922403937358e-06	0.471528081904177	0.458	0.219	0.063756380217299
USP25	3.67042187606607e-06	0.287819090822754	0.244	0.067	0.0657482670659715
EHD4	3.67733351628333e-06	0.48743887715571	0.466	0.228	0.0658720752771832
IL4I1	3.74791135174706e-06	1.13004968029376	0.153	0.022	0.067136336043845
TPI1	3.75499279463243e-06	-0.401049431311554	0.809	0.879	0.0672631859302507
ENSMMUG00000017466	3.81583112189709e-06	0.469561897777787	0.954	0.897	0.0683529828865426
MRPS31	3.83119045811819e-06	0.381481894941495	0.397	0.17	0.0686281146762712
WWP2	3.85392137793401e-06	0.277458332757694	0.282	0.089	0.069035293642932
LAD1	3.86096837850888e-06	0.329030098346408	0.107	0.004	0.0691615265642296
GZMB	4.18631953249389e-06	1.70252061061656	0.16	0.027	0.0749895417855631
CCDC82	4.23022731773503e-06	0.350161640469359	0.412	0.179	0.0757760619425875
GM2A	4.29264643732636e-06	0.362110990023955	0.359	0.143	0.076894175631827
SAR1B	4.30312437956671e-06	0.320468864295929	0.237	0.067	0.0770818670111785
SNX1	4.3501072806059e-06	0.341132974695787	0.595	0.308	0.0779234717174935
ENSMMUG00000005880	4.3878320994136e-06	-0.457733855489915	0.611	0.75	0.0785992363967958
SEPTIN6	4.39611724241727e-06	0.493743489071198	0.679	0.433	0.0787476481634205
MRAS	4.44172028887407e-06	0.369709836374467	0.29	0.098	0.0795645355346012
HARS1	4.49736122209315e-06	0.360255974578415	0.344	0.129	0.0805612315713547
TAPBPL	4.52452926657344e-06	0.426554178933105	0.55	0.299	0.08104789275213
NDUFB10	4.71736973073528e-06	-0.584101561466544	0.366	0.549	0.084502243986661
TRA2B	4.72768663051903e-06	0.438970169952134	0.84	0.629	0.0846870506124873
HDAC2	4.78823446314317e-06	-0.47274092427192	0.374	0.571	0.0857716439382837
SNRPC	4.84111297120443e-06	0.304934959868148	0.366	0.147	0.086718856653185
AGPAT3	4.85109223284937e-06	0.397292014711418	0.305	0.107	0.0868976151670307
KHSRP	4.94180444472495e-06	0.37915480624395	0.359	0.143	0.0885225430183581
CSF1	5.08891401033049e-06	0.303962430734559	0.13	0.013	0.09115771666705
IGSF6	5.17560987902904e-06	-0.436457946391791	0.748	0.92	0.0927106997630471
DRG1	5.21544891405229e-06	0.332590528490536	0.42	0.183	0.0934243363974187
DOHH	5.55572979566399e-06	0.290904729948109	0.282	0.094	0.099519787829729
LRP1	5.58433384349705e-06	-0.527142294330358	0.176	0.402	0.100032172138563
ENSMMUG00000056183	5.63804222345291e-06	-0.304346186434681	0.992	1	0.100994250348712
DNAJA1	5.86427730384904e-06	0.527446678525253	0.84	0.688	0.105046799343848
ENSMMUG00000041076	5.87941286240247e-06	0.908230928329847	0.565	0.339	0.105317922604216
SYNE2	5.94210138776558e-06	0.342507911737588	0.214	0.054	0.106440862159045
PPIL3	5.99894125439472e-06	-0.451967621565995	0.099	0.299	0.107459034689973
SLC66A2	6.13534605808289e-06	0.291824426402372	0.244	0.071	0.109902453938439
NAP1L1	6.13936040182941e-06	-0.542535539309241	0.611	0.696	0.10997436287797
TMEM123	6.20732823798429e-06	0.511529680856185	0.557	0.335	0.111191870727013
ENSMMUG00000031981	6.22773835449689e-06	-0.539347353316366	0.221	0.415	0.111557477144103
ADA	6.2528380678753e-06	0.466542638944225	0.275	0.098	0.11200708830985
RHEB	6.3568202617436e-06	0.46594375369634	0.618	0.384	0.113869721348613
PAK2	6.47388704595306e-06	-0.4161436931499	0.756	0.866	0.115966738654157
SLC43A1	6.54357421989986e-06	0.267646145262047	0.237	0.067	0.117215045001066
MKRN1	6.67902862928298e-06	0.331158593629805	0.305	0.112	0.119641439836346
UBE2D3	6.69160644448988e-06	0.426169291006603	0.908	0.795	0.119866746240147
NCF1	6.69593627394593e-06	0.545287977429607	0.55	0.326	0.119944306475193
LSM4	6.80990641136305e-06	-0.506626698710441	0.427	0.585	0.121985853546746
ROGDI	6.85586332796922e-06	0.442415756821915	0.504	0.263	0.122809079793913
PLAU	7.18021940254167e-06	-0.576209240028376	0.221	0.451	0.128619270157729
ENSMMUG00000055457	7.19307178518004e-06	-0.424851369037115	0.061	0.241	0.12884949488793
DDA1	7.36552865495117e-06	0.339791206360453	0.389	0.17	0.13193871479614
RNASEH1	7.4766008862241e-06	0.32494937965444	0.321	0.121	0.133928351674932
TMEM14B	7.52072716541214e-06	-0.403015425793752	0.84	0.906	0.134718785714028
ARL8B	7.6445626873891e-06	0.442931019996417	0.641	0.384	0.136937051419201
PAF1	7.71259408728209e-06	0.334373907309603	0.336	0.125	0.138155697885484
STK40	7.87252457781087e-06	0.301323924823332	0.427	0.188	0.141020532762326
ENSMMUG00000017097	7.95685867095631e-06	0.313393247155564	0.389	0.161	0.14253120937284
UQCRC1	7.99280405771055e-06	0.399421759324608	0.763	0.531	0.143175099085769
BAALC	8.030154621589e-06	-0.414271838096447	0.053	0.228	0.143844159736524
ITGB7	8.34149582237876e-06	0.465454800157277	0.328	0.129	0.149421214666271
C16H17orf49	8.36457358091526e-06	-0.43131125319017	0.924	0.933	0.149834606554935
NDUFB2	8.45718763428517e-06	0.393686893907368	0.969	0.875	0.15149360209295
FAM207A	8.58762152052382e-06	0.31382114838827	0.237	0.071	0.153830064297143
MRPL18	8.64984242839652e-06	0.584753134101371	0.565	0.335	0.154944627419867
GRIPAP1	8.78341841436687e-06	0.312947447110358	0.511	0.237	0.157337374056554
PLXNC1	8.88875382403767e-06	-0.554433402416839	0.168	0.362	0.159224247249987
KAT8	9.00807516519902e-06	-0.41007103631202	0.107	0.317	0.16136165043421
PFKP	9.01372606258468e-06	0.331666274292713	0.282	0.098	0.161462874959079
MAX	9.01609191792093e-06	0.48299190986764	0.542	0.312	0.161505254525718
MRPS18A	9.01745980497129e-06	0.479343549094145	0.557	0.348	0.161529757486451
TMED1	9.21890290898011e-06	0.268323057736898	0.214	0.054	0.165138207808561
ZNF483	9.74667482152771e-06	-0.526111418289833	0.305	0.473	0.174592186078026
ABCF1	9.92970487346617e-06	0.407109224524208	0.557	0.312	0.1778708033984
DNAJC5	9.934987987098e-06	0.275860082720755	0.214	0.058	0.177965439812887
RPL35	1.0267575159778e-05	-0.305239027390833	0.992	0.978	0.183923073837103
DST	1.04107434251513e-05	-0.655859239004845	0.29	0.464	0.186487646974736
GSTP1	1.07346344805664e-05	0.361219442170563	1	0.969	0.192289507450386
GABARAPL1	1.11428259902071e-05	0.319035853224856	0.366	0.152	0.19960144196258
SNX5	1.11538468334357e-05	-0.6367333097463	0.389	0.558	0.199798858327333
CASP5	1.11586131995688e-05	0.3468076226178	0.244	0.076	0.199884238243876
BATF	1.14433645532559e-05	0.37990524801776	0.16	0.031	0.204984989242473
MRPL21	1.16589743861483e-05	0.324011904101344	0.542	0.286	0.208847208179074
ENSMMUG00000038348	1.18745633535251e-05	-0.363769387886289	0.046	0.214	0.212709053351694
PSMD13	1.19618483693915e-05	0.362085921066473	0.656	0.379	0.21427258984091
KCTD12	1.1995836552102e-05	-0.521698540251291	0.267	0.473	0.214881420157804
NUBP1	1.21321317153491e-05	0.357897828006954	0.252	0.085	0.217322875417049
GPBP1	1.21833136934453e-05	0.387200925338908	0.649	0.388	0.218239698190686
PIK3AP1	1.23847812861446e-05	0.461098382881265	0.389	0.174	0.221848587178709
USP5	1.25571231800615e-05	0.289058314316075	0.351	0.138	0.224935747524442
PSMC4	1.31126643568672e-05	0.425502455202615	0.656	0.411	0.234887156624562
TMEM9B	1.32495994944478e-05	0.399069350502297	0.58	0.33	0.237340075744043
COPS5	1.32936278079291e-05	0.34093317847053	0.603	0.308	0.238128754923434
EIF4G1	1.35316505848221e-05	0.406596728374466	0.542	0.29	0.242392456925919
FLT3	1.39356760363618e-05	-0.483413979887212	0.13	0.33	0.24962976483935
MTO1	1.41167786488209e-05	0.294604748094145	0.282	0.098	0.252873855936328
SLC39A1	1.41422242032356e-05	0.403066609915909	0.534	0.299	0.253329662152558
RAB3GAP1	1.42835454166491e-05	0.311425540203399	0.382	0.156	0.255861149048435
BCL2A1	1.45584174481166e-05	0.879701127726102	0.679	0.491	0.260784931748113
ATP5F1A	1.46574251876395e-05	-0.44430103829907	0.763	0.826	0.262558457386186
GBA	1.4893094054911e-05	0.32378319166069	0.458	0.21	0.266779993805621
SOCS2	1.49657731745295e-05	0.353158098607752	0.168	0.036	0.268081894875347
SLC31A2	1.50086309214926e-05	0.511799497187018	0.443	0.228	0.268849605696697
FES	1.5527228481524e-05	-0.476857236221731	0.382	0.58	0.278139243789539
PLEK	1.56792845072113e-05	0.675253834373073	0.626	0.442	0.280863023377676
FAM183A	1.59618319998131e-05	-0.438502623087661	0.015	0.161	0.285924296612652
ENSMMUG00000009066	1.61040034184612e-05	-0.447766834774291	0.16	0.353	0.288471013234895
TSPAN1	1.62388921761336e-05	-0.427481746246624	0.023	0.179	0.290887275551081
RELA	1.6279318498148e-05	0.349253716796208	0.412	0.188	0.291611432257326
TNFRSF1A	1.69462799654137e-05	0.267431868083154	0.588	0.335	0.303558713020456
PATL1	1.78875027579955e-05	0.323435168322824	0.351	0.147	0.320418836903973
GNAQ	1.82384163158055e-05	-0.541535834307491	0.176	0.366	0.326704751465024
VDAC3	1.85285653436793e-05	0.284712351186889	0.412	0.183	0.331902191001326
ENSMMUG00000000729	1.85858409503639e-05	0.381961309594719	0.305	0.121	0.332928168943868
COX7B	1.86143759650039e-05	0.387433646651268	0.901	0.75	0.333439316661114
RGS14	1.89018839416063e-05	-0.468731265765579	0.237	0.446	0.338589447045993
ENSMMUG00000044585	1.91927428365574e-05	0.425683950271006	0.878	0.777	0.343799602431252
HK1	1.9319239071631e-05	0.408243644735505	0.58	0.339	0.346065529490126
TMEM51	1.97764948212372e-05	0.415882002968922	0.237	0.08	0.354256351732821
NANS	1.98796255734347e-05	0.32532094431628	0.679	0.406	0.356103732896936
ARRDC1	1.99680396978685e-05	0.308323734210362	0.305	0.116	0.357687495107919
MTCH1	2.00674722949086e-05	0.371713335673903	0.496	0.254	0.359468631218698
OSBPL2	2.03783388502246e-05	0.34059369609139	0.771	0.531	0.365037183824074
STX4	2.06502695085598e-05	0.343466132821102	0.42	0.192	0.369908277706832
ENSMMUG00000058389	2.09701689450871e-05	-0.508851522103524	0.733	0.781	0.375638636313346
CORO1B	2.09977057499678e-05	0.598815196105223	0.519	0.312	0.376131903099174
RUSC1	2.15589884416794e-05	0.32551384779658	0.298	0.112	0.386186159955803
PRKACB	2.1654663163374e-05	-0.49910300766593	0.122	0.304	0.387899981245518
DDT	2.21245368223864e-05	-0.439373319166916	0.206	0.402	0.396316828099408
EXOC7	2.33794683365372e-05	0.273705863057349	0.382	0.17	0.418796416312391
CAT	2.35504428959332e-05	-0.542849372017484	0.55	0.683	0.421859083594852
SLC31A1	2.37705614304738e-05	0.348420389676643	0.328	0.138	0.425802066904078
FAM32A	2.3851641063586e-05	0.335228903643399	0.443	0.214	0.427254446372015
MPST	2.38644282693692e-05	-0.436074084135261	0.275	0.46	0.427483503589211
PSMD14	2.39199309579426e-05	0.353194686788162	0.466	0.237	0.428477723249625
ZC3H10	2.41841761113813e-05	-0.267279542044568	0.992	0.991	0.433211146683173
ZNF296	2.41880576720023e-05	0.356083645957668	0.321	0.129	0.433280677078577
GOSR2	2.42062770828188e-05	0.257780969781756	0.26	0.089	0.433607041384534
SORL1	2.46499425970518e-05	-0.323272613012199	0.015	0.156	0.441554421740989
ARF1	2.48734207405881e-05	0.365993644121123	0.901	0.768	0.445557585726155
CNIH4	2.49845780231912e-05	0.440646562187067	0.679	0.451	0.447548746129425
EGR1	2.52410919225444e-05	-0.583600363904151	0.344	0.518	0.452143679608537
COX5A	2.52413287922936e-05	-0.409824177964979	0.794	0.839	0.452147922656355
ITGA1	2.57782503883248e-05	-0.378820766954071	0.015	0.156	0.461765799206062
CST6	2.63539060514953e-05	-0.471545111250303	0.069	0.241	0.472077519100436
ATP5F1D	2.67032705204552e-05	0.457618787475739	0.695	0.496	0.478335684832913
GALNS	2.72529955303288e-05	-0.469483880612157	0.573	0.696	0.488182908934779
PMAIP1	2.7263743099787e-05	0.646180317979261	0.626	0.433	0.488375430146484
FTSJ3	2.74403667529422e-05	0.26645013300185	0.298	0.112	0.491539289645454
PHF20	2.7570271071978e-05	0.316903473871323	0.374	0.161	0.493866265712342
GIMAP7	2.78113241142619e-05	0.286531495003725	0.206	0.058	0.498184248858773
STYXL1	2.80424080790509e-05	0.83427263525219	0.366	0.17	0.502323655920038
EXOSC3	2.82654308728088e-05	0.255581643430029	0.267	0.094	0.506318663224625
TUBB2B	2.82740809989261e-05	0.582873544241704	0.573	0.366	0.506473612933764
EIF3J	2.83645772376248e-05	0.401006314875852	0.71	0.442	0.508094672057573
CAPG	2.85891335942906e-05	0.37673043947013	0.977	0.942	0.512117150074527
INSIG1	2.90985672658365e-05	-0.462811845479333	0.229	0.446	0.521242635432929
EDF1	2.91512603790675e-05	0.401883505572312	0.931	0.746	0.522186527170236
IFI30	2.92267055251604e-05	0.442433989946339	0.992	1	0.523537976072198
LAMTOR3	2.94323582753819e-05	0.345129419985917	0.435	0.214	0.527221833786915
ENSMMUG00000000451	2.97999776834544e-05	0.42412343370776	0.42	0.21	0.533807000243718
MFNG	3.04133698436426e-05	-0.518046862779294	0.214	0.393	0.54479469400917
DUSP23	3.05443123970605e-05	-0.257701009102675	0.008	0.138	0.547140267968545
DBNDD2	3.15385526090568e-05	-0.473749703849718	0.168	0.366	0.564950092886034
WBP4	3.15504235765329e-05	0.305416132604734	0.344	0.147	0.565162737526434
COPG1	3.16373747510594e-05	0.304617117597227	0.481	0.237	0.566720293915727
SZRD1	3.21276755466104e-05	0.378417614405748	0.489	0.259	0.575503052066432
LILRA1	3.23365216368706e-05	0.287644163187875	0.176	0.045	0.579244112081263
PSMC1	3.26400695295209e-05	0.294762499491347	0.473	0.237	0.584681565482308
LYPLA2	3.27029706967156e-05	0.34478471920338	0.397	0.188	0.585808314090267
PTPRA	3.28580529719523e-05	0.297335530831787	0.45	0.214	0.588586302886581
ELF1	3.28653029625988e-05	0.390665907683633	0.725	0.464	0.588716171969033
PLP2	3.33290424705809e-05	-0.455219627875349	0.519	0.719	0.597023137775516
SH3BP1	3.43111362750088e-05	0.407498335314707	0.412	0.214	0.614615384094233
APOC1	3.45327732871874e-05	-0.425742023369506	0.321	0.554	0.618585567893388
PPP2R1A	3.46667047698635e-05	0.42690496883448	0.687	0.473	0.620984682542565
PPIB	3.52315108869273e-05	0.377258452019267	0.924	0.911	0.631102054517529
PPP4C	3.52742284021045e-05	0.44417564352168	0.687	0.464	0.631867253366898
IST1	3.54585012134724e-05	0.352931413660822	0.534	0.29	0.635168132236931
NECTIN2	3.55590765555644e-05	0.286681505793885	0.282	0.107	0.636969738339825
SIGLEC6	3.86974973136725e-05	0.37239536211422	0.13	0.022	0.693188269379816
F13A1	3.91736751934216e-05	-0.385073376652934	0.053	0.21	0.701718043739761
DNAJB12	3.95815566781501e-05	0.252904412001468	0.412	0.192	0.709024424775703
MAT2A	3.97434433697109e-05	0.438934117482973	0.687	0.473	0.711924301081631
HPCAL1	3.97498742481217e-05	0.435293262171416	0.641	0.393	0.712039497406604
KLF6	4.02138033286159e-05	-0.50197501888697	0.771	0.848	0.720349859025497
KRTCAP2	4.03248504483326e-05	-0.298159391941136	0.954	0.96	0.722339046080982
ENSMMUG00000013289	4.0528310389267e-05	0.65539390262359	0.397	0.201	0.725983624002939
MIEN1	4.05740350551289e-05	0.389134637838441	0.473	0.254	0.726802689942524
PSAP	4.13453048019632e-05	0.547980129874329	0.962	0.906	0.740618444917567
PSMD2	4.18332556105915e-05	0.361535065117205	0.534	0.312	0.749359107752526
CDC37	4.28383538037999e-05	0.338737058767312	0.794	0.589	0.767363431687468
MAP1LC3A	4.32452837562279e-05	0.353034455734219	0.29	0.112	0.774652767925311
GNL1	4.44052015646494e-05	0.270817086938161	0.214	0.067	0.795430375627564
ARL8A	4.44739642741736e-05	0.448920955769214	0.344	0.152	0.796662122043272
NDUFA4	4.59958823233322e-05	0.382372947397755	0.947	0.879	0.82392424005785
HAVCR2	4.76252260406357e-05	0.296450668213425	0.252	0.089	0.853110674065908
MGAT1	4.81829335498213e-05	0.456019098553319	0.687	0.496	0.863100888677949
RNASEH2B	4.9097119350204e-05	0.457268613196342	0.603	0.402	0.879476698920204
EWSR1	4.93338763363491e-05	0.340533117273953	0.771	0.522	0.883717726813022
ARFRP1	4.94410812011392e-05	0.3228513388105	0.42	0.21	0.885638087556007
FGR	4.95262674132105e-05	0.514471290112182	0.527	0.312	0.88716402817284
ABT1	4.95597943769387e-05	0.254270931081546	0.359	0.156	0.887764596674103
TOR3A	5.04369516054172e-05	0.588423118381467	0.565	0.353	0.903477114107838
SLC41A1	5.18147680782913e-05	0.356575451579974	0.298	0.121	0.928157940586432
DAXX	5.19726757047209e-05	0.302982976385954	0.336	0.147	0.930986539898666
HCK	5.27263559081017e-05	0.422584667033163	0.771	0.607	0.944487213381825
SLC66A3	5.34438318037586e-05	-0.333262110205147	0.115	0.295	0.957339359100728
ENSMMUG00000054038	5.46677352211373e-05	0.314616251476337	1	0.996	0.979263141016233
MOB3B	5.54392948341058e-05	-0.435510869993923	0.099	0.272	0.993084088363338
ENSMMUG00000049151	5.55476526959336e-05	0.367941756241668	1	1	0.995025102742259
PIM3	5.58246717237528e-05	0.572394491717541	0.435	0.259	0.999987344587584
TOR1AIP1	5.60246936771141e-05	0.356477350429828	0.496	0.29	1
CYRIA	5.72931244671202e-05	0.486302799731603	0.611	0.375	1
CSNK1D	5.7372016761169e-05	0.353550578410196	0.427	0.205	1
EDEM1	5.74482590157642e-05	0.374828234283913	0.45	0.246	1
ELAVL1	5.78857502520617e-05	0.283898030639082	0.366	0.161	1
GPBAR1	5.81701365896138e-05	0.401807574998017	0.969	0.875	1
RBM42	5.82541370976797e-05	0.412835745708132	0.557	0.357	1
RAB30	5.86584555286451e-05	0.345279649042396	0.344	0.152	1
PTPA	5.92709042132624e-05	0.335391188661681	0.412	0.192	1
CSF1R	5.94259511253865e-05	-0.372207374352216	0.733	0.897	1
MRPL14	5.97186358986796e-05	0.340101613575862	0.473	0.259	1
SARAF	6.0496331881705e-05	-0.337053716879039	0.908	0.915	1
ENSMMUG00000009018	6.10338588882325e-05	-0.469424764238931	0.519	0.607	1
RNF121	6.14058890631711e-05	0.258991733211293	0.29	0.112	1
ALKBH7	6.29585421746996e-05	-0.396711960608679	0.412	0.585	1
FAM174C	6.379707432711e-05	0.433663078645283	0.504	0.304	1
PTBP3	6.42737750892045e-05	-0.479981359247825	0.595	0.746	1
CYBRD1	6.66860965377399e-05	-0.494723244340213	0.176	0.353	1
CCDC59	6.67546459704773e-05	0.309090280558335	0.397	0.192	1
CXCR2	6.69091500486651e-05	-0.385632920083783	0.031	0.17	1
NSRP1	6.76314317196225e-05	0.326609882898772	0.397	0.196	1
CRTAP	6.81044117849511e-05	-0.393395533618763	0.115	0.286	1
ATF3	6.83626786337517e-05	0.427403948170137	0.74	0.531	1
ENSMMUG00000031100	6.84335559550104e-05	0.372670002724681	0.168	0.045	1
CTSS	6.9136474926616e-05	-0.439575085608033	0.885	0.929	1
HNMT	7.12022934598841e-05	-0.491936984593943	0.389	0.558	1
DEK	7.13174691599629e-05	0.457609712019367	0.84	0.688	1
GOLGB1	7.29018409342216e-05	-0.490951726185681	0.267	0.451	1
LMAN2	7.3123033901968e-05	0.354990652929794	0.802	0.607	1
PPT1	7.32865078599585e-05	-0.388391495732838	0.679	0.795	1
NDUFB5	7.38207027976243e-05	-0.430807409346802	0.397	0.554	1
SSNA1	7.50927007466974e-05	0.458552439708554	0.595	0.397	1
FCN3	7.63541411734159e-05	-0.313830161400018	0	0.112	1
CINP	7.69727461891747e-05	0.289014746433023	0.305	0.129	1
BUD31	7.7509350490603e-05	0.326554125190024	0.573	0.33	1
CBR1	7.76978161888443e-05	0.411768178863444	0.595	0.357	1
GMIP	7.77628980277064e-05	0.298526693433538	0.45	0.232	1
TWF2	7.789821875304e-05	-0.336844923688826	0.679	0.795	1
STX5	7.96553110883455e-05	0.296278099081235	0.26	0.098	1
CALM3	7.96557552673728e-05	0.36045702375508	0.443	0.228	1
ENSMMUG00000056012	8.30183960915371e-05	-0.438439480861845	0.58	0.661	1
PDLIM7	8.62467222520118e-05	0.406892899275965	0.435	0.237	1
ETV3	8.63674441579488e-05	0.473789599539932	0.443	0.254	1
PCGF5	8.63998381154917e-05	0.266778917756266	0.305	0.125	1
NDUFB11	8.84117067563231e-05	0.307706164795434	0.924	0.746	1
PALLD	8.96792461419675e-05	0.27305276432275	0.168	0.045	1
CWF19L2	9.05433106450712e-05	0.267406477578983	0.313	0.134	1
LYAR	9.10348886946101e-05	-0.440950238990712	0.504	0.661	1
TXNL1	9.10715043012235e-05	0.333992990005586	0.718	0.451	1
KLF4	9.14340102296399e-05	-0.517953543162613	0.267	0.424	1
VCP	9.31952883457922e-05	0.444853773473282	0.779	0.54	1
CD82	9.47362789669018e-05	0.29829035237889	0.198	0.062	1
UPP1	9.56676556504136e-05	0.306194238219791	0.252	0.094	1
TRA2A	9.59010833971429e-05	0.345527564107849	0.641	0.406	1
ENSMMUG00000014947	9.60564984048916e-05	0.427431460516095	0.481	0.272	1
RENBP	9.64371037665886e-05	0.361433631943616	0.298	0.129	1
RAB35	9.70879315292282e-05	0.264366080965344	0.382	0.174	1
SMCHD1	9.72643690338884e-05	0.421524884147103	0.618	0.433	1
IARS1	9.79819047034111e-05	0.347914427780888	0.359	0.179	1
TRAF1	9.95589735620898e-05	0.424654485906917	0.313	0.138	1
AK2	0.000100232310074573	0.329360524824085	0.527	0.29	1
PLPP5	0.000100233568976486	0.268376975569896	0.198	0.062	1
ENSMMUG00000062077	0.000100675692567713	0.979811628992502	1	0.987	1
BAG6	0.000102376886595428	0.277761914462406	0.595	0.357	1
CBX6	0.000102492893327445	0.304099780363199	0.382	0.183	1
APLP2	0.00010368733377459	-0.524351891916283	0.511	0.696	1
GARS1	0.000104627761287451	0.432393768654474	0.443	0.246	1
CLIC1	0.000106519211806267	0.408400164110558	0.916	0.911	1
BCAS2	0.000106825001124786	0.269228230594989	0.359	0.165	1
RAMP1	0.000107882822485954	-0.456846124726036	0.244	0.469	1
THEMIS2	0.000108702124596304	0.455808158889488	0.618	0.411	1
GABARAP	0.000110910720630925	-0.259430626193235	0.992	0.973	1
MRI1	0.000111362860866113	-0.347683753351564	0.786	0.844	1
RBM10	0.000112932305532447	0.298517610498853	0.305	0.134	1
PDLIM5	0.000113739974441813	0.346996539763226	0.55	0.321	1
RILPL2	0.000113922786634648	0.280651909595114	0.466	0.237	1
SMNDC1	0.000114216477653837	0.354540782812566	0.519	0.281	1
ADPRS	0.00011476355806161	0.273117239093584	0.328	0.147	1
ENSMMUG00000004941	0.000115476009747143	-0.483926920363602	0.206	0.362	1
MANF	0.00011733341344877	0.323964844957903	0.511	0.295	1
MBD3	0.00011824429409641	0.351845266584773	0.947	0.826	1
COPA	0.000119538216868267	0.288160978006849	0.519	0.281	1
BRK1	0.000121194716000133	-0.35432087804186	0.725	0.848	1
ENSMMUG00000012749	0.000121803485124589	-0.446929542270733	0.099	0.254	1
SDCBP	0.000125024595964653	0.510155150770675	0.748	0.625	1
MCFD2	0.000126649860920934	0.257125289747748	0.389	0.188	1
CLEC4A	0.0001287780521125	0.688127349486672	0.695	0.531	1
COMT	0.000130291516543448	0.470019508239844	0.611	0.393	1
ENSMMUG00000018740	0.000130335977464476	0.347939891687957	0.863	0.647	1
HSF1	0.000131297268298116	0.339216065465652	0.534	0.317	1
H1-3	0.000132370263307918	-0.455186681442425	0.046	0.188	1
ENSMMUG00000045123	0.000133570483773457	0.410249386742182	0.84	0.607	1
GNB2	0.000135206272543511	0.292216364285211	0.855	0.647	1
IMPDH2	0.000139880654048072	-0.440959299606821	0.351	0.5	1
CZIB	0.000139896459341714	0.30310291404469	0.771	0.567	1
MAP4K1	0.000139972211448391	0.307241678781097	0.511	0.29	1
MFSD12	0.000140753335411248	0.445637510913917	0.427	0.232	1
TOP1	0.000143293515507679	0.401707876512694	0.664	0.455	1
ENSMMUG00000012203	0.000143348696916017	-0.604709361702915	0.397	0.54	1
C1H1orf35	0.000145859364685753	0.300878065545871	0.405	0.205	1
SMC6	0.000146048998912246	0.363209779933809	0.29	0.129	1
MEF2D	0.000146698474263501	0.358209563480017	0.336	0.152	1
OPN3	0.000146873486274978	-0.284996262064557	0.023	0.147	1
EXOSC1	0.000147886419208648	0.266184836739762	0.275	0.112	1
ENSMMUG00000049785	0.000150720106697403	-0.341241062713638	0.069	0.223	1
PSMD3	0.000153229870375497	0.32403978495632	0.489	0.259	1
PDCD4	0.000155273384258991	-0.405142795872823	0.13	0.299	1
OTUD4	0.000156852947060086	0.25164968064702	0.267	0.107	1
CD80	0.000156913656649118	0.291958924767049	0.473	0.259	1
NUP98	0.000163037191706935	0.258709283598399	0.267	0.112	1
MS4A7	0.000163390520821572	-0.305190885472683	0.504	0.683	1
SAE1	0.000164005993384616	0.27880037912554	0.344	0.165	1
HSPA9	0.000171432777975625	0.376831843633895	0.626	0.411	1
GPSM3	0.000171747874147729	-0.371386207139714	0.802	0.875	1
ENSMMUG00000012978	0.000174846406380431	0.251617104363204	0.366	0.174	1
NFKBIA	0.000175195154169467	-0.364117444716743	0.947	0.991	1
PIFO	0.00018254825382552	-0.277841450340612	0.023	0.152	1
PHLDA2	0.000183096479068841	0.77502304483363	0.336	0.17	1
DECR2	0.000183744954808715	-0.421917767692004	0.328	0.5	1
SELENOK	0.000190453729982	0.308149312003777	0.588	0.379	1
PHACTR2	0.000190805262934882	0.281407356442037	0.16	0.045	1
PSMC5	0.000192085591960513	0.366796150423298	0.672	0.469	1
SEMA4A	0.000197062235530792	0.467185569647107	0.679	0.504	1
PNPLA6	0.000203493235427328	-0.431405102345399	0.198	0.384	1
CD200R1	0.000207606348366472	-0.353706507813268	0.076	0.223	1
SPINT2	0.000209333319132425	-0.374528219279433	0.557	0.665	1
NGLY1	0.00021221749728207	0.408956552952972	0.389	0.21	1
ENSMMUG00000052220	0.000212624126245943	0.30440757970972	0.344	0.165	1
PHF5A	0.000217677345302033	0.361527872319723	0.618	0.397	1
ENSMMUG00000063316	0.000220432348134374	-0.617998565620463	0.473	0.607	1
PTTG1IP	0.000220720549186915	-0.461875953183639	0.336	0.487	1
PIK3CD	0.000225363763913513	0.30877133316012	0.313	0.147	1
PITPNB	0.000226948687807429	0.298707772867338	0.374	0.188	1
EIF2B1	0.000231013531101669	0.250797883412238	0.29	0.125	1
PCYOX1	0.000232243662721762	-0.485409171665384	0.206	0.353	1
ABCF2	0.000233180664143787	0.259503120752129	0.244	0.098	1
CLDND1	0.000234585747778537	0.2694845865689	0.412	0.214	1
ENSMMUG00000040343	0.000234668037641062	0.362969129031198	0.382	0.21	1
GSTA1	0.000237843549926484	-0.533550485016793	0.084	0.232	1
NCBP2	0.000238289431216744	0.334353826184758	0.725	0.522	1
VTA1	0.000242785982255875	0.305506074757549	0.351	0.179	1
YIF1B	0.000242806999062099	-0.384417566344152	0.679	0.781	1
MCL1	0.000250967427948687	0.469845170976823	0.87	0.768	1
RUBCN	0.000251018176420894	0.25412135609629	0.282	0.121	1
SUPT4H1	0.000252383638336867	0.43590661395847	0.718	0.562	1
NUP62	0.000256956558933243	0.627832072432867	0.313	0.143	1
TENT5A	0.000261181300264577	0.263686583702121	0.168	0.049	1
TRAPPC2L	0.000262147322300697	0.317831506949445	0.458	0.246	1
ENSMMUG00000057000	0.000272114253048431	-0.369863431975026	0.176	0.326	1
UPK3A	0.000272722047620678	-0.292269357270581	0.031	0.152	1
TMEM179B	0.000273329796947436	0.324301299282092	0.641	0.411	1
PDCD5	0.000276729273842933	0.268982402991203	0.542	0.326	1
TALDO1	0.000286024007898095	0.378211843201484	0.916	0.835	1
UBE2E1	0.000289177505702065	0.282600701305428	0.351	0.174	1
H2AFY	0.000290680333825469	-0.348829872388072	0.733	0.812	1
ACOT9	0.000290715367098231	0.351300348479935	0.458	0.259	1
CERS6	0.000291474909714778	0.266462935254512	0.214	0.08	1
MRPL46	0.000292493056277873	0.283215966662039	0.29	0.129	1
CUL4A	0.000295192338224997	0.263816284270981	0.275	0.121	1
MAMU-DOB	0.00029830973937633	0.298906553254845	0.771	0.562	1
CACUL1	0.000298534301927251	-0.410484502660294	0.214	0.388	1
PLEKHO2	0.000298899731303561	0.267772261637408	0.176	0.058	1
GSTM4	0.000299173819328003	-0.301929228475968	0.282	0.464	1
VPS13C	0.000299311925594157	-0.58242252348701	0.374	0.496	1
ANO6	0.000305593645483665	-0.322594016314231	0.076	0.219	1
SSR2	0.000306053975387309	-0.363232628476093	0.756	0.844	1
SCIMP	0.000309449620605529	0.322411853402974	0.664	0.438	1
RBIS	0.000310766471730887	0.324917295215671	0.656	0.46	1
TMBIM1	0.000311402045340843	0.316521944592198	0.504	0.299	1
TRADD	0.000313424395276944	0.314244559087044	0.305	0.138	1
DHRS4	0.000313797756661105	-0.342264334569675	0.076	0.214	1
APC	0.00032171395500916	-0.274906586795639	0.046	0.174	1
SLFN13	0.000327136745535193	0.347338649701742	0.229	0.089	1
BAZ2B	0.000327569243560874	-0.512192626573617	0.252	0.393	1
CBWD1	0.000331491345502046	0.251468001433702	0.389	0.196	1
RNF19B	0.000334614669469946	0.374701354456528	0.443	0.254	1
TAOK3	0.000336193139332328	0.298246090243658	0.664	0.469	1
DNM2	0.000336661018246356	0.315915171611935	0.397	0.219	1
PSMD7	0.000338419576792354	0.272487920327408	0.443	0.246	1
SMARCA2	0.000344255687891658	-0.488142143257978	0.26	0.393	1
SRP72	0.00034615300331188	0.271236304023856	0.481	0.268	1
HIRA	0.000354268346172187	0.295618283493818	0.244	0.098	1
GNS	0.000357198259275417	0.353441699536009	0.397	0.223	1
SLC35A5	0.00035777506576026	0.26442046407323	0.275	0.116	1
PSMD4	0.000359716090485921	0.288023818718936	0.679	0.424	1
TMEM165	0.000361955366930234	0.262837156943609	0.275	0.121	1
ATP6V1A	0.00036391771224936	0.320278758506783	0.313	0.147	1
CALCRL	0.000364124946954834	0.524353893657389	0.458	0.281	1
TGFB1	0.000364265359032493	0.388034861231083	0.603	0.402	1
MGST2	0.000366524303744574	-0.418416609275433	0.275	0.433	1
XAF1	0.000367189173275028	0.272545971693204	0.55	0.321	1
FAM111A	0.000369373471275772	0.371011892570327	0.496	0.299	1
RNF138	0.000370986588528352	0.288230274476891	0.328	0.156	1
CEBPG	0.000375545404873679	0.350039078899472	0.519	0.308	1
AP3S2	0.000378245777309118	-0.437063739432426	0.26	0.424	1
ACAP2	0.000382076350720922	-0.537666984784312	0.473	0.549	1
SMIM22	0.000382251950543391	-0.319021498893641	0.031	0.152	1
OAZ1	0.000383265355318128	-0.256284726603428	0.985	0.996	1
PTPRC	0.000385910332943874	-0.395797470742532	0.908	0.929	1
EFL1	0.000392154128340416	0.263217890645463	0.389	0.205	1
UBXN4	0.000397521980096444	0.324425345971326	0.763	0.522	1
FUBP1	0.000401644267013186	0.281472362891191	0.466	0.272	1
KCNMB1	0.000404703914472542	-0.369239834936919	0.504	0.683	1
TSPAN14	0.000407095914359704	0.279442336609467	0.298	0.138	1
LCP2	0.000407152748892726	-0.330029996921788	0.588	0.737	1
CKB	0.000407711226807871	0.655393995037614	0.206	0.08	1
RAB9A	0.000410011985696931	0.348536219966639	0.244	0.103	1
ZYX	0.000414913747332874	0.381358387104324	0.794	0.603	1
SRP14	0.000416869314811638	0.311810705472359	0.962	0.897	1
COX7A2	0.000418483968346045	0.326163795536676	0.939	0.835	1
TMCO1	0.000421641292293251	0.257185422364737	0.565	0.371	1
CSDE1	0.000423552126621403	-0.415335981980322	0.611	0.71	1
DDX39A	0.000442194576937528	0.3487431940127	0.595	0.397	1
CCND3	0.000442681712200372	0.464685539164536	0.573	0.393	1
HOOK3	0.000447471494712198	0.303135869881036	0.664	0.46	1
ENTPD1	0.000453547588942192	0.346009171005412	0.603	0.402	1
SAMM50	0.000454095029985479	-0.315348317717621	0.099	0.241	1
OTULINL	0.000459442938347908	-0.371556207608879	0.351	0.504	1
HNRNPU	0.000461307082763569	0.355217154174671	0.809	0.612	1
EVL	0.000463460327208478	0.403221832964686	0.496	0.317	1
ACTN4	0.000466079181051659	0.281496933699314	0.427	0.232	1
BAZ1A	0.000468906807767261	0.364861160580228	0.557	0.366	1
CHTOP	0.000481470397348833	0.280675938587903	0.45	0.25	1
RAB10	0.000482848982276299	0.369833106571795	0.71	0.464	1
ENSMMUG00000042951	0.000487973216369389	0.254252693179209	0.573	0.357	1
C15orf48	0.00049132457805488	0.397741728932969	0.16	0.049	1
ZNRD2	0.000498831561123329	0.27611333616297	0.382	0.201	1
DNTTIP2	0.000517307482365283	0.331163167036017	0.481	0.281	1
DENND4A	0.000517449775078498	-0.391112565123052	0.191	0.339	1
TANK	0.000522231067866458	0.287411821124253	0.565	0.348	1
PARP3	0.000530473868880968	0.271346821219687	0.382	0.201	1
MLF2	0.000532298150335631	0.312136577227437	0.817	0.598	1
IKBKG	0.000532402809016097	0.275550408754303	0.618	0.397	1
ATG12	0.000534954173388093	0.314031677160594	0.74	0.54	1
JAK2	0.000551834405279373	0.321070241003443	0.603	0.375	1
TES	0.000564640718653282	0.300312820193894	0.427	0.25	1
ESYT1	0.000570281395947272	-0.415380945875585	0.298	0.446	1
SPI1	0.000572020225427631	0.364778724024302	0.595	0.384	1
ENSMMUG00000012273	0.000575720944714091	0.338697423242896	0.214	0.085	1
HACD4	0.000577595200110298	-0.476854125946953	0.412	0.518	1
ALDH3A1	0.000580558250534596	-0.420495776070328	0.092	0.232	1
CYCS	0.000580636317421062	0.333824470774303	0.542	0.353	1
EAF2	0.000583130891938565	0.36997457800966	0.344	0.179	1
MIA3	0.000606953299998399	-0.396385653229696	0.092	0.223	1
ERH	0.000610551332491881	0.304821102367819	0.695	0.464	1
RASGEF1B	0.000615891619647621	0.523967148311579	0.382	0.219	1
NXPE3	0.000628465721238033	-0.452708612585932	0.679	0.719	1
H1-4	0.000628909357183173	-0.375673336136999	0.237	0.388	1
MAP3K8	0.000642022812411056	-0.531552827398445	0.489	0.594	1
NFKBIB	0.000672168559572355	0.329003698177081	0.58	0.379	1
PREX1	0.000674237068223045	-0.332013334343245	0.443	0.58	1
PFKL	0.000679031148818158	0.309559599992173	0.611	0.397	1
MITD1	0.000701475185527542	0.263366274470962	0.45	0.25	1
REEP5	0.000701628150637036	0.344731738313125	0.809	0.67	1
APEX1	0.000701770591781565	-0.372887258687725	0.435	0.549	1
SPART	0.000703301646488595	0.274083407696924	0.191	0.071	1
CCPG1	0.000705091832444345	-0.437399551684031	0.374	0.491	1
FCHO2	0.000705147794793017	-0.302858714428183	0.069	0.196	1
ATP1A1	0.000717636785434353	0.334894667071125	0.649	0.464	1
MXD1	0.000721604660620936	0.359972871489135	0.29	0.134	1
XPO6	0.000725461983292611	0.308354509028956	0.275	0.125	1
LFNG	0.000727154184870565	-0.349358419369289	0.244	0.388	1
RER1	0.000729795255785073	0.282872795202961	0.763	0.585	1
CHMP4B	0.000737341209804977	0.299626908727342	0.45	0.268	1
GLRX	0.000738848403084827	0.373264905895883	0.573	0.42	1
ZFAND5	0.000749654904190513	0.350708796042269	0.626	0.42	1
TMLHE	0.000752211810309398	-0.341433285312631	0.099	0.232	1
GRPEL1	0.000771058837553398	0.254284956865901	0.435	0.241	1
TUSC3	0.000771847493901812	-0.272451166954634	0.046	0.165	1
EMB	0.000774720657552034	-0.402811179214684	0.137	0.277	1
MYH9	0.000775072452172989	-0.371783102471091	0.847	0.884	1
ATP1B3	0.000780753268134437	0.331868493757165	0.542	0.357	1
TAGLN2	0.000781220588346555	-0.291901635865953	0.87	0.924	1
NIPBL	0.000789721698831415	-0.420925918289576	0.26	0.402	1
DPM2	0.000790300130792363	0.28094737966743	0.45	0.263	1
NCF2	0.000812653500793749	-0.420523868126998	0.435	0.554	1
ENSMMUG00000016009	0.00081723864728662	-0.386009038626812	0.137	0.268	1
STING1	0.000819410242637334	-0.349286057564686	0.466	0.603	1
MATR3	0.00082597382668957	-0.45055015192555	0.527	0.594	1
SDF4	0.000826993745447103	0.342652859198788	0.595	0.411	1
DMAP1	0.000834289237722933	0.252083004230538	0.328	0.165	1
BAG1	0.000836458283060196	0.264003905892888	0.237	0.103	1
EIF3M	0.000851161286388258	-0.421271306683636	0.649	0.732	1
TAX1BP3	0.000852146536014346	-0.395865778839283	0.603	0.683	1
CTSZ	0.000866106143181733	0.358396973045584	0.809	0.652	1
BSCL2	0.000867803957103546	-0.382161325850421	0.206	0.357	1
PAOX	0.000879225246514223	0.333785949135245	0.42	0.246	1
SERTAD1	0.000885785294087697	0.323648148639758	0.664	0.455	1
UBE2B	0.000894039400467325	0.317304987543057	0.618	0.429	1
CRLF3	0.000899469253330524	0.341007156769685	0.473	0.29	1
ATP6V1E1	0.000909114749820913	0.257107635950392	0.534	0.321	1
LYZ	0.000914529839424081	0.636707371991863	0.954	0.987	1
VDAC1	0.000914789960169796	-0.455371880765043	0.695	0.705	1
SCAMP2	0.000919031801245107	0.340418772076168	0.733	0.536	1
YWHAH	0.000919589953205143	-0.397610711876558	0.863	0.853	1
PARM1	0.000932312190745187	-0.406584191419737	0.382	0.5	1
TST	0.000937497750754923	-0.367983376813007	0.115	0.246	1
OS9	0.000937666404570198	0.294635551523677	0.794	0.634	1
POLE4	0.000952396702980209	0.298497423201518	0.542	0.366	1
SHKBP1	0.000956614219174778	0.281241186856962	0.435	0.241	1
CABIN1	0.000957626803422063	-0.314804900603003	0.115	0.254	1
ARPC5L	0.000966864791886582	0.348986047981285	0.427	0.254	1
FUOM	0.00097441109193176	-0.331591749302671	0.679	0.812	1
RABEP1	0.000991947698406982	0.268497039941203	0.511	0.286	1
MRPS18C	0.000993071508955734	0.314852422256604	0.397	0.228	1
SDHB	0.00101004268989318	0.369555096423071	0.489	0.326	1
ENSMMUG00000019238	0.00103390752218	0.298254512631707	0.611	0.402	1
PRAG1	0.00104061047973273	-0.276918345670699	0.053	0.174	1
TMEM134	0.00105012216452267	0.256926469379556	0.427	0.228	1
C1QB	0.00105293005572967	1.50763653162515	0.366	0.241	1
ADAM9	0.00106594738539939	-0.38012730076167	0.137	0.272	1
NOL7	0.00106752890955322	0.321415542012494	0.603	0.442	1
ASAH1	0.0010720598249776	-0.441592051783369	0.26	0.406	1
NDUFC2	0.00107247285930815	0.304780703950349	0.779	0.638	1
CCDC85B	0.00107280927200068	0.302525886580642	0.359	0.196	1
ENSMMUG00000051392	0.00107333229051608	0.381294870059291	0.771	0.594	1
CMTM1	0.00109960665928742	-0.376697864183234	0.176	0.304	1
STAT6	0.00110182863755487	0.364831278025768	0.565	0.362	1
MAN1B1	0.00110684944380515	0.27134363445631	0.305	0.156	1
ZUP1	0.00110891316556782	0.257863918172162	0.351	0.188	1
CMBL	0.00117692350759506	-0.266994071107439	0.046	0.156	1
NDUFA5	0.00117985271481615	0.324469354803	0.496	0.304	1
SAT1	0.00119095475410502	0.628378656903212	0.794	0.683	1
SULF2	0.00125104519416866	0.321857620756429	0.473	0.295	1
CD101	0.00125125595548031	-0.28137429179782	0.061	0.179	1
ENSMMUG00000018037	0.00127143855222671	0.253409245420279	0.397	0.232	1
PSMD12	0.00128344481364627	0.258970247812802	0.382	0.21	1
HECTD1	0.0013176657387588	-0.323346584520729	0.107	0.237	1
PPIF	0.00132040989565973	0.299490780173645	0.267	0.125	1
NSFL1C	0.00132921290493139	0.30697617577114	0.496	0.308	1
SENP6	0.00133352797693461	-0.370494126018825	0.26	0.388	1
G0S2	0.00134054493059325	0.783841369303117	0.206	0.089	1
PM20D2	0.0013426809494947	-0.405207253616116	0.504	0.638	1
OSM	0.00136096492857253	0.342649258943934	0.183	0.071	1
EMG1	0.00137709822191619	0.251378751000473	0.366	0.196	1
LYN	0.00137917558345282	0.430642846841496	0.74	0.549	1
ENSMMUG00000019376	0.0013881400570013	0.263460141260335	0.389	0.219	1
ANTXR2	0.00141441881541059	-0.391317844428233	0.206	0.344	1
KIF5B	0.00141881335166946	-0.457586293112555	0.443	0.536	1
SEC14L1	0.0014206243666757	-0.324694871634159	0.221	0.375	1
PPP2R2A	0.00144506526208738	0.341597312524306	0.351	0.205	1
GLTP	0.00146563480387178	0.383807202406809	0.634	0.473	1
ENSMMUG00000053735	0.00148425021687774	-0.340886370541641	0.237	0.379	1
LILRA3	0.00148989894245058	0.405690666801955	0.603	0.424	1
FAM107B	0.00151758775851748	0.524343248482776	0.527	0.393	1
PRMT2	0.00152498953859468	0.26397933332508	0.573	0.362	1
SLC39A10	0.00153092614685889	-0.46337224953781	0.458	0.562	1
LIMD2	0.00154094916652185	-0.314484843286559	0.542	0.661	1
UBL7	0.00155579058396274	-0.406669779514234	0.298	0.424	1
SCARF1	0.00156676994232162	0.262146204795252	0.221	0.098	1
COMMD3	0.00157178899334769	-0.307692521118301	0.305	0.455	1
DDIT3	0.00157887464000797	0.323624388456015	0.405	0.254	1
HYI	0.00158678293312501	-0.349741575980659	0.298	0.442	1
CYSTM1	0.00158709433742643	0.275366167467609	0.672	0.464	1
SELENOF	0.00158858584836312	0.302299956388634	0.534	0.353	1
IPO5	0.00162183096299545	-0.402018915746917	0.153	0.277	1
KPNB1	0.00163519586557656	0.267237144554187	0.504	0.317	1
PRELID1	0.00164401724809644	0.352813154200311	0.71	0.558	1
ECM1	0.00164759273308978	0.264676549436844	0.305	0.161	1
S100A10	0.00166614984626728	0.423507582449624	0.985	0.991	1
DDX3X	0.00166690656915567	0.25418205932582	0.656	0.455	1
DNAJB1	0.00167351231463988	0.491825116870666	0.672	0.46	1
IFNAR2	0.00168378456709833	0.318192763070868	0.626	0.438	1
IL1B	0.00169217025495876	-0.393291865301657	0.397	0.567	1
YWHAG	0.00170396601609202	0.254414081356033	0.45	0.263	1
ACSL4	0.00171741421476401	-0.401360248569249	0.298	0.42	1
NOP53	0.00174401974744297	-0.452157120545962	0.382	0.469	1
TRAF5	0.00175131195825454	0.310180186474619	0.153	0.054	1
CHMP2A	0.00175564907695767	0.297133138144341	0.695	0.491	1
NRROS	0.00175694244132295	0.277259022055198	0.382	0.214	1
JPT2	0.00180348590211317	0.261822829244251	0.244	0.116	1
RBL2	0.00186146806230913	-0.301087789204362	0.137	0.259	1
CCDC174	0.00188660305321221	0.265799826995841	0.237	0.112	1
VMP1	0.00189807237815624	0.25025725660658	0.473	0.286	1
ORAI2	0.00199715800055017	0.279537495991791	0.305	0.156	1
RNF7	0.00200182986037123	0.323642536530501	0.664	0.491	1
CAB39	0.00200674076334811	-0.389328210114567	0.244	0.371	1
PABPC4	0.00201212026641402	-0.339830769688016	0.122	0.246	1
PCED1B	0.00203280775710675	-0.30799798421316	0.061	0.165	1
MAMU-DOA	0.00207128129744216	-0.364449035044731	0.275	0.411	1
SP140	0.00212624641302993	0.351230505885728	0.672	0.491	1
SCLT1	0.00215678924466473	0.252928936136971	0.74	0.585	1
CXHXorf21	0.00215703977868898	0.480834308832289	0.527	0.379	1
LMNA	0.00217955979665063	0.653877769271394	0.435	0.272	1
DYNLRB2	0.00219191653751322	-0.35505124898814	0.084	0.205	1
ETNK1	0.0021942018575166	0.324640158366871	0.405	0.237	1
SRP54	0.00220962861615831	0.278934979427723	0.321	0.179	1
SH3BP2	0.00221610108691703	0.270027833372492	0.328	0.179	1
ALOX5	0.00222837725917013	-0.254254173793709	0.206	0.362	1
CASP3	0.00224786915939789	0.254591583039536	0.191	0.08	1
IL16	0.00224879605388255	-0.285294762419012	0.061	0.17	1
SPR	0.00226267811470836	-0.282078591160313	0.092	0.21	1
HIGD2A	0.00226613869051437	-0.387548024051723	0.504	0.58	1
ICAM1	0.00227434057423832	0.293902656055781	0.466	0.29	1
CYRIB	0.00230684645534512	-0.271458186771519	0.771	0.795	1
PPP1R10	0.00233236955017307	-0.436462705232167	0.252	0.362	1
NDUFV3	0.00236994413673784	0.283447017579028	0.809	0.594	1
ARL6	0.0023788230075203	-0.290172212240173	0.053	0.161	1
HNRNPH3	0.00239502624767608	0.277218496988508	0.725	0.491	1
MS4A6A	0.00243125655515559	0.752558474425739	0.817	0.888	1
CCR6	0.00244281192443249	-0.352438818693236	0.168	0.299	1
MRPS34	0.00245334261525867	-0.374732283036104	0.26	0.379	1
CD207	0.00247027057683439	-0.398140258733498	0.107	0.241	1
LAIR1	0.00258187371318083	0.544043542064399	0.466	0.317	1
ELOVL5	0.00262084002601615	-0.399210930073649	0.626	0.67	1
WDR1	0.00262631441671451	0.332445052146072	0.656	0.522	1
KMT2C	0.00264956149724056	-0.406314287614614	0.382	0.491	1
HCLS1	0.00265962219378596	0.291097661434757	0.87	0.732	1
CACYBP	0.0026853936148202	0.285080456387975	0.71	0.522	1
GLUL	0.00271816826021207	0.877249952709544	0.481	0.371	1
ADAP1	0.00272186148436403	0.281727762458582	0.29	0.152	1
DAB2	0.0027356539848832	-0.285814702020441	0.099	0.228	1
SEC23IP	0.00274096843553179	0.316740443260093	0.267	0.138	1
ENSMMUG00000000478	0.00278351171831614	0.300067743931536	0.664	0.473	1
LTB	0.00279944957077569	-0.393955580013986	0.076	0.183	1
SDHA	0.0028089301638607	0.252497104477056	0.634	0.433	1
ADA2	0.00285128074336324	0.345417750276516	0.672	0.487	1
DDX5	0.00291609087909923	0.303520689831134	0.977	0.946	1
GRAMD1A	0.00294100390726535	-0.385919286493037	0.252	0.366	1
CCDC6	0.00298006921585014	-0.320527598558895	0.168	0.299	1
ARF6	0.00299322203518294	0.449600887466406	0.71	0.58	1
ZC3HAV1	0.00300353754877072	0.283426690674265	0.382	0.232	1
EIF4A2	0.00303626864387765	-0.328965894491761	0.595	0.674	1
HSD17B4	0.00304180666302621	-0.369506760628909	0.58	0.656	1
CNN2	0.00309360736347988	-0.296492231997884	0.618	0.696	1
CD81	0.00310194740433586	0.393244203983238	0.641	0.487	1
SF3B6	0.00312166505485546	0.284148687683059	0.718	0.585	1
ENSMMUG00000063410	0.00314455217803918	-0.255090376081935	0.13	0.259	1
GAPDH	0.00315495858001286	0.32907111430356	1	0.982	1
DOCK5	0.00315680177710066	-0.288359164659641	0.076	0.183	1
UBL3	0.00316312260293698	-0.325053872243781	0.282	0.415	1
MYLIP	0.00320684750913341	-0.283115760294809	0.084	0.196	1
CD36	0.00321899989449474	-0.280322198789098	0.069	0.183	1
CD2AP	0.00322009250502138	0.268835607602294	0.382	0.232	1
P4HB	0.00326539605286852	0.315790273513226	0.618	0.464	1
ARMC10	0.00326991720064796	-0.264508236021192	0.069	0.179	1
RANBP2	0.00328969229416244	-0.384008089979889	0.252	0.379	1
DCAF8	0.0032990041495427	-0.343287357543795	0.107	0.223	1
SMDT1	0.0033952844536508	-0.271922284456766	0.878	0.871	1
ENSMMUG00000053817	0.00341309950760809	0.304171589689856	0.412	0.263	1
RGS1	0.00348599614152362	-0.288932112290545	0.557	0.665	1
SORT1	0.0034866893893267	-0.299103691584147	0.092	0.201	1
CCR2	0.00351859282472956	-0.268751917561959	0.038	0.134	1
BOLA2B	0.00352632175085224	0.290715002369551	0.458	0.299	1
STIP1	0.00353495740271753	0.337563000501731	0.649	0.478	1
RGS18	0.00353712438216182	-0.328911397608741	0.298	0.442	1
AIG1	0.0035781447286714	-0.250287323032668	0.084	0.196	1
ENSMMUG00000028777	0.00358582796556279	-0.296518834807603	0.122	0.237	1
PNP	0.00363617360503784	0.386224270164099	0.214	0.103	1
CFAP36	0.00368729151808102	-0.304067389324127	0.13	0.254	1
RBM17	0.00371177597893351	0.26567994150722	0.405	0.25	1
MED8	0.00373503444554403	0.343653404900958	0.649	0.5	1
PRPF8	0.0037507852847314	-0.369049208107514	0.389	0.496	1
HEBP1	0.0037587957582306	-0.321601733188963	0.099	0.201	1
ARHGAP9	0.00378830008461817	-0.270192512795216	0.099	0.214	1
GPR162	0.00380973885896166	-0.334788760017487	0.16	0.281	1
SLC4A7	0.0038190856717992	-0.266361271976131	0.092	0.205	1
SEC31A	0.00382208713434055	0.290387869286022	0.557	0.375	1
CLCN7	0.00384371680525783	0.291217767103064	0.282	0.156	1
SNX9	0.00384594030337662	0.252729710813622	0.351	0.205	1
RAB31	0.0038839896630462	0.276753844051904	0.885	0.688	1
TPPP3	0.00395869827166138	-0.283825400712067	0.061	0.165	1
SLAMF7	0.00396207608870513	0.541093489846893	0.382	0.25	1
WSB1	0.00396457922918847	0.282953807790117	0.817	0.634	1
CCT7	0.0039676546345219	0.310356338162845	0.595	0.406	1
BBX	0.00402211093416523	0.346830044845625	0.45	0.299	1
PHF3	0.00403034894697688	-0.392136382897461	0.221	0.339	1
CYC1	0.00404376300030628	0.316267993478326	0.756	0.585	1
C1H1orf43	0.00411820048312034	0.271280421254453	0.634	0.464	1
EIF3A	0.00413622890005867	-0.406936543705957	0.534	0.585	1
MED29	0.00414715986850791	0.256995876924902	0.473	0.299	1
ND6	0.00419361582812319	-0.392026568050917	0.282	0.379	1
TBL1XR1	0.00420954703650527	-0.336939935946094	0.084	0.188	1
GTF2I	0.00421920704355631	-0.342038931139478	0.397	0.509	1
FMNL1	0.00423653286861675	0.280993476442032	0.695	0.549	1
TLR6	0.00424889911481439	-0.272871767554508	0.069	0.174	1
CHKB	0.00427738260049323	0.255844813485772	0.29	0.161	1
YPEL4	0.00432628032772705	-0.268317690331481	0.053	0.147	1
EIF2AK4	0.00434038151173449	-0.302605817342866	0.153	0.272	1
EML4	0.00435114865758682	0.316501674533328	0.527	0.357	1
LRPPRC	0.00436527916157814	-0.364240976462767	0.26	0.379	1
RRAGA	0.00438778384812747	0.293079436730654	0.458	0.29	1
IQGAP1	0.00445234271415008	-0.384934151594734	0.84	0.844	1
C3AR1	0.00476266354937733	0.345561364587393	0.313	0.188	1
ENSMMUG00000020721	0.0047788254957497	-0.36974278408262	0.168	0.277	1
PPM1M	0.00493281938732075	0.255199895270922	0.527	0.348	1
FLYWCH2	0.00496103009677376	-0.295667800205993	0.099	0.205	1
COX8A	0.00511606629620165	0.264611227400307	0.832	0.714	1
IRF5	0.0051700776987807	0.289304639459442	0.626	0.478	1
MPEG1	0.005263762701041	0.418257784441355	0.573	0.429	1
NCSTN	0.00526562035660786	0.281531798923359	0.374	0.241	1
DDX46	0.00533833923044135	-0.291046917464834	0.389	0.482	1
CFD	0.00534413767468641	-0.671771224903204	0.191	0.308	1
EIF5B	0.00536373431180335	0.293893102112691	0.55	0.384	1
PET100	0.00542223064767402	0.336493594257176	0.725	0.54	1
SRSF7	0.00544533040554861	0.279799206367715	0.863	0.732	1
TIFAB	0.00551937330729399	-0.337865968613739	0.191	0.299	1
IGBP1	0.00559197447047192	-0.346008292557159	0.42	0.518	1
TBC1D10A	0.0056092740464029	0.286597671704746	0.298	0.179	1
PUF60	0.00562302564304747	0.260131902583637	0.664	0.5	1
SSR4	0.00562586272817121	0.2571753025309	0.885	0.79	1
PILRA	0.00564286395364223	-0.290310085448935	0.137	0.259	1
HIP1	0.00566944929782874	0.41373444224271	0.313	0.188	1
SERBP1	0.00571290094827013	-0.326400378419553	0.634	0.719	1
DCTN3	0.00571496666896805	-0.289173190846378	0.588	0.661	1
CFDP1	0.00572407108355219	0.266853644472784	0.679	0.496	1
NAV1	0.00574977557759893	-0.268285628355858	0.076	0.179	1
UBE2A	0.00581548062359692	0.294349877499043	0.557	0.397	1
VWA5A	0.00582084492682447	-0.270679729735698	0.069	0.165	1
PRKRA	0.00584708860848305	-0.266885117586204	0.107	0.214	1
TBC1D10C	0.00594487534459611	-0.251755150345559	0.046	0.134	1
DAPP1	0.00603494159439766	0.318159565690412	0.374	0.228	1
POMP	0.00605282551526295	0.258959227031719	0.748	0.629	1
ENSMMUG00000015749	0.00609325573765197	0.299056079130421	0.389	0.25	1
NDUFA12	0.00614740356135819	0.281432992297326	0.55	0.379	1
CCL3	0.00620511144413279	0.550226090131775	0.252	0.134	1
CD46	0.0062661579029513	-0.406487739846722	0.267	0.384	1
EVI2B	0.00636687065661127	-0.314136754216154	0.496	0.585	1
ENSMMUG00000030448	0.00644719124325103	-0.25343039790975	0.107	0.223	1
VASH1	0.00648595226357628	-0.289252696715039	0.115	0.228	1
LAMTOR1	0.00655312461025857	-0.288538302039725	0.695	0.737	1
GLO1	0.00673672391632041	-0.298175621729729	0.191	0.308	1
TUT7	0.00682993879387661	-0.312653364107781	0.237	0.335	1
CSTA	0.00686220693792053	0.393029257225129	0.611	0.482	1
SUMO3	0.00699022644267401	-0.262484712970674	0.176	0.295	1
LSM2	0.00707002494850161	0.26484188343445	0.679	0.513	1
ADD3	0.00714372034553576	-0.292474403332394	0.115	0.214	1
BZW2	0.00717373322211553	-0.270911277867902	0.176	0.29	1
ENSMMUG00000058919	0.0072581451539636	-0.298676458528895	0.595	0.683	1
HEXB	0.00729692597613997	-0.284835846136799	0.664	0.754	1
ENSMMUG00000008831	0.00735130609124724	0.267848996983283	0.267	0.152	1
BPTF	0.00741016092972279	-0.319192463165235	0.412	0.496	1
TMEM243	0.00741330490682233	-0.298125928447655	0.351	0.451	1
LSP1	0.00751647742924891	0.52368882553316	0.985	0.964	1
BCL2	0.00752129648681472	-0.263899329014461	0.069	0.161	1
ABRACL	0.00761830509897121	0.304908120586204	0.771	0.643	1
EPB41	0.00764989011970352	-0.276104666365161	0.29	0.411	1
PFAS	0.007879207130283	-0.31515936297824	0.107	0.205	1
TMEM219	0.0079341347799536	-0.264951775137781	0.374	0.487	1
GASK1B	0.00794962496222008	-0.261396163634855	0.084	0.179	1
POLR2E	0.00797916795078214	0.272009007481	0.58	0.429	1
IPO7	0.00802816704144409	-0.35701230856271	0.29	0.379	1
ENSMMUG00000048321	0.00808679232122558	-0.363769974893807	0.252	0.357	1
ZMIZ2	0.00811481527913634	0.269029873408084	0.366	0.232	1
FLOT1	0.00815277286640059	0.305613087659844	0.763	0.652	1
NAA38	0.00820989534994639	-0.351381889965936	0.191	0.308	1
MICAL2	0.00823658141335371	-0.270034287958264	0.122	0.228	1
GLA	0.00830085399713979	0.316622433747101	0.221	0.121	1
ITGAE	0.00835773766404777	-0.265066543036469	0.076	0.17	1
ABI3	0.00868992002149277	0.405271745201519	0.626	0.518	1
NIBAN1	0.00892930587448917	0.278394760364394	0.779	0.652	1
GPR141	0.00900923228232336	-0.26551303067653	0.16	0.277	1
YPEL3	0.00923234832374296	-0.293299336372922	0.145	0.25	1
ENSMMUG00000052841	0.00962832811023031	0.421761849844899	0.397	0.295	1
IRF2BP2	0.00969497686863849	-0.309097263615792	0.328	0.42	1
XBP1	0.00974289981679918	0.260826869502967	0.336	0.219	1
S100A2	0.00996946796505298	-0.262419594125418	0.084	0.179	1
LGALS3	0.0101728921746958	1.06531652230363	0.771	0.772	1
CELF2	0.0101821250136429	0.261389785812452	0.641	0.482	1
EEF2K	0.0102492592249786	-0.280585844110258	0.16	0.254	1
JAG2	0.0103138247388995	-0.303843909193517	0.321	0.424	1
AKR7A2	0.0103380730791842	-0.256260492826977	0.221	0.33	1
TAX1BP1	0.0103969793895094	-0.287416138013995	0.504	0.571	1
CETN2	0.0104563972072144	-0.316351241861096	0.13	0.237	1
RARA	0.010485106944047	-0.345190807778809	0.214	0.326	1
ENSMMUG00000029338	0.0105562607794904	-0.273548154150165	0.107	0.205	1
ACTG1	0.0106969455305857	0.312520499197602	1	1	1
ENSMMUG00000001210	0.0108373397236371	0.330490934513628	0.908	0.844	1
TRIM22	0.010968212986572	0.316227821560193	0.779	0.705	1
MRPS25	0.0111518317021423	-0.251981025225997	0.267	0.393	1
LILRA6	0.0112337673788438	0.26497734395186	0.267	0.161	1
TTC3	0.0112482049264955	-0.281514214911825	0.115	0.205	1
ZNF385A	0.0112506529536464	-0.388002300069836	0.305	0.393	1
DNAJC19	0.0114717332057233	0.274841436277969	0.496	0.348	1
ARHGAP18	0.011676880260432	-0.267363153697282	0.191	0.304	1
PRDX1	0.0117650797251706	0.392946461935231	0.863	0.817	1
NIT2	0.0117755715820048	-0.281942804579234	0.252	0.344	1
NARS1	0.0118721555764772	0.271316171816235	0.496	0.344	1
GPR65	0.012157493515457	0.38017894786812	0.565	0.455	1
ARHGAP45	0.012195410788737	-0.318983169457449	0.321	0.424	1
SLC9A3R1	0.0122253937589388	-0.290644502874969	0.176	0.277	1
H1FX	0.0122493334900705	0.303501952085345	0.282	0.174	1
TEP1	0.0123917072034172	-0.299371776704266	0.229	0.326	1
MBNL1	0.0127361301547606	-0.286811335008471	0.679	0.732	1
TRIO	0.0127970912792825	-0.25208614178168	0.069	0.156	1
ATP5PB	0.0131251417278701	-0.323900357678503	0.664	0.71	1
NR4A2	0.0135569613898206	-0.32116903946857	0.328	0.446	1
SNX2	0.0135838322478822	0.284800133543535	0.649	0.478	1
ANXA6	0.0136792628211537	-0.306358418495343	0.359	0.455	1
CUX1	0.0137135144884822	-0.296752888264838	0.229	0.326	1
MRPL11	0.0138574876608882	-0.319242315344215	0.359	0.442	1
TECR	0.0139638409426416	-0.285913832744192	0.183	0.286	1
CAVIN3	0.0140068158992333	0.378391728238122	0.214	0.116	1
RWDD1	0.0141541017900792	-0.408653070508046	0.649	0.674	1
ANKRD11	0.0142121251014837	0.273970238797279	0.435	0.286	1
ANAPC16	0.014562753112025	-0.267450058454318	0.198	0.29	1
RBFA	0.0155081565786261	-0.295247765156093	0.282	0.379	1
STK17B	0.0157885350615514	-0.356774982953425	0.542	0.598	1
SLC19A2	0.0161803412877221	-0.295989648356779	0.069	0.147	1
LBR	0.0165766451995503	-0.32982125079822	0.191	0.286	1
EIF5	0.0166684564375255	0.322900326695991	0.74	0.598	1
ENSMMUG00000002309	0.0168270204439582	-0.272121232721276	0.13	0.219	1
HIST1H2AC	0.0170869017288121	0.455460278614398	0.626	0.54	1
AP1S2	0.0170890229552402	0.253740514148477	0.496	0.33	1
VMAC	0.0173172185478189	-0.354968457485246	0.099	0.183	1
PTRHD1	0.0174683142639241	-0.312291098282329	0.366	0.442	1
MSL3	0.0175550270337955	-0.269748527651444	0.16	0.25	1
CFAP298	0.0177924765761598	-0.261359437103221	0.13	0.228	1
GNG5	0.0179822904977357	0.259125137631845	0.985	0.964	1
CHCHD10	0.0179891966789437	-0.303941039520062	0.45	0.518	1
ENSMMUG00000056654	0.0181110204353291	-0.318893782042996	0.275	0.353	1
CORO1A	0.0182863129683735	0.265670348776497	0.931	0.946	1
SPACA9	0.0183852739670022	-0.313038179850149	0.107	0.192	1
CPQ	0.0185932669416157	-0.257469381531464	0.168	0.263	1
RGCC	0.0187369024576966	0.671609720651741	0.336	0.228	1
PAPSS2	0.0193194299142269	-0.283728617481915	0.191	0.277	1
SPG11	0.0197086287621394	-0.291024343702588	0.176	0.263	1
USP36	0.0198911048393036	0.260282794345104	0.382	0.277	1
RSPH1	0.0199267931846136	-0.26341752855549	0.061	0.138	1
TLR1	0.0205719649356032	-0.2961802796634	0.214	0.308	1
MYO1F	0.0207622029534068	-0.269885693888688	0.405	0.487	1
NUDT16	0.0212028482761108	0.26264085668504	0.481	0.348	1
RAB32	0.0212401042330749	-0.337307395245225	0.305	0.375	1
FBL	0.0215389464892882	-0.268777163307981	0.565	0.585	1
KDM6B	0.0215396743881718	0.338713759100455	0.275	0.17	1
PNN	0.0215544679342955	-0.286736129615767	0.328	0.424	1
MBOAT7	0.0215670262506105	-0.326196638315555	0.313	0.411	1
CYP2S1	0.0216656014336405	-0.295256481028071	0.649	0.737	1
CXCR4	0.0217753204873532	-0.353450630761435	0.374	0.451	1
RFC1	0.0218794781727028	-0.26219754753411	0.229	0.321	1
ADSS2	0.0221433247332768	-0.26085187526171	0.214	0.304	1
SCARB1	0.0229368977149463	-0.29509027343694	0.305	0.397	1
ITFG1	0.0233124089476486	-0.326158800989174	0.122	0.201	1
BZW1	0.0236947502386238	-0.250181743034123	0.573	0.638	1
KMT2E	0.0238350500292633	-0.300077404540088	0.29	0.366	1
RBM27	0.0239648275317386	-0.273746233787253	0.176	0.272	1
SASH3	0.0241067373635195	0.2676756581651	0.473	0.339	1
PLEK2	0.0246553408083008	-0.254879874520805	0.115	0.201	1
RNF181	0.0246598731578797	0.268694615879884	0.84	0.75	1
IFNGR1	0.0249230944445814	-0.265008116624599	0.496	0.571	1
BCL6	0.0252249458955077	-0.279031646024371	0.168	0.259	1
ACSF2	0.0252523622373476	-0.275769087696001	0.107	0.188	1
ENSMMUG00000012843	0.0255392828574614	-0.28217708013238	0.176	0.263	1
SRSF5	0.0259911162131362	-0.337317019600833	0.58	0.638	1
LYST	0.0263193601952487	-0.281149279626706	0.13	0.219	1
SMS	0.026558546909601	-0.25522992359178	0.237	0.321	1
DOCK11	0.0265593389010996	-0.302797096709306	0.267	0.348	1
ERP29	0.0274201572758548	0.251667354489595	0.527	0.42	1
ITPR2	0.0279269996374086	-0.327942455136684	0.176	0.263	1
CD58	0.0281982252002502	0.348108206913178	0.672	0.554	1
PLD3	0.0286586367870496	0.33403972671044	0.328	0.214	1
AFTPH	0.0288823428548096	-0.258298440395622	0.382	0.438	1
TGFBI	0.029386049846922	0.385615343012592	0.435	0.312	1
RGS2	0.0299202073093323	0.526572431299902	0.656	0.545	1
ST8SIA4	0.0304430157069257	0.34905419159483	0.344	0.246	1
SPATA6	0.0305758821699419	-0.268525615274298	0.061	0.129	1
ETS2	0.0307260389171376	-0.275416608703623	0.351	0.446	1
NFU1	0.0317128836628517	-0.279320031077349	0.237	0.326	1
RPN1	0.0318160771359451	-0.271033573037689	0.664	0.688	1
TNF	0.0318749975934706	-0.293693583515588	0.122	0.201	1
CD300LF	0.032031112361984	-0.293117263327405	0.29	0.366	1
RAPGEF1	0.0322039932181753	-0.261256749243875	0.115	0.192	1
SOD2	0.0335447024088148	0.795475814692887	0.504	0.46	1
RPS6KA3	0.0335621934168145	-0.255404647413507	0.206	0.286	1
ENSMMUG00000041688	0.0335897394822917	0.266363324915839	0.656	0.513	1
ENSMMUG00000065304	0.0336120706149155	0.312691025527932	0.511	0.384	1
ROMO1	0.0337645499339164	0.250551401949183	0.855	0.714	1
TXN2	0.0338744752129377	-0.293304433176841	0.305	0.379	1
LAMTOR2	0.0341872825915255	-0.292323646817461	0.649	0.665	1
ADH5	0.0356173914193586	-0.265755701221636	0.466	0.504	1
RNF167	0.0364227865839843	0.314746225687624	0.473	0.326	1
TLR2	0.0364895053008468	0.299114843825847	0.275	0.196	1
PUM2	0.0385052333511132	-0.264851140552421	0.221	0.295	1
NCOR1	0.0396706328972886	-0.288135315107752	0.443	0.496	1
PTPN18	0.0400703838953908	-0.250102454784493	0.153	0.232	1
ENSMMUG00000019505	0.0405879268290755	-0.267366113203059	0.573	0.594	1
DCK	0.0406483936624425	-0.288224503134604	0.435	0.482	1
TMX4	0.0408501738941621	-0.250975971589964	0.153	0.223	1
IL7R	0.0410369585028283	0.62041845828806	0.55	0.482	1
SUSD6	0.0415506988649769	-0.276968487186064	0.252	0.335	1
CERS2	0.0417331702993896	-0.32488173755158	0.244	0.312	1
FAM162A	0.0455491344563103	-0.301403983674218	0.305	0.362	1
ARHGAP21	0.0455912034462983	-0.257204412867058	0.137	0.21	1
ZC3H7A	0.0461758516456518	-0.284817432117958	0.145	0.219	1
AP3B1	0.046516489642055	-0.346804722528786	0.237	0.308	1
KIF2A	0.0468065324551509	-0.268996255429448	0.198	0.277	1
GPAA1	0.0479883585789785	-0.298548891525332	0.458	0.491	1
DUSP2	0.0484464250279042	0.490001618738752	0.336	0.241	1
LRRK2	0.0508583904616494	-0.301354346474737	0.176	0.241	1
AKAP9	0.0518047976613116	-0.303380787526286	0.359	0.42	1
FCHSD2	0.0522189449830899	0.284557160791034	0.221	0.143	1
RESF1	0.0525142698726777	-0.256348182348354	0.229	0.299	1
RIPOR2	0.0550810382190304	-0.280055418650769	0.115	0.183	1
ENSMMUG00000056043	0.061982195307829	-0.309254826878058	0.458	0.491	1
DDX3Y	0.0631036502641096	-0.320500826493817	0.405	0.442	1
CHD3	0.064042993546002	-0.252649794344647	0.145	0.21	1
EIF4EBP1	0.0642815935493463	0.371945148725573	0.595	0.504	1
PSENEN	0.0646298910690582	-0.271751520063199	0.672	0.679	1
CEP350	0.0650314994045096	-0.279023200767687	0.344	0.397	1
ENSMMUG00000042343	0.0655463541527368	0.693920632601216	0.16	0.103	1
SNX22	0.06759431211853	0.399170404469294	0.382	0.295	1
H1-0	0.0765299655985227	0.397449801143206	0.16	0.098	1
H2AC20	0.0786684938021072	0.366899792679144	0.702	0.643	1
RAB4A	0.0788902359948801	-0.257969650702165	0.321	0.357	1
TRIP11	0.0790052145613599	-0.2814766830947	0.13	0.188	1
ANKRD10	0.0791871770098714	-0.281005648968038	0.481	0.473	1
UVRAG	0.0837826323721787	-0.257485332302927	0.412	0.451	1
TCF4	0.0844004083889697	0.362593682088846	0.443	0.348	1
NCOA3	0.0911795392220185	-0.253432308288842	0.55	0.558	1
CA9	0.093411896374534	-0.257022370439361	0.252	0.312	1
APP	0.094298583387605	-0.266986788754643	0.511	0.567	1
ENSMMUG00000000671	0.0953134817409905	-0.281604371374448	0.473	0.5	1
CD163	0.0956753167739293	0.261741937689454	0.244	0.174	1
RNF149	0.0978067666503244	-0.259101689541764	0.328	0.379	1
SSR1	0.101427253080277	-0.258441342543057	0.588	0.571	1
MAPKAPK3	0.102026462163634	-0.261395781817175	0.336	0.371	1
CTSD	0.103569487989823	0.441826683349624	0.519	0.429	1
GCC2	0.108293416983698	-0.287989966954678	0.282	0.339	1
ATF4	0.109364437437017	0.263198185434773	0.939	0.915	1
THYN1	0.110628041168374	-0.251263846917647	0.237	0.281	1
GOLIM4	0.115963742657057	-0.261024894801834	0.252	0.295	1
FCGR1A	0.116337768420701	0.34762652294668	0.397	0.317	1
HMGCS1	0.124328637594621	-0.262754189799369	0.252	0.304	1
CCL22	0.130538477731488	0.534083334828095	0.214	0.161	1
PIK3CG	0.134170137071826	-0.287008140614867	0.412	0.455	1
CLEC6A	0.159428835321387	0.341261103701551	0.412	0.348	1
CSNK1G3	0.170400651590753	-0.26855947236667	0.29	0.321	1
WNK1	0.174786116847721	-0.268299494827213	0.305	0.321	1
ARHGEF1	0.179273590332493	-0.256360158223225	0.397	0.402	1
MEPCE	0.194101642181532	-0.27240695710719	0.115	0.152	1
NUFIP2	0.22215614205939	-0.273305982531763	0.267	0.286	1
SOCS3	0.225144797053439	-0.261976332530593	0.435	0.451	1
KRIT1	0.225315860877344	-0.333465527120934	0.435	0.433	1
ENSMMUG00000051745	0.239326863768856	0.766341045993354	0.557	0.594	1
ENSMMUG00000063725	0.244212158310166	0.328190186725499	0.26	0.348	1
C1QC	0.254013600097789	0.995013011135013	0.305	0.299	1
BTG1	0.258212687495229	0.308297782790753	0.603	0.513	1
CDKN1A	0.263108734321654	0.505026633538897	0.733	0.746	1
DYNC1LI2	0.288749886379885	-0.26392996554006	0.351	0.348	1
CD83	0.317971191703729	0.341479248833481	0.885	0.938	1
GADD45B	0.334997359264381	0.329595866769612	0.832	0.799	1
ZNF638	0.349136011175708	-0.293171776887528	0.214	0.228	1
MT2A	0.470095726854675	-0.853161722532736	0.84	0.75	1
ACP5	0.535613932850027	0.251634243872428	0.115	0.098	1
TIMP1	0.584454599995232	1.27888097716289	0.466	0.478	1
HMGN3	0.708931681872331	0.3318902599219	0.672	0.67	1
VMO1	0.757162417764045	0.307185077506963	0.977	0.991	1
CTSC	0.843982327796852	0.546248002249102	0.84	0.92	1
SERPINA1	0.963784989076246	0.253137163853082	0.412	0.424	1
FABP5	0.984814264944364	0.586790793848285	0.656	0.714	1
