# Supplementary material for: mRNA-1273 vaccination protects against SARS-CoV-2–elicited lung inflammation in nonhuman primates
Source: JCI Insight. 2022 Jul 8;7(13):e160039. doi: 10.1172/jci.insight.160039 (PMC9310526; doi:10.1172/jci.insight.160039)
Supplement: Supplemental data set 2 [file jciinsight-7-160039-s123.zip]

Archive with 13 entries (12 files):
- group_DEG/
- group_DEG/day2_epi_markers_pre_ref.csv
- group_DEG/day2_meyloid_markers_pre_ref.csv
- group_DEG/day2_DC_markers_vaccine_ref.csv
- __MACOSX/group_DEG/._day2_DC_markers_vaccine_ref.csv
- group_DEG/day2_meyloid_markers_vaccine_ref.csv
- __MACOSX/group_DEG/._day2_meyloid_markers_vaccine_ref.csv
- group_DEG/day2_epi_markers_vaccine_ref.csv
- __MACOSX/group_DEG/._day2_epi_markers_vaccine_ref.csv
- group_DEG/day2_lymph_markers_pre_ref.csv
- group_DEG/day2_lymph_markers_vaccine_ref.csv
- __MACOSX/group_DEG/._day2_lymph_markers_vaccine_ref.csv
- group_DEG/day2_DC_markers_pre_ref.csv
