# Supplementary material for: mRNA-1273 vaccination protects against SARS-CoV-2–elicited lung inflammation in nonhuman primates
Source: JCI Insight. 2022 Jul 8;7(13):e160039. doi: 10.1172/jci.insight.160039 (PMC9310526; doi:10.1172/jci.insight.160039)
Supplement: Supplemental data set 2 [file jciinsight-7-160039-s123.zip › group_DEG/day2_epi_markers_pre_ref.csv]

	p_val	avg_log2FC	pct.1	pct.2	p_val_adj
IFI6	0	4.17151048153207	0.994	0.326	0
ISG15	0	4.73850480759519	0.979	0.035	0
IFI27	0	3.99241585501342	0.895	0.04	0
OAS2	3.64267773353196e-281	2.05864006975811	0.783	0.051	6.5251286240758e-277
DDX60	7.19925259028974e-277	1.80488419183189	0.771	0.044	1.2896021164986e-272
STAT1	2.03289991454805e-272	1.86678300144227	0.945	0.322	3.64153361692993e-268
RPLP1	4.49756456493305e-272	-1.89073638331566	0.935	0.991	8.05648740516457e-268
ENSMMUG00000061959	7.81929342822814e-263	2.55960525878331	0.972	0.767	1.40067003179851e-258
IFIT1	1.06893785167854e-250	2.09567164681936	0.822	0.127	1.91478837371176e-246
LGALS3BP	4.29296156034191e-232	1.83256789540941	0.904	0.312	7.68998204304046e-228
SERF2	2.84018817826564e-228	-2.12161413780886	0.278	0.83	5.08762908372724e-224
ENSMMUG00000064873	5.28975574885535e-228	2.17281647012423	0.916	0.424	9.47553947292458e-224
IFI44	2.00657138627665e-225	1.44140119084623	0.677	0.044	3.59437132423737e-221
HERC6	5.36730357998922e-224	1.43964168344846	0.695	0.056	9.61445090283469e-220
RNF213	1.7182236331619e-221	1.75733977542513	0.718	0.089	3.07785399408291e-217
IFIT3	3.18347938228082e-221	1.67238696946475	0.695	0.063	5.70256661747963e-217
ENSMMUG00000006463	1.32158320504536e-220	-2.38256246515154	0.501	0.872	2.36735199519775e-216
LCK	9.12363712400406e-216	-2.14302191003061	0.426	0.848	1.63431711802285e-211
MX1	1.75500007801409e-214	2.56528565220186	0.627	0.029	3.14373163974664e-210
MX2	3.87029058864763e-211	1.89554327140169	0.594	0.011	6.93285153144451e-207
IFI44L	1.6043161386316e-198	1.15033060984855	0.585	0.019	2.87381149913078e-194
ENSMMUG00000018157	1.54788305137784e-193	-2.52157712132905	0.291	0.786	2.77272290993312e-189
MAMU-E	1.55052971423546e-192	1.13437327700925	0.998	0.921	2.77746387710998e-188
MOB4	4.6762481194926e-186	-1.85116748606458	0.645	0.882	8.37656325644709e-182
ENSMMUG00000002075	5.32196151255336e-184	-2.49508518497198	0.199	0.733	9.53322965743684e-180
ENSMMUG00000053735	2.8579753364175e-182	-1.68947365450297	0.47	0.834	5.11949122012466e-178
EEF1A1	3.23411554704719e-178	-1.35527845620507	0.968	0.989	5.79327117942563e-174
ENSMMUG00000014786	7.53948316162689e-175	-1.81329422836186	0.549	0.845	1.35054761874223e-170
ENSMMUG00000020073	9.54652757841934e-175	-1.40405356003238	0.903	0.953	1.71006948512226e-170
BST2	2.29912486009252e-173	1.80863949179084	0.758	0.214	4.11842236188374e-169
S100A11	3.87491154843255e-170	-2.15411820935844	0.548	0.845	6.94112905670724e-166
FTL	5.22200188535616e-170	-1.71381336822364	0.777	0.929	9.35417197723849e-166
ENSMMUG00000030923	5.66761885664849e-168	-1.9032224812639	0.145	0.667	1.01524056579144e-163
IRF7	7.78703021138285e-167	1.32631584137058	0.55	0.04	1.39489072176501e-162
SLFN5	3.27996682102939e-166	1.16168571838289	0.704	0.139	5.87540456650995e-162
ZNF483	3.63626529355648e-166	-1.8960726847645	0.186	0.685	6.51364202034772e-162
ENSMMUG00000019505	3.9230508189669e-166	-1.83882025941986	0.391	0.777	7.02736093201541e-162
DHX58	4.73378032117527e-161	1.06271133751021	0.587	0.065	8.47962068932127e-157
RPS27A	5.73842929912057e-161	-1.81383965536768	0.437	0.785	1.02792484035147e-156
B2M	1.84737621273505e-159	1.24039846651104	0.998	0.941	3.30920500987229e-155
MORN2	8.7336398940742e-158	-1.93756116788911	0.449	0.797	1.56445691422551e-153
OAS1	5.33792828535853e-156	1.31435432743527	0.577	0.065	9.56183093756274e-152
HERC5	6.12471214778349e-156	1.14194552541473	0.495	0.023	1.09711968703246e-151
ENSMMUG00000050257	2.06729092356981e-154	1.46956884786582	0.773	0.241	3.70313823139061e-150
ENSMMUG00000038348	1.03480637101671e-149	-1.58761565431444	0.046	0.558	1.85364865240224e-145
ENSMMUG00000029987	1.91016861358223e-149	-1.59383027966211	0.132	0.625	3.42168503750985e-145
ENSMMUG00000001200	3.08408051391426e-149	-1.75072039859518	0.22	0.684	5.52451342457462e-145
KCNH7	4.57860654345035e-147	1.02965495960877	0.544	0.058	8.2016579012826e-143
IRF9	6.46253612330494e-143	1.09734159044582	0.859	0.354	1.15763409576761e-138
PSMB10	5.47655686099594e-140	1.20280728142242	0.685	0.173	9.81015630510202e-136
UBE2L6	8.23594462028784e-140	1.13430874175086	0.571	0.087	1.47530475983216e-135
CYTB	1.2922984894337e-139	2.32867663746572	0.749	0.348	2.31489428412258e-135
HSP90AA1	1.58608542662256e-139	1.24584600959428	0.999	0.992	2.841154824709e-135
XAF1	6.00989978533463e-138	0.855670074724309	0.492	0.039	1.07655334854699e-133
PLAAT4	3.61522626221328e-137	1.40852062217659	0.846	0.389	6.47595480350265e-133
ENSMMUG00000002324	9.11779233609592e-137	-1.75640885884622	0.32	0.706	1.63327014116486e-132
ENSMMUG00000047632	9.95419340049864e-135	-1.66273778436624	0.279	0.695	1.78309466383132e-130
ENSMMUG00000028777	9.65004726397194e-133	-1.43771821819472	0.072	0.538	1.72861296639529e-128
RPS18	1.5770194850831e-132	-1.3321707541124	0.849	0.937	2.82491500362935e-128
ENSMMUG00000002309	3.53052311200615e-132	-1.41411049564266	0.073	0.541	6.32422605053662e-128
SAMHD1	2.17063311231522e-131	1.08426648448414	0.706	0.204	3.88825509409025e-127
ENSMMUG00000056012	2.82437581117459e-131	-1.50067136998546	0.439	0.747	5.05930439055705e-127
ENSMMUG00000065104	3.58589047679618e-131	-1.64721885061911	0.333	0.707	6.42340561108499e-127
ENSMMUG00000049499	8.5525942490919e-128	1.46734765233463	0.626	0.155	1.53202620783983e-123
RPL36AL	6.99640976578281e-126	-1.25816725663094	0.77	0.887	1.25326688134468e-121
OASL	1.92050646627043e-124	0.923811630129063	0.411	0.018	3.44020323303021e-120
SNTN	7.66898447789231e-124	-1.2304005134404	0.821	0.908	1.37374518952485e-119
ANKRD65	8.59893646455342e-123	-1.58488000739857	0.522	0.784	1.54032748889545e-118
GBP3	1.01625615167382e-122	1.33891939851543	0.592	0.13	1.82041964449332e-118
FTH1	1.06733546516148e-122	-0.876941178953631	0.982	0.999	1.91191801874376e-118
LCN2	4.62219593932258e-122	1.82533186435006	0.77	0.297	8.27973958610853e-118
EIF2AK2	6.40389547690448e-120	0.825156855394308	0.598	0.126	1.1471297967779e-115
SAT1	5.14924847727321e-119	-1.14505581925689	0.788	0.904	9.22384879733949e-115
ENSMMUG00000003272	1.30791761548212e-117	0.71366748676036	0.405	0.023	2.34287282461312e-113
SERPING1	1.31879878164031e-117	1.14265866275203	0.627	0.159	2.36236425755229e-113
TRIM22	4.78609912027422e-117	0.925267923828941	0.688	0.21	8.57333935414721e-113
RPL39	9.69966797524618e-117	-1.10000893390442	0.931	0.964	1.73750152440585e-112
DDX60L	3.23094911961387e-114	0.816922732720121	0.423	0.035	5.78759915796433e-110
ENSMMUG00000032410	5.59958656758292e-112	-1.44151822105645	0.205	0.601	1.00305394185113e-107
ENSMMUG00000030508	3.45457119540071e-111	-1.20975900627718	0.071	0.489	6.1881733823213e-107
PLA2G4C	5.00721110637549e-111	0.897603579865232	0.37	0.015	8.96941725485041e-107
ENSMMUG00000013257	7.36382050222135e-110	1.1298752368806	0.694	0.232	1.31908116656291e-105
ATP8	5.65441884642282e-108	1.74064478833859	0.714	0.335	1.01287604795972e-103
ENSMMUG00000006075	6.24188899795428e-108	-1.69048650368557	0.151	0.553	1.11810957620355e-103
PARP14	6.83730243197235e-108	0.845344179266776	0.547	0.119	1.22476598463921e-103
ND4L	4.54580227917105e-107	1.81518915456287	0.734	0.39	8.14289562267911e-103
ENSMMUG00000062821	1.51993013260209e-106	0.858293773510053	0.389	0.029	2.72265084653012e-102
IFI35	2.13640753838559e-106	0.891235246040393	0.574	0.138	3.82694682351011e-102
PML	2.19927844309273e-106	0.745023943831222	0.516	0.095	3.939567475112e-102
ENSMMUG00000049722	1.30449120932312e-105	-1.30575535650205	0.293	0.642	2.3367351032605e-101
PSMB9	2.89017467332177e-104	1.11177054570414	0.652	0.2	5.17716989232129e-100
DDX58	3.04220130466096e-104	0.684027729232062	0.369	0.022	5.44949519703917e-100
IFIT2	3.65946981103927e-103	1.46983117208092	0.418	0.051	6.55520827251464e-99
SP100	7.49294879173655e-101	0.903132887187493	0.769	0.34	1.34221191706377e-96
ALDH1A1	9.7657855034727e-100	-0.771953588083668	0.96	0.985	1.74934515723706e-95
PSME2	3.95339695621115e-99	0.962685510006875	0.865	0.476	7.08171996766103e-95
APOL2	1.42731308768256e-98	1.10185057952916	0.414	0.052	2.55674593396577e-94
ENSMMUG00000058389	8.00241712039923e-98	-1.33466331774679	0.399	0.68	1.43347297877711e-93
IFI16	6.27068073469573e-97	1.07308852571657	0.75	0.322	1.12326704000605e-92
RSAD2	7.75371494790409e-97	0.83525727321822	0.563	0.145	1.38892295861806e-92
SHISA5	2.52980135174017e-96	0.846684011943711	0.684	0.251	4.53163316137216e-92
ENSMMUG00000000729	8.92508985376166e-96	0.966738307267599	0.928	0.782	1.59875134550433e-91
ENSMMUG00000051239	9.23207448521236e-96	-0.810504364282725	0.976	0.993	1.65374150253609e-91
ENSMMUG00000032498	6.77588517852875e-95	-1.27529605180585	0.152	0.525	1.21376431202985e-90
ENSMMUG00000053272	1.51332912510245e-92	1.12483883547356	0.556	0.166	2.71082646179602e-88
ENSMMUG00000008632	2.48690642605231e-89	-1.26094141257151	0.431	0.688	4.4547954809875e-85
SP110	3.08619758568648e-88	0.766680698755538	0.589	0.186	5.5283057352402e-84
TRIM25	3.35593186883779e-88	0.761123925677645	0.641	0.22	6.01148075664914e-84
PSMB8	7.30549191117194e-87	0.980034278947117	0.833	0.462	1.30863276604823e-82
OAS3	3.08585080827905e-85	0.656648778947579	0.351	0.038	5.52768455287026e-81
ENSMMUG00000059791	7.11308152332518e-85	0.74989005633327	0.429	0.077	1.27416629327324e-80
LAP3	1.25330186287868e-84	0.990305832709616	0.678	0.282	2.24503962697458e-80
ADAR	2.61284676304154e-83	0.774153839151314	0.717	0.315	4.68039240663632e-79
SAMD9L	2.78428463332429e-83	0.658565021502652	0.407	0.071	4.9874890636738e-79
PLSCR1	3.79053924243477e-83	0.705843237988736	0.588	0.183	6.78999294497339e-79
ENSMMUG00000009066	7.31912855344649e-83	-1.04780913443829	0.094	0.44	1.31107549777887e-78
ENSMMUG00000047378	2.51828175113851e-81	-1.34532860570164	0.081	0.416	4.51099810081442e-77
ENSMMUG00000061756	1.26125912147663e-79	0.681031648490131	0.292	0.018	2.25929346430109e-75
DDX3Y	1.26685914688914e-79	0.606478317825446	0.488	0.119	2.26932478982251e-75
ND5	1.57637007857264e-79	0.912392804747295	0.537	0.174	2.82375172174718e-75
SKP1	2.85645364788934e-79	-1.00600697811996	0.911	0.946	5.11676541946418e-75
PARP9	1.5507700794244e-77	0.528527306922171	0.346	0.044	2.77789444327292e-73
ENSMMUG00000052747	2.4114980689849e-77	-1.1300539163961	0.5	0.699	4.31971649097266e-73
HSH2D	2.62162060976058e-76	0.608128230208776	0.447	0.101	4.69610899826412e-72
HEATR9	3.59388537964785e-75	1.11627875744185	0.721	0.375	6.4377268805632e-71
ENSMMUG00000009018	5.97427577553132e-74	-1.22850829153988	0.308	0.58	1.07017201967093e-69
ENSMMUG00000001764	1.54110632208755e-73	0.959885702938919	0.823	0.472	2.76058375475544e-69
PSME1	7.86485868951234e-73	0.768954616975678	0.859	0.533	1.40883213705235e-68
GPX1	1.76164168846952e-72	-1.31037691734137	0.339	0.611	3.15562875655545e-68
ISG20	4.73955658285578e-72	0.865587468659641	0.796	0.418	8.48996770686956e-68
ZNFX1	4.86351658822828e-72	0.641722492901976	0.553	0.187	8.71201726449332e-68
ENSMMUG00000064692	1.58812480084677e-71	-0.974328426227339	0.672	0.797	2.84480795575682e-67
MVP	4.55834402220625e-70	0.670935146502421	0.768	0.393	8.16536164697806e-66
TMEM175	6.96475950031713e-69	0.867549796696651	0.591	0.239	1.24759736929181e-64
ENSMMUG00000001210	7.2625341470524e-69	-0.860880841867226	0.614	0.775	1.3009377417615e-64
ENSMMUG00000009425	1.8625317319317e-67	-2.0782060545826	0.56	0.729	3.33635309140925e-63
ENSMMUG00000041076	3.18899831210281e-67	0.987462178411046	0.83	0.577	5.71245267646976e-63
C16H17orf49	5.83543182538664e-67	-1.01509393710876	0.693	0.788	1.04530090288151e-62
TRIM14	1.41635194410875e-66	0.475982080262181	0.359	0.068	2.53711123748201e-62
ATP13A1	2.08150118384928e-66	0.522055657492476	0.5	0.153	3.72859307062922e-62
ENSMMUG00000017890	7.68843079171337e-66	0.755527620231067	0.517	0.184	1.37722860771962e-61
ENSMMUG00000052202	2.88071658891343e-65	-0.93212987889793	0.109	0.408	5.16022762572062e-61
EPSTI1	4.3470957520967e-65	0.444608478827886	0.264	0.023	7.78695262073082e-61
CHCHD5	1.32491641127128e-64	-0.880209413120129	0.049	0.329	2.37332276751024e-60
C18H18orf32	1.80406411213977e-64	-0.67062495873143	0.938	0.943	3.23162004407598e-60
WFDC2	1.84447913590081e-64	1.25362455252963	0.756	0.409	3.30401547613912e-60
HSPH1	1.86224194420804e-64	0.7792083128725	0.914	0.732	3.33583399465985e-60
PRPF31	6.24719990544652e-64	0.677357703766351	0.813	0.461	1.11906091906264e-59
ENSMMUG00000003411	3.97257028440555e-63	-0.850832391657332	0.071	0.357	7.11606515045566e-59
ENSMMUG00000047290	4.61252609538884e-62	-1.0826665351176	0.203	0.488	8.26241799467003e-58
KIF9	6.06721171805515e-62	-1.13282297675469	0.501	0.671	1.08681963505522e-57
ENSMMUG00000016894	1.20038890223568e-61	-0.843402670755389	0.818	0.867	2.15025664057478e-57
CNFN	2.24773736596702e-61	-1.17384081783168	0.483	0.681	4.02637194365673e-57
ENSMMUG00000009632	2.80963116474882e-61	-0.842928508403695	0.057	0.329	5.03289230541456e-57
TGM2	2.6532110674212e-60	0.702577032221202	0.791	0.45	4.7526969850716e-56
RRBP1	9.23978965035769e-60	0.593864248352404	0.718	0.35	1.65512352006857e-55
ENSMMUG00000003126	3.86518365527605e-59	-0.878606635917441	0.045	0.307	6.92370348169599e-55
ENSMMUG00000047184	2.97105708666734e-58	0.750729540762373	0.487	0.175	5.32205455934721e-54
ATP12A	3.19644142085238e-58	1.27025550510137	0.503	0.184	5.72578551717287e-54
ENSMMUG00000029338	3.4593100872205e-58	-0.832262158428676	0.08	0.351	6.19666215923808e-54
HNRNPA1	4.32237494569534e-58	-0.663769252122435	0.86	0.888	7.74267024022406e-54
MAP1A	1.04935977191089e-57	0.612647183409814	0.604	0.258	1.87971815942399e-53
VNN2	1.88833637016526e-57	1.3039601166606	0.658	0.379	3.38257693987703e-53
BTF3	3.61673091849577e-57	-0.736908447758785	0.87	0.897	6.47865009430148e-53
STAT2	3.80324478535704e-57	0.562011569304569	0.449	0.142	6.81275238401006e-53
CFD	4.28094371496098e-57	-0.642373589365384	0.117	0.439	7.6684544766096e-53
RPS24	5.99568185508774e-57	-0.639511691976987	0.929	0.946	1.07400649070187e-52
CCT3	3.02310882012969e-56	0.578003964697085	0.842	0.52	5.41529482949831e-52
APOE	4.07967625280835e-56	0.734453949187266	0.215	0.558	7.3079240716556e-52
ENSMMUG00000031981	1.04721343012461e-55	-0.874404943579587	0.123	0.388	1.87587341738222e-51
ENSMMUG00000047277	3.02998823393869e-55	-0.912166013782622	0.224	0.483	5.42761792345438e-51
SPATS2L	3.09357322049603e-55	0.587960619500276	0.755	0.42	5.54151770987454e-51
HELZ2	4.55367901941089e-55	0.336469305055233	0.211	0.013	8.15700522747073e-51
ENSMMUG00000051893	1.07282892117809e-54	-1.03507881568903	0.217	0.469	1.92175844650632e-50
NOL7	1.15457239042008e-54	0.51938619703675	0.686	0.319	2.06818552295949e-50
LYZ	2.71342424023527e-54	-0.388952328604149	0.716	0.831	4.86055684153344e-50
ENSMMUG00000058325	4.96942545598037e-54	0.818241738639115	0.694	0.354	8.90173181929763e-50
CIB3	8.31776609459524e-54	-0.998558024208006	0.358	0.575	1.48996144052485e-49
SLC15A3	1.10124385592157e-53	0.495454916036721	0.344	0.082	1.97265811911231e-49
THBS3	1.43616634940363e-53	0.492001770610383	0.299	0.057	2.57260478168672e-49
RRP7A	1.50957218554911e-53	0.473787576812525	0.496	0.176	2.70409665597411e-49
NUB1	1.60179338016309e-53	0.533563512525147	0.545	0.22	2.86929248188613e-49
ENSMMUG00000056792	2.03657405161918e-53	-1.27943744772524	0.41	0.601	3.64811509866545e-49
SLC29A1	3.69581463052501e-53	0.535542794770524	0.994	0.989	6.62031274765946e-49
KDM5A	8.10076133947794e-53	0.425412275715941	0.434	0.138	1.45108937874068e-48
ENSMMUG00000006854	1.17774181997207e-52	-0.728791387309709	0.065	0.313	2.10968892211597e-48
UBA7	2.12957841459844e-52	0.503337069981234	0.424	0.136	3.81471381407018e-48
ENSMMUG00000031947	2.21506722961136e-52	-0.963966403944429	0.458	0.624	3.96784992840283e-48
RPS21	1.27074854959983e-51	-0.644239256514327	0.915	0.923	2.27629187689817e-47
PFN1	1.85417324453507e-51	-0.905827940540278	0.764	0.828	3.32138053293567e-47
WARS1.1	2.58613618868165e-51	0.687650912111026	0.601	0.273	4.63254575478544e-47
RPS3A	3.76869204482504e-51	-0.554388574657908	0.929	0.944	6.75085805989509e-47
ENSMMUG00000045208	4.46879717325119e-51	1.00042051657605	0.545	0.218	8.00495637644486e-47
C10H22orf15	5.15256072352109e-51	-0.892482254720782	0.64	0.752	9.22978202404332e-47
RPL26	2.37161610009412e-50	-0.678979205264854	0.811	0.84	4.24827592009859e-46
ENSMMUG00000004431	4.19495367973517e-50	-1.30292948976575	0.588	0.706	7.5144205265096e-46
SLC12A7	4.43769104195915e-50	0.521003459237642	0.546	0.235	7.94923596346143e-46
RPL31	7.74343743182545e-50	-0.867331927182341	0.51	0.647	1.38708194716289e-45
C15H9orf24	2.48638633901455e-49	-0.958688943966388	0.638	0.747	4.45386384907676e-45
PSCA	3.56877944494501e-49	-1.52655337650457	0.523	0.701	6.39275461973e-45
TSPAN19	3.65936926362299e-49	-0.834902901072438	0.763	0.826	6.55502816192786e-45
IDO1	4.9626416219485e-49	0.688670833781776	0.2	0.016	8.88957993739634e-45
CHORDC1	8.61554173433055e-49	0.443890053293113	0.593	0.263	1.54330199087063e-44
ENSMMUG00000062333	1.36603928642081e-48	-0.794896705466302	0.146	0.396	2.4469861737656e-44
S100A13	1.91605593058226e-48	-0.901786880248167	0.125	0.368	3.43223098845199e-44
UBL5	3.93838045231027e-48	-0.708215300505452	0.911	0.944	7.0548209042234e-44
MRPL33	5.47600753392152e-48	-0.819574199408963	0.593	0.71	9.80917229551361e-44
ENSMMUG00000057837	8.57409052651407e-48	-1.17069448267418	0.167	0.404	1.53587683601447e-43
ENSMMUG00000018860	1.05859568575331e-47	-0.860877087597051	0.234	0.472	1.8962624518899e-43
ENSMMUG00000056654	1.53577553956059e-47	-0.859891051217629	0.128	0.367	2.75103472401489e-43
IGFBP5	3.52354969678547e-47	-0.743122367080925	0.761	0.859	6.31173457185182e-43
MLKL	3.76455259101904e-47	0.347587768398349	0.242	0.039	6.74344305629241e-43
ENSMMUG00000050016	4.84486542032792e-47	0.847390668413305	0.324	0.092	8.67860742743341e-43
ENSMMUG00000062648	5.31593694093692e-47	-1.07994539724032	0.39	0.56	9.52243784230031e-43
SERTAD1	8.18238412992471e-47	0.356198167848144	0.378	0.113	1.46571046919341e-42
ENSMMUG00000051392	1.3821022824095e-46	-0.556481683212264	0.913	0.929	2.47575981848014e-42
ACAD10	1.83120650002654e-46	-0.57179133192139	0.811	0.833	3.28024020349754e-42
TAPBP	1.86869189326182e-46	0.556829153753026	0.804	0.47	3.34738778839989e-42
ENSMMUG00000006397	2.67623118266667e-46	0.465472207867908	0.462	0.171	4.79393291751081e-42
NAGK	3.31183453736544e-46	0.441694856700827	0.444	0.161	5.93248920678272e-42
CCNI	3.70168031657296e-46	-0.693384866637567	0.752	0.81	6.63081995107714e-42
HSPA4L	5.32871585039425e-46	0.413467924484519	0.365	0.108	9.54532870281122e-42
TCTEX1D4	6.32064774701756e-46	-1.11052825538507	0.581	0.697	1.13221763092326e-41
STAP2	9.36042459841038e-46	0.423315307522587	0.56	0.233	1.67673285831325e-41
CMTR1	3.23208651241111e-45	0.398157196044889	0.53	0.223	5.78963656968201e-41
ANKRD31	4.35680774788967e-45	-1.04491050346767	0.307	0.504	7.80434971879476e-41
SMARCA2	6.55786899089193e-45	0.582113444663213	0.729	0.441	1.17471107233847e-40
OAZ1	1.23748448147477e-44	-0.742455418128824	0.896	0.889	2.21670595166576e-40
DNAJB1	2.05767976695745e-44	0.574900826658342	0.753	0.442	3.68592176655087e-40
ENSMMUG00000004941	2.20569507398649e-44	-0.745590536902166	0.07	0.289	3.95106158603201e-40
ENSMMUG00000055026	2.40122937673893e-44	-0.693442137980463	0.092	0.319	4.30132218255245e-40
VWA3B	2.5588764199058e-44	0.428713792426376	0.473	0.185	4.58371533097726e-40
ENSMMUG00000056842	2.76853829229708e-44	-0.63388366173949	0.034	0.239	4.95928264299176e-40
DTX3L	3.4611898555497e-44	0.391465570009125	0.436	0.155	6.20002938824618e-40
ENSMMUG00000055584	3.5990853226422e-44	-0.513636182307015	0.954	0.976	6.44704153844896e-40
TNFSF10	4.31958995794261e-44	0.457887714039341	0.358	0.103	7.73768149166259e-40
COX1	4.51957939485394e-44	0.647113964168975	0.951	0.838	8.09592257000186e-40
ENSMMUG00000014862	5.7200712094721e-44	-0.53020444906158	0.024	0.221	1.02463635575274e-39
BPTF	6.45095815812702e-44	0.417201142483563	0.654	0.318	1.15556013486529e-39
MAMU-DOB	9.00453867712559e-44	0.371887820073947	0.31	0.083	1.61298301323351e-39
TSPAN1	1.0406982951243e-43	-0.538074187321207	0.914	0.953	1.86420285605615e-39
PRRC2C	1.56381882000874e-43	0.481317456964171	0.658	0.329	2.80126865228166e-39
GABARAP	2.40235144449276e-43	-0.611157615310566	0.894	0.925	4.30333214251987e-39
ENPP5	2.45605756062513e-43	-1.02020703458031	0.577	0.692	4.39953590834779e-39
CNP	2.56939678490563e-43	0.363819728152785	0.327	0.092	4.60256046080146e-39
APOBEC3H	4.16032531398462e-43	0.388541555800895	0.208	0.029	7.45239073494065e-39
APOL6	1.4231778777785e-42	0.37463604325762	0.219	0.034	2.54933853246463e-38
ENSMMUG00000032580	1.54322037138266e-42	-1.09279775802692	0.548	0.66	2.76437065125777e-38
RSRP1	1.5503550542071e-42	0.505778325102737	0.785	0.446	2.77715100860117e-38
ANKRD11	1.72692804894274e-42	0.446760895077731	0.548	0.252	3.09344621407113e-38
SELENOH	2.67886381984683e-42	-0.911227867708344	0.288	0.49	4.79864876049163e-38
NBN	3.32155548228136e-42	0.367498451774905	0.42	0.151	5.94990233541061e-38
CEBPZ	4.76676479530114e-42	0.447280478384581	0.642	0.326	8.53870577782293e-38
NAA38	5.11932438497669e-42	-0.822372064640253	0.596	0.682	9.17024577080874e-38
SF3B2	8.26776532614226e-42	0.522155554887426	0.817	0.538	1.48100480287186e-37
CFH	8.58609151750128e-42	0.364686353626815	0.532	0.224	1.53802657353e-37
LBH	1.53384246607286e-41	0.629664699357509	0.895	0.835	2.74757200947632e-37
ENSMMUG00000005593	3.10058205118017e-41	-0.573230656384544	0.935	0.958	5.55407262827904e-37
L3MBTL2	6.93011694800037e-41	0.381871537997667	0.377	0.13	1.24139184889531e-36
FKBP4	1.09518313624671e-40	0.492875674045858	0.591	0.292	1.96180155195872e-36
ZFP36	1.79814406572799e-40	0.546105254243878	0.625	0.313	3.22101546493855e-36
NAPA	2.04701802967589e-40	0.485609672259946	0.563	0.266	3.66682339655842e-36
SLC16A11	2.35042527497414e-40	-0.837560062559359	0.434	0.598	4.21031679506118e-36
HSPA4	2.76694416875411e-40	0.438093642085648	0.666	0.34	4.95642708948924e-36
NMT1	3.33571903522922e-40	0.34930068740517	0.458	0.181	5.9752735078061e-36
TARS1	5.56102082722522e-40	0.347867867834617	0.443	0.173	9.96145660780853e-36
LIG1	1.00929957071771e-39	0.397622032131909	0.351	0.11	1.80795832102664e-35
HSP90B1	1.58318224572761e-39	0.451321795228411	0.96	0.885	2.83595435677187e-35
ENSMMUG00000052293	1.78555270688553e-39	0.727044674297523	0.73	0.415	3.19846056384406e-35
RSBN1L	1.8212162695975e-39	0.338071293344674	0.415	0.152	3.26234470372999e-35
EFHC1	2.90418266262604e-39	0.55608390324379	0.795	0.578	5.20226240356202e-35
STMN3	3.04468835976292e-39	0.369171071387029	0.368	0.127	5.45395025884331e-35
RPL22	4.96124540935294e-39	-0.502855726875241	0.929	0.934	8.88707890177392e-35
KRT7	4.96196508821231e-39	0.585271965133823	0.395	0.145	8.88836806251471e-35
AGRN	5.01721433164973e-39	0.476989832772928	0.627	0.322	8.98733603228417e-35
ENSMMUG00000016009	5.44186425717166e-39	-0.73825988724848	0.181	0.394	9.7480114438716e-35
CHD4	1.29935641566213e-38	0.399263373140048	0.663	0.347	2.32753714737558e-34
SDF2L1	2.00801329540345e-38	0.35018096506032	0.531	0.234	3.59695421605619e-34
ENSMMUG00000063647	2.6633904979917e-38	-0.51720827588952	0.025	0.203	4.77093139905253e-34
SRSF10	2.66408742746445e-38	0.335534200722611	0.469	0.191	4.77217980881706e-34
MUC1	3.26028921225704e-38	0.38425406210022	0.277	0.071	5.84015606591603e-34
COX2	5.21264011776105e-38	0.613950759443922	0.967	0.915	9.33740224294538e-34
PHF11	5.30402447663514e-38	0.385796187443004	0.598	0.291	9.50109904499653e-34
KTN1	1.2665179620654e-37	-0.669829448040569	0.734	0.761	2.26871362544776e-33
MTO1	1.49017903080975e-37	-0.618645435423026	0.089	0.288	2.6693576978895e-33
CD9	1.82402027280369e-37	-0.585603988624634	0.947	0.987	3.26736751467324e-33
AHI1	1.83357356640386e-37	0.410650185871355	0.545	0.255	3.28448032949923e-33
RTP4	2.12251156185518e-37	0.260377940186653	0.272	0.068	3.80205496075118e-33
CFLAR	2.87376215111989e-37	0.356201914362172	0.494	0.216	5.14777014130106e-33
ELOC	2.96128275434807e-37	-0.824894585169075	0.41	0.561	5.3045457978637e-33
DDX24	3.03022781472714e-37	0.439818019276406	0.835	0.563	5.42804708452073e-33
HSPD1	5.11574388585965e-37	0.532974073226822	0.804	0.522	9.16383202274039e-33
NLRC5	7.60047255919413e-37	0.288576467354626	0.19	0.03	1.36147264952844e-32
ENSMMUG00000011287	1.46958730840403e-36	-0.396027421763309	0.015	0.178	2.63247174554414e-32
ENSMMUG00000058755	2.88514786597595e-36	-0.497444490047971	0.936	0.933	5.16816537232271e-32
BCAP29	3.20888619059778e-36	0.41965155034442	0.668	0.368	5.74807783321781e-32
ENSMMUG00000010157	3.22792537382518e-36	-0.824486767921712	0.197	0.395	5.78218272213304e-32
PRPF4B	3.93840679976823e-36	0.41220532868704	0.649	0.35	7.05486810042483e-32
NT5C3A	4.08894551638718e-36	0.344893314735715	0.519	0.232	7.32452810350435e-32
RPS4X	4.63567018096235e-36	-0.532936587273269	0.928	0.941	8.30387599515786e-32
STAT3	4.91309501099213e-36	0.33670727437906	0.419	0.169	8.80082709319021e-32
ENSMMUG00000050804	5.09400368076611e-36	-0.599854061003507	0.044	0.222	9.12488879335633e-32
ENSMMUG00000055731	6.15876855354488e-36	-0.375074784087193	0.015	0.176	1.10322021099649e-31
SLK	2.11512825996595e-35	0.40688818599127	0.561	0.28	3.788829252077e-31
SON	2.87587554283923e-35	0.486572972284899	0.908	0.65	5.15155585988791e-31
CSRP2	2.90402575612411e-35	0.446694877183398	0.547	0.267	5.20198133694512e-31
ATF4	4.98291850318485e-35	0.485819366002761	0.662	0.37	8.92590191475501e-31
HNRNPA1L2	6.48344541444429e-35	-0.587735663479178	0.033	0.203	1.16137957708941e-30
CHIT1	6.77349124793039e-35	-0.392438200626448	0.099	0.325	1.21333548724177e-30
NFE2L1	1.10840664530577e-34	0.484581226587512	0.793	0.507	1.98548882373623e-30
LSS	1.46493767217962e-34	0.384898352890442	0.439	0.19	2.62414285217535e-30
HSPA5	1.66514568023412e-34	0.490956713165912	0.841	0.577	2.98277545700338e-30
BRD4	1.7062592317648e-34	0.327697623973911	0.574	0.281	3.05642216186029e-30
FABP5	2.08691755973017e-34	-0.780714430565238	0.929	0.952	3.73829542474466e-30
SHFL	2.4188991244996e-34	0.267802126003258	0.256	0.068	4.33297400171614e-30
OMA1	3.01115946249238e-34	-0.529215905485755	0.91	0.929	5.3938899451626e-30
LRRFIP1	3.4593393771869e-34	0.403981577738828	0.54	0.269	6.1967146263549e-30
SYNE2	4.98157129516768e-34	0.476027960981305	0.786	0.51	8.92348866103387e-30
CMPK2	6.99170267519532e-34	0.339021811582731	0.354	0.132	1.25242370020774e-29
TEX26	7.11179780369786e-34	-0.796078988320602	0.57	0.657	1.2739363405764e-29
RHOF	1.24987287283398e-33	0.273196130943542	0.111	0.001	2.2388972771075e-29
AP3D1	1.27684945763708e-33	0.263464665845942	0.333	0.115	2.28722043346531e-29
PLXNB2	1.35817383665771e-33	0.497185708671028	0.775	0.512	2.43289679360495e-29
ENSMMUG00000018557	1.53949590684149e-33	0.311458463765018	0.459	0.201	2.75769901792516e-29
XAB2	1.64179628435603e-33	0.295568925419594	0.417	0.169	2.94094968416696e-29
RPS4Y1	1.9364655873073e-33	0.410552973290339	0.84	0.465	3.46879080654357e-29
PCSK7	2.09260636404401e-33	0.313360114640865	0.276	0.084	3.74848577991204e-29
FBXO6	2.14217397959111e-33	0.308142773310059	0.313	0.105	3.83727624964155e-29
TAPBPL	3.03081890259122e-33	0.34595987918694	0.479	0.211	5.42910590021166e-29
RAB5C	4.19078639322362e-33	0.338219024639644	0.323	0.113	7.50695566618147e-29
ENSMMUG00000001522	4.58768179229453e-33	0.3352160105777	0.156	0.019	8.2179143945372e-29
SMARCA5	5.82827503942541e-33	0.37732283418803	0.615	0.334	1.04401890781227e-28
IRF1	6.85038893374354e-33	0.385689514303876	0.391	0.155	1.22711016970148e-28
ENSMMUG00000059894	7.65415203201251e-33	-0.616128200034022	0.079	0.26	1.3710882534944e-28
ENSMMUG00000041539	8.47053708195566e-33	-0.553158904940471	0.042	0.208	1.51732730749072e-28
CFP	8.86235979747181e-33	0.34122300599388	0.474	0.21	1.58751451052113e-28
COX3	9.37409974690762e-33	0.548365085653331	0.96	0.875	1.67918248766356e-28
ENSMMUG00000063763	1.20552140083003e-32	0.439081123558703	0.742	0.458	2.15945048530682e-28
POR	1.33670942600407e-32	0.369348030628661	0.708	0.407	2.3944475948011e-28
KIF3B	1.4146203703127e-32	0.294444336346578	0.386	0.152	2.53400946934113e-28
ENSMMUG00000003130	1.41833072017057e-32	0.295949272380759	0.428	0.18	2.54065581904153e-28
GAK	1.48809497933604e-32	0.335767229020684	0.442	0.199	2.66562453648465e-28
RNF216	1.93341124228622e-32	0.30977735114432	0.484	0.224	3.46331955830731e-28
AP3S2	3.32656342461773e-32	0.398193508388858	0.459	0.211	5.95887306251774e-28
C6H5orf49	4.25693395781089e-32	-0.575415125733998	0.852	0.901	7.62544579862664e-28
ENSMMUG00000040029	5.1912434656953e-32	-0.454453491091776	0.015	0.16	9.29907442009999e-28
CYBA	5.33324259501389e-32	0.505433158468359	0.882	0.657	9.55343746044839e-28
SPACA9	5.47515878887827e-32	-0.565765770486701	0.882	0.908	9.80765193851764e-28
ALYREF	6.44871004708971e-32	0.289111046994665	0.301	0.1	1.15515743073518e-27
NOP56	6.75989326545218e-32	0.29280666109344	0.507	0.235	1.21089968064045e-27
ENSMMUG00000005864	7.12112516741842e-32	-0.470492151321101	0.01	0.15	1.27560715123966e-27
SPR	9.7460485084734e-32	0.288164133925573	0.538	0.26	1.74580966932284e-27
AKNA	1.14989144356786e-31	0.379475702429129	0.582	0.308	2.05980054286311e-27
PSMB4	1.23550619430146e-31	0.364927510372443	0.708	0.408	2.2131622458522e-27
BAG3	1.26228546671354e-31	0.343702302837673	0.412	0.173	2.26113195652397e-27
SPEN	1.53078269952774e-31	0.282349648515634	0.393	0.16	2.74209104966403e-27
SSR4	1.65623544554076e-31	0.375714683715313	0.86	0.648	2.96681455359716e-27
C1orf194	1.88639333427282e-31	-0.918104882386015	0.518	0.615	3.3790963796829e-27
SLFN13	2.45078047073507e-31	0.439130086655222	0.726	0.446	4.39008305722772e-27
AK7	2.53535086854821e-31	0.422114075430223	0.504	0.249	4.5415740108304e-27
GOLGA2	2.63349124385824e-31	0.259047319675235	0.316	0.11	4.71737286512327e-27
B3GNT7	3.04016692832746e-31	0.413668744938819	0.5	0.245	5.44585101871299e-27
UNC93B1	3.22206366738967e-31	0.434390299541028	0.574	0.31	5.77168264739511e-27
UROS	3.58824480627807e-31	0.483601622769592	0.802	0.598	6.42762292148591e-27
NIBAN1	3.82893570098168e-31	0.32669160714157	0.374	0.151	6.85877252116849e-27
ERBB3	4.0662715701888e-31	0.38861257560397	0.823	0.545	7.2839122636792e-27
RNF145	4.63355387552849e-31	0.314978217899309	0.544	0.267	8.30008505723419e-27
EFCAB2	7.30699242731446e-31	-0.772014470931424	0.592	0.653	1.30890155350484e-26
TMF1	7.38091121185109e-31	0.270015260092594	0.435	0.186	1.32214262537889e-26
LITAF	8.46314791548624e-31	-0.554831383576496	0.821	0.801	1.51600368610105e-26
CSNK1G2	9.55386903766392e-31	0.33567654438875	0.519	0.26	1.71138456071674e-26
SREK1	1.00618068120322e-30	0.333186691088324	0.597	0.306	1.80237145423933e-26
ENSMMUG00000063316	1.26517862703574e-30	-1.25862670845778	0.595	0.657	2.26631447460913e-26
KDM2A	1.35202278834138e-30	0.321982609176767	0.549	0.277	2.42187842075592e-26
ENSMMUG00000011278	1.408619798822e-30	0.262836768032086	0.331	0.12	2.52326064562985e-26
CCT7	1.48383160655011e-30	0.35913429134307	0.762	0.472	2.65798755681321e-26
SLC11A2	1.52372523773942e-30	0.366832255812785	0.61	0.343	2.72944901836263e-26
JUN	1.87703880164213e-30	0.704764134927407	0.535	0.295	3.36233960538155e-26
ENSMMUG00000055457	1.92993730333003e-30	-0.546659184959538	0.074	0.244	3.45709669145509e-26
ENSMMUG00000050829	2.75014567958193e-30	0.433577336969228	0.804	0.517	4.92633595583511e-26
PSMD1	2.87103810266211e-30	0.315027881606641	0.535	0.274	5.14289055329864e-26
DNAAF2	3.41119143593186e-30	0.261223785257856	0.383	0.155	6.11046721918474e-26
IFIT5	3.48989795699493e-30	0.275084323031581	0.165	0.028	6.25145421036502e-26
PLXNB1	3.62641100910662e-30	0.336773467520458	0.427	0.196	6.49599004061268e-26
UBR4	5.25126091468113e-30	0.317016836413795	0.401	0.178	9.4065836764683e-26
CDC5L	5.51469308814758e-30	0.284796097330179	0.49	0.232	9.87846972879876e-26
MGLL	5.69707376323772e-30	0.375969650050896	0.595	0.338	1.02051682320877e-25
AK9	5.86939393012523e-30	0.461498771671455	0.666	0.407	1.05138453470333e-25
TRIP11	6.3683940472117e-30	0.330147063542291	0.57	0.297	1.14077042567703e-25
RPL35A	8.15055924766715e-30	-0.394456063691711	0.964	0.956	1.46000967803462e-25
POLR1C	8.38949011211703e-30	0.344490574511544	0.557	0.279	1.50280936378352e-25
HIRA	9.34384063179313e-30	0.277362338945698	0.29	0.1	1.6737621723731e-25
TRAF3IP1	9.40137799554342e-30	0.358970079224678	0.522	0.267	1.68406884034169e-25
LRP5	9.57880375460759e-30	0.273380406278956	0.387	0.162	1.71585111656286e-25
MUC20	1.08315972803757e-29	0.407647692175963	0.702	0.429	1.9402640208337e-25
TNK2	1.08539254966815e-29	0.426702030684962	0.591	0.318	1.94426367422056e-25
PSMA6	1.36140916957563e-29	0.431830342673774	0.694	0.413	2.43869224546082e-25
CNTRL	1.4091716243921e-29	0.316455083932882	0.529	0.266	2.52424913077357e-25
KPNB1	1.56475693996107e-29	0.33281469186429	0.615	0.335	2.80294910655226e-25
BOD1L1	1.75169946453885e-29	0.252827049195479	0.375	0.152	3.13781925082844e-25
RFX2	1.85518999698077e-29	0.396312708039401	0.682	0.399	3.32320184159165e-25
RBM8A	2.21283885600744e-29	0.320946902749829	0.57	0.293	3.96385824276612e-25
ANKRD26	2.2900193836581e-29	0.33686123862397	0.502	0.249	4.10211172194676e-25
ENSMMUG00000001354	2.38390251517e-29	-0.72526277227182	0.145	0.322	4.27028457542402e-25
FBXO10	2.45826344239527e-29	-0.376302817597339	0.011	0.142	4.40348730436265e-25
NCOA7	2.69058992742713e-29	0.293932075596242	0.234	0.069	4.81965373700022e-25
SPTBN1	3.20319080774038e-29	0.391691789719092	0.69	0.4	5.73787569390535e-25
KIAA2012	3.4497311843403e-29	0.408220178646529	0.585	0.33	6.17950347050877e-25
ENSMMUG00000061630	3.53202466462226e-29	-0.471894520712613	0.06	0.222	6.32691578173785e-25
UPF1	3.96571740001425e-29	0.253487248643126	0.259	0.081	7.10378957864553e-25
BRD2	4.10008576779323e-29	0.330102081866843	0.707	0.417	7.34448363584802e-25
SLC20A1	4.818258953824e-29	0.310008776696034	0.372	0.157	8.63094726398493e-25
CALR	4.93140572453566e-29	0.394136845925474	0.94	0.793	8.83362707436072e-25
NOVA1	5.41283845754331e-29	0.293105888555506	0.26	0.083	9.69601752899732e-25
FAM216B	5.77677540770502e-29	-0.82310835004561	0.524	0.624	1.0347937787822e-24
EXPH5	7.20598183369032e-29	0.341596230430074	0.607	0.333	1.29080752586895e-24
ENSMMUG00000005482	7.29740864592698e-29	0.273121105977686	0.313	0.117	1.3071848107449e-24
SCLT1	1.34814788382115e-28	0.351222533717028	0.524	0.272	2.41493730428883e-24
WDR45B	1.41524872534412e-28	0.258160492427668	0.476	0.221	2.53513504170892e-24
CASP1	1.5109330783789e-28	0.486523640613816	0.37	0.156	2.70653442330013e-24
KARS1	1.55107136174521e-28	0.313001168741704	0.519	0.267	2.77843413029419e-24
ENSMMUG00000011711	1.80346824141013e-28	0.510204533132477	0.536	0.289	3.23055266083796e-24
MTF1	1.9719135305565e-28	0.267664915872139	0.322	0.122	3.53228870728586e-24
DYNC1H1	2.1217985141087e-28	0.310051645563303	0.551	0.29	3.80077767832291e-24
ENSMMUG00000019832	2.17070237076931e-28	-0.597707506292355	0.078	0.241	3.88837915675906e-24
PDIA4	2.23071890159809e-28	0.379010208506943	0.651	0.385	3.99588676843266e-24
ACTN4	2.37137358760153e-28	0.365528011311386	0.797	0.502	4.24784150747063e-24
TCP1	2.45688306139706e-28	0.325877508146796	0.698	0.403	4.40101462788056e-24
NMI	3.02284817616164e-28	0.378053641684832	0.468	0.224	5.41482793795834e-24
HSBP1L1	3.18228005582379e-28	-0.564086064302997	0.063	0.221	5.70041826399715e-24
EIF4G1	3.26548561909348e-28	0.345486209033156	0.605	0.349	5.84946438948214e-24
P4HA2	4.44393855514565e-28	0.251036705707337	0.308	0.113	7.9604271338324e-24
HMGN3	6.25154822502152e-28	-0.530276462958866	0.84	0.859	1.11983983354811e-23
PSMB3	6.41241072813834e-28	0.287553969104824	0.72	0.417	1.14865513373142e-23
ACIN1	6.61412616687022e-28	0.309968771564889	0.562	0.301	1.18478842027146e-23
SAMD4B	8.21032953086413e-28	0.314317919741358	0.496	0.247	1.47071632886369e-23
MAMU-F	9.49105693294032e-28	0.283682896217281	0.247	0.08	1.7001330283976e-23
OPTN	9.52382172641833e-28	0.302272800383708	0.422	0.196	1.70600218585331e-23
PIBF1	9.79354276173641e-28	0.302109000329512	0.492	0.247	1.75431731490984e-23
ANKMY1	1.1382004053207e-27	0.326904990500059	0.354	0.148	2.03885838605097e-23
EIF2S2	1.20887246909682e-27	0.366336126126679	0.808	0.54	2.16545325389313e-23
LRRC61	1.21044665915804e-27	0.273541267397896	0.252	0.08	2.16827310054979e-23
LARP1	1.36130232743838e-27	0.308257924148337	0.437	0.211	2.43850085914037e-23
DUSP18	1.42803466160839e-27	0.351569430975893	0.685	0.406	2.55803848933911e-23
DDX18	1.45257659152303e-27	0.262959011149005	0.544	0.283	2.60200044839521e-23
ENSMMUG00000006971	1.531080138826e-27	0.304911469277148	0.234	0.071	2.74262385267901e-23
TRIM56	1.68339452963527e-27	0.256615796710722	0.307	0.117	3.01546462093566e-23
TPR	2.74809663063547e-27	0.321198772067421	0.641	0.36	4.92266549445731e-23
ANAPC1	2.91372505240674e-27	0.27949944367748	0.276	0.1	5.21935568637619e-23
ATN1	3.07240579014376e-27	0.282523957159955	0.332	0.132	5.50360049188451e-23
IFT172	3.19265107440668e-27	0.363590795541615	0.662	0.391	5.71899586958469e-23
PUF60	3.75983450610371e-27	0.279327768361789	0.661	0.375	6.73499155078357e-23
NDUFV3	4.49937920102891e-27	0.346623760398003	0.739	0.454	8.05973796280308e-23
NKAP	4.63715539888867e-27	0.278479149121679	0.505	0.252	8.30653646602928e-23
HYOU1	5.21085539133804e-27	0.253554218928712	0.396	0.179	9.33420526250383e-23
DDIT4	5.3879130654615e-27	0.417862817905629	0.682	0.42	9.65136867416118e-23
DENND2B	5.57331477861346e-27	0.334796466268022	0.563	0.306	9.98347876293029e-23
CEP104	6.02409206290259e-27	0.256332024900537	0.37	0.158	1.07909561122774e-22
ATP6V1FNB	6.20627774282931e-27	-0.757893009829611	0.405	0.527	1.11173053207301e-22
FOXJ1	6.8889244186518e-27	0.474582818877748	0.819	0.717	1.2340130311131e-22
RPS6	8.18988578854694e-27	-0.408953775920096	0.944	0.926	1.46705424130241e-22
HSPA9	8.51817756068414e-27	0.316662513517999	0.621	0.35	1.52586114644535e-22
SERP1	8.65067839773712e-27	-0.527564759509041	0.095	0.259	1.54959602138665e-22
ARHGAP35	1.82044097172526e-26	0.308614415468631	0.373	0.166	3.26095591265146e-22
TCF25	1.83563577620596e-26	0.300521841914744	0.655	0.375	3.28817436591773e-22
DDX46	1.89216160635183e-26	0.266808167882836	0.545	0.289	3.38942908545804e-22
C15orf48	2.08969923983796e-26	-1.01361724698614	0.286	0.432	3.74327824832173e-22
RNF40	2.35646979805667e-26	0.305783475531256	0.527	0.279	4.22114434925891e-22
MTUS1	2.62877005505737e-26	0.283405718345602	0.512	0.26	4.70891579962427e-22
MOV10	2.74947904038807e-26	0.290836036998973	0.276	0.101	4.92514180504716e-22
SNX6	2.79905254903864e-26	0.253948515834359	0.406	0.185	5.01394283109292e-22
LTBR	2.99537261586906e-26	0.255874164332468	0.337	0.14	5.36561096680625e-22
ENSMMUG00000045123	3.09303249596742e-26	-0.451607764103538	0.891	0.892	5.54054911002644e-22
TNRC6B	3.14956336372131e-26	0.296710692672213	0.572	0.305	5.64181285343398e-22
SLC38A5	3.5753617088182e-26	0.262583963860219	0.126	0.016	6.40454542900604e-22
PRPF40A	3.74265588288811e-26	0.264655906772781	0.645	0.369	6.70421948301748e-22
DENND6B	4.26958914566171e-26	0.429203972912277	0.729	0.457	7.64811503662382e-22
CLMN	4.58969632884488e-26	0.283804453266681	0.388	0.177	8.22152303385983e-22
ENSMMUG00000054038	4.63147290374156e-26	0.548040817807322	0.851	0.594	8.29635741247226e-22
CCDC88C	4.63399494384362e-26	0.262890924874834	0.35	0.148	8.30087514290707e-22
PARP1	4.67852722260867e-26	0.261153103515914	0.334	0.14	8.38064581385892e-22
BPIFB1	5.27807606662325e-26	0.857180435377824	0.193	0.051	9.45461765814223e-22
ENSMMUG00000028699	5.57355614007144e-26	0.426808816929304	0.741	0.459	9.98391111370997e-22
CCT2	5.88839195532062e-26	0.371358168893624	0.892	0.73	1.05478765095658e-21
RETN	6.10559154930729e-26	-0.253853696679508	0.154	0.357	1.09369461422741e-21
DNAJA1	6.28272319892286e-26	0.385737024353376	0.923	0.784	1.12542420662305e-21
IMMP1L	7.06304801143594e-26	-0.670515567028976	0.215	0.375	1.26520379028852e-21
DAZAP2	7.08079267131837e-26	-0.541337727749772	0.807	0.8	1.26838239121326e-21
RSRC2	7.14504516112099e-26	0.276495039088651	0.615	0.343	1.2798919397116e-21
PSMC4	7.3900916757259e-26	0.268607304685911	0.662	0.378	1.32378712187278e-21
H4C12	7.43646461524995e-26	-0.343665503743527	0.011	0.128	1.33209390652972e-21
SMCHD1	7.72646943475206e-26	0.288428576451194	0.377	0.171	1.38404246984714e-21
WDR60	7.76076484095039e-26	0.300204048952723	0.586	0.329	1.39018580595944e-21
TCIRG1	8.15171792448885e-26	0.345018119426584	0.286	0.11	1.46021723181369e-21
GSN	9.48743305404914e-26	0.482432829418924	0.642	0.385	1.69948388297182e-21
PPP1R10	1.13781806250514e-25	0.260358292995546	0.391	0.177	2.03817349536546e-21
DSP	1.47934186757432e-25	0.332371983289234	0.384	0.176	2.64994508738587e-21
MYO1E	1.57910654841028e-25	0.277710996972396	0.5	0.255	2.82865356016734e-21
MLEC	2.3193868543925e-25	0.29829045710027	0.641	0.363	4.15471767227328e-21
ROPN1L	2.32813470604988e-25	-0.83305702334614	0.688	0.729	4.17038769894714e-21
FCN3	2.44675790055982e-25	-0.568715054298396	0.828	0.878	4.38287742727281e-21
PLEKHG2	2.66052415758187e-25	0.263203184978697	0.346	0.148	4.7657969234764e-21
PIGR	3.05299943859065e-25	0.416322621850587	0.731	0.48	5.46883789434743e-21
C9orf116	3.35800181325187e-25	-0.746177426514882	0.819	0.845	6.01518864807807e-21
CCT8	3.49522701999345e-25	0.344193236460382	0.748	0.483	6.26100016091426e-21
KIFAP3	3.67246214100148e-25	0.274279631069897	0.412	0.194	6.57848143317595e-21
MTDH	3.8236452996854e-25	0.280402974509113	0.532	0.282	6.84929582532646e-21
VWA5A	3.9940061808702e-25	0.349440645821609	0.72	0.45	7.15446327179278e-21
MICU2	4.17375945547116e-25	0.252575891354543	0.5	0.252	7.47645531258549e-21
CSTB	5.32887133526417e-25	-0.652962172501959	0.83	0.835	9.5456072228587e-21
EFEMP1	5.45595242246474e-25	-0.708108591896944	0.452	0.566	9.77324757436108e-21
RPL4	6.19692358093477e-25	-0.417745113960398	0.905	0.848	1.11005492105285e-20
VWA3A	6.8739341074309e-25	0.29525957182885	0.501	0.262	1.2313278166641e-20
WDR74	8.04199621440261e-25	0.273828118353574	0.431	0.206	1.44056278188594e-20
RPL15	8.33600572014088e-25	-0.433207858114943	0.906	0.887	1.49322870464884e-20
MRPL40	9.09561728340434e-25	0.283977244219745	0.657	0.387	1.62929792397622e-20
TTC26	1.18510576994626e-24	0.261902325228209	0.331	0.138	2.12287996570474e-20
ENSMMUG00000014947	1.30949462567468e-24	0.322373563575542	0.35	0.159	2.34569772297105e-20
PROSER3	1.31849785593159e-24	0.26226023754711	0.291	0.114	2.36182520933026e-20
NXPE3	1.40085186925122e-24	0.306361236516592	0.483	0.253	2.50934595338971e-20
ENSMMUG00000032370	1.83429858964704e-24	-0.689780342673515	0.244	0.399	3.28577906363474e-20
ENSMMUG00000003780	1.93108863664369e-24	0.300065996070753	0.48	0.252	3.45915907481984e-20
EPHA2	1.97915968972952e-24	0.260098070010117	0.383	0.178	3.54526875221249e-20
FXR1	2.05790956311439e-24	0.307184847408475	0.602	0.343	3.6863334004068e-20
ENSMMUG00000058508	2.19907987769718e-24	-0.459725896994685	0.024	0.146	3.93921178491896e-20
GPBAR1	2.66735594445152e-24	0.365573581041117	0.503	0.26	4.778034703296e-20
ENSMMUG00000057247	2.85105338544611e-24	0.745131040138024	0.212	0.065	5.10709192934962e-20
PLK3	3.05686551397026e-24	-0.458874240858714	0.044	0.178	5.47576319517493e-20
ACSL3	3.7626117077807e-24	0.258207142101292	0.468	0.24	6.73996635214757e-20
STIP1	4.01359078968927e-24	0.324049870503708	0.667	0.406	7.18954518157039e-20
HP	4.14989971440663e-24	1.40776615566838	0.24	0.087	7.4337153584166e-20
SP140	4.34278231912405e-24	0.260855487241099	0.276	0.106	7.77922596824691e-20
FAM111A	4.38052517915667e-24	0.25734855682632	0.457	0.226	7.84683475342335e-20
SNRPA1	4.63586722475587e-24	0.298029364373446	0.802	0.542	8.30422895970519e-20
FAM234A	5.23399743474219e-24	0.293392006934337	0.66	0.395	9.37565960485368e-20
ENSMMUG00000015563	5.9571678232482e-24	-0.349805646145128	0.973	0.974	1.06710747217845e-19
DDX1	6.14447219260707e-24	0.285020177074139	0.631	0.371	1.1006593038617e-19
EHD4	6.20546803399139e-24	0.266351496809019	0.263	0.101	1.11158548892888e-19
ENSMMUG00000054565	6.48126931054998e-24	0.319825062925136	0.28	0.107	1.16098977159882e-19
ENSMMUG00000049540	7.14126891783728e-24	-0.2939157164732	0.006	0.11	1.27921550125219e-19
SMARCA4	8.72011503208555e-24	0.261284379198043	0.554	0.305	1.56203420569748e-19
RPL35	1.05284447056997e-23	-0.400117820856035	0.922	0.911	1.88596030013198e-19
COPB2	1.11464141727289e-23	0.2673644829508	0.582	0.337	1.99665717076094e-19
ENSMMUG00000060306	1.13897445600075e-23	0.395510090205212	0.107	0.012	2.04024494303414e-19
YTHDC1	1.13939267729245e-23	0.267174240567869	0.561	0.311	2.04099410283397e-19
NANS	1.2349866282943e-23	0.270342361060766	0.526	0.284	2.21223154726359e-19
ARHGAP1	1.25936499955412e-23	0.282774275459366	0.598	0.354	2.2559005237013e-19
MDK	1.27345122491042e-23	0.427179477706764	0.408	0.197	2.28113317918203e-19
ENSMMUG00000029420	1.32615292696173e-23	-0.279348861920431	0.012	0.121	2.37553773806654e-19
ENSMMUG00000016234	1.42768477803327e-23	-0.347425272884235	0.025	0.145	2.55741174289099e-19
C3	1.59501363960662e-23	0.641881350378931	0.171	0.044	2.85714793262735e-19
TP53BP1	1.62115732989869e-23	0.256605347142851	0.56	0.31	2.90397912504753e-19
RABL2B	1.80742320573192e-23	-0.52611045277076	0.792	0.809	3.23763718842758e-19
SCAF11	1.90500219849902e-23	0.266415044107784	0.686	0.406	3.4124304381713e-19
ENSMMUG00000029649	2.02147210605175e-23	-0.354253019526559	0.014	0.124	3.6210629835705e-19
KLHL23	2.31872578338361e-23	0.320435967961508	0.839	0.604	4.15353349577505e-19
SERPINB1	2.48502262751014e-23	0.340913767421378	0.472	0.246	4.45142103265892e-19
DCAF5	2.55829375331445e-23	0.250402431332096	0.429	0.216	4.58267160031218e-19
RPL6	3.00318360948643e-23	-0.332963393832009	0.96	0.953	5.37960279967305e-19
RPN1	3.09541031019971e-23	0.288542911955977	0.776	0.523	5.54480848866075e-19
BBOF1	3.49289379693007e-23	0.383256463092709	0.754	0.541	6.25682065844084e-19
MED25	3.50519585272203e-23	0.329986521097255	0.851	0.609	6.27885733098098e-19
DZIP1L	3.52278217665134e-23	0.286450377535636	0.471	0.252	6.31035971303554e-19
ENSMMUG00000056354	4.34250182503443e-23	-0.75481355028269	0.393	0.491	7.77872351918418e-19
ENSMMUG00000059272	4.79603896889514e-23	-0.543709035871764	0.714	0.751	8.59114460498186e-19
PDIA3	5.04146367086423e-23	0.275500482604983	0.547	0.295	9.0307738736191e-19
WASHC3	6.0160176873766e-23	0.307861290474738	0.622	0.371	1.07764924833977e-18
CFAP157	6.21693922594866e-23	0.444276233243182	0.772	0.565	1.11364032354418e-18
TSPAN6	6.28785684408731e-23	-0.484060540067132	0.886	0.908	1.12634379648136e-18
DDRGK1	6.54003838578406e-23	0.257450165819014	0.66	0.4	1.1715170760455e-18
ABCF1	6.9632058692279e-23	0.263153351793684	0.461	0.239	1.24731906735479e-18
PNISR	7.01542113335611e-23	0.285262836789286	0.668	0.402	1.25667238761808e-18
MIDN	7.77834617843382e-23	0.25759292192577	0.524	0.285	1.39333515094285e-18
ENSMMUG00000064139	7.8848215610301e-23	0.499185774939117	0.891	0.675	1.41240808622732e-18
MBD1	8.79074040951433e-23	0.323943152657633	0.807	0.589	1.5746853295563e-18
RAB11FIP1	8.87743258024789e-23	0.29062300257171	0.587	0.336	1.5902144980998e-18
DGKZ	9.06031413489302e-23	0.264138537988409	0.395	0.191	1.62297407098339e-18
HSPB1	9.81244810028124e-23	0.578617099012166	0.609	0.413	1.75770382820338e-18
TOPORS	9.82618928571681e-23	-0.678412909566543	0.486	0.566	1.76016528675045e-18
COPE	1.01319229063072e-22	0.297474865053242	0.838	0.59	1.81493135020682e-18
PPP1R37	1.02154383616268e-22	0.281722009651455	0.426	0.221	1.82989147371822e-18
CEP85	1.06342858510958e-22	0.453650687832384	0.336	0.151	1.90491962450679e-18
ENSMMUG00000031260	1.065657959671e-22	-0.352466042221246	0.06	0.195	1.90891310315865e-18
ILF3	1.0883359935892e-22	0.271503824988714	0.672	0.404	1.94953626531634e-18
ENSMMUG00000003073	1.15448464293114e-22	-0.376402702873631	0.913	0.914	2.06802834088255e-18
ENSMMUG00000011177	1.43076530298907e-22	0.357880647654861	0.105	0.012	2.56292988724432e-18
CAMTA1	1.54068440169125e-22	-0.71598878333236	0.411	0.508	2.75982796874953e-18
LMAN1	1.57520349839107e-22	0.270297283370302	0.605	0.352	2.82166202666791e-18
SMC6	1.62641081190077e-22	0.251013594884519	0.417	0.202	2.91338968735785e-18
SYNE1	1.75089009056169e-22	0.316057895774824	0.591	0.348	3.13636941922315e-18
TRIM38	1.94940144803822e-22	0.283746589726878	0.602	0.365	3.49196281387087e-18
NUMA1	2.30367877144105e-22	0.270639813520569	0.459	0.247	4.12657978328236e-18
ATRX	2.70265457010549e-22	0.275902016016767	0.536	0.299	4.84126513142996e-18
ENSMMUG00000032231	2.92906017254406e-22	0.300216849656485	0.817	0.587	5.24682548707817e-18
ENSMMUG00000018491	3.07940864050075e-22	-0.553679308409787	0.07	0.204	5.51614469772899e-18
RBM39	3.28036336420951e-22	0.275117154916179	0.773	0.497	5.8761148943085e-18
SPAG1	3.30248803294258e-22	0.308562608983918	0.675	0.427	5.91574681341004e-18
DPEP2	3.41353924965281e-22	0.275065708515093	0.399	0.197	6.11467285790308e-18
CCT5	5.56828142892818e-22	0.331998072219241	0.826	0.602	9.97446252363905e-18
VMAC	6.35821822304829e-22	-0.415573579463231	0.903	0.943	1.13894763029464e-17
PITX1	6.75117165971756e-22	0.268141275539899	0.501	0.276	1.20933737940521e-17
TMEM50A	7.67992383343358e-22	0.283092641843603	0.773	0.524	1.37570475628296e-17
TCN2	7.94120009178671e-22	0.289276022927615	0.655	0.404	1.42250717244175e-17
SRRM1	9.37395180391006e-22	0.269823126754918	0.707	0.444	1.67915598663441e-17
FARP1	1.05376714006161e-21	0.300854584326008	0.587	0.348	1.88761307799236e-17
PKIB	1.08122917508145e-21	-0.637916225086659	0.533	0.61	1.9368058213234e-17
H2AC20	1.09884009708687e-21	-0.8881165252491	0.711	0.722	1.9683522659117e-17
NFE2L2	1.55017508037554e-21	0.309686571173212	0.693	0.443	2.7768286214767e-17
KIF27	1.99787626400541e-21	0.297592565744453	0.54	0.324	3.57879575171289e-17
PABPC1	2.26301883771031e-21	-0.507658864885181	0.801	0.777	4.05374564399049e-17
NDUFS8	2.43702692844647e-21	0.267445554462734	0.73	0.465	4.36544633692616e-17
GPBP1L1	3.00554359482097e-21	0.329267610778725	0.743	0.518	5.38383024140281e-17
HK2	3.11454694379846e-21	0.393079322569097	0.485	0.274	5.57908794042618e-17
XRCC6	3.49351576595686e-21	0.262671187037769	0.722	0.474	6.25793479155852e-17
MCL1	3.77094697394971e-21	0.265996792704956	0.589	0.343	6.75489731443611e-17
ZBED1	3.85866387448088e-21	0.303821610396699	0.746	0.487	6.91202459835759e-17
IFT74	4.31212163381474e-21	0.374863133427573	0.711	0.491	7.72430348265235e-17
ENSMMUG00000023553	4.6117325483821e-21	-0.594996469665485	0.151	0.293	8.26099651391686e-17
ZMAT1	9.56113539029766e-21	0.272932831003554	0.276	0.12	1.71268618246402e-16
PI3	1.03969864838805e-20	0.503016088590331	0.193	0.064	1.86241218885751e-16
ENSMMUG00000044284	1.07978134579426e-20	-0.698920902188513	0.31	0.427	1.93421232472125e-16
MAPK15	1.18708825173911e-20	0.315837291925626	0.668	0.43	2.12643118534027e-16
CETN2	1.24410147679959e-20	-0.433336187067737	0.902	0.93	2.22855897539111e-16
ENSMMUG00000006925	1.60850710008946e-20	-0.390050764940099	0.035	0.148	2.88131876839025e-16
EZR	1.67601006551121e-20	0.306057405182763	0.979	0.939	3.00223683035023e-16
ATP1B1	2.0072380627735e-20	0.374676826502845	0.903	0.823	3.59556554184617e-16
SPINK8	2.0948129771153e-20	0.256958651704809	0.313	0.138	3.75243848590665e-16
CYBRD1	2.62409777550537e-20	-0.399129995965192	0.055	0.179	4.70054634526277e-16
CSPP1	2.68105460817984e-20	0.297275018665464	0.705	0.469	4.80257311963255e-16
LIMK2	2.69504949392903e-20	0.272745980808185	0.599	0.35	4.82764215847508e-16
PSMD2	2.89032282021965e-20	0.255935357601596	0.645	0.395	5.17743526785946e-16
IFT122	3.00443381795172e-20	0.254412769865459	0.589	0.35	5.38184229809692e-16
FAM183A	3.08377865505307e-20	-0.4581454827372	0.839	0.893	5.52397270479656e-16
TJP3	4.47598412821458e-20	0.295361197390166	0.631	0.392	8.01783036887078e-16
ITM2B	4.48351905131321e-20	0.297859341886633	0.987	0.976	8.03132767661736e-16
GPX4	4.90496589085312e-20	-0.544135286164325	0.882	0.873	8.78626540028519e-16
ENSMMUG00000052609	5.46084715972343e-20	-0.332398553771523	0.97	0.964	9.78201551721258e-16
BTN2A2	5.96247497604085e-20	0.250076016224525	0.397	0.21	1.0680581424582e-15
RPL7A	6.59625302086421e-20	-0.315656600050105	0.954	0.946	1.18158680362741e-15
ENSMMUG00000060858	6.65211808569695e-20	0.541533563672645	0.761	0.547	1.1915939126909e-15
ENSMMUG00000064684	7.57385127491164e-20	0.343654335138062	0.623	0.387	1.35670397887492e-15
RAD9A	8.50762943391604e-20	0.285676207853116	0.61	0.365	1.52397166049738e-15
DNAH9	9.9823829055283e-20	0.360777431726615	0.724	0.498	1.78814424986728e-15
SCAMP4	1.2488662532899e-19	0.263825304131881	0.596	0.362	2.2370941195182e-15
VMO1	1.44339133030084e-19	0.423417861191681	0.979	0.991	2.5855468899679e-15
PDIA6	1.47668653763965e-19	0.272145677577239	0.586	0.355	2.6451885948739e-15
ENSMMUG00000030448	1.52551415247865e-19	-0.422304053914745	0.088	0.217	2.73265350133501e-15
LGALS3	1.75242415200656e-19	-0.349750959605513	0.879	0.9	3.13911738348936e-15
TINF2	2.07258817080806e-19	-0.499151210835254	0.683	0.687	3.71262719036847e-15
BIRC3	2.34117896815293e-19	0.337924504240049	0.145	0.039	4.19375388565235e-15
ENSMMUG00000040870	2.45164212869147e-19	-0.385233047848159	0.068	0.193	4.39162654512503e-15
ALOX15	2.50490247697255e-19	-0.612158059774246	0.224	0.376	4.48703180700093e-15
RPL23A	2.55298841390844e-19	-0.413677706454386	0.849	0.835	4.57316814583419e-15
RPL9	2.68629351457062e-19	-0.347514185717455	0.932	0.92	4.81195757265035e-15
EIF5B	3.19750105578284e-19	0.252760274188709	0.677	0.438	5.7276836412238e-15
FABP4	4.97184009834999e-19	-0.739514243064692	0.11	0.261	8.90605716817434e-15
ENSMMUG00000061617	5.18438554951027e-19	-0.475817278732805	0.088	0.214	9.28678983483775e-15
YJEFN3	1.30218183967496e-18	0.251462543301736	0.896	0.732	2.33259832940975e-14
CD177	1.56760283802803e-18	0.454213180897722	0.143	0.04	2.8080469637596e-14
ENSMMUG00000041825	1.58709640096469e-18	-0.312099046724989	0.025	0.124	2.84296578304804e-14
TMSB10	2.72312902825874e-18	0.666607837131869	0.727	0.523	4.87794102831988e-14
AKR1C1	3.63995258098221e-18	-0.567502121265282	0.833	0.862	6.52024705831343e-14
GAS8	4.51590565030211e-18	0.35588954402126	0.695	0.483	8.08934179138617e-14
ENSMMUG00000042415	5.00718500195021e-18	1.27900856287806	0.26	0.116	8.96937049399342e-14
TOMM7	7.744058632392e-18	-0.37172755018463	0.931	0.927	1.38719322282038e-13
RPL38	8.53913762284393e-18	-0.386290867842686	0.941	0.928	1.52961572238003e-13
VCP	8.89308435011325e-18	0.25566890934859	0.854	0.643	1.59301819963579e-13
MAMU-A	9.33106393263435e-18	0.690794311548578	0.966	0.898	1.67147348225279e-13
ENSMMUG00000064107	1.11719354506294e-17	-0.257163059668008	0.021	0.114	2.00122879727124e-13
ENSMMUG00000058499	1.24635649182225e-17	-0.572053485243413	0.219	0.34	2.2325983838012e-13
TMEM14B	1.29292651077407e-17	-0.417737573632547	0.879	0.845	2.3160192587496e-13
RPS7	1.64184635420597e-17	-0.290555834574824	0.974	0.973	2.94103937428915e-13
TMEM219	1.73536074636124e-17	-0.585772159082369	0.472	0.53	3.10855170495689e-13
RHOA	1.75480548583674e-17	-0.3994692869768	0.914	0.894	3.14338306677935e-13
ATP5PO	1.88809269778904e-17	0.278133420797713	0.88	0.711	3.3821404495495e-13
FAM3D	2.37167533552295e-17	0.282247882820421	0.237	0.102	4.24838202852226e-13
UBXN4	3.02129423558938e-17	0.263237298007233	0.741	0.507	5.41204436421125e-13
SMIM22	3.1654763312888e-17	-0.399284693053297	0.898	0.925	5.67031775223763e-13
FOS	3.22752274533975e-17	0.537751059561073	0.378	0.218	5.78146149372709e-13
ERBB2	3.93923464979126e-17	0.26720791948514	0.64	0.405	7.05635102817109e-13
DNMT1	4.74527150579972e-17	0.250686636532226	0.289	0.137	8.50020484833903e-13
CNN3	4.99247914987652e-17	-0.571314724674952	0.541	0.598	8.94302790117382e-13
ENSMMUG00000030144	5.58474676991398e-17	-0.3671858141033	0.025	0.117	1.00039568889469e-12
ERGIC3	5.96944087037448e-17	0.271993645363314	0.834	0.646	1.06930594311018e-12
CCT4	6.58362569008174e-17	0.270774970547937	0.766	0.547	1.17932486986434e-12
RPL32	7.8311245028958e-17	-0.327115521834676	0.924	0.909	1.40278933220372e-12
DNAH2	8.05583184426192e-17	0.251449656894801	0.628	0.395	1.44304115826264e-12
CCDC153	8.06191110763481e-17	-0.549867118296822	0.76	0.768	1.44413013671062e-12
DYNLRB2	8.51020326703271e-17	-0.460812954752353	0.869	0.913	1.52443271122357e-12
TTC21A	8.92704233749188e-17	0.272747333673125	0.649	0.416	1.59910109391492e-12
BAIAP2L1	9.7207954702704e-17	0.271925757463539	0.69	0.467	1.74128609258954e-12
ENSMMUG00000062894	9.94986058253475e-17	-0.855395676914653	0.187	0.32	1.78231852614945e-12
MEIG1	1.10207155417643e-16	-0.481781316271864	0.077	0.19	1.97414077499623e-12
ENSMMUG00000018240	1.3060792814581e-16	-0.449142427081653	0.884	0.856	2.33957981687589e-12
RPL3	1.34184677122823e-16	-0.262411091856512	0.967	0.953	2.40365012130112e-12
ENSMMUG00000053080	1.44944198494348e-16	-0.280808072787185	0.026	0.118	2.59638542762926e-12
ALDH3A1	1.77906054859613e-16	-0.325044084152521	0.934	0.97	3.18683116070025e-12
ENSMMUG00000063291	1.79050234139186e-16	-0.667330320529451	0.591	0.625	3.20732684413524e-12
DNAH3	2.10354008088585e-16	0.291942504672275	0.665	0.438	3.76807134689082e-12
NUCB2	2.54913468640949e-16	0.284446016054567	0.881	0.746	4.56626496376532e-12
C4orf48	2.61541064298957e-16	0.357941708592188	0.832	0.766	4.68498508478722e-12
TTC25	2.92158943921603e-16	0.275092036744141	0.697	0.493	5.23344316246768e-12
ECRG4	3.41953274575335e-16	-0.645399040234955	0.651	0.682	6.12540900746797e-12
COX7A2	3.60189901038542e-16	0.350624377765045	0.898	0.821	6.45208169730341e-12
CES1	3.68680695170014e-16	-0.598227612867134	0.656	0.677	6.60417729258046e-12
VEGFB	3.84555394706552e-16	-0.436281196885573	0.09	0.203	6.88854078537847e-12
RPS28	4.1618277327915e-16	-0.307891979527473	0.979	0.967	7.45508201774942e-12
CDC26	4.46983409767411e-16	-0.415627712961281	0.101	0.214	8.00681381916364e-12
CFAP45	5.34937469623411e-16	0.2834274476139	0.823	0.726	9.58233489336417e-12
ENSMMUG00000065175	7.82320807388413e-16	-0.281698569916443	0.027	0.116	1.40137126227486e-11
ENSMMUG00000043556	8.10975413917772e-16	-0.347585362999588	0.037	0.131	1.4527002589509e-11
FMO3	8.88348850920072e-16	-0.44285499559817	0.124	0.249	1.59129929665313e-11
ENSMMUG00000010266	1.00299138592485e-15	0.255320452218105	0.943	0.882	1.79665846960719e-11
ALDH3B1	1.06052405926014e-15	-0.406736705014016	0.817	0.812	1.89971674735269e-11
CCT6A	1.06955894872944e-15	0.27494550894478	0.824	0.629	1.91590094485904e-11
ENSMMUG00000064520	1.08657023689503e-15	-0.374990947233966	0.057	0.159	1.94637326535007e-11
RPS20	1.09088934560531e-15	0.319403072847888	0.932	0.807	1.9541100847828e-11
RPL5	1.1567692698836e-15	-0.310050038038032	0.904	0.87	2.07212079314249e-11
TMA7	1.85971240303654e-15	-0.376503585667602	0.843	0.822	3.33130282755936e-11
ENO1	1.86307856612288e-15	0.371456655405026	0.715	0.489	3.33733263549592e-11
CBR1	2.40177298333436e-15	0.269482009749629	0.912	0.761	4.30229594504684e-11
NFKBIA	2.83875789426852e-15	0.42132426909111	0.428	0.255	5.0850670160032e-11
OXT	3.09162010022874e-15	-0.672919867281992	0.573	0.599	5.53801908553975e-11
TMEM59	3.47022454004571e-15	-0.353159404386493	0.941	0.943	6.21621321858388e-11
PPIB	3.73919766618077e-15	0.305153862221941	0.812	0.615	6.69802477942962e-11
ENSMMUG00000022130	4.42039348006775e-15	-0.318770914226773	0.054	0.153	7.91825084084537e-11
ARPC2	5.43593508917633e-15	-0.580845619410199	0.342	0.421	9.73739052524156e-11
COMMD6	5.76756152549883e-15	-0.437898898839311	0.766	0.738	1.0331432960626e-10
GOLGA5	5.89975256037576e-15	-0.574013151005189	0.325	0.416	1.05682267614011e-10
RPS29	6.49601409989045e-15	-0.297997317570256	0.927	0.929	1.16363100571338e-10
RPL22L1	9.51967124809843e-15	-0.566374442420181	0.616	0.615	1.70525871067187e-10
DLEC1	1.1185852977343e-14	0.276875813525076	0.445	0.267	2.00372184383145e-10
SMCO4	1.65446335921337e-14	-0.577218736870162	0.251	0.35	2.96364021535891e-10
ENSMMUG00000021075	1.89003612025593e-14	-0.450176772406161	0.768	0.732	3.38562170221444e-10
FAAP20	2.54005794946253e-14	-0.302905317543701	0.044	0.134	4.55000580487222e-10
ENSMMUG00000017466	3.61096661935535e-14	-0.303676588745978	0.977	0.983	6.46832450525124e-10
TPT1	3.83980193443952e-14	-0.27799461700389	0.989	0.984	6.8782372051615e-10
ENSMMUG00000065025	4.60096220059002e-14	-0.334327027697957	0.077	0.18	8.2417035899169e-10
NME3	4.82274978071408e-14	-0.520387184068683	0.333	0.425	8.63899168219313e-10
ENSMMUG00000049151	7.11139761743601e-14	-0.353147841721256	0.93	0.898	1.27386465521131e-09
TFF3	7.28738349195611e-14	0.937645665413921	0.523	0.42	1.3053890049141e-09
DUSP23	7.79015818803242e-14	-0.348009396605464	0.085	0.189	1.39545103622225e-09
SSU72	1.01245209003986e-13	-0.512311546315659	0.535	0.561	1.81360542888839e-09
TUBB4A	1.13836860315641e-13	-0.622728893392409	0.371	0.45	2.03915967883407e-09
ENSMMUG00000062026	1.1405679468833e-13	-0.343641098114573	0.081	0.183	2.04309936325205e-09
SERPINF1	1.21465985526203e-13	0.277186374049877	0.241	0.118	2.17582019873087e-09
RPL7	1.27063190062074e-13	-0.351092011619279	0.857	0.797	2.27608292358193e-09
PM20D2	1.35123964696153e-13	-0.657956535095903	0.482	0.515	2.42047557960219e-09
HSD17B11	1.4411870970949e-13	-0.603433311477351	0.532	0.552	2.58159844702609e-09
ENSMMUG00000020200	1.56913104624156e-13	-0.420412952537942	0.153	0.261	2.81078444313251e-09
PRSS23	1.58275886474455e-13	0.277299815306776	0.298	0.159	2.8351959544169e-09
PAIP2	1.65450811440195e-13	-0.481104082462417	0.701	0.697	2.96372038532821e-09
ATP5PB	1.71222847477109e-13	-0.547646259403051	0.522	0.55	3.06711486685745e-09
CCDC78	1.8288110774292e-13	0.287127686484169	0.704	0.516	3.27594928299893e-09
ANAPC11	2.048639028814e-13	-0.488669594815445	0.695	0.672	3.66972709231452e-09
SPAG17	2.31195981404522e-13	0.253896957231065	0.706	0.51	4.14141361489921e-09
PFDN6	2.42819059907636e-13	-0.562752222602751	0.383	0.453	4.34961782012549e-09
YBX1	2.97274248125587e-13	-0.638481805602309	0.329	0.423	5.32507360667365e-09
MED31	3.06918820558488e-13	-0.571014662343377	0.662	0.639	5.4978368326642e-09
UQCRQ	3.09186630147874e-13	-0.352064016444018	0.862	0.836	5.53846010583887e-09
PERP	5.70029063458127e-13	-0.427317521853843	0.732	0.699	1.02109306137254e-08
HSPA8	5.74046487556117e-13	0.268484338932852	0.972	0.949	1.02828947315927e-08
ENSMMUG00000002917	8.14013396515193e-13	-0.293934798303027	0.06	0.149	1.45814219717767e-08
JPT1	8.65877478116968e-13	-0.326554118637258	0.911	0.892	1.55104632655093e-08
CST3	1.27151375930751e-12	0.569918827871506	0.602	0.472	2.27766259704755e-08
ENSMMUG00000058706	1.41520217656943e-12	-0.265012076365621	0.029	0.104	2.53505165888882e-08
COX19	1.45251446140912e-12	-0.477049876942911	0.796	0.754	2.60188915472216e-08
CMTM1	1.55228774944675e-12	-0.362663223220184	0.086	0.181	2.78061304558396e-08
GNG7	1.84071193750313e-12	-0.514672202517313	0.169	0.27	3.29726729364936e-08
CYB5A	1.90725038165484e-12	-0.424055686362762	0.868	0.895	3.41645760865832e-08
DRC3	1.99563263605818e-12	0.260010483213218	0.811	0.749	3.57477674097103e-08
HOPX	2.0372473273443e-12	-0.528659767295305	0.288	0.392	3.64932113747184e-08
RNASE4	2.08346415831432e-12	-0.521564001434884	0.564	0.598	3.73210934678845e-08
SERPINA1	2.1983592825775e-12	0.262505088757274	0.637	0.435	3.93792098288108e-08
ST6GALNAC2	2.47468274057779e-12	-0.450532415724696	0.604	0.623	4.432899193197e-08
ENSMMUG00000063637	2.7967437655715e-12	-0.285028951267802	0.935	0.932	5.00980710726824e-08
BNIP3	3.371888570812e-12	-0.546047795272978	0.465	0.511	6.04006399689553e-08
PLAAT3	3.74499912833055e-12	0.344996627933792	0.894	0.817	6.70841693857851e-08
ANKRD37	4.87447492707055e-12	-0.469506792168253	0.111	0.204	8.73164693686148e-08
IFT27	5.45983752196392e-12	-0.474877579233546	0.694	0.688	9.78020695309397e-08
RPS27L	5.65118644752875e-12	-0.384797020130267	0.87	0.845	1.01229702834582e-07
ENSMMUG00000013491	6.20103079667219e-12	-0.537479482524039	0.553	0.568	1.11079064660789e-07
ENSMMUG00000057993	8.5902955672783e-12	-0.327876562881292	0.034	0.108	1.53877964496656e-07
C10H20orf85	8.87217780674961e-12	-0.432272714126035	0.792	0.824	1.58927321052306e-07
TEX49	9.88737573929581e-12	-0.442985943352578	0.183	0.287	1.77112561618006e-07
ENSMMUG00000056183	1.34477452117729e-11	0.405744710284175	0.444	0.293	2.40889459978488e-07
CYSTM1	1.45203438207924e-11	-0.384899285776979	0.824	0.822	2.60102918861855e-07
ENSMMUG00000053539	2.11791818682206e-11	-0.556613779007089	0.608	0.634	3.79382684805435e-07
SNX3	2.42504284348285e-11	-0.406393141024557	0.858	0.815	4.34397924553084e-07
NPM1	2.42543730815832e-11	-0.325366532920774	0.801	0.756	4.34468585010399e-07
CIBAR2	3.20737211140186e-11	0.269114430396801	0.812	0.765	5.74536566315415e-07
CCDC33	3.99293404759744e-11	-0.514844660023084	0.605	0.61	7.1525427594613e-07
DSTN	4.02718288357984e-11	-0.314707970553685	0.94	0.92	7.21389269935657e-07
CATIP	6.63239100207893e-11	-0.507887338439095	0.553	0.561	1.1880602002024e-06
RPL28	6.66435859471286e-11	0.280255681473788	0.98	0.926	1.19378655507091e-06
MATN2	6.81773704290112e-11	-0.441732694680423	0.782	0.789	1.22126123649488e-06
RGS22	7.11040054714265e-11	-0.447485467396689	0.626	0.607	1.27368605000966e-06
HNRNPH2	7.13825405082907e-11	-0.305442576524729	0.849	0.817	1.27867544812501e-06
PLA1A	7.95772034983896e-11	0.271134858587576	0.112	0.041	1.42546644626665e-06
CCDC103	7.96203995414276e-11	-0.515698774792493	0.615	0.614	1.42624021698559e-06
ENSMMUG00000053817	8.53946695658717e-11	-0.397898984278785	0.815	0.787	1.52967471593346e-06
DAZAP1	9.60779985364593e-11	-0.320596695660534	0.857	0.789	1.7210451877836e-06
SRP9	1.03732315526256e-10	-0.474737466007203	0.677	0.645	1.85815696802183e-06
ENSMMUG00000031944	1.39072737511558e-10	-0.480606244993632	0.196	0.286	2.49120994704453e-06
TBC1D24	1.39359690206884e-10	-0.480474420681305	0.204	0.29	2.49635013067591e-06
ENSMMUG00000060590	1.45418212881396e-10	-1.81490661876237	0.205	0.288	2.60487644734444e-06
C5orf38	1.49045022424396e-10	-0.30621379894482	0.047	0.12	2.6698434866882e-06
ENSMMUG00000040343	1.89730531623026e-10	-0.512802645898755	0.313	0.376	3.39864301296327e-06
MISP3	1.93526541048682e-10	-0.373765600529998	0.118	0.206	3.46664092980504e-06
ZC3H10	1.98144428943916e-10	-0.255117986431794	0.94	0.943	3.54936115567238e-06
TSTD1	1.98360999281045e-10	-0.542204850062399	0.452	0.493	3.55324058012135e-06
ND1	2.8811364474798e-10	-0.989645651797788	0.228	0.324	5.16097971837056e-06
ENSMMUG00000049324	3.03348274090748e-10	-0.413375697032332	0.708	0.678	5.43387763378757e-06
H1-3	3.10898297616201e-10	0.254482731717847	0.116	0.044	5.569121205199e-06
ENSMMUG00000016898	3.52104450408022e-10	-0.431678621314949	0.662	0.639	6.30724702015891e-06
GNB2	4.69028890033502e-10	-0.347621998101319	0.762	0.716	8.40171450717013e-06
ANXA1	5.04293194164739e-10	-0.253961864064224	0.971	0.969	9.03340398707297e-06
CFAP161	5.85816882940566e-10	-0.356224234039475	0.709	0.72	1.04937378241144e-05
C14H11orf58	6.1724726498399e-10	-0.502150077521226	0.441	0.469	1.10567502576582e-05
CLCA1	7.24182168437834e-10	0.435056152790157	0.199	0.104	1.29722751832269e-05
SLC25A43	8.81196965234734e-10	-0.354914715548885	0.788	0.742	1.57848812382498e-05
MAP1LC3B	1.2358005061607e-09	-0.554190555442415	0.466	0.486	2.21368944668567e-05
SYPL1	1.48324036518184e-09	-0.442305084485558	0.603	0.596	2.65692846615023e-05
LSM6	1.93982406827985e-09	-0.450008081708826	0.288	0.354	3.4748068535097e-05
SFT2D1	2.11221502312326e-09	-0.477875431127476	0.236	0.312	3.78361077092069e-05
EIF4B	2.33062500771372e-09	-0.459747161106049	0.467	0.491	4.17484857631758e-05
ENSMMUG00000059961	2.50533123158969e-09	-0.394331411430491	0.22	0.297	4.48779983514662e-05
SUMO1	2.71090014528374e-09	-0.471945427296959	0.562	0.57	4.85603543024677e-05
DYNLL1	2.88463571187378e-09	-0.283885411977023	0.957	0.977	5.1672479506795e-05
RIBC2	2.91736880503962e-09	-0.416894449460991	0.556	0.575	5.22588274046747e-05
ENSMMUG00000060530	2.94398900753166e-09	0.468311696811278	0.152	0.074	5.27356750919147e-05
SDHC	2.94932993424167e-09	-0.569641435032448	0.22	0.294	5.2831347112071e-05
STMP1	3.27869026285795e-09	-0.463237664617466	0.19	0.268	5.87311786785745e-05
SREK1IP1	4.57854984674815e-09	-0.35713355775365	0.144	0.227	8.20155634047997e-05
ENSMMUG00000056722	4.67062342792614e-09	-0.320015113069343	0.091	0.166	8.3664877464441e-05
RAMP1	5.40617343567437e-09	-0.444882014522851	0.702	0.738	9.68407847532349e-05
ENSMMUG00000049154	5.92526491756585e-09	-0.472780096779324	0.066	0.137	0.000106139270468357
C14H11orf88	8.49484595911314e-09	-0.422402506717043	0.791	0.813	0.000152168175665594
MZT2B	9.00340496203413e-09	-0.438218283002817	0.544	0.551	0.000161277993084917
DPRX	9.06075698048159e-09	-0.432445646238956	0.205	0.283	0.000162305339791367
CD36	9.68303835076466e-09	-0.381306277336678	0.052	0.119	0.000173452265977247
AKR1B10	1.01655333658801e-08	-0.694562261800162	0.579	0.591	0.000182095199183011
ENSMMUG00000052195	1.15112265824435e-08	-0.267316722287129	0.051	0.116	0.00020620060177131
ATP6AP2	1.16895109668825e-08	-0.362699700509101	0.707	0.686	0.000209394209949766
PTGES3	1.41063139499047e-08	-0.257451371905746	0.923	0.909	0.000252686401784644
MRPS36	1.71056730379517e-08	-0.468802997206562	0.438	0.463	0.000306413921128829
ENSMMUG00000048973	1.76087961594233e-08	-0.488624761333324	0.596	0.577	0.000315426365603749
C7H15orf65	1.80350497462323e-08	-0.578529449509892	0.231	0.294	0.000323061846104258
PLAC8	2.38468532133497e-08	0.681620273139451	0.668	0.508	0.000427168681610734
DTD1	2.63362361337767e-08	-0.487480800672715	0.502	0.503	0.000471760997864342
IDH1	2.93110302266935e-08	-0.310707034556112	0.821	0.769	0.00052504848445076
GNG5	3.16502185141206e-08	-0.259453534821064	0.875	0.86	0.000566950364243443
DYDC2	4.3549999551685e-08	-0.468830360095049	0.552	0.545	0.000780111141969333
ENSMMUG00000060377	4.46613101377611e-08	0.251181823843985	0.92	0.877	0.000800018048497715
SOX4	4.60105512114575e-08	-0.39643027298603	0.166	0.239	0.000824187003850838
DHRS3	4.71147291959949e-08	-0.455020785991238	0.491	0.507	0.000843966144087856
ALOX5AP	5.77415738148488e-08	-0.331809695800432	0.091	0.169	0.00103432481174539
SLPI	5.9728892872913e-08	0.401164191118395	0.903	0.869	0.00106992365803249
TEKT1	7.13647865230583e-08	-0.286019135072825	0.807	0.835	0.00127835742098754
MACROD1	7.6003077383758e-08	-0.459618283484581	0.286	0.346	0.00136144312517526
UBE2D1	7.61140610184575e-08	-0.351361102807033	0.702	0.672	0.00136343117502363
IFT22	7.871270871502e-08	-0.39898435074751	0.668	0.648	0.00140998075121215
CD52	8.16035751886345e-08	-0.537836924004764	0.098	0.175	0.00146176484235401
VNN1	8.76005835572708e-08	0.379001935698444	0.414	0.3	0.00156918925326139
YWHAH	9.36988315888426e-08	-0.354204662708939	0.686	0.642	0.00167842717025094
AK1	9.74052878505915e-08	-0.575759221048845	0.208	0.282	0.00174482092126764
EIF4A2	1.07848258652048e-07	-0.265758430700253	0.904	0.858	0.00193188585723414
ASAH1	1.22104640402147e-07	-0.461235026844883	0.474	0.495	0.00218726042352367
PGRMC1	1.37851271011164e-07	-0.455878570305247	0.448	0.472	0.00246932981762299
AQP5	1.3831298935953e-07	0.464645247076896	0.134	0.068	0.00247760057839727
PTPRCAP	1.50866676767001e-07	0.331201206660403	0.146	0.076	0.00270247478092729
HSPB11	1.64821294853669e-07	-0.606074505248788	0.549	0.526	0.00295244385471377
GPNMB	1.750532923372e-07	-0.451108596300643	0.091	0.166	0.00313572962563626
ENSMMUG00000055748	1.89646101484199e-07	-0.329061935100585	0.146	0.216	0.00339713061588645
IFT20	1.90379924229755e-07	-0.449691843753299	0.311	0.36	0.0034102755827276
VSIR	2.24431266709591e-07	-0.418929959557989	0.563	0.55	0.00402023728056891
CRIP1	2.49842057280851e-07	-0.259594201234253	0.982	0.984	0.00447542077207188
SCAND1	2.60655418630416e-07	-0.383191189275293	0.815	0.754	0.00466912051392665
TMED2	3.23719295094699e-07	-0.353440634481243	0.655	0.614	0.00579878373303134
TOMM20	3.36102709767247e-07	-0.312767231817988	0.758	0.722	0.00602060784006069
KIF22	3.39044150990664e-07	-0.414749020405458	0.187	0.253	0.00607329787669577
ENSMMUG00000019371	3.67117127458896e-07	-0.335323096319332	0.147	0.221	0.0065761691041712
SMIM19	5.70629394072588e-07	-0.411843595655081	0.616	0.587	0.0102216843360223
MLF1	5.73499561085669e-07	-0.281441905424308	0.821	0.828	0.0102730976377276
ENSMMUG00000010630	6.61351635594295e-07	-0.273394025654365	0.106	0.17	0.0118467918484006
LDHA	7.69431188356166e-07	0.344947050413112	0.246	0.16	0.013782820877024
C20H16orf89	7.99999256007039e-07	0.610323530025423	0.142	0.078	0.0143303866728541
PACRG	8.90772237848666e-07	-0.591387172097072	0.348	0.371	0.0159564030965832
LKAAEAR1	1.10426618583967e-06	-0.542847055359418	0.649	0.611	0.0197807201869461
NDRG2	1.13669567871883e-06	-0.353264290699837	0.495	0.507	0.0203616296928903
SFXN3	1.15309210760797e-06	-0.314247285379988	0.163	0.228	0.0206553389235817
EFCAB10	1.18040209552638e-06	-0.317160330865395	0.739	0.755	0.0211445427371641
YWHAZ	1.2661310349633e-06	-0.257541805352134	0.884	0.814	0.0226802052292975
CHST9	1.80191666274938e-06	-0.407771903848667	0.312	0.356	0.0322777331798296
ENSMMUG00000022127	2.13084745655411e-06	-0.402580782935636	0.855	0.836	0.0381698704892537
NDUFB3	2.50355938577499e-06	-0.360272515947996	0.664	0.622	0.0448462592773874
FAM174A	2.57096493105119e-06	-0.37174319432562	0.613	0.603	0.0460536948099199
SSBP3	2.61945962833987e-06	-0.370281608430789	0.576	0.552	0.0469223803224521
CAT	2.61972710400523e-06	-0.346938610760913	0.71	0.648	0.0469271716140456
IFI27L2	2.76607859475318e-06	-0.279752189455254	0.913	0.889	0.0495487658678137
ENSMMUG00000004441	2.90647149214194e-06	-0.267445053318278	0.995	0.991	0.0520636238387386
CLN6	2.9219175884712e-06	-0.448086429583327	0.582	0.558	0.0523403097622846
AGR3	2.9887699468427e-06	-0.33449545328571	0.897	0.922	0.0535378360577932
ENSMMUG00000060167	3.11605665029108e-06	-0.269069865534198	0.081	0.138	0.055817922776664
CTXN1	3.67497387603781e-06	-0.343202608576627	0.702	0.679	0.0658298070414654
RARRES1	4.0087710125133e-06	0.515093957516734	0.198	0.124	0.0718091151471507
SCGB1A1	4.22298802031334e-06	0.893824201580158	0.527	0.39	0.0756463844078729
SNRPD1	6.64357296916311e-06	-0.434453047053916	0.324	0.357	0.119006322596619
ENSMMUG00000053146	6.73454783956646e-06	-0.277286626468268	0.828	0.796	0.120635955450154
FBP2	6.82294856148347e-06	-0.508358375727461	0.364	0.383	0.122219477581853
CEACAM5	7.44486886727295e-06	0.281193750356107	0.214	0.139	0.13335993601946
AKAP14	7.47246169484111e-06	-0.444295834262484	0.656	0.655	0.133854206339689
AKR1C2	9.33440661841546e-06	-0.52519147017359	0.078	0.13	0.167207225755676
PPP1CB	1.06007538746422e-05	-0.382489261127764	0.681	0.624	0.189891304156466
MPC2	1.18207923567554e-05	-0.400538190914167	0.299	0.343	0.21174585348656
DCDC2B	1.29630270503298e-05	-0.278994178867211	0.097	0.15	0.232206703552558
ACO1	1.41884011579805e-05	-0.273764514875855	0.141	0.197	0.254156829942904
ENSMMUG00000057196	1.87412324794176e-05	0.823160037503885	0.101	0.054	0.335711697403807
MRC1	2.0774249206264e-05	-0.262078575648851	0.094	0.154	0.372129126031808
S100A9	2.4353785549616e-05	0.278010824526044	0.107	0.058	0.436249360550271
GGH	2.45572552018692e-05	-0.421956831491073	0.283	0.316	0.439894112431083
C13H2orf73	2.6486746412443e-05	-0.422439602015218	0.207	0.253	0.474457088486092
CACNA2D3	2.82489780555416e-05	-0.274964221369676	0.081	0.13	0.506023943908917
ENSMMUG00000062792	3.07361674778444e-05	-0.328988581773817	0.754	0.699	0.550576968030626
CSDE1	3.11251674577951e-05	-0.320326780396382	0.724	0.634	0.557545124671483
ATP5F1B	3.64444483114268e-05	-0.286659006207787	0.739	0.677	0.652829402602589
DNAJC25	4.9789444047897e-05	-0.369365479794671	0.584	0.545	0.891878311229978
ZFYVE21	5.30295553211471e-05	-0.3506320056526	0.225	0.27	0.949918424467707
ARF4	5.42935873466888e-05	-0.355854128102581	0.674	0.618	0.972561030141236
SPSB2	5.82234985062375e-05	-0.431065151244462	0.239	0.277	1
BRI3	6.2405695473125e-05	-0.337808656742987	0.538	0.512	1
ADIPOR1	6.49169223308367e-05	-0.407021942723452	0.451	0.444	1
RBIS	7.17659231241714e-05	-0.393599472843924	0.549	0.52	1
PSAP	7.30544607142852e-05	-0.291782194124768	0.86	0.78	1
HIGD2A	8.0280306626653e-05	-0.354308865253184	0.65	0.61	1
DAD1	8.08181095206959e-05	-0.349141700995073	0.721	0.677	1
SOD1	0.000104347908665716	-0.257058731940037	0.91	0.876	1
DNAH12	0.000110541215428541	-0.368241123581559	0.355	0.372	1
COL20A1	0.000111400977526769	-0.315428808247203	0.164	0.209	1
SEC14L3	0.000125605857943126	-0.263115983058729	0.71	0.708	1
UGT2A1	0.000158446620537645	-0.474078874284307	0.276	0.306	1
SVBP	0.000194081811067432	-0.271833967638543	0.17	0.217	1
SNRPN	0.000212955882312686	-0.360221030458938	0.317	0.343	1
LDHB	0.000219789643625437	-0.357007353424491	0.364	0.382	1
YPEL3	0.000246383192362407	-0.355706530008432	0.462	0.464	1
TGIF1	0.000273485358040183	-0.361230713476071	0.503	0.477	1
RAB7A	0.00027722740091869	-0.317721104898336	0.607	0.563	1
CLIC1	0.00029779927238616	-0.255635156464132	0.893	0.884	1
FRG1	0.000321279807561995	-0.29412158182525	0.144	0.187	1
RAB25	0.000328930703611626	-0.396782689601043	0.326	0.344	1
SELENOM	0.000335058538964558	-0.428403271281441	0.542	0.514	1
GABARAPL1	0.00036350400808396	-0.343659774431314	0.27	0.303	1
RNF167	0.000408255965637465	-0.328461518515838	0.481	0.467	1
CMBL	0.00041012211064438	-0.27179303885242	0.715	0.66	1
TIMM10	0.000443863754876126	-0.255828876455253	0.133	0.176	1
ENSMMUG00000006965	0.00049492262535201	-0.262917043738855	0.658	0.603	1
LRRC46	0.00049996051972974	-0.274252667996063	0.741	0.718	1
ENSMMUG00000060382	0.000506144971930148	-0.347813231602393	0.196	0.232	1
TSPAN12	0.000555531651229635	-0.276398661594702	0.702	0.62	1
STMND1	0.000564084004571414	-0.37960703421896	0.373	0.378	1
SLAIN2	0.000708375107000379	-0.315518467932836	0.698	0.654	1
CD44	0.000758504896320471	-0.365939880720764	0.317	0.346	1
DBNDD2	0.000816898540255826	-0.331202046914927	0.341	0.356	1
KLHDC9	0.000832814875564383	-0.385759347406168	0.532	0.499	1
ENSMMUG00000045425	0.000845353572702394	-0.296699487602185	0.268	0.296	1
G0S2	0.00085679514488438	-0.294829316133362	0.109	0.151	1
UNC119B	0.000896126589364686	-0.29721791982656	0.633	0.584	1
CYP2A26	0.000969948809452462	-0.531755395763528	0.346	0.235	1
NENF	0.000990811526474008	-0.250145835748869	0.132	0.171	1
MT2A	0.00105590470130164	-0.427603490102011	0.839	0.687	1
CORO1A	0.00108035928636141	0.346072278910612	0.105	0.068	1
ANG	0.00108442257269288	-0.365389442001937	0.498	0.486	1
SMIM14	0.00110246746065063	-0.299842804809633	0.521	0.5	1
NUCKS1	0.0011167360639353	-0.288393994435042	0.65	0.588	1
LHB	0.00132946066218142	-0.283924833145174	0.72	0.48	1
ENSMMUG00000039864	0.00135590932963085	-0.417567303416703	0.49	0.469	1
BRK1	0.00137333649857301	-0.276412698922941	0.606	0.566	1
LRRC6	0.0014990586915027	-0.313432053150343	0.472	0.456	1
VAMP8	0.00160871940242729	-0.264744869023214	0.742	0.666	1
GOLPH3	0.00162343159155113	-0.295867299643813	0.538	0.499	1
RAB11B	0.00172353267391654	-0.314108020455947	0.581	0.535	1
LPCAT4	0.00186011380567858	-0.316656254952484	0.635	0.574	1
BTBD16	0.00197829314735588	-0.380435489660588	0.248	0.267	1
COMT	0.00240790089396734	-0.308227866000879	0.712	0.634	1
ENSMMUG00000015946	0.00260499558994404	-0.278724648499313	0.384	0.381	1
ENSMMUG00000049684	0.00262485445665584	-0.323401743826665	0.235	0.259	1
IFI30	0.00305019107994675	0.26905445853399	0.596	0.479	1
ENSMMUG00000021246	0.00332018642610773	-0.257275653862862	0.6	0.553	1
NWD1	0.00336604709356481	-0.330643400913183	0.632	0.553	1
ENSMMUG00000053045	0.00338627160655641	-0.326546178239924	0.459	0.441	1
GTF2A2	0.00347072399261712	-0.293430138780253	0.342	0.349	1
MTURN	0.00417508037286659	-0.34449403169856	0.324	0.328	1
TUBB	0.00467853095404138	0.315898691131889	0.472	0.378	1
APOC2	0.00485863419664736	0.263691525616527	0.096	0.137	1
GPX2	0.00486891643329748	-0.397966163890157	0.206	0.232	1
TRAM1	0.0050211210882832	-0.278916163124752	0.607	0.547	1
CD74	0.00506559695695459	0.524854915487686	0.946	0.96	1
RGS19	0.00512210186073425	-0.40799374593491	0.502	0.47	1
ANAPC16	0.00519317490474703	-0.312059034428913	0.41	0.399	1
LAPTM4A	0.00565962494232749	-0.312647376555898	0.729	0.656	1
HOMER2	0.00570224938138233	-0.299032039408554	0.211	0.235	1
ARRB2	0.00572102146757387	-0.289159212987348	0.385	0.38	1
SF3B6	0.00607808817383328	-0.306348533658735	0.652	0.58	1
ETFRF1	0.0062002629309028	-0.320383285762334	0.227	0.249	1
SAT2	0.00625486091490405	-0.298889948469196	0.467	0.444	1
TUBB2B	0.00637146766394468	-0.481521582571142	0.314	0.322	1
CHCHD7	0.00641561426536344	-0.290504173770964	0.216	0.241	1
NDUFB10	0.0064362132153829	-0.278248083933566	0.755	0.674	1
DYNLRB1	0.00657760674197614	-0.385978223159537	0.767	0.687	1
HACD3	0.00659684423376511	-0.33586548718071	0.489	0.455	1
ENSMMUG00000049460	0.00700417272583773	-0.276075189661332	0.205	0.228	1
RSL24D1	0.00718417136757976	-0.338521513059898	0.414	0.402	1
RAB1A	0.00762630204457823	-0.2739720098092	0.553	0.514	1
LRRC26	0.0076354300636897	-0.287185936414967	0.2	0.228	1
ENSMMUG00000055627	0.00775368689653558	-0.282204877482481	0.246	0.267	1
C9orf16	0.00826331058035119	-0.398143282532583	0.326	0.322	1
SNAP23	0.00831404226175416	-0.277068938866584	0.474	0.447	1
ENSMMUG00000041182	0.00845033922932755	-0.394421228939202	0.191	0.214	1
CYCS	0.00904398266612265	-0.303317149184816	0.458	0.429	1
NIPSNAP2	0.00997369604980748	-0.316536524543187	0.459	0.428	1
ENSMMUG00000061125	0.0100094046784258	-0.329999593979126	0.829	0.57	1
SLURP2	0.0116835637077831	-0.317772965394325	0.4	0.385	1
METRN	0.0120123093133112	-0.285816886738936	0.618	0.568	1
ENSMMUG00000057747	0.0121324253060706	-0.303540824227945	0.247	0.262	1
TMEM14A	0.0124556017976889	-0.355683408266229	0.54	0.508	1
PGAM4	0.012462452725	-0.320988526113802	0.33	0.326	1
NOP10	0.012886289274285	-0.337741603873842	0.43	0.409	1
MRPS34	0.01322109228564	-0.3259798812407	0.238	0.253	1
CMTM7	0.0152019264468469	-0.251096339663664	0.164	0.188	1
SPATA33	0.0159337631800705	-0.325739835638748	0.489	0.457	1
CEBPZOS	0.0160187954217334	-0.352329262371497	0.37	0.359	1
ENSMMUG00000031426	0.0177733271843535	-0.328520957501516	0.36	0.347	1
CAPSL	0.0186219970093461	-0.299988740668706	0.698	0.686	1
HNRNPAB	0.018727245797976	-0.277908968482507	0.575	0.51	1
TMEM230	0.0193348885360002	-0.270986427146457	0.402	0.39	1
SLC9A3R1	0.0202003358537294	-0.265488858305047	0.59	0.525	1
TMEM50B	0.0211112601049035	-0.317683021870408	0.484	0.451	1
SDHD	0.0215325305519824	-0.285941075270266	0.195	0.216	1
CFAP126	0.0216140588712172	-0.411089550971222	0.739	0.681	1
ACAA2	0.0235254674924508	-0.298822861708906	0.345	0.338	1
EIF3E	0.0243599389494197	-0.279642404387503	0.539	0.486	1
NDUFAF8	0.0294147758919076	-0.3157593575039	0.531	0.483	1
DNAI2	0.0334263645558993	-0.268096453717047	0.493	0.454	1
PLP2	0.0351493724791017	-0.363020812574577	0.384	0.361	1
FAM104B	0.036330607523841	-0.312405630393627	0.449	0.412	1
UBE2A	0.0394503836945066	-0.274240938437241	0.423	0.398	1
DDX3X	0.0397238876922572	-0.351966741867444	0.602	0.51	1
FDFT1	0.0410209734455892	-0.264083333192483	0.496	0.449	1
LIPA	0.0513378375369268	-0.277240832054761	0.135	0.155	1
VPS25	0.0537405330285498	-0.305070680086426	0.356	0.341	1
TMEM19	0.0547631523360332	-0.283156437455673	0.368	0.351	1
RIBC1	0.055693549224856	-0.262744236922504	0.539	0.479	1
EIF1AX	0.0577353868643622	-0.279439892249761	0.536	0.471	1
PLEKHB2	0.0663954559455877	-0.263578493543501	0.485	0.432	1
TTLL10	0.0681499518993804	-0.262667796134118	0.423	0.413	1
EIF4E3	0.0706418874403423	-0.264480913475749	0.234	0.241	1
MS4A8	0.0718918137990351	-0.252921851150131	0.602	0.582	1
AGR2	0.0727401400388249	0.392205732135977	0.785	0.734	1
FGGY	0.0729120306431683	-0.315197917658141	0.413	0.382	1
CCL2	0.0732186498856159	-0.448859153197657	0.126	0.147	1
MAMU-DRB1	0.0793736046480183	0.443109701910415	0.772	0.702	1
PSENEN	0.0812995322689262	-0.304475358119825	0.846	0.773	1
RTN3	0.0817242835009074	-0.254068140020447	0.564	0.495	1
PDLIM3	0.0851355033148048	-0.262776197160252	0.319	0.312	1
ENSMMUG00000013088	0.0895613010484723	-0.264831195352315	0.27	0.274	1
SH3BGRL	0.106131277935168	-0.260857712700081	0.493	0.441	1
EIF1B	0.113465025609643	-0.32022275525377	0.485	0.431	1
KDELR3	0.121827588658646	-0.307631485592451	0.323	0.305	1
CRACR2B	0.130643463057437	-0.267470543814999	0.412	0.378	1
SRSF9	0.13327664015768	-0.325808160883649	0.344	0.319	1
ARL13B	0.139370839094493	-0.350318218926914	0.368	0.336	1
C4orf47	0.158361519445297	-0.272591478255315	0.177	0.182	1
CDK2AP2	0.160441113942746	-0.257676892795573	0.373	0.35	1
EIF4H	0.160707152660457	-0.252210249624243	0.64	0.545	1
RNF5	0.166014403064964	-0.258826628287585	0.408	0.375	1
SRGN	0.177852371820553	0.338124138774542	0.153	0.182	1
C10H20orf24	0.1938613281832	-0.257861457728998	0.36	0.331	1
PNPLA2	0.197857186358228	-0.273763540838917	0.411	0.373	1
C4H6orf52	0.201242747049696	-0.33158506798444	0.395	0.359	1
ECI2	0.222289394786361	-0.283051528301238	0.462	0.403	1
MGST1	0.227062415005727	-0.275734970290663	0.326	0.31	1
GSTA1	0.248354088122739	-0.258753070064791	0.929	0.935	1
PUDP	0.256253897260995	-0.251142446160323	0.262	0.25	1
PKIG	0.273621869649198	-0.295075758831479	0.171	0.172	1
HAGH	0.274656311514456	-0.268218369147549	0.517	0.444	1
ENSMMUG00000060474	0.279043882179264	-0.256222085439158	0.313	0.294	1
MT1X	0.294697992658141	-0.438938513097226	0.314	0.269	1
CYP4B1	0.301503341373026	-0.267764388145698	0.663	0.586	1
OSTF1	0.303438501297872	-0.256723716205617	0.466	0.415	1
FAM229B	0.306446676003258	-0.279108902067727	0.268	0.252	1
TMEM176B	0.335424418702337	-0.29895424043453	0.376	0.34	1
SPG21	0.361906135552526	-0.257782600803748	0.428	0.378	1
LENG1	0.397739843559695	-0.310012868585428	0.651	0.545	1
FLYWCH2	0.422796821560671	-0.262504961076052	0.424	0.371	1
SLC22A16	0.428607478231871	-0.276574963314356	0.456	0.399	1
TM9SF3	0.434715178509699	-0.262809910028694	0.401	0.329	1
KRT10	0.455513679346969	-0.295056842916292	0.422	0.369	1
UFM1	0.464922347330746	-0.268137413737972	0.325	0.296	1
RNASEH2C	0.470397466106382	-0.255143727325568	0.439	0.378	1
C14H11orf52	0.509934887597369	-0.257094495666002	0.525	0.45	1
ENSMMUG00000060728	0.511039482733722	-0.261386222671135	0.388	0.343	1
GPR160	0.528238534357284	-0.275464721883914	0.356	0.321	1
NSMCE1	0.559313488818742	-0.262284448811911	0.571	0.479	1
SNRPB2	0.574393712943121	-0.291058843737522	0.524	0.432	1
MT1E	0.670094647554757	-0.577511842657483	0.924	0.9	1
PIP	0.677850586464301	-0.376661505904171	0.218	0.2	1
CLTB	0.680029043940531	-0.280205276697833	0.454	0.381	1
ENSMMUG00000052792	0.868777530185886	-0.259346288103707	0.553	0.451	1
RBPMS	0.876841448995955	-0.255303563878923	0.357	0.31	1
C1QB	0.906341738336567	0.711695251270821	0.13	0.133	1
SELENOF	0.945160250867409	-0.380006416391152	0.342	0.284	1
SCG3	0.961023739043025	-0.25087488090282	0.233	0.207	1
ARPC5L	0.991833272985944	-0.274446689965456	0.388	0.33	1
