# Supplementary material for: mRNA-1273 vaccination protects against SARS-CoV-2–elicited lung inflammation in nonhuman primates
Source: JCI Insight. 2022 Jul 8;7(13):e160039. doi: 10.1172/jci.insight.160039 (PMC9310526; doi:10.1172/jci.insight.160039)
Supplement: Supplemental data set 2 [file jciinsight-7-160039-s123.zip › group_DEG/day2_meyloid_markers_pre_ref.csv]

	p_val	avg_log2FC	pct.1	pct.2	p_val_adj
ENSMMUG00000062648	0	-1.18554998771997	0.317	0.756	0
KMO	0	0.436992196338797	0.355	0.065	0
ENSMMUG00000031260	0	-0.661227454649498	0.059	0.417	0
MPZL1	0	0.718086920789643	0.644	0.224	0
MPC2	0	-0.802477924260323	0.702	0.89	0
CACYBP	0	0.571889918366392	0.832	0.573	0
ENSMMUG00000063647	0	-0.398360397898778	0.02	0.251	0
ENSMMUG00000016234	0	-0.372176543347155	0.031	0.24	0
NIBAN1	0	1.16265232208314	0.744	0.138	0
ENSMMUG00000056654	0	-1.56661417480034	0.284	0.835	0
CHI3L1	0	-0.715722920461043	0.511	0.737	0
SRGAP2	0	0.480398076381877	0.454	0.112	0
CD46	0	-0.697917645110634	0.455	0.681	0
ATF3	0	0.68252594078564	0.624	0.268	0
ENSMMUG00000041825	0	-0.342775514637665	0.039	0.227	0
CNIH4	0	0.613997200015793	0.869	0.624	0
SLAMF9	0	-0.738173245948537	0.379	0.654	0
DUSP23	0	-0.717720700810924	0.096	0.476	0
IFI16	0	1.40714806947378	0.984	0.836	0
CCT3	0	0.586363971948459	0.829	0.53	0
ADAR	0	0.501915587151438	0.753	0.449	0
ENSMMUG00000018240	0	-0.861540060713947	0.987	0.997	0
S100A2	0	-0.918224561340893	0.225	0.593	0
ENSMMUG00000050804	0	-0.510635711427768	0.049	0.34	0
ENSMMUG00000004441	0	0.48171531058983	0.996	0.998	0
S100A10	0	0.651976526359485	0.977	0.963	0
PSMD4	0	0.473846249642958	0.739	0.432	0
PRPF3	0	0.394587364118782	0.47	0.155	0
PLEKHO1	0	0.672362517585804	0.527	0.219	0
RBM8A	0	0.581873714159301	0.769	0.43	0
CSDE1	0	-0.609607743353451	0.755	0.866	0
MOV10	0	0.587126278012856	0.439	0.053	0
SARS1	0	0.673099716268765	0.666	0.307	0
ENSMMUG00000028695	0	-1.92513509246042	0.168	0.558	0
RPL5	0	-0.517660256031753	0.973	0.994	0
ENSMMUG00000029649	0	-0.493797059672347	0.033	0.317	0
GBP7	0	0.84772496206934	0.578	0.166	0
GBP3	0	3.18413789586795	0.958	0.282	0
IFI44	0	1.50671148225069	0.864	0.176	0
IFI44L	0	1.30972879389036	0.8	0.072	0
ENSMMUG00000020200	0	-0.558657522619297	0.157	0.419	0
ENSMMUG00000052202	0	-0.950382999201106	0.101	0.587	0
ENSMMUG00000047290	0	-0.479417810540961	0.069	0.333	0
CDKN2C	0	-0.451563168391576	0.042	0.259	0
AKR1A1	0	0.803810450764039	0.905	0.735	0
PRDX1	0	0.719076791189562	0.97	0.976	0
RPS8	0	-0.479840360155906	0.998	0.999	0
YBX1	0	-0.845160091813653	0.851	0.934	0
ENSMMUG00000051893	0	-0.705123319295353	0.452	0.645	0
PABPC4	0	-0.616933396576148	0.288	0.53	0
PSMB2	0	0.560972429373348	0.728	0.391	0
AK2	0	0.542762664746481	0.705	0.349	0
RNF19B	0	0.394765715438065	0.391	0.119	0
LCK	0	-2.30705434108077	0.362	0.962	0
SDC3	0	1.06064460292663	0.528	0.025	0
IFI6	0	4.00178421647967	0.999	0.695	0
NUDC	0	0.599705393418444	0.81	0.514	0
CD52	0	-1.48808880018025	0.751	0.968	0
TMEM50A	0	0.604693180729053	0.863	0.646	0
C1QB	0	1.72156520796611	0.718	0.64	0
C1QC	0	1.73120125780413	0.753	0.525	0
ENSMMUG00000053735	0	-1.53267964645037	0.347	0.869	0
ARHGEF10L	0	0.50768246406757	0.555	0.226	0
FBXO6	0	1.04741920320571	0.787	0.298	0
ENO1	0	0.836919527871318	0.979	0.905	0
RPL22	0	-0.536711188867333	0.985	0.998	0
FAAP20	0	-0.35133000440544	0.027	0.238	0
SSU72	0	-0.607222489593769	0.449	0.646	0
ISG15	0	4.98587767295655	0.989	0.063	0
RPL35A	0	-0.627929287962647	0.994	0.998	0
TNK2	0	0.525989841643799	0.466	0.121	0
NRROS	0	0.402839147968231	0.487	0.187	0
ENSMMUG00000023553	0	-0.839767720167213	0.337	0.657	0
RTP4	0	0.283469311818162	0.278	0.048	0
EIF4A2	0	-0.737324459987918	0.809	0.913	0
TGFBR2	0	-0.637441183928549	0.655	0.789	0
RPL15	0	-0.661869829404782	0.969	0.993	0
ENSMMUG00000052747	0	-1.3301511614077	0.678	0.933	0
MRAS	0	0.456454506341093	0.487	0.159	0
PLSCR1	0	0.992994785475445	0.813	0.452	0
COX7A2L	0	-0.47801064367909	0.039	0.3	0
SERP1	0	-1.26807804104261	0.164	0.733	0
RPL22L1	0	-1.21737615699051	0.636	0.902	0
TNFSF10	0	1.36586623991232	0.345	0.016	0
MYD88	0	0.469895183998643	0.545	0.207	0
ENSMMUG00000063637	0	-0.447746979672909	0.996	0.999	0
EXOSC7	0	0.40029919191541	0.535	0.213	0
CCR1	0	0.502969000904895	0.444	0.152	0
TREX1	0	0.793979799129415	0.66	0.176	0
SHISA5	0	1.07856409360627	0.937	0.686	0
UQCRC1	0	0.600288747490875	0.816	0.492	0
GPX1	0	-2.26147496395759	0.755	0.982	0
ENSMMUG00000009425	0	-1.77647831346994	0.939	0.995	0
ENSMMUG00000031947	0	-1.43458926271207	0.604	0.909	0
ENSMMUG00000031981	0	-1.42251413842023	0.242	0.799	0
BRK1	0	-0.457250847101895	0.855	0.943	0
RPL32	0	-0.542387782262966	0.998	0.999	0
SLC6A6	0	-0.601932932698203	0.737	0.833	0
ENSMMUG00000047632	0	-2.39463622728275	0.548	0.977	0
ENSMMUG00000020716	0	-0.314113692202477	0.036	0.216	0
OSBPL11	0	-0.635170222838388	0.524	0.691	0
PARP14	0	1.00649090353869	0.752	0.237	0
DTX3L	0	0.704384105400061	0.686	0.281	0
PARP9	0	0.589599887525188	0.547	0.115	0
CD86	0	0.854523225002354	0.533	0.241	0
PLA1A	0	0.473239747327992	0.406	0.103	0
ATG3	0	0.52538097219261	0.777	0.493	0
ENSMMUG00000032091	0	-0.336408876764838	0.023	0.206	0
PROS1	0	-0.768213617354852	0.497	0.743	0
LRPAP1	0	0.526168363331507	0.81	0.639	0
S100P	0	0.818825202636716	0.461	0.099	0
ENSMMUG00000059742	0	-0.449016407484829	0.046	0.292	0
CD38	0	1.04258598180726	0.293	0.009	0
LAP3	0	1.913719911501	0.966	0.583	0
RPL9	0	-0.763143950630885	0.981	0.996	0
PLAC8	0	2.02696174109638	0.986	0.883	0
CCNI	0	-1.01920622473836	0.718	0.929	0
CXCL10	0	2.92443445891011	0.577	0.02	0
STAP1	0	0.74638395713513	0.667	0.281	0
HERC6	0	0.687704285879154	0.518	0.05	0
HERC5	0	2.06746437418254	0.915	0.108	0
ENSMMUG00000009066	0	-1.61978041540775	0.204	0.841	0
ENSMMUG00000052609	0	-0.639487921917674	0.996	0.998	0
ENSMMUG00000030153	0	-0.339339354684793	0.032	0.22	0
LSM6	0	-1.02802529387515	0.564	0.796	0
RPS3A	0	-0.746765957147374	0.991	0.999	0
ENSMMUG00000064692	0	-1.14872295317206	0.913	0.984	0
ENSMMUG00000064107	0	-0.38852315561731	0.018	0.25	0
DDX60	0	0.798501901402682	0.599	0.09	0
DDX60L	0	0.82913645118362	0.668	0.234	0
ENSMMUG00000022769	0	0.524837075847479	0.712	0.398	0
MX1	0	3.86016485603273	0.992	0.243	0
MX2	0	2.96448658794898	0.967	0.057	0
ENSMMUG00000006075	0	-1.07965682855193	0.15	0.573	0
CBR1	0	0.685505468894916	0.655	0.267	0
ENSMMUG00000056354	0	-1.14385672189382	0.508	0.826	0
ENSMMUG00000030448	0	-0.724994227040953	0.165	0.506	0
ENSMMUG00000009632	0	-1.03357276898567	0.121	0.609	0
ACTB	0	0.617006953269401	1	0.999	0
PVRIG	0	0.851511774219423	0.806	0.441	0
BUD23	0	0.456101140833725	0.692	0.383	0
NCF1	0	1.20721891943962	0.879	0.647	0
CHCHD2	0	0.403142163798893	0.97	0.95	0
PSMA2	0	0.964776580625836	0.922	0.693	0
NT5C3A	0	0.661935523225158	0.733	0.37	0
HNRNPA2B1	0	0.580308184094946	0.979	0.927	0
TOMM7	0	-0.549772243738453	0.883	0.954	0
ENSMMUG00000008632	0	-1.23181309723758	0.313	0.756	0
SAMD9L	0	1.14990100170005	0.81	0.234	0
SAMD9	0	0.467454019064892	0.371	0.048	0
CD36	0	-1.458466996448	0.567	0.906	0
PSMC2	0	0.461746851365135	0.59	0.246	0
ATP6V1FNB	0	-0.88285432627534	0.853	0.944	0
IRF5	0	0.561349505803106	0.729	0.383	0
TMEM140	0	0.495399053165374	0.445	0.11	0
ENSMMUG00000006854	0	-1.69200556591012	0.107	0.813	0
CUL1	0	0.517808031915472	0.521	0.219	0
ENSMMUG00000032580	0	-0.955823297090185	0.477	0.801	0
GIMAP7	0	0.460067934733875	0.278	0.038	0
GIMAP4	0	1.61840605958132	0.855	0.294	0
GIMAP6	0	0.55391392468086	0.463	0.14	0
ENSMMUG00000049295	0	0.617948833672291	0.29	0.047	0
NUB1	0	0.890637480658882	0.677	0.229	0
ENSMMUG00000019832	0	-0.381809569252675	0.051	0.257	0
ENSMMUG00000016086	0	-0.457468794141289	0.084	0.319	0
SUB1	0	0.574822032359531	0.898	0.689	0
ENSMMUG00000062350	0	-0.451758232334578	0.999	0.999	0
BTF3	0	-0.760840984431849	0.92	0.979	0
NSA2	0	-0.599105681903092	0.78	0.878	0
ENSMMUG00000029973	0	-0.42668339874777	0.07	0.287	0
RPS23	0	-0.500722650837992	1	1	0
ENSMMUG00000003130	0	0.551594298563903	0.613	0.247	0
IRF1	0	1.33759610470726	0.69	0.161	0
HARS1	0	0.377164194028687	0.346	0.089	0
CD74	0	0.805427636847467	0.997	0.996	0
ANXA6	0	0.53388318686536	0.745	0.485	0
ATOX1	0	0.915183121632228	0.988	0.948	0
CPEB4	0	-0.629865603373568	0.416	0.621	0
LMAN2	0	0.473058333674859	0.865	0.657	0
PSMB1	0	0.546801643705612	0.863	0.612	0
SOD2	0	1.51922164900029	0.84	0.616	0
ENSMMUG00000001200	0	-2.19432606073601	0.45	0.964	0
DSE	0	2.1638036430262	0.46	0.054	0
NCOA7	0	0.756369623422407	0.638	0.204	0
ENSMMUG00000044284	0	-0.962554528442373	0.542	0.79	0
TNFAIP3	0	0.589953237378315	0.451	0.167	0
STX11	0	0.546633820615409	0.649	0.337	0
DYNLT1	0	1.17475808270502	0.899	0.529	0
EZR	0	0.540286287882553	0.727	0.434	0
EEF1A1	0	-1.68779607362304	0.998	1	0
CGAS	0	0.887498848256705	0.643	0.112	0
SLC29A1	0	0.547430144017328	0.993	0.989	0
RAB44	0	0.854096442580081	0.553	0.092	0
ETV7	0	0.314859182654259	0.227	0.005	0
RPL10A	0	-0.382254977586598	0.973	0.996	0
ENSMMUG00000029987	0	-2.3825415309438	0.192	0.949	0
ENSMMUG00000019505	0	-2.73899448085312	0.527	0.98	0
RPS18	0	-2.34316512673434	0.966	0.999	0
PSMB9	0	1.99386109474373	0.968	0.541	0
PSMB8	0	1.85216156057524	0.978	0.697	0
MAMU-DOB	0	0.831840181119275	0.683	0.228	0
MAMU-DRB1	0	0.634246176829091	0.997	0.99	0
ENSMMUG00000041076	0	1.08401368058733	0.786	0.286	0
LSM2	0	0.508859045401452	0.71	0.408	0
CLIC1	0	0.498573303136089	0.962	0.94	0
AIF1	0	-0.59395067312	0.863	0.928	0
LST1	0	-1.88695562873907	0.301	0.848	0
ENSMMUG00000054038	0	0.716417064960585	0.998	0.996	0
FLOT1	0	0.583903490973897	0.768	0.478	0
ABCF1	0	0.562480589129598	0.682	0.323	0
MAMU-E	0	0.991950387668562	1	0.998	0
MAMU-A	0	1.11125384716588	0.997	0.999	0
MAMU-F	0	0.737588840995076	0.76	0.426	0
H4C12	0	-0.29124687050694	0.015	0.189	0
ENSMMUG00000055773	0	-0.287561173842405	0.007	0.153	0
DEK	0	0.639235375920401	0.8	0.494	0
NOL7	0	0.581932592624355	0.709	0.328	0
TUBB2B	0	1.02156425986119	0.754	0.397	0
SERPINB1	0	0.753899869531434	0.864	0.59	0
ENSMMUG00000056012	0	-2.04755734699562	0.608	0.962	0
ENSMMUG00000055731	0	-0.428272936795863	0.022	0.267	0
EHD4	0	0.573214689383126	0.583	0.22	0
HYPK	0	0.515167505843878	0.86	0.641	0
SERF2	0	-1.87221398622555	0.371	0.912	0
ENSMMUG00000051239	0	-0.685245292549551	0.997	0.999	0
B2M	0	0.883509966832432	1	1	0
ENSMMUG00000015749	0	0.594442720384393	0.706	0.358	0
ENSMMUG00000017437	0	0.627174377565985	0.517	0.103	0
ANXA2	0	0.74068120514832	0.974	0.942	0
RAB8B	0	0.42370861621314	0.4	0.094	0
PPIB	0	0.79600235239409	0.964	0.868	0
RPL4	0	-0.705692336519661	0.936	0.981	0
RPLP1	0	-2.31753152050291	0.986	1	0
PARP6	0	0.648998906799434	0.928	0.812	0
PML	0	0.999727006569832	0.725	0.117	0
CTSH	0	1.17625903888262	0.905	0.738	0
BCL2A1	0	1.16650175328804	0.881	0.637	0
RPS17	0	-0.382186570747224	0.963	0.98	0
ISG20	0	2.83916864227611	0.879	0.107	0
S100A11	0	-1.82947103373671	0.778	0.967	0
SNRPA1	0	0.907563144292931	0.874	0.526	0
ENSMMUG00000006463	0	-2.81467231048236	0.759	0.991	0
ENSMMUG00000029420	0	-0.261966792731494	0.011	0.168	0
PSME1	0	1.19222321139011	0.974	0.775	0
PSME2	0	2.08021530460315	0.98	0.614	0
IRF9	0	0.662839615162403	0.803	0.444	0
SNX6	0	0.498469790569431	0.742	0.448	0
PSMA6	0	0.746299778985765	0.926	0.786	0
NFKBIA	0	1.60640528115332	0.906	0.598	0
ENSMMUG00000065104	0	-2.64346258501075	0.607	0.983	0
ENSMMUG00000016009	0	-1.30430115711025	0.203	0.751	0
RPS29	0	-0.463072044867013	0.997	0.998	0
RPL36AL	0	-1.16019206760881	0.907	0.986	0
PSMA3	0	0.583329778597019	0.821	0.504	0
ENSMMUG00000029338	0	-1.378126448388	0.138	0.706	0
RPS27A	0	-2.62690550054916	0.678	0.987	0
ENSMMUG00000060287	0	0.637171098657346	0.966	0.855	0
GOLGA5	0	-0.988681667958737	0.509	0.803	0
DDX24	0	0.547860772817945	0.739	0.408	0
IFI27	0	3.58738066823918	0.567	0.018	0
SERPINA1	0	0.807183713350365	0.963	0.935	0
WARS1.1	0	1.24736817071808	0.841	0.519	0
HSP90AA1	0	1.26637216253542	0.997	0.979	0
LBHD2	0	-0.691440995825615	0.094	0.368	0
AP1S2	0	-1.00462037425794	0.591	0.878	0
ENSMMUG00000010157	0	-0.867578879016446	0.166	0.576	0
SAT1	0	-1.79449480559808	0.897	0.985	0
ENSMMUG00000032498	0	-1.07761625649531	0.245	0.698	0
CXHXorf21	0	0.89028270765085	0.597	0.145	0
NDUFB11	0	0.42934691421763	0.898	0.717	0
SLC38A5	0	0.788135454536738	0.406	0.017	0
RPS4X	0	-0.885722592259017	0.985	0.999	0
ENSMMUG00000055457	0	-1.11090044082498	0.129	0.657	0
ENSMMUG00000032410	0	-2.07828690084968	0.412	0.953	0
HNRNPA1L2	0	-0.711529335551724	0.115	0.455	0
HNRNPH2	0	-0.704897622124642	0.969	0.995	0
GLA	0	0.441795569716714	0.491	0.184	0
ARMCX1	0	0.461029752294467	0.514	0.176	0
ENSMMUG00000049154	0	-1.98810885734571	0.583	0.906	0
ENSMMUG00000032370	0	-0.595263015690611	0.288	0.529	0
RPL39	0	-1.07831391110859	0.992	0.999	0
ENSMMUG00000018157	0	-4.09047988935497	0.81	0.997	0
FHL1	0	-0.812222926120763	0.495	0.741	0
ENSMMUG00000056351	0	-0.274285523346319	0.02	0.184	0
RPL10	0	-0.478260552884255	1	1	0
MPP1	0	1.08032950103558	0.816	0.363	0
PRSS55	0	0.670425220371418	0.651	0.22	0
ASAH1	0	-0.609872747147434	0.867	0.953	0
ATP6V1B2	0	0.601878992942716	0.879	0.671	0
SLC25A37	0	0.784750725507978	0.615	0.243	0
ENSMMUG00000018860	0	-0.638298453434858	0.246	0.527	0
ENSMMUG00000059961	0	-0.527258081318964	0.183	0.426	0
IDO1	0	2.89052074793056	0.505	0.039	0
RPS20	0	0.591791029654723	0.995	0.979	0
RPL7	0	-0.719742064161821	0.943	0.986	0
ELOC	0	-0.605768354556907	0.467	0.658	0
FABP4	0	-1.54475171017616	0.675	0.914	0
NBN	0	0.521657943185428	0.51	0.154	0
SDC2	0	-0.839063199831705	0.593	0.822	0
ENSMMUG00000020073	0	-1.70278772336169	0.978	0.999	0
ENSMMUG00000058389	0	-1.96576447487651	0.733	0.977	0
PABPC1	0	-1.04353675206849	0.945	0.988	0
EIF3E	0	-0.680241579581479	0.698	0.843	0
ENSMMUG00000062333	0	-0.908813906527868	0.357	0.691	0
ENSMMUG00000014786	0	-2.57760622320253	0.799	0.995	0
ENSMMUG00000050257	0	2.09150263163948	0.971	0.64	0
GSDMD	0	0.536467133781654	0.677	0.335	0
ENSMMUG00000000451	0	-0.76546358019689	0.571	0.764	0
ENSMMUG00000047277	0	-1.18541798670695	0.321	0.745	0
IL15RA	0	0.686580264326342	0.498	0.121	0
OPTN	0	0.530516941298575	0.551	0.221	0
MRC1	0	-0.608233312482083	0.745	0.942	0
ENSMMUG00000041517	0	-0.409407040822476	0.086	0.295	0
SVIL	0	-0.946881773366372	0.405	0.695	0
RPS24	0	-0.645435285916012	0.995	0.995	0
ENSMMUG00000006397	0	1.02318952668267	0.654	0.197	0
SRGN	0	0.705179873849027	0.989	0.988	0
LIPA	0	-0.955389063818116	0.655	0.834	0
IFIT2	0	3.46602987068525	0.963	0.243	0
IFIT3	0	2.65293424574549	0.956	0.168	0
IFIT1	0	2.82130659900621	0.933	0.063	0
IFIT5	0	0.710723252228353	0.521	0.037	0
MYOF	0	0.631076585016185	0.64	0.263	0
ENSMMUG00000030508	0	-1.064350805816	0.063	0.615	0
ENSMMUG00000040838	0	-0.424583994371751	0.01	0.252	0
ENSMMUG00000023035	0	-0.561130914228215	0.092	0.328	0
FKBP4	0	0.451466002071104	0.583	0.266	0
TAPBPL	0	0.438733647292564	0.472	0.163	0
GAPDH	0	0.636417368865225	0.989	0.975	0
PTMS	0	-0.555133365855545	0.032	0.342	0
ENSMMUG00000039070	0	-0.769462773358823	0.437	0.684	0
CD4	0	-0.684756441803642	0.645	0.822	0
CLEC2B	0	0.696543301078123	0.569	0.22	0
CD69	0	0.810079404539666	0.42	0.077	0
C3AR1	0	0.698065229982801	0.804	0.553	0
ENSMMUG00000038348	0	-2.49817512531607	0.07	0.945	0
BHLHE41	0	-0.579034666699682	0.143	0.412	0
ENSMMUG00000041539	0	-1.3914189442654	0.142	0.713	0
ENSMMUG00000030923	0	-3.21101266213162	0.346	0.985	0
TUBA1A	0	0.529987112385333	0.99	0.978	0
TMBIM6	0	0.511498026539833	0.972	0.919	0
EIF4B	0	-0.819235438894168	0.587	0.799	0
PFDN5	0	-0.53341815694406	0.95	0.987	0
GPR84	0	0.525718245874432	0.423	0.106	0
CD63	0	0.642002773790327	0.992	0.991	0
RPS26	0	-0.573831866659139	0.997	0.999	0
ZC3H10	0	-0.796904762095142	0.986	0.996	0
MYL6	0	0.547513576833606	0.995	0.977	0
STAT2	0	0.805958026175133	0.665	0.188	0
ENSMMUG00000003073	0	-0.561127799683659	0.988	0.996	0
LRP1	0	-0.73905699717876	0.845	0.939	0
ENSMMUG00000055026	0	-0.656904550444797	0.113	0.437	0
ENSMMUG00000001210	0	-0.571418164120293	0.917	0.982	0
USP15	0	0.458252173302272	0.588	0.258	0
ENSMMUG00000014648	0	-0.60307511284981	0.83	0.918	0
CCT2	0	0.517109816466832	0.76	0.459	0
ENSMMUG00000037648	0	-0.299528450418942	0.02	0.201	0
BTG1	0	-0.742654505990485	0.594	0.8	0
SLC25A3	0	-0.482820839667059	0.812	0.88	0
RPL6	0	-0.381334539010163	0.996	0.998	0
OAS1	0	2.73327365466748	0.934	0.102	0
OAS3	0	1.54900190466014	0.829	0.137	0
OAS2	0	2.16205104249602	0.938	0.137	0
GCN1	0	-0.322367503977285	0.997	0.999	0
OASL	0	2.21080721770952	0.905	0.125	0
ENSMMUG00000023048	0	-0.297865195340135	0.01	0.186	0
ENSMMUG00000002320	0	1.33253930602422	0.996	0.938	0
ENSMMUG00000055627	0	-0.681738733722783	0.471	0.709	0
NMI	0	1.40789187090752	0.816	0.254	0
KCNH7	0	1.55520428906937	0.778	0.128	0
CIR1	0	0.569426075347802	0.674	0.295	0
STAT1	0	1.51586037702447	0.943	0.459	0
HSPD1	0	0.617542394305131	0.867	0.69	0
MOB4	0	-1.50342860096305	0.63	0.924	0
SPATS2L	0	0.832481555666657	0.796	0.407	0
NOP58	0	0.435358306376187	0.577	0.257	0
EEF1B2	0	-0.501108528206756	0.957	0.989	0
ENSMMUG00000004941	0	-1.61699580101648	0.218	0.831	0
ARPC2	0	-1.27510815871363	0.528	0.869	0
GPBAR1	0	0.791883031695329	0.919	0.734	0
DNPEP	0	1.57537909047814	0.852	0.244	0
SP110	0	0.929982239330907	0.781	0.293	0
SP140	0	0.494067017697927	0.732	0.428	0
SP100	0	1.16226114861064	0.891	0.421	0
ENSMMUG00000012140	0	0.496059162003413	0.997	0.995	0
LRRFIP1	0	0.719579292005316	0.864	0.609	0
ENSMMUG00000062821	0	1.55860734991235	0.842	0.125	0
ENSMMUG00000061756	0	0.947193287040953	0.623	0.069	0
PSMD13	0	0.462920471055615	0.61	0.267	0
ENSMMUG00000064873	0	2.99776281477632	0.822	0.133	0
ENSMMUG00000061959	0	2.97099892893124	0.593	0.102	0
ENSMMUG00000013256	0	0.923848969893331	0.604	0.172	0
ENSMMUG00000010783	0	0.651795125555018	0.851	0.556	0
IRF7	0	2.79690661453505	0.913	0.06	0
TALDO1	0	0.610869151096655	0.961	0.861	0
RPLP2	0	-0.331518763016034	0.994	0.998	0
TCIRG1	0	0.883712078559599	0.894	0.621	0
UNC93B1	0	0.774397822387635	0.779	0.378	0
CORO1B	0	0.50084951558781	0.773	0.479	0
SF3B2	0	0.484333925362264	0.729	0.407	0
CFL1	0	0.500021064654712	0.998	0.989	0
STIP1	0	0.574618000471712	0.745	0.397	0
PLAAT3	0	1.49989183390566	0.82	0.436	0
PLAAT4	0	2.32021859347746	0.819	0.236	0
WDR74	0	0.86200319267445	0.641	0.285	0
FTH1	0	-0.657933322559125	1	1	0
FAM111A	0	0.477147780993907	0.729	0.446	0
SELENOH	0	-0.667341460589285	0.679	0.816	0
SERPING1	0	1.28453852749205	0.425	0.013	0
UBE2L6	0	2.04391947726484	0.933	0.289	0
PSMC3	0	0.514114295978004	0.653	0.303	0
CD44	0	-0.645198236584113	0.906	0.969	0
LDHA	0	0.621759285680062	0.966	0.915	0
RPS13	0	-0.567372097170036	0.994	0.998	0
EIF4G2	0	-0.549777201695556	0.836	0.901	0
RPL27A	0	-0.566478252252782	0.965	0.984	0
TRIM22	0	0.469658225506687	0.865	0.657	0
TRIM21	0	0.442524448369781	0.399	0.058	0
KCTD14	0	0.551850959997567	0.308	0.051	0
CTSC	0	0.71498774479229	0.947	0.94	0
CHORDC1	0	0.420511257000004	0.533	0.208	0
SMCO4	0	-1.0485497244488	0.345	0.722	0
TMEM123	0	0.790830574337318	0.845	0.553	0
CASP1	0	1.05358251659136	0.977	0.903	0
FDX1	0	-0.84495567963871	0.572	0.736	0
ENSMMUG00000016894	0	-0.956061693865491	0.966	0.996	0
HSPA8	0	0.39083517937717	0.984	0.978	0
DCPS	0	0.408871897993418	0.491	0.156	0
RPL7A	0	-0.391830105996383	0.993	0.999	0
ENSMMUG00000001522	0	0.466196023995408	0.215	0.014	0
C9orf16	0	-1.13992270001127	0.567	0.849	0
RPL12	0	-0.358979924752728	0.994	0.998	0
HSPA5	0	0.750972685877165	0.886	0.728	0
RPL35	0	-0.655693973590015	0.974	0.987	0
PSMB7	0	0.470493662864695	0.914	0.781	0
ZNF483	0	-3.10023992642606	0.359	0.986	0
TRIM14	0	0.423291392132741	0.561	0.236	0
FBXO10	0	-0.610241968089991	0.088	0.406	0
ENSMMUG00000031876	0	-0.323705899528791	0.018	0.196	0
CHMP5	0	0.627838833642258	0.849	0.571	0
DNAJA1	0	1.03022596475997	0.939	0.706	0
DDX58	0	1.40818188140051	0.754	0.062	0
RPS6	0	-0.660145329889449	0.988	0.998	0
CD274	0	0.596298409714323	0.318	0.052	0
ANXA1	0	0.778581526939482	0.934	0.865	0
ENSMMUG00000003411	0	-0.902853978076676	0.1	0.483	0
NINJ1	0	1.12079378725781	0.786	0.512	0
ARID5A	0	0.380276405024883	0.326	0.075	0
RPL31	0	-0.84947660210698	0.585	0.811	0
CHCHD5	0	-0.337386740750029	0.012	0.217	0
IL1RN	0	2.59085988811491	0.766	0.354	0
VAMP5	0	0.644670443851852	0.748	0.424	0
CAPG	0	0.889925275120217	0.988	0.972	0
TMSB10	0	0.633012150991237	1	1	0
CCT7	0	0.488539362047928	0.712	0.383	0
NAGK	0	1.02229584268424	0.894	0.538	0
ENSMMUG00000049722	0	-1.16824516114641	0.292	0.754	0
ANXA4	0	0.673397957678521	0.888	0.699	0
PLEK	0	1.0283454276012	0.718	0.298	0
ACTR2	0	-0.547537833950895	0.815	0.899	0
ENSMMUG00000014862	0	-1.02190644539045	0.069	0.578	0
ENSMMUG00000015563	0	-0.867961181821647	0.997	1	0
RTN4	0	-0.557382364714216	0.822	0.896	0
ENSMMUG00000002075	0	-4.17690675727666	0.73	0.993	0
EIF2AK2	0	0.888970734709136	0.712	0.17	0
OST4	0	-0.549948487092165	0.945	0.975	0
ENSMMUG00000056842	0	-0.867055241943621	0.135	0.558	0
RSAD2	0	1.17633098324099	0.625	0.032	0
CMPK2	0	1.09170080038271	0.654	0.03	0
RPS7	0	-0.298760763591565	0.997	0.999	0
ODF3B	0	0.916996241931707	0.806	0.356	0
ENSMMUG00000001764	0	1.63910168397151	0.929	0.606	0
RRP7A	0	0.486673403809699	0.536	0.185	0
XRCC6	0	0.439440957554515	0.819	0.575	0
ENSMMUG00000040029	0	-0.606045581312077	0.053	0.358	0
RBX1	0	0.54415041155307	0.955	0.857	0
RPL3	0	-0.386451496035574	0.99	0.997	0
APOBEC3H	0	0.804879876107085	0.643	0.15	0
APOBEC3A	0	2.70358297567877	0.386	0.04	0
APOL2	0	2.73362135039475	0.829	0.157	0
APOL6	0	1.63395558030809	0.742	0.084	0
HMOX1	0	0.669417504538733	0.681	0.261	0
RTCB	0	0.999467139430154	0.742	0.182	0
COMT	0	0.716452289329635	0.744	0.398	0
MRPL40	0	1.05763314638935	0.808	0.392	0
ENSMMUG00000003272	0	1.25425077382011	0.726	0.082	0
BID	0	0.600583191140397	0.637	0.262	0
CST3	0	0.772667931136735	0.989	0.986	0
RRBP1	0	0.734515779196662	0.749	0.398	0
GPCPD1	0	-0.603961885063122	0.759	0.878	0
SIGLEC1	0	1.72160532287931	0.88	0.136	0
PSMF1	0	0.642581462183119	0.591	0.223	0
HM13	0	0.55351938077605	0.646	0.305	0
HCK	0	0.614440706322658	0.777	0.51	0
EIF2S2	0	0.777453573763774	0.898	0.645	0
EIF6	0	0.537929032183295	0.774	0.442	0
SAMHD1	0	1.4828730042835	0.91	0.377	0
CTNNBL1	0	0.432591444527771	0.584	0.236	0
ADA	0	0.643577304531526	0.432	0.097	0
CTSA	0	0.570396059109963	0.969	0.934	0
CD40	0	0.604184385878462	0.386	0.071	0
ZNFX1	0	1.07657403842148	0.748	0.21	0
RNF114	0	0.523983758069536	0.831	0.593	0
PSMA7	0	0.621533669804714	0.965	0.87	0
RPS21	0	-0.895181132858087	0.992	0.999	0
HELZ2	0	0.658131704415798	0.484	0.026	0
ENSMMUG00000058755	0	-0.858850797256959	0.973	0.998	0
ALOX5AP	0	-0.73715148539183	0.813	0.964	0
HSPH1	0	0.435081817298988	0.713	0.405	0
EPSTI1	0	1.39795763740539	0.756	0.062	0
TPT1	0	-0.390764096374292	1	1	0
LCP1	0	-0.603300264162507	0.883	0.953	0
ITM2B	0	0.969565537295344	0.996	0.992	0
PHF11	0	0.682613258661921	0.721	0.311	0
COMMD6	0	-0.43849969873673	0.941	0.975	0
ENSMMUG00000021460	0	-0.682993273589312	0.334	0.561	0
ENSMMUG00000009018	0	-1.5205162968644	0.557	0.921	0
ENSMMUG00000060590	0	-2.35512355403972	0.081	0.531	0
TNFSF13B	0	1.40665081207166	0.854	0.217	0
IRS2	0	-0.618113690990365	0.264	0.49	0
RAB20	0	0.513133536650931	0.552	0.236	0
LAMP1	0	0.550709960478615	0.967	0.926	0
PSMB6	0	0.809414208505914	0.9	0.621	0
MINK1	0	-0.714618384372995	0.617	0.795	0
PFN1	0	-1.23145526609511	0.968	0.995	0
SCIMP	0	0.876214765063031	0.679	0.159	0
XAF1	0	0.938803410275352	0.698	0.115	0
C16H17orf49	0	-1.23743662000987	0.931	0.986	0
GABARAP	0	-0.32789666103131	0.977	0.996	0
EIF4A1	0	0.687549184378785	0.956	0.856	0
CD68	0	0.955769934764381	0.967	0.927	0
RPL26	0	-0.927094026874188	0.94	0.986	0
ENSMMUG00000017890	0	1.69257032277961	0.941	0.449	0
RPL23A	0	-0.905562517151826	0.979	0.992	0
CCL4L1	0	2.80203356872541	0.365	0.06	0
ENSMMUG00000058431	0	-0.384382455941907	0.023	0.247	0
PSMD11	0	0.427742820020766	0.557	0.24	0
ENSMMUG00000002324	0	-3.01836408864028	0.613	0.989	0
SLFN5	0	1.24806857655339	0.739	0.046	0
CCL3	0	1.10448948608702	0.377	0.083	0
TRIM25	0	0.71224354209836	0.695	0.266	0
ABI3	0	0.728882421795424	0.417	0.061	0
PSMB3	0	0.764367735688508	0.862	0.473	0
RPL23	0	-0.619098321914132	0.932	0.972	0
CNP	0	0.717448359396719	0.608	0.161	0
DHX58	0	1.25814415236376	0.782	0.114	0
IFI35	0	1.78386362557012	0.891	0.276	0
GRN	0	0.62574056251716	0.982	0.974	0
NMT1	0	0.455093468841702	0.59	0.25	0
MRC2	0	-0.549979021156072	0.009	0.305	0
RPL38	0	-0.494705779640124	0.993	0.997	0
GRB2	0	0.714433352503822	0.953	0.823	0
ENSMMUG00000061824	0	0.522224014246932	0.996	0.99	0
LGALS3BP	0	1.92196140607797	0.962	0.668	0
RNF213	0	2.4173170594487	0.965	0.302	0
NME3	0	-0.629221587861816	0.264	0.526	0
RPS2	0	-0.708031393227988	0.946	0.978	0
ENSMMUG00000045123	0	-0.481651067974193	0.899	0.935	0
ROGDI	0	0.498999213413859	0.612	0.271	0
ENSMMUG00000005593	0	-0.912412797974046	0.994	0.999	0
IGSF6	0	0.589551987881462	0.831	0.609	0
IL27	0	0.412139016211498	0.235	0.005	0
TMEM219	0	-0.828169866063612	0.588	0.812	0
MVP	0	1.2291373211822	0.911	0.522	0
ENSMMUG00000062077	0	1.20930055710105	0.999	0.995	0
ENSMMUG00000018491	0	-0.733317651437738	0.129	0.453	0
ATP6V0D1	0	0.612431898832108	0.865	0.62	0
PSMB10	0	1.58670331345436	0.898	0.404	0
MLKL	0	0.558404880458253	0.45	0.078	0
KARS1	0	0.44736312931089	0.579	0.263	0
EMC8	0	0.329507946656734	0.443	0.153	0
COX4I1	0	-0.354144206536064	0.984	0.994	0
MAP1LC3B	0	-0.596738398376344	0.672	0.787	0
CYBA	0	0.823160357559376	0.987	0.971	0
RPL13	0	-0.371090541335775	0.999	1	0
ENSMMUG00000047378	0	-0.476995707152391	0.041	0.293	0
ENSMMUG00000061630	0	-1.16202656584477	0.093	0.653	0
C18H18orf32	0	-0.872252331592362	0.977	0.996	0
MYL12B	0	0.697693952943895	0.99	0.956	0
CFD	0	-0.642489586297826	0.944	0.979	0
GPX4	0	-0.331962772226674	0.981	0.994	0
ATP5F1D	0	-0.517813949849391	0.846	0.924	0
OAZ1	0	-0.714411092204053	0.994	0.999	0
GADD45B	0	1.28317407084184	0.663	0.195	0
ENSMMUG00000041188	0	-0.359846267230847	0.997	0.997	0
C3	0	1.23182765498056	0.232	0.025	0
RPS28	0	-0.611654716435793	0.999	1	0
UBL5	0	-0.409722618438166	0.926	0.95	0
DNMT1	0	0.704232213775515	0.607	0.256	0
CCDC151	0	-0.549472235428935	0.162	0.405	0
CALR	0	0.92551518610292	0.958	0.886	0
ADGRE5	0	0.564499915555484	0.699	0.392	0
DDX39A	0	0.466978527129679	0.554	0.235	0
DNAJB1	0	0.657644114140785	0.716	0.371	0
TPM4	0	0.647347440454225	0.815	0.563	0
RAB8A	0	0.780229377832488	0.748	0.295	0
HSH2D	0	0.437792417542841	0.301	0.004	0
BST2	0	1.72126906896236	0.993	0.89	0
IFI30	0	0.881217677587869	0.987	0.982	0
COPE	0	0.711151235851195	0.909	0.633	0
ATP13A1	0	0.552677789349059	0.573	0.178	0
ENSMMUG00000011287	0	-0.407531148356891	0.023	0.254	0
RBM42	0	0.433613502968428	0.604	0.268	0
ENSMMUG00000028777	0	-2.2559425649436	0.123	0.934	0
PSMD8	0	0.546072969047921	0.728	0.353	0
NFKBIB	0	0.479224275928944	0.585	0.253	0
ZFP36	0	0.964055419377698	0.946	0.858	0
RPS16	0	-0.458808535357797	0.997	0.999	0
PSMC4	0	0.51261044867327	0.597	0.238	0
SERTAD1	0	0.691792779985578	0.598	0.185	0
ENSMMUG00000038920	0	-0.453919659315957	0.09	0.302	0
APOE	0	1.32643157899065	0.94	0.965	0
NAPA	0	1.50764193809654	0.927	0.421	0
PLA2G4C	0	1.38593036573827	0.562	0.029	0
RPL18	0	-0.358709811897544	1	0.999	0
PLEKHA4	0	0.319016115136864	0.256	0.02	0
FTL	0	-2.02465675343902	0.965	0.994	0
NOSIP	0	0.478289290802539	0.597	0.238	0
IL4I1	0	0.781325072411142	0.341	0.028	0
ENSMMUG00000002309	0	-2.13333309593672	0.132	0.916	0
PRPF31	0	0.611396638469126	0.744	0.427	0
LILRA3	0	1.34374574975156	0.788	0.37	0
LILRA5	0	-0.662114296804946	0.584	0.729	0
LILRA1	0	0.656432762001057	0.481	0.12	0
ENSMMUG00000013289	0	1.06002050640651	0.565	0.125	0
LILRB4	0	1.00736548738582	0.31	0.058	0
RPS5	0	-0.480406937984155	0.99	0.998	0
ENSMMUG00000055976	0	-0.637973684201549	0.317	0.534	0
EIF1AY	0	0.551010548557107	0.582	0.165	0
ND1	0	-1.17270252401814	0.087	0.48	0
ATP6	0	-1.21245922076497	0.97	0.993	0
ND5	0	0.739001321633583	0.676	0.33	0
CYTB	0	1.32150799360095	0.824	0.464	0
ENSMMUG00000064139	0	0.524614373604972	0.999	0.997	0
ENSMMUG00000056183	0	0.898107139460653	0.98	0.871	0
ENSMMUG00000042343	0	1.59977420268093	0.413	0.075	0
ENSMMUG00000062026	0	-0.658408866530286	0.083	0.418	0
ENSMMUG00000045208	0	1.61713230077679	0.95	0.704	0
NEXN	0	0.285756056653065	0.197	0.001	0
ENSMMUG00000062894	0	-1.93281842009335	0.112	0.535	0
CCL8	0	1.53229583758266	0.244	0.008	0
RPS4Y1	0	0.772986331603237	0.945	0.348	0
DDX3Y	0	0.48892452053225	0.402	0.092	0
RPS4Y2	0	0.380713573485154	0.558	0.207	0
MTO1	4.10946393658699e-307	-0.489034452669727	0.205	0.426	7.36128274960827e-303
GALNT12	5.30833487868288e-307	-0.563962224723455	0.328	0.529	9.50882026818464e-303
MTDH	7.61990553804722e-307	0.470526180441465	0.844	0.617	1.3649536790304e-302
COX5B	1.4470293818287e-306	0.37973905390924	0.979	0.952	2.59206373166975e-302
KYNU	1.36601407355426e-305	0.42421033753063	0.529	0.228	2.44694100995775e-301
ENSMMUG00000020721	1.80781091090921e-305	-0.558977738523837	0.652	0.787	3.23833168471166e-301
ENSMMUG00000065025	5.78441511199954e-305	-0.273307667785996	0.022	0.184	1.03616227901248e-300
NAA38	6.25172719977218e-305	-0.573392131153864	0.487	0.648	1.11987189329519e-300
TPM3	3.52276876015511e-304	0.426361785145899	0.951	0.886	6.31033568006585e-300
ENSMMUG00000063172	4.14509187618392e-304	-0.55401643104708	0.467	0.634	7.42510307780825e-300
SIGLEC5	3.13934982708319e-303	0.740229011033759	0.282	0.06	5.62351734525412e-299
CMC4	5.37388496401633e-303	-0.339021081646704	0.056	0.243	9.62624013604246e-299
CMTM1	5.96878910945412e-303	-0.383183281403458	0.057	0.245	1.06918919317652e-298
RPIA	2.54120805996906e-302	0.371345029612858	0.468	0.173	4.55206599782259e-298
CXCL11	3.82373224752743e-302	1.15264026047399	0.186	0.005	6.84945157499589e-298
PSMD6	8.80698301783846e-302	0.38113787808705	0.523	0.218	1.5775948679854e-297
CD9	1.06503024857897e-301	-0.520772996284503	0.785	0.954	1.90778868427951e-297
SH3BGRL	2.68972228350593e-301	-0.427761497174041	0.874	0.954	4.81809952644418e-297
TMEM14B	5.41172780324035e-301	-0.44099189484565	0.87	0.941	9.69402801394445e-297
CSRNP1	1.01919911026875e-299	0.406965549682713	0.463	0.178	1.82569136622442e-295
PUF60	1.44262641534063e-299	0.405413389900048	0.713	0.405	2.58417669779967e-295
NADK	4.27170660281646e-299	0.490526370904309	0.676	0.381	7.65190803762513e-295
FBXO7	8.79428535911688e-298	0.394550787628811	0.521	0.219	1.57532033637861e-293
ZBP1	3.33892565545442e-297	0.250274128150107	0.209	0.017	5.98101752661551e-293
MESD	7.21963404721091e-297	0.370474042796143	0.568	0.259	1.29325304687689e-292
NANS	1.69065143920273e-296	0.42859617416362	0.666	0.359	3.02846392304384e-292
SMIM14	2.90137708244586e-296	-0.552082649922916	0.397	0.58	5.19723676778526e-292
UBE2L3	3.47227194123411e-296	0.440824459611783	0.811	0.57	6.21988072833266e-292
ENSMMUG00000021075	3.94744928663689e-294	-0.44263422017933	0.89	0.918	7.07106590715266e-290
KTN1	1.06159722826341e-293	-0.544607010665032	0.593	0.721	1.90163911498825e-289
ABHD2	1.26709869867232e-292	-0.627692977778107	0.529	0.687	2.26975389893174e-288
TRAFD1	1.75807865954084e-292	0.420678218786434	0.501	0.209	3.1492463028355e-288
SCARB2	9.02160597156444e-292	0.547345828267957	0.817	0.587	1.61604027768634e-287
SLFN13	1.61292951968753e-291	0.467787505812552	0.631	0.345	2.88924064861626e-287
RHBDF2	4.61255535824051e-291	0.386179817031287	0.516	0.221	8.26247041321623e-287
PARK7	5.17834866061805e-291	0.442652701125031	0.815	0.611	9.27597595576511e-287
SMARCA5	1.5293091934095e-290	0.466665381736257	0.735	0.458	2.73945155815444e-286
JUP	2.03828099326176e-290	0.359410987708748	0.189	0.009	3.65117274322979e-286
STK17A	3.84658994407826e-290	0.428877197955414	0.59	0.285	6.89039656682739e-286
BATF2	6.89564457385578e-290	0.256752481809225	0.183	0.006	1.23521681251479e-285
ENSMMUG00000001458	2.28960635297372e-289	0.29642143371313	0.993	0.989	4.10137186008182e-285
PTPN1	1.92144735384945e-288	0.554560046747861	0.641	0.345	3.44188864495053e-284
MARS1	1.01794057184964e-287	0.363662609489656	0.515	0.219	1.82343694635426e-283
ENSMMUG00000057835	1.43384498467661e-287	-0.296698594982057	0.037	0.204	2.56844652105122e-283
SNX1	2.56605772601238e-287	0.444747431797339	0.808	0.572	4.59657920460597e-283
LTB4R.1	7.03705035692232e-287	-0.499502484236787	0.183	0.393	1.2605468304355e-282
PMAIP1	1.19233121441504e-285	0.52490756184741	0.5	0.216	2.13582290438167e-281
SDF2L1	4.65603784587847e-285	0.477291089979489	0.563	0.274	8.34036059332211e-281
TTC3	4.66958577313837e-284	-0.55497107390219	0.353	0.547	8.36462899542276e-280
LCP2	8.07134248681452e-284	0.397805890026378	0.497	0.206	1.44581957966308e-279
BLOC1S2.1	1.30202840909156e-283	-0.314486157266106	0.045	0.216	2.33232348920572e-279
PLEKHB2	8.64800066283546e-282	-0.574851695516329	0.74	0.821	1.54911635873372e-277
ENSMMUG00000065175	3.92965477188763e-280	-0.389373356848064	0.064	0.247	7.0391905928823e-276
TRPC4AP	5.18486235223965e-280	0.399180768188534	0.593	0.296	9.28764393156688e-276
ANKRD22	2.42230824606071e-279	0.467691081482787	0.201	0.018	4.33908076116855e-275
XAB2	3.54195193498989e-279	0.294522342169655	0.366	0.11	6.34469850114739e-275
THY1	9.98520084887859e-279	0.466513086457183	0.18	0.008	1.78864902805962e-274
STAT3	1.9291334696344e-278	0.37479453617503	0.534	0.241	3.4556567841561e-274
TCF4	3.33930133219284e-278	0.332696849258267	0.394	0.13	5.98169047635704e-274
TMEM106A	9.19002133216908e-278	0.292163229894907	0.296	0.069	1.64620852123145e-273
PSMA4	1.21297481537841e-277	0.459203400469011	0.722	0.444	2.17280178678734e-273
SHFL	1.64664720004232e-277	0.318381885849525	0.378	0.122	2.94963912943582e-273
ENSMMUG00000019371	3.86733310052309e-277	-0.556603418810202	0.511	0.906	6.92755378296701e-273
NLRC5	2.62386633710045e-276	0.329272625865612	0.363	0.112	4.70013176964804e-272
CEP85	2.80138996301194e-276	0.484884898260621	0.939	0.87	5.01812984074329e-272
SEMA4A	3.16110861348473e-276	0.498792470830006	0.684	0.417	5.66249385933519e-272
SAP18	2.09303546361468e-275	0.391011984813469	0.91	0.769	3.74925442597298e-271
SEM1	4.13096037260522e-275	0.433764348153931	0.962	0.893	7.39978931544772e-271
RSL24D1	1.52579896791562e-274	-0.533457293015187	0.602	0.725	2.73316369122725e-270
ENSMMUG00000061125	1.58738215394195e-274	-0.812236930664509	0.84	0.875	2.84347765235621e-270
ANTKMT	2.22702323578662e-274	-0.4282302614598	0.137	0.337	3.98926672226458e-270
FCGR1A	1.18837087451025e-273	0.558631971895327	0.848	0.781	2.12872874751021e-269
SAT2	4.63272442516969e-273	-0.52917476429284	0.42	0.59	8.29859926280647e-269
LITAF	1.03099253909767e-272	-0.429888537676778	0.897	0.944	1.84681693528565e-268
STOM	3.44497626166428e-272	-0.516304838343411	0.542	0.707	6.17098597751923e-268
PSMC5	8.74845587050623e-272	0.414647365378392	0.708	0.416	1.56711090008378e-267
SAMD4A	9.39241421414926e-272	0.317820449561096	0.26	0.051	1.68246315818056e-267
EEF1G	9.95745392279274e-272	-0.393660886169008	0.92	0.962	1.78367872118986e-267
SF3B4	1.23134848593851e-271	0.314165989510626	0.482	0.194	2.20571454286166e-267
GIMAP2	1.72281325412933e-271	0.276048025387614	0.31	0.079	3.08607538212186e-267
FAU	4.76684150780579e-271	-0.262686316872683	0.998	0.999	8.53884319293252e-267
PDIA6	7.94526224129488e-271	0.482319106245705	0.653	0.379	1.42323482528315e-266
JMJD6	5.45355908015653e-270	0.288112327274467	0.34	0.098	9.76896038028439e-266
ICAM1	9.21837746927063e-270	0.559709324790363	0.475	0.208	1.65128795607045e-265
TRPM2	1.67441880773028e-269	0.458802433389253	0.449	0.185	2.99938641028725e-265
LENG8	3.74490039787045e-269	-0.540702165400325	0.455	0.619	6.70824008270535e-265
PDHA1	9.65250231073253e-269	0.317461469942561	0.499	0.211	1.72905273892152e-264
CCDC12	2.24566481011054e-268	0.342290447407446	0.505	0.215	4.02265937435101e-264
CHCHD6	4.86534978765192e-268	-0.929859874003647	0.403	0.581	8.71530107462089e-264
ENSMMUG00000052841	1.97176973228019e-267	0.451410112237426	0.459	0.195	3.53203112143351e-263
ARPC3	6.19851643779502e-267	0.305791539727913	0.985	0.969	1.11034024950222e-262
VCP	9.04074439669966e-267	0.462933200557841	0.805	0.564	1.61946854378081e-262
DNASE2B	2.407059712634e-266	-0.552982311089268	0.199	0.402	4.31176606324129e-262
DMAP1	7.62904786537453e-266	0.469868407420657	0.619	0.335	1.36659134412454e-261
MGST3	9.36104804550924e-266	0.493881044994295	0.955	0.969	1.67684453639207e-261
FCN1	9.570802250094e-266	1.40682601577479	0.167	0.005	1.71441780705934e-261
ENSMMUG00000050016	2.09280026602234e-265	0.630872902694428	0.424	0.178	3.74883311652582e-261
TARS1	2.8363127129435e-264	0.360555850506048	0.486	0.207	5.0806869626957e-260
RNF149	3.76788779983456e-264	-0.526961670586727	0.597	0.724	6.74941741584364e-260
NDUFB4	9.89158329278395e-264	0.446088422881138	0.915	0.769	1.77187931523639e-259
ZC3HAV1	2.33852892841283e-263	0.330646687347771	0.357	0.113	4.18900686946591e-259
FYB1	4.67511784298102e-263	0.67675869492401	0.361	0.128	8.3745385921319e-259
LILRAB	1.20416279757339e-262	0.514143980866985	0.526	0.256	2.15701681929322e-258
ACO1	8.16769445586891e-262	-0.500848442222567	0.279	0.476	1.4630791078798e-257
CDC37	4.55526009687054e-261	0.401928059960069	0.769	0.518	8.15983741152419e-257
EWSR1	4.89055419693485e-261	0.419551079419553	0.707	0.423	8.7604497329694e-257
SERPINB9	6.789859587743e-260	0.360490058680495	0.301	0.079	1.2162675479524e-255
ERP44	1.23988391889456e-259	0.393804375747679	0.654	0.362	2.22100406391583e-255
ARL6IP4	4.64909775006919e-259	-0.497677241188243	0.544	0.677	8.32792879969894e-255
YJEFN3	5.29238296229789e-258	0.38942082727548	0.89	0.738	9.4802456003642e-254
ND2	8.10351531646621e-258	-0.364155795736618	0.984	0.992	1.45158269863859e-253
XRN1	3.2310405580109e-257	0.307954226648572	0.326	0.095	5.78776295156493e-253
APP	4.73461764579856e-257	-0.446608545595155	0.809	0.92	8.48112058891897e-253
RNF130	1.57618400300256e-256	-0.475850283939326	0.685	0.78	2.82341840457848e-252
MRPL18	1.59233662862304e-256	0.375601065373524	0.572	0.284	2.85235260285245e-252
AHSA1	2.25796492173175e-256	0.403395173619202	0.649	0.379	4.04469256429808e-252
NOP10	5.01712440536795e-256	-0.44236029630479	0.854	0.909	8.9871749473356e-252
AARS1	6.34345736521736e-256	0.420706231137137	0.525	0.246	1.13630351783138e-251
TDRD7	8.68148667206288e-256	0.259827670406712	0.344	0.105	1.55511470756662e-251
NUDT3	1.16052582829955e-255	-0.26441390033816	0.994	0.998	2.07884991623298e-251
NME2	3.59331971010317e-255	-0.324221353932149	0.968	0.994	6.43671359670781e-251
CBWD1	1.37029532362981e-254	0.304547460237708	0.431	0.168	2.45461001321808e-250
DRAM1	9.5227482730489e-254	0.611707592492759	0.567	0.294	1.70580989815125e-249
CTSZ	3.24812914776427e-252	0.504685193112819	0.94	0.91	5.81837374239014e-248
COX7C	6.39977901794417e-252	-0.334056610149668	0.961	0.978	1.14639241548434e-247
UQCRH	2.52446890433449e-251	-0.380476715383515	0.908	0.951	4.52208114833437e-247
UQCRQ	3.6947337862987e-251	-0.411889519150927	0.874	0.901	6.61837663139687e-247
TNFRSF1B	5.42427887111952e-251	0.527409560766252	0.801	0.557	9.71651074183639e-247
ATP5F1C	8.74420791118435e-251	0.387525333114729	0.835	0.642	1.56634996313045e-246
PPIF	1.27589985712534e-250	0.32367259921852	0.357	0.119	2.28551941406862e-246
CISD2	2.31115686925088e-250	0.422897374862164	0.794	0.577	4.13997529988909e-246
AGRN	3.50909964692832e-250	0.252401057065977	0.189	0.019	6.2858501975427e-246
PFKP	1.29066745289198e-249	0.325243867722492	0.318	0.095	2.31197260836541e-245
ALDH3A1	2.68953105980678e-249	-0.320491976835406	0.084	0.276	4.81775698743189e-245
SCD	1.077909450414e-248	-0.979365212335467	0.411	0.612	1.93085919852661e-244
ENSMMUG00000014173	4.23508239858267e-248	-0.285469112374945	0.051	0.211	7.58630310058114e-244
MRPS31	1.61065769449743e-247	0.285099183459383	0.394	0.142	2.88517112815324e-243
CERS5	3.8779780137428e-247	-0.535821602490523	0.48	0.618	6.94662201601748e-243
TNNI2	5.1258620425647e-247	-0.377551089599441	0.068	0.237	9.18195667684615e-243
APOL4	1.04285001413032e-246	0.306708879600546	0.251	0.055	1.86805723031165e-242
MS4A6A	5.60871295263172e-246	0.937650052915472	0.397	0.167	1.00468875120492e-241
ENSMMUG00000000478	1.06647707656562e-245	0.389111829394297	0.733	0.458	1.910380387252e-241
IMMP1L	1.90487414539938e-245	-0.340937919120504	0.089	0.266	3.4122010566539e-241
LHFPL2	1.96455687528683e-245	0.27699050546747	0.253	0.055	3.51911073070131e-241
PSG7	2.72482235062489e-245	0.598909795181876	0.28	0.077	4.88097427667437e-241
TAGAP	3.37214498515859e-245	0.377511396297475	0.181	0.016	6.04052331191458e-241
MED10	6.43398221408843e-245	0.325778862432327	0.525	0.242	1.15251923400966e-240
HNRNPM	6.81114656953048e-245	0.362276189096659	0.669	0.381	1.22008068499999e-240
TSFM	2.55324266752324e-244	0.339146252493701	0.436	0.179	4.57362359033438e-240
HEBP1	3.65138868965611e-244	-0.503076695603479	0.374	0.534	6.54073255978099e-240
PDIA3	1.76312323755949e-243	0.473348885795726	0.718	0.464	3.15828265544031e-239
CLIC4	2.83770362570397e-243	-0.517066579145691	0.569	0.691	5.08317850472351e-239
NPM1	4.15669073584964e-243	-0.409484533334767	0.904	0.936	7.44588011512746e-239
CMTR1	4.89283843204004e-243	0.316519967416039	0.491	0.214	8.76454148331333e-239
KLHL23	2.99853337602489e-242	0.406272287528719	0.807	0.578	5.37127283647338e-238
ENSMMUG00000049785	7.6179956994658e-242	-0.466309946851443	0.135	0.32	1.36461156964531e-237
ENSMMUG00000022130	9.7680999011811e-242	-0.338166621312867	0.078	0.248	1.74975973529857e-237
ETHE1	1.7625365600111e-241	0.484196119153352	0.853	0.747	3.15723173994788e-237
C19H19orf38	2.07101442506209e-241	0.362526613412536	0.466	0.205	3.70980813961373e-237
ENSMMUG00000062772	2.72579074091474e-241	-0.407532034853895	0.157	0.342	4.88270895420058e-237
CARD19	3.64785212072688e-241	0.410685215102906	0.547	0.277	6.53439750385806e-237
HK3	4.65001975399508e-241	0.580587547824637	0.785	0.665	8.3295803853314e-237
SLC15A3	8.96241295303533e-241	0.512471690665645	0.842	0.676	1.60543703227722e-236
SEMA4D	1.65967742977303e-240	0.349137042643879	0.288	0.078	2.97298017995242e-236
RSRP1	1.85027583465974e-240	0.455308061441923	0.787	0.532	3.314399102626e-236
NCL	2.12422305851714e-240	0.39912407243849	0.895	0.761	3.80512076472176e-236
DPH2	6.72410869195951e-240	0.385829890349518	0.926	0.818	1.20448958999071e-235
ABCA1	7.64032976133701e-240	0.44998494461279	0.352	0.126	1.3686122701483e-235
UBASH3B	1.62559463704358e-239	-0.505053952631276	0.306	0.487	2.91192767333616e-235
OSBPL2	2.43213968630721e-239	0.413288141694857	0.789	0.535	4.35669182008211e-235
TCP1	3.67004750832449e-239	0.342034363413257	0.579	0.296	6.57415610166165e-235
TIMD4	3.71995225609294e-239	0.614983550838285	0.19	0.024	6.66355047633928e-235
HSPA9	6.44131865771619e-239	0.393078738956054	0.665	0.386	1.1538334111567e-234
EMP3	1.34855822334802e-238	0.407955583993534	0.959	0.894	2.41567234548332e-234
ENSMMUG00000062917	2.02203725351181e-238	0.328077964879951	0.243	0.051	3.62207533221571e-234
ENSMMUG00000054067	2.63851695922468e-238	-0.428871384345378	0.147	0.334	4.72637542905917e-234
COX7A1	3.48725271929977e-237	-0.437198024095161	0.804	0.874	6.24671579608168e-233
OGFR	5.78112916200837e-237	0.295314254786375	0.377	0.136	1.03557366679056e-232
POR	7.91222005818699e-237	0.417771123828709	0.745	0.514	1.41731597902304e-232
STK24	9.4836385867803e-237	-0.531215119094312	0.502	0.633	1.69880418004996e-232
ENSMMUG00000061047	9.7554100517588e-237	-0.352781900473463	0.05	0.205	1.74748660257155e-232
ENSMMUG00000005679	4.12843856758875e-235	-0.346036018916063	0.094	0.266	7.39527200612172e-231
NDUFV2	1.74976411972663e-234	0.381860056967081	0.811	0.6	3.13435246766631e-230
IDH1	1.90564183930988e-234	-0.492310370847943	0.585	0.716	3.4135762267558e-230
ENSMMUG00000058325	1.46622001596448e-233	1.16314364595903	0.815	0.811	2.62643991459717e-229
IER3	1.95738009688109e-233	0.803517678616958	0.387	0.158	3.5062549675431e-229
NSFL1C	3.98738577540668e-233	0.325449722533717	0.555	0.274	7.14260413948598e-229
PRKCB	4.00632977995144e-233	-0.382941353980313	0.11	0.291	7.17653853482701e-229
COQ6	6.25321471689218e-233	0.272884044243844	0.444	0.181	1.1201383522369e-228
SF3A2	2.01110012140655e-232	0.309648366813125	0.465	0.201	3.60248364747555e-228
MRPL17	2.24750900992903e-232	0.403672291393202	0.761	0.535	4.02596288948587e-228
FKBP2	3.19467987347095e-232	0.454749777353871	0.79	0.583	5.72263005734851e-228
CD80	3.70694918587342e-232	0.284991733036229	0.235	0.049	6.64025807665506e-228
ZNF514	8.06864637568952e-232	0.35122842640727	0.565	0.292	1.44533662527726e-227
RPN1	1.25969005377951e-231	0.398202047157864	0.8	0.614	2.25648279333524e-227
SEL1L	1.54009434230958e-231	-0.496336014924346	0.427	0.577	2.75877099537914e-227
TLR2	2.76925016895806e-231	0.385040029148078	0.614	0.336	4.96055782765458e-227
ENSMMUG00000016898	3.42840531993007e-231	-0.46462481189951	0.679	0.769	6.14130244959073e-227
ENSMMUG00000040181	3.66949573693497e-231	0.333760203146319	0.476	0.216	6.57316771357161e-227
UBE2I	5.2574839864131e-231	0.39226196536333	0.8	0.565	9.41773106486179e-227
TXNIP	6.9791224903883e-231	-0.487733538141735	0.946	0.968	1.25017021170326e-226
RPL24	1.17962072175272e-230	-0.276416922648677	0.996	0.998	2.11305459887565e-226
CCT5	3.12879920502373e-230	0.377611159293159	0.79	0.572	5.60461801595901e-226
CKB	3.15543095290929e-230	0.703705043654051	0.248	0.064	5.65232346594641e-226
CAPZB	1.46378419346537e-229	0.387772680300982	0.86	0.664	2.62207662575452e-225
MRPS18B	2.43879067790295e-229	0.348183815095002	0.647	0.372	4.36860574132756e-225
CZIB	3.36649335437994e-229	0.382842839611892	0.74	0.464	6.03039954570079e-225
HSD17B7	1.82564999906154e-228	0.390462216600792	0.348	0.125	3.27028684331893e-224
PCYOX1	4.21975684671698e-228	-0.443071716535477	0.246	0.431	7.55885043952413e-224
ENSMMUG00000013257	1.25547825364317e-227	0.416596039033339	0.17	0.016	2.248938195751e-223
STX4	1.27941545577967e-227	0.30462314698604	0.439	0.184	2.29181690593812e-223
NAMPT	2.46285010909328e-226	0.343040935014109	0.442	0.19	4.41170340041879e-222
C15H9orf152	5.68820743772923e-226	0.516613576741047	0.989	0.969	1.01892859832044e-221
RELB	8.34698387276924e-226	0.284258122409539	0.276	0.076	1.49519522112915e-221
HNRNPA1	1.6224315350677e-225	-0.356295798764143	0.938	0.958	2.90626160876676e-221
FCGR2B	1.68330397924103e-225	0.52180135896167	0.655	0.404	3.01530241801446e-221
MTHFD2	2.17942603617034e-225	0.612462112414049	0.587	0.331	3.90400585859193e-221
SELL	2.50217675802187e-225	0.48713927986392	0.148	0.006	4.48214922664457e-221
ENSMMUG00000016401	4.1930171258107e-225	0.297540924966928	0.471	0.209	7.5109515774647e-221
PLCB2	9.47572603159132e-225	-0.446481216365264	0.188	0.375	1.69738680403895e-220
TRANK1	7.48239576960704e-224	0.282748811793557	0.266	0.07	1.34032155420971e-219
NEURL3	8.03065578534246e-224	0.496961511795814	0.141	0.004	1.43853137082839e-219
SPTLC2	1.61192624085517e-223	0.273821389579818	0.308	0.094	2.88744347524386e-219
CCL2	2.19078430360046e-223	1.44471310906059	0.328	0.123	3.9243519230395e-219
HCLS1	1.30878452160279e-222	0.39484913305157	0.776	0.528	2.34442571354707e-218
CDKN1A	2.44732758965071e-222	0.679891546262143	0.383	0.159	4.38389791134131e-218
IFNGR2	3.39705897726292e-222	0.566636034547635	0.587	0.334	6.08515174597106e-218
ADA2	4.63626849230612e-222	-0.46958180347026	0.77	0.829	8.30494775026796e-218
SLAMF8	3.01920694767782e-221	0.382191609265043	0.175	0.021	5.40830540537528e-217
FUBP1	8.52869084393167e-221	0.297767859899702	0.45	0.194	1.52774439087348e-216
PDCD5	1.38715711389313e-220	0.392879161075747	0.746	0.486	2.48481453811677e-216
PARVG	1.41297074260503e-220	0.378176353412545	0.643	0.38	2.53105449122839e-216
LTBR	1.52595820847132e-220	0.409237228276073	0.628	0.356	2.73344893883468e-216
SELENOK	2.4478364278266e-220	1.00844260803232	0.826	0.702	4.38480939316579e-216
SLX1A	2.47686582625842e-220	-0.417361502392771	0.24	0.426	4.4368097545767e-216
TRAPPC4	2.14042290634161e-219	0.310991369558703	0.536	0.266	3.83413955212972e-215
CNPY3	9.16515783507654e-219	0.402752272539955	0.812	0.604	1.64175472299726e-214
PDCD4	3.83595941542742e-218	-0.508083373255493	0.438	0.598	6.87135410085514e-214
H2AFZ	4.66773442176017e-218	-0.400585160573238	0.854	0.905	8.36131266969899e-214
ENSMMUG00000001645	1.1549252619282e-217	-0.339308666860425	0.949	0.96	2.06881762169198e-213
ENSMMUG00000054565	1.62443353762421e-217	0.561154399730295	0.625	0.38	2.90984779594625e-213
CD48	2.1325892909702e-217	-0.4194994697315	0.904	0.942	3.82010719691491e-213
ACTG1	5.36705145633078e-217	0.43423857081648	0.991	0.99	9.61399927372532e-213
COQ2	5.76539664025703e-217	0.308424127825129	0.471	0.218	1.03275550016924e-212
TAOK2	2.08658506060684e-216	-0.387563695800852	0.188	0.37	3.73769981906504e-212
COPS5	4.71922210637044e-216	0.302640490804847	0.562	0.287	8.45354255914137e-212
NAP1L1	7.40802973960676e-216	-0.472036919576529	0.579	0.688	1.32700036725576e-211
FPR1	1.4155034827456e-215	0.375475850778567	0.453	0.213	2.53559138864219e-211
POLE4	3.0644240327461e-215	0.373084624648135	0.68	0.412	5.4893027698581e-211
BATF	5.58295011953104e-215	0.453242379376149	0.279	0.086	1.00007385491159e-210
P2RY11	1.93112794102117e-214	0.311817455393682	0.428	0.183	3.45922948075121e-210
SLC25A43	2.31147340035753e-214	-0.425103965650342	0.767	0.837	4.14054230206045e-210
MAMU-DMB	9.58435107596478e-214	0.260410752540765	0.947	0.887	1.71684480823757e-209
HMGN3	1.03059656083388e-213	-0.459183283675196	0.614	0.732	1.84610761942172e-209
EEF2	2.85967441844116e-213	-0.3406989370371	0.945	0.961	5.12253478575365e-209
RBCK1	3.56222369101923e-213	0.349452136996889	0.577	0.307	6.38101129772274e-209
ERBB3	4.74070601304721e-213	0.370495368964988	0.731	0.478	8.49202668117146e-209
ENSMMUG00000060377	4.77404368887234e-213	-0.334395431240555	0.977	0.99	8.55174445987703e-209
CFLAR	1.10414172865761e-212	0.446615129847069	0.657	0.391	1.97784907854438e-208
MED17	1.25052345103836e-212	0.297905080267556	0.447	0.197	2.24006265784501e-208
IL18BP	2.64814614175378e-212	0.397477916714938	0.257	0.073	4.74362418372354e-208
CXCL9	3.54845914243393e-212	2.29872309638967	0.144	0.008	6.35635486184189e-208
SDHB	6.08620891539577e-212	0.346916229233661	0.706	0.449	1.09022260301484e-207
PSMB5	7.33753075400453e-212	0.352166997169874	0.829	0.662	1.31437188396483e-207
BUD31	9.48273134278834e-212	0.354832100575603	0.617	0.341	1.69864166543368e-207
NDUFS2	3.3610267421171e-211	0.323845866600251	0.641	0.374	6.02060720315436e-207
ACAA1	2.21995733620329e-210	0.314423624138174	0.526	0.262	3.97660957634096e-206
PPID	3.78798606387037e-210	0.278705370424974	0.439	0.191	6.785419436211e-206
MPHOSPH10	4.35159823396334e-210	0.261780417029922	0.336	0.121	7.79501791649854e-206
VAMP3	5.95223226627787e-210	-0.459748025039766	0.5	0.618	1.06622336585835e-205
DHRS9	7.6477781067689e-210	0.391064574133321	0.209	0.043	1.36994649226551e-205
CREB3	7.66873676722359e-210	0.294750407221186	0.402	0.165	1.37370081711276e-205
RIPK2	1.70072567711292e-209	0.321805416803109	0.387	0.156	3.04650990541238e-205
DAZAP1	2.33561086953911e-209	-0.402312377428436	0.775	0.827	4.18377975060541e-205
TFPI2	2.97057047877987e-209	0.693802343919944	0.132	0.003	5.32118289863838e-205
HIST1H2AC	3.42893531046048e-209	0.528245617110779	0.634	0.382	6.14225182162786e-205
TMEM109	6.34726109395467e-209	0.338237857003229	0.647	0.388	1.1369848797601e-204
PRDX5	1.49908226830681e-208	0.359126085060342	0.923	0.868	2.68530606721799e-204
BLZF1	1.52054600335382e-208	0.257414625886135	0.383	0.151	2.72375405580769e-204
ATF5	2.20005164063935e-208	0.323365957577249	0.297	0.095	3.94095250387726e-204
MMP2	3.88248576401984e-208	-0.587903791239339	0.317	0.484	6.95469674908874e-204
SEPTIN6	4.63935737146948e-208	0.294085389167602	0.436	0.191	8.31048085951327e-204
ENSMMUG00000031426	4.70363159910776e-207	-0.487754803124532	0.685	0.761	8.42561528348173e-203
UPP1	2.60297691139713e-206	0.375298212260759	0.456	0.213	4.66271254138567e-202
TIMP1	3.24310596866347e-206	1.5017125248736	0.201	0.041	5.80937572166688e-202
NCBP2	3.75958856715632e-206	0.374229450428835	0.858	0.735	6.73455100034711e-202
RPL13A	6.90097066003248e-206	-0.251334899449024	0.991	0.996	1.23617087433162e-201
AIM2	1.34328638867828e-205	0.474852318038759	0.692	0.451	2.4062289080394e-201
REL	1.24020505116905e-204	0.40020393576443	0.518	0.266	2.22157930815912e-200
NFKB2	2.76484298394801e-204	0.310075028587089	0.241	0.062	4.95266323714608e-200
TOR3A	3.7933366334933e-204	0.331514170758356	0.458	0.212	6.79500391157655e-200
ENSMMUG00000060167	6.92314873608927e-204	-0.285567023212077	0.081	0.237	1.24014363309567e-199
LPXN	1.23677374161602e-203	-0.452006048566164	0.553	0.663	2.21543280335678e-199
MAX	1.749476354941e-203	0.349272731960069	0.598	0.337	3.13383699460581e-199
SPOP	1.96091270636043e-203	0.295739823454987	0.503	0.247	3.51258293090344e-199
MANF	2.71413268165962e-203	0.447097825068306	0.602	0.36	4.86182587265688e-199
BAK1	3.05960034085153e-203	0.279333461143709	0.41	0.173	5.48066209056734e-199
MT1E	7.68291497961122e-202	-1.72712525592898	0.494	0.741	1.37624056029776e-197
CSTB	2.11921816794064e-201	-0.426391712635565	0.941	0.972	3.79615550423206e-197
TSPAN4	2.69661154845699e-201	0.504294528277478	0.406	0.183	4.83044026675101e-197
MED4	9.10184491321858e-201	0.253702454692307	0.386	0.156	1.63041347930484e-196
RHOH	1.50143582602915e-200	0.307534495510503	0.38	0.156	2.68952199516602e-196
RPS3	2.50732598681807e-200	-0.31070423741688	0.968	0.978	4.49137304018722e-196
FDFT1	6.3783446070029e-200	-0.467118158099876	0.33	0.495	1.14255286945243e-195
SSR4	9.2496952147255e-200	0.333158788022292	0.917	0.818	1.65689790381378e-195
EMG1	1.71357301492708e-199	0.257754780255198	0.461	0.211	3.06952334163888e-195
ENSMMUG00000048030	4.96011407843839e-199	-0.286274744311841	0.074	0.223	8.88505234870669e-195
ENSMMUG00000006206	6.55866764436953e-199	0.413031522356473	0.753	0.529	1.17485413513591e-194
SHKBP1	2.21720482977028e-198	0.273488532462307	0.464	0.215	3.9716790115675e-194
COMMD1	2.45080088159645e-198	0.293484386118639	0.59	0.322	4.39011961920372e-194
NDUFV3	2.72703152192736e-198	0.380932216583218	0.79	0.561	4.88493156522847e-194
BTG2	3.52915644933906e-198	-0.491604657957728	0.83	0.884	6.32177794770105e-194
ENSMMUG00000055748	7.22357362852559e-198	-0.343946711515733	0.117	0.279	1.29395874407779e-193
CD163	1.13513307366019e-197	0.521150751959762	0.902	0.882	2.03336387484749e-193
EGR1	2.72745078390923e-197	0.349206433472428	0.163	0.021	4.8856825892166e-193
LIG1	5.76517442139582e-197	0.31779185339503	0.246	0.068	1.03271569410463e-192
GIMAP8	6.44683008231267e-197	0.258830775523455	0.146	0.013	1.15482067264467e-192
ARRDC3	8.39686588069514e-197	-0.395008370516841	0.14	0.307	1.50413058520892e-192
MRFAP1	1.58054114398727e-196	0.394843186570069	0.783	0.584	2.8312233512244e-192
SH3BP1	6.0814639606136e-196	0.37419393954981	0.492	0.251	1.08937263926472e-191
COPG1	9.85274493796274e-196	0.275845033118549	0.487	0.236	1.76492220073727e-191
TANK	1.57078171512868e-195	0.31983939676182	0.524	0.267	2.81374128631001e-191
PDLIM5	1.1887687927013e-194	0.308393946110875	0.54	0.283	2.12944153836584e-190
GPD1	1.36240728230451e-194	-0.463010771611494	0.25	0.424	2.44048016479206e-190
SLAMF7	1.38731885318687e-194	0.599385153801742	0.175	0.029	2.48510426171365e-190
ENSMMUG00000022489	1.45096562104895e-194	-0.381264389503678	0.989	0.987	2.59911471698499e-190
RAD23A	1.57787748254521e-194	0.352305687815478	0.734	0.485	2.82645193448324e-190
PARP12	1.90645069212e-194	0.281667443142626	0.501	0.249	3.41502512479456e-190
HSD17B10	2.00969164925159e-194	0.287865958481268	0.621	0.349	3.59996065130437e-190
ATP5MC2	1.24942741258866e-193	-0.304703372874279	0.954	0.976	2.23809932417006e-189
MRPL20	2.45642669335299e-193	0.339720871178025	0.79	0.579	4.40019713580321e-189
GLRX	4.44613597994042e-192	0.425604596482609	0.743	0.533	7.96436338086727e-188
B3GNT5	1.1850267190026e-191	-0.487841938932559	0.263	0.427	2.12273836174937e-187
KCNMA1	5.68470865440746e-191	0.359310489882503	0.117	0.001	1.01830186126401e-186
ENSMMUG00000040065	1.13027337988655e-190	0.306828816278493	0.372	0.156	2.02465870539077e-186
TFEC	2.66709092634455e-190	0.325708547205583	0.441	0.207	4.777559976361e-186
PPP1CB	3.75902274363939e-190	-0.447388600934931	0.443	0.574	6.73353744068125e-186
ENSMMUG00000065238	4.27722157099286e-190	0.418632057459097	0.444	0.221	7.66178700011951e-186
FNTB	1.13500049578865e-189	-0.417766767707555	0.7	0.759	2.0331263881062e-185
DDX18	1.20006689481611e-189	0.3106594336648	0.612	0.352	2.1496798286841e-185
PHB	1.26483829648789e-189	0.330872980879171	0.744	0.528	2.26570484049876e-185
ENSMMUG00000045959	2.06090576860802e-189	-0.258478635741652	0.049	0.182	3.69170050330755e-185
CASP12	3.40134766078649e-189	0.363030807770412	0.574	0.32	6.09283406476683e-185
EMC7	4.31161457133893e-189	0.283334510006307	0.565	0.309	7.72339518163943e-185
ENSMMUG00000063977	4.3393661335997e-189	-0.353321566811399	0.135	0.294	7.77310655511714e-185
MITD1	5.63773858763232e-189	0.29772192007108	0.441	0.205	1.00988811320258e-184
DRG1	1.07044663302789e-188	0.254056739104336	0.451	0.209	1.91749105374285e-184
ARF1	1.83275889363967e-188	0.324454976541154	0.925	0.843	3.28302100617674e-184
SCPEP1	3.39718037547767e-188	0.390927163547627	0.829	0.717	6.08536920659314e-184
PIK3AP1	7.82034743947647e-188	0.364514187670041	0.575	0.322	1.40085883683342e-183
GRPEL1	8.48584000582814e-188	0.250531398895918	0.453	0.212	1.52006852024399e-183
FERMT3	8.98452117539349e-188	0.389827613850467	0.708	0.479	1.60939727814824e-183
ENSMMUG00000010630	9.1605448693372e-188	-0.344652532004778	0.135	0.294	1.64092840244437e-183
NXPE3	1.33446701093652e-187	0.515594733510643	0.587	0.365	2.39043075669059e-183
NDUFB8	3.18409569951957e-187	0.319232833798224	0.891	0.786	5.7036706265494e-183
SCN1B	3.25341412848594e-187	0.425803854833713	0.234	0.068	5.82784072835686e-183
CHPT1	1.9604628399576e-186	-0.302434898066185	0.098	0.248	3.51177708521605e-182
MED25	2.63437218450709e-186	0.309554068613854	0.58	0.327	4.71895089410755e-182
TNFRSF10A	7.86582838373673e-186	0.259275762394876	0.371	0.152	1.40900583837876e-181
IL6R	1.28287511921615e-185	0.319732122063909	0.325	0.124	2.29801420105189e-181
CPVL	1.80807108677291e-185	-0.721887909052036	0.241	0.42	3.23879773773632e-181
VSTM1	6.83251446959373e-185	-0.292542786340136	0.069	0.21	1.22390831693832e-180
ENSMMUG00000022874	7.07024203294986e-185	0.368123224766147	0.468	0.233	1.26649245536231e-180
PNPLA2	1.27807615438265e-184	-0.48576304792554	0.485	0.604	2.28941781534563e-180
ENSMMUG00000011278	2.12034533442256e-184	0.317020034010248	0.295	0.107	3.79817459755114e-180
DNAJA2	3.46107603834401e-184	0.252113194247058	0.455	0.215	6.19982550748563e-180
CD101	4.13606697860955e-184	-0.452881141810275	0.303	0.465	7.40893677878328e-180
C1H1orf162	6.10738785128067e-184	-0.437048190337597	0.542	0.663	1.09401638579991e-179
ND4L	6.639294380308e-184	0.503463178744587	0.823	0.479	1.18929680234457e-179
EIF4G1	1.3833321827434e-183	0.335792898581483	0.631	0.381	2.47796293894826e-179
ANAPC13	2.49033648378393e-183	-0.406505228136419	0.675	0.741	4.46093974340215e-179
PSMD3	6.90890325287242e-183	0.321692999079431	0.634	0.377	1.23759183968704e-178
GPD1L	7.16815756791458e-183	-0.459606728354622	0.433	0.58	1.28403206514054e-178
FAM210B	2.2737724676247e-182	-0.432382317913459	0.342	0.488	4.07300862125613e-178
TUBB	8.99700930284176e-182	0.389864391459984	0.926	0.865	1.61163427641804e-177
AAK1	2.41327243680135e-181	-0.306919166009901	0.107	0.258	4.32289491604226e-177
RAN	2.54001116017704e-180	0.309715765614633	0.922	0.828	4.54992199122514e-176
MMD	2.82003212255471e-180	-0.411828209749639	0.43	0.581	5.05152354113226e-176
NCF4	3.13517527725215e-180	0.382969330272469	0.795	0.597	5.61603947414177e-176
CLEC7A	2.68240974407574e-179	0.372013272170194	0.566	0.332	4.80500057456287e-175
ENSMMUG00000058499	4.03615162843313e-179	-0.40722567716487	0.251	0.4	7.22995841201227e-175
CYC1	4.80465513814415e-179	0.324921725648927	0.784	0.573	8.60657874895762e-175
SNX2	8.8444791720657e-179	0.325418245874865	0.834	0.669	1.58431155409213e-174
PBDC1	1.42045712379937e-178	0.276997346805686	0.555	0.303	2.5444648458618e-174
TOR1AIP1	2.83769405085628e-178	0.275793071501021	0.566	0.311	5.08316135329886e-174
GCA	4.75984751260374e-178	-0.455135549701723	0.34	0.494	8.52631484932708e-174
TPD52L2	5.51683629888701e-178	0.359528906208034	0.717	0.479	9.8823088621963e-174
MAFB	9.25687888198719e-178	0.250038134385767	0.307	0.115	1.65818471413036e-173
GBA	2.51952082836147e-177	0.345718464066001	0.538	0.294	4.5132176598439e-173
TPP1	4.38396588227151e-177	-0.385243102789334	0.838	0.873	7.85299808491295e-173
FPR3	8.20174990197035e-177	0.375052430976153	0.171	0.032	1.46917945993995e-172
ALOX5	1.46449886207332e-176	-0.41232744623034	0.53	0.692	2.62335681163193e-172
TMED9	2.19188152317353e-176	0.327845883438286	0.826	0.655	3.92631737246074e-172
ALAS1	2.37302798096796e-176	0.448209667125751	0.517	0.288	4.2508050223079e-172
RNASE6	2.42454915154844e-176	-0.331689913563223	0.696	0.804	4.34309489516871e-172
VKORC1L1	4.68485959673053e-176	-0.409882159832314	0.261	0.413	8.3919889956234e-172
HSF1	6.54623191934491e-176	0.280806694420583	0.538	0.291	1.17262652371225e-171
MDH2	1.22765003157189e-175	0.32174252407876	0.783	0.595	2.19908950155472e-171
CXCL16	1.34387724885952e-175	-0.353124840676253	0.878	0.938	2.40728731588206e-171
CD14	1.71874139937689e-175	-0.31668818121011	0.665	0.803	3.07878146870382e-171
CLEC12A	4.0985648178693e-175	-0.477411070807435	0.388	0.53	7.34175915824928e-171
NSRP1	7.67899667827214e-175	0.292708018495705	0.543	0.294	1.37553867497889e-170
DIXDC1	1.17112224361541e-174	-0.265824522086216	0.057	0.187	2.09783127498829e-170
ABHD16A	1.47412493233146e-174	0.310518793464606	0.64	0.394	2.64059999128534e-170
PPM1J	2.49167563853154e-174	0.303099766845521	0.296	0.11	4.46333857130154e-170
ARFRP1	2.52068837938853e-174	0.266412293501878	0.471	0.232	4.51530909399867e-170
NUDT16	4.51749003618852e-174	0.392881841117973	0.71	0.511	8.09217990182449e-170
HIF1A	5.12383967878912e-174	0.590883668296385	0.754	0.531	9.17833401661495e-170
ENSMMUG00000015946	7.1894613753794e-174	-0.405532561278688	0.751	0.817	1.28784821617171e-169
PLEKHJ1	8.53598675571865e-174	0.282106275731118	0.52	0.275	1.52905130755188e-169
GMCL1	9.59371600405326e-174	-0.36014619171028	0.158	0.311	1.71852234780606e-169
COA6	2.61938780255616e-173	0.251957096249635	0.474	0.235	4.69210937071886e-169
THBS1	5.6978187717728e-173	-0.396095448210978	0.059	0.193	1.02065027658766e-168
SAR1A	5.81680472011812e-173	0.26811823885294	0.528	0.282	1.04196422951476e-168
MRPS18A	5.82478815379366e-173	0.289932334851843	0.571	0.321	1.04339430198906e-168
MRPS34	5.95439760197769e-173	-0.426844170677064	0.379	0.511	1.06661124244226e-168
GADD45GIP1	1.15636355490856e-172	0.316002984311295	0.693	0.447	2.07139403590771e-168
LILRA2	1.34314164823077e-172	0.260318576411691	0.375	0.164	2.40596963447578e-168
PZP	3.45099645827062e-172	-0.462045170010781	0.466	0.609	6.18176995570015e-168
SCAMP2	1.45529658590981e-171	0.32216688044741	0.749	0.523	2.60687277434024e-167
PTPN2	2.36469364909364e-171	0.362689282839337	0.586	0.341	4.23587573362144e-167
OS9	3.76574991922386e-171	0.343185789065103	0.806	0.622	6.7455878303057e-167
BLVRA	4.29038355306385e-171	0.32352692112315	0.763	0.585	7.68536405860328e-167
EIF4A3	6.16068310319275e-171	0.258942380145539	0.547	0.296	1.10356316427492e-166
TINF2	8.04696969230829e-171	-0.355971301674432	0.808	0.845	1.44145368098318e-166
CASP4	1.52415872772935e-170	0.368822266704216	0.636	0.384	2.73022552898159e-166
FAM50A	1.58638778434762e-170	0.299343533083365	0.587	0.338	2.84169643810189e-166
ENSMMUG00000062288	3.02605860601283e-170	-0.394507166950798	0.188	0.337	5.42057878095078e-166
SLIRP	3.78570684959083e-170	0.310612861059702	0.911	0.807	6.78133667967206e-166
PECAM1	6.53566270601862e-170	-0.36733521181504	0.799	0.873	1.17073326052912e-165
PSMD14	7.70718433317909e-170	0.265455420787762	0.49	0.253	1.38058792960237e-165
JAK2	9.67987735887253e-170	0.335103464202618	0.524	0.285	1.73395643129484e-165
BLNK	1.23942277067753e-169	0.273670825232057	0.38	0.169	2.22017800911467e-165
NDUFA9	2.05677954107089e-169	0.25445011145607	0.54	0.295	3.68430919192028e-165
YPEL3	1.0746797985121e-168	-0.394243826074119	0.173	0.33	1.92507392307472e-164
ARL6	3.10512766718656e-168	-0.351274110315215	0.158	0.307	5.56221519023128e-164
C3H21orf91	1.21099352551949e-167	0.255476967057339	0.312	0.121	2.16925270226306e-163
CRTAP	2.01647368401016e-167	-0.40144460111622	0.275	0.425	3.61210931016739e-163
PARVB	2.23700853037851e-167	0.266277077030985	0.245	0.081	4.00715338046703e-163
BIRC3	2.58342625383689e-167	0.542340867056425	0.182	0.042	4.62769144849802e-163
TRIM72	3.94395815207184e-167	0.335175183763432	0.658	0.42	7.06481223780628e-163
GRIPAP1	9.919771600449e-167	0.287503204745424	0.502	0.267	1.77692868678843e-162
FAM107B	1.3489324996969e-166	-0.412743737577016	0.609	0.714	2.41634278670706e-162
WAS	1.87229753513966e-166	0.287797322948264	0.57	0.323	3.35384657469568e-162
MRPL33	1.91833094955456e-166	-0.418598090114665	0.64	0.705	3.43630622993708e-162
GLIPR1L2	3.39080551881536e-166	-0.39365741628895	0.183	0.333	6.07394992585395e-162
PFAS	3.91898282482225e-166	-0.435737322868857	0.471	0.599	7.02007393410409e-162
ENSMMUG00000028672	4.23416265178569e-166	-0.357234445599207	0.076	0.218	7.5846555581437e-162
GSTP1	1.95710992097372e-165	0.338584920578868	0.996	0.997	3.50577100144022e-161
UCP2	4.06328368134256e-165	-0.444057553194876	0.734	0.811	7.27856005838893e-161
ZFYVE16	9.64800191235001e-165	-0.447465140100748	0.386	0.513	1.72824658255926e-160
SPI1	2.97504557748785e-164	-0.461920773816045	0.624	0.684	5.32919914295399e-160
S100A9	3.03523467916515e-164	-0.576564493189783	0.053	0.18	5.43701588078854e-160
ATP5MPL	4.45438747358982e-164	-0.261143530763496	0.974	0.972	7.97914428144145e-160
KIFBP	5.72134715174475e-164	0.296276666039754	0.612	0.374	1.02486491529204e-159
CLTA	6.51218937272556e-164	0.290964714917851	0.949	0.871	1.16652848233633e-159
ENSMMUG00000051392	8.37959579920742e-164	-0.308049299237583	0.921	0.955	1.50103699551203e-159
ATP8	9.27169348028964e-164	0.391555114015512	0.821	0.442	1.66083845312428e-159
PYCARD	1.75757404885853e-163	0.331777425966488	0.935	0.926	3.14834239372029e-159
SULF2	3.07194111128546e-163	0.265499330472936	0.12	0.01	5.50276811264564e-159
ARL2	4.03940970105437e-163	0.318601471592297	0.738	0.507	7.23579459749869e-159
CTSB	5.0563665705367e-163	0.400173199064395	0.99	0.986	9.0574694378024e-159
SNW1	7.07820107290944e-163	0.284724657673625	0.585	0.339	1.26791815819027e-158
RPL37A	1.0539402238255e-162	-0.36934260430463	0.994	0.997	1.88792312293862e-158
CYRIA	1.36412757953578e-162	0.285209400308526	0.379	0.172	2.44356173322244e-158
IK	1.71920409809579e-162	0.298720944740511	0.728	0.487	3.07961030091898e-158
ENSMMUG00000000729	2.62873345315834e-162	0.396336324035626	0.806	0.728	4.70885023464254e-158
NFE2L1	3.95496276590175e-162	0.320782231200572	0.556	0.314	7.0845248025598e-158
PPP1R15A	6.03919941009559e-162	0.514326823886482	0.745	0.567	1.08180179033042e-157
GPS2	1.04390992728954e-160	0.286579224311858	0.63	0.377	1.86995585275376e-156
RSRC2	1.48862543934075e-160	0.298277485711571	0.612	0.366	2.66657474949108e-156
GLUL	1.68805660111199e-160	0.499852942920012	0.937	0.902	3.02381578957191e-156
GUK1	2.1425662996037e-160	0.318019399883166	0.703	0.471	3.8379790124801e-156
AKAP13	3.02315065376655e-160	0.282136240699292	0.597	0.357	5.41536976609203e-156
PAOX	3.85125924489609e-160	0.251403847152948	0.559	0.317	6.89876068538236e-156
ABHD5	6.87801251220176e-160	-0.415497292193316	0.457	0.586	1.2320583813107e-155
REEP5	8.63831755400043e-160	0.320870834402828	0.68	0.444	1.5473818234481e-155
SYF2	1.08224534700974e-159	0.324531918532301	0.655	0.41	1.93862609009855e-155
ATPSCKMT	1.2392713024127e-159	-0.325457776169108	0.145	0.293	2.21990668401188e-155
TNFRSF1A	1.28651738394512e-159	0.316302161442245	0.701	0.468	2.3045385898609e-155
SRI	1.8785982849457e-159	0.372936039849218	0.788	0.592	3.36513310782324e-155
SNRPD3	2.1490736653683e-159	0.292109862928807	0.803	0.601	3.84963565677423e-155
SRPRA	3.58845313454047e-159	0.281644468729363	0.526	0.29	6.42799609990234e-155
MCM7	4.50019177353003e-159	-0.507431497649789	0.528	0.676	8.06119352392434e-155
NDUFA12	5.01898490023467e-159	0.295827205338876	0.759	0.549	8.99050765179036e-155
SRSF10	1.07128131638255e-158	0.261605614255434	0.466	0.238	1.91898622203606e-154
MEST	4.22564066320201e-158	-0.48312209764202	0.131	0.283	7.56939011999376e-154
ENSMMUG00000001354	4.78132591732058e-158	-0.366023068399844	0.206	0.349	8.56478911569636e-154
NDUFC2	8.85467278862673e-158	0.292572357779355	0.901	0.803	1.58613753662671e-153
RILPL2	1.00728693165153e-157	0.41745224058028	0.737	0.528	1.80435308066739e-153
GSN	1.28475137090297e-157	0.45740659074675	0.677	0.467	2.30137513069849e-153
PSMA5	1.64003024285243e-157	0.291179995579021	0.569	0.334	2.93778617402156e-153
PPM1G	1.87056221471787e-157	0.26101030680019	0.578	0.339	3.35073809522412e-153
PSMD2	2.28079710118792e-157	0.293773442100591	0.628	0.387	4.08559184735793e-153
NFE2L2	4.92854110704218e-156	0.383496080226958	0.675	0.455	8.82849568504465e-152
TDG	8.97326396707036e-156	0.266570792415534	0.478	0.253	1.60738077442131e-151
ARGLU1	1.8221859474333e-155	0.296482764555133	0.652	0.413	3.26408168763727e-151
CCNG2	3.46038419090438e-155	-0.32388833065056	0.111	0.251	6.19858620116702e-151
MED29	4.83154858025712e-155	0.270976876087254	0.501	0.271	8.65475297181458e-151
PRKACB	1.07679543765284e-154	-0.407846239992354	0.254	0.399	1.92886366746753e-150
RPS19BP1	9.51027644016625e-154	0.313980715634079	0.776	0.578	1.70357581872698e-149
CNBP	1.74191280662567e-153	-0.283182388950316	0.899	0.949	3.12028841050857e-149
G0S2	1.42918020381635e-152	-0.519571561128784	0.562	0.698	2.56009049909623e-148
SLC36A4	2.48525641123342e-152	-0.329897295488495	0.172	0.315	4.45183980944242e-148
CD164	3.8521978535785e-152	0.329928699078884	0.888	0.766	6.90044201511517e-148
ENSMMUG00000031100	1.83372563695493e-151	0.331860905599254	0.17	0.04	3.28475273347737e-147
TAF7	2.24970356294136e-151	0.329491455991119	0.443	0.236	4.02989399229685e-147
IPO8	2.37296748668603e-151	-0.395572563942542	0.286	0.421	4.25069665890069e-147
C3H7orf50	4.05855369814509e-151	0.36331203245912	0.929	0.83	7.27008723948731e-147
PFDN6	5.2420770064552e-151	-0.380578268980212	0.398	0.515	9.3901325416632e-147
NAAA	6.74675876361121e-151	-0.420024770079352	0.658	0.744	1.20854689732568e-146
ENSMMUG00000054976	1.03168344141141e-150	-0.290493522298334	0.102	0.235	1.84805454860026e-146
ATP5PD	1.10439583732898e-150	0.290937422032255	0.873	0.743	1.9783042634074e-146
ADAMDEC1	4.79114161383672e-150	0.796536383539238	0.393	0.215	8.58237197286571e-146
SUCLG1	1.15158908591077e-149	0.27246077131334	0.706	0.479	2.06284152959196e-145
DUSP2	1.16878458009009e-149	0.307536033856314	0.119	0.013	2.09364381831538e-145
ECHS1	3.08309035247697e-149	0.289962471992391	0.703	0.496	5.522739748392e-145
PGAM4	3.68679283683411e-149	-0.392958767223018	0.39	0.505	6.60415200862095e-145
ELOVL5	5.13091207174152e-149	-0.447125215728364	0.623	0.707	9.19100279411058e-145
NRIP1	6.33774378330826e-149	-0.423839128899555	0.525	0.632	1.13528004390401e-144
EIF3L	1.16792626060324e-148	-0.351828655455591	0.753	0.801	2.09210631061858e-144
FABP5	2.11049970810659e-148	-0.391591586584396	0.867	0.98	3.78053812713133e-144
LLPH	2.62714974670017e-148	0.305555094570449	0.669	0.429	4.70601334126401e-144
CAB39	9.91399626630884e-148	-0.398831550953435	0.406	0.516	1.7758941511839e-143
DNAJC8	2.16768455687646e-147	0.272004932925197	0.622	0.385	3.8829733467328e-143
ACP5	2.23981603785919e-147	-0.447642547915701	0.495	0.622	4.01218246861716e-143
ATP5PB	3.69111232545888e-147	-0.365723449487757	0.696	0.751	6.6118895085945e-143
UBXN4	5.2966147683699e-147	0.294247668677244	0.748	0.53	9.487826034581e-143
ABCA2	1.54962316677837e-146	-0.463550801908928	0.376	0.518	2.77583997865009e-142
RENBP	2.26275179468323e-146	0.314398066954626	0.703	0.486	4.05326728981608e-142
FNBP1	3.23457819935827e-146	0.391058521534962	0.649	0.424	5.79409992851046e-142
VAMP8	4.24500559025671e-146	-0.339756410647536	0.742	0.857	7.60407851382685e-142
ENSMMUG00000030144	6.32969653518628e-146	-0.350954024963844	0.093	0.221	1.13383854034792e-141
HMGA1	7.83486179379673e-145	0.354722233387283	0.539	0.319	1.40345879312281e-140
COX6C	9.58458939385937e-145	-0.269601196444139	0.954	0.97	1.71688749812203e-140
MGST2	1.84805253467764e-144	-0.407536481566871	0.545	0.624	3.31041650536806e-140
CFDP1	2.62360694683667e-144	0.308595265630496	0.823	0.634	4.69966712386853e-140
PGAM1	2.82954342578487e-144	0.359294378352862	0.718	0.544	5.06856113860843e-140
C15H9orf78	4.94502713473515e-144	0.288289714656733	0.744	0.525	8.85802710645107e-140
ENSMMUG00000000671	1.02642919851382e-143	-0.410301876364565	0.608	0.678	1.83864262329781e-139
TREML2	1.4873667519603e-143	0.303400117965277	0.105	0.008	2.66432006278648e-139
IRF2	2.37934602763752e-143	0.25893591671809	0.592	0.353	4.26212253930709e-139
TNIP1	3.58276187847266e-143	0.395805700879356	0.44	0.235	6.41780135290808e-139
ENSMMUG00000041688	7.03488604340255e-143	0.321121988543502	0.609	0.386	1.2601591369547e-138
EMB	1.04681365571671e-142	-0.381946175479842	0.266	0.398	1.87515730148535e-138
WDR81	2.4515756121029e-142	0.257704862295976	0.422	0.214	4.39150739395992e-138
TREM1	2.55645919974585e-142	-0.328303978918893	0.833	0.936	4.57938536450475e-138
SOAT1	4.65775560976711e-142	0.263690225705277	0.517	0.29	8.34343762377583e-138
EDF1	1.28616004163861e-141	0.320791161241293	0.912	0.79	2.30389848258724e-137
NEU1	1.3980826005117e-141	0.253895440859893	0.54	0.313	2.50438536229661e-137
SGMS1	2.30483908772323e-141	-0.436229180865536	0.424	0.537	4.12865825783862e-137
ENSMMUG00000006283	2.32132296492522e-141	-0.279403668106748	0.956	0.977	4.15818582707054e-137
ENSMMUG00000056722	2.93961469995857e-141	-0.40800460760998	0.271	0.396	5.26573181203579e-137
RASGEF1B	3.99046664097582e-141	0.310264279559994	0.528	0.307	7.14812289397999e-137
ABCG1	4.27741587239884e-141	-0.354351193188522	0.737	0.858	7.66213505222805e-137
SLC44A2	5.68897030150014e-141	-0.358905681375703	0.217	0.352	1.01906525010772e-136
PPT1	7.48093076145958e-141	-0.329768879729111	0.815	0.886	1.34005912730025e-136
SLC66A3	8.24967150532181e-141	-0.349950707727029	0.227	0.364	1.4777636567483e-136
ENSMMUG00000053146	8.5029116932366e-141	-0.327448601115062	0.816	0.848	1.52312657160947e-136
ENSMMUG00000006293	1.86437262927063e-140	0.270897760101734	0.686	0.454	3.33965069081248e-136
COPRS	2.83664921993097e-140	-0.366059496936195	0.389	0.505	5.08128974766235e-136
AP2S1	3.43150834849432e-140	0.336481530976844	0.888	0.792	6.14686090465787e-136
CCPG1	3.4863150257413e-140	-0.402024435376542	0.545	0.629	6.24503610561039e-136
CEBPB	3.68571749924317e-140	-0.464082849456336	0.328	0.447	6.6022257563943e-136
CCDC69	4.07697945576075e-140	-0.350431130171098	0.225	0.362	7.30309329910423e-136
CIAO2B	4.91346612748061e-139	0.286016722356901	0.837	0.656	8.80149187415602e-135
APOBEC3D	1.22180319451457e-138	0.257707924583233	0.497	0.276	2.18861606233394e-134
HACD4	1.95266178009743e-138	-0.418681368298942	0.531	0.617	3.49780304668853e-134
MEA1	2.17337563012697e-138	0.274401364666195	0.77	0.562	3.89316776624643e-134
RAB31	2.34414911890877e-138	-0.382323199767903	0.732	0.775	4.19907431670127e-134
SMCHD1	2.44569204741953e-138	0.277894135276431	0.535	0.312	4.38096816454261e-134
ENSMMUG00000022428	3.10590397642976e-138	-0.268919376034829	0.945	0.948	5.56360579297864e-134
S100A4	3.21247695569242e-138	-0.439538573625947	0.746	0.855	5.75450997073183e-134
ARHGDIA	3.21282234290795e-138	0.296721272861006	0.905	0.785	5.755128662851e-134
ENSMMUG00000063725	2.67796149742644e-137	1.09269925873173	0.502	0.324	4.79703243033998e-133
PFDN2	1.23009502125182e-136	0.281188589948837	0.909	0.82	2.20346921156838e-132
DYNLL1	1.30889676320712e-136	0.310591669258718	0.955	0.907	2.34462677193292e-132
ECHDC1	4.51104932865119e-136	-0.407586857737226	0.59	0.656	8.08064266241288e-132
CDC26	8.84560171441122e-136	-0.27015260445337	0.113	0.242	1.58451263510248e-131
PPP2R1A	1.35881684368452e-135	0.322101055174521	0.825	0.676	2.43404861209208e-131
TMCO1	4.07169866887985e-135	0.256920313092558	0.687	0.466	7.29363382556448e-131
ENSMMUG00000012273	8.469525374053e-133	-0.364761526260187	0.296	0.416	1.51714608025411e-128
IFNGR1	1.693970833655e-132	-0.368522692981143	0.627	0.69	3.03440995432619e-128
GPAM	1.87193234518168e-132	-0.444767476534564	0.271	0.398	3.35319240992394e-128
SLC11A1	3.10737889672658e-132	-0.336236387362862	0.77	0.825	5.56624781770631e-128
TGIF1	4.04493903027444e-132	-0.4062996715064	0.37	0.482	7.24569928493061e-128
TOP1	4.22666692308203e-132	0.305804241961741	0.625	0.402	7.57122845931683e-128
PTK2B	5.00183259497638e-132	0.283201389411619	0.428	0.229	8.95978272738119e-128
HOOK3	6.46588013680889e-132	0.258308072860153	0.662	0.437	1.15823310890658e-127
NUCB1	9.67290204667438e-132	0.304117551701084	0.896	0.828	1.73270694362078e-127
CEP170	1.17720717261568e-131	0.290498573433828	0.571	0.353	2.10873120830647e-127
CYTH4	8.23353381750689e-131	0.288476274202438	0.57	0.356	1.47487291273001e-126
GPBP1	2.72522712937035e-130	0.277418011516891	0.614	0.392	4.88169935684111e-126
MGAT1	2.75138387354299e-130	0.297086437005012	0.73	0.519	4.92855393267757e-126
POLR2F	3.15939205634904e-130	0.270784837721746	0.673	0.45	5.65941899053803e-126
EVI2B	5.56931569387396e-130	-0.383240732846782	0.279	0.413	9.97631520243643e-126
PTP4A2	6.69600110823848e-130	-0.340770596871235	0.603	0.666	1.19945467851876e-125
METRNL	1.18957742614314e-129	0.340806959402698	0.492	0.289	2.13089004345021e-125
EIF5B	1.55804281290163e-129	0.285705563400616	0.684	0.479	2.79092209075069e-125
EIF3J	3.28233545995578e-129	0.30497575130472	0.675	0.452	5.87964750941879e-125
IFNAR2	6.42149839948765e-129	0.31243227319065	0.779	0.591	1.15028300830022e-124
HEXB	7.57293083243671e-129	0.284324722431792	0.931	0.952	1.35653910001439e-124
ENSMMUG00000043282	1.11325067934504e-128	-0.320839760811101	0.169	0.298	1.99416594191077e-124
ATP5F1B	1.39199077411315e-128	0.282608742129042	0.831	0.72	2.49347307366889e-124
ENSMMUG00000042063	3.42590244093316e-128	-0.260475836389684	0.112	0.234	6.13681904244358e-124
SNRPN	4.12104272310511e-128	-0.305023641458911	0.162	0.293	7.38202382989818e-124
SNU13	5.05940501487728e-128	0.26158736580375	0.84	0.677	9.06291220314968e-124
AK3	1.01461011939008e-127	-0.355395335105724	0.286	0.404	1.81747110686345e-123
MICOS13	2.92498581701041e-127	0.266282016821805	0.912	0.816	5.23952709401074e-123
SCARB1	6.42496763720533e-127	-0.350492085096371	0.266	0.388	1.15090445285259e-122
ENSMMUG00000063316	7.47037944982783e-127	-1.18443716124509	0.556	0.558	1.33816907084766e-122
RER1	7.78954422057637e-127	0.262458357660257	0.821	0.662	1.39534105623184e-122
KCNA3	9.06301344639297e-127	-0.396192949036409	0.47	0.581	1.62345759865237e-122
GPNMB	9.47520679379571e-127	-0.539415739003317	0.839	0.93	1.69729379297262e-122
TRAM1	1.21362139052752e-126	-0.348584961580741	0.629	0.684	2.17395999685195e-122
NAA20	1.4186599207398e-126	0.269787106193514	0.716	0.517	2.5412455160212e-122
CASP5	2.36340735963364e-126	0.326743362439687	0.514	0.309	4.23357160331174e-122
RALA	4.16832217208004e-126	0.297436335019754	0.477	0.272	7.46671550684698e-122
DDHD1	5.81445278267721e-126	-0.355386377434106	0.297	0.42	1.04154292696097e-121
SLC3A2	8.4992292734693e-126	0.356139878487396	0.711	0.51	1.52246693975656e-121
HK1	8.65713075662878e-126	0.266858225636331	0.688	0.48	1.55075183243491e-121
NENF	1.09724224601067e-125	-0.348358257132677	0.219	0.344	1.96549003527892e-121
SLC39A1	1.72745875147863e-125	0.269902713092243	0.615	0.398	3.09439686152368e-121
FAM120A	1.83932351771971e-125	-0.378143182767059	0.497	0.575	3.29478021729132e-121
SUPT4H1	4.2804610533276e-125	0.281598587885995	0.741	0.549	7.66758988482573e-121
FCGR3	5.2985763404127e-125	0.497049700093865	0.685	0.519	9.49133979858127e-121
OSCAR	5.5996291154271e-125	-0.341490817593406	0.239	0.361	1.00306156344646e-120
RGL3	1.31727777724926e-124	-0.305107466285807	0.141	0.265	2.3596396823866e-120
ACIN1	2.7860730079419e-124	0.252255218479308	0.546	0.33	4.99069257912633e-120
MS4A7	6.91635966124174e-124	0.439560164871323	0.846	0.867	1.23892750611823e-119
CHIT1	7.5615333533817e-123	-0.395643232210865	0.674	0.862	1.35449746959126e-118
RNF103	7.97456422544255e-123	-0.36721121418152	0.606	0.669	1.42848368970352e-118
MYH9	1.71475147634035e-122	-0.297005172140459	0.815	0.856	3.07163431956847e-118
PEPD	2.02023223080744e-122	-0.366920787873202	0.599	0.662	3.61884199504536e-118
NQO2	3.18495652278007e-122	-0.292268581124655	0.178	0.308	5.70521261925594e-118
EGR2	8.40522454767525e-122	-0.430877317136664	0.274	0.405	1.50562787322507e-117
TOPORS	1.07330379492644e-121	-0.364590716087851	0.548	0.615	1.92260908785173e-117
MMP14	1.20153652184722e-121	0.412809383450982	0.805	0.72	2.15231237158493e-117
ENSMMUG00000000249	2.36862931062093e-121	-0.351608623995546	0.7	0.734	4.24292568411527e-117
CYP27A1	3.49991957770988e-121	0.292710710478016	0.896	0.95	6.26940593955171e-117
AKR1B1	8.51725258861321e-121	0.347102856790355	0.83	0.812	1.52569545619828e-116
ADM	1.27112757812956e-120	0.342249654123864	0.186	0.063	2.27697083070348e-116
VIM	1.92765993191964e-120	0.267632767711255	0.991	0.999	3.45301723604766e-116
CCNL1	4.89155759632857e-120	0.324137403481093	0.629	0.423	8.76224712230336e-116
MRPS15	1.4123155767528e-119	-0.337425658418969	0.675	0.738	2.52988089263729e-115
SKP1	5.23383915588642e-119	-0.310916191279217	0.856	0.87	9.37537607993934e-115
PGK1	7.74074782703374e-119	0.296812433740733	0.813	0.733	1.38660015825655e-114
DENND4C	8.13335706457923e-119	-0.332869518502814	0.219	0.342	1.45692825097808e-114
JUN	8.37239660155017e-119	0.542249743492393	0.911	0.89	1.49974740323568e-114
CAT	2.06018378454894e-118	-0.320758126153422	0.745	0.811	3.69040721326252e-114
RASSF5	2.44937932680985e-118	-0.369946712163443	0.445	0.537	4.38757318811448e-114
ENSMMUG00000001858	2.9039705719875e-118	0.294463128682349	0.805	0.64	5.20188248560121e-114
NCF2	3.713072476446e-118	-0.30706332973649	0.8	0.835	6.65122672705772e-114
TRA2A	4.8590123248832e-118	0.278652475429783	0.618	0.404	8.70394877756328e-114
MOSPD1	1.76718526180278e-117	-0.357075752463286	0.134	0.25	3.16555895946731e-113
HNRNPC	2.32320704039445e-117	-0.303851809290834	0.757	0.789	4.16156077145858e-113
PHLDA2	4.57745512792311e-117	0.35300265013343	0.484	0.298	8.19959537064867e-113
PICALM	4.65338167594158e-117	-0.372742406529827	0.5	0.574	8.33560259611415e-113
SEC61A1	5.75454078239829e-117	0.260854491634445	0.612	0.399	1.03081089035101e-112
RAB6A	8.22940571040809e-117	-0.355700958660501	0.484	0.561	1.4741334449054e-112
NCOA4	2.2295914210495e-116	-0.425426235719609	0.653	0.702	3.99386711252596e-112
HGSNAT	3.05378515720114e-116	-0.37134380539073	0.427	0.513	5.4702453520944e-112
NR1H2	1.52961845348886e-115	0.260236871901999	0.667	0.452	2.7400055357346e-111
LIMD2	1.9311690117158e-115	0.306388960237674	0.156	0.045	3.45930305068652e-111
C1QBP	2.84922527686838e-114	0.25462455243744	0.708	0.526	5.10381723845433e-110
ENSMMUG00000038373	6.83301981380503e-114	-0.339329798876588	0.689	0.724	1.2239988392469e-109
PDIA4	8.31686624615501e-114	0.325841214428575	0.599	0.407	1.48980025067375e-109
NDUFS8	1.30924186187324e-113	0.251407877587777	0.883	0.784	2.34524494717354e-109
TMEM91	1.59471582916698e-112	-0.359432936411004	0.409	0.503	2.85661446478681e-108
CHST2	6.44701754653975e-112	-0.299144307378236	0.091	0.2	1.15485425311167e-107
ATP23	1.38302788689101e-111	-0.264230949472971	0.123	0.235	2.47741785378786e-107
MTARC2	2.82293308707692e-111	-0.315467235574274	0.201	0.316	5.05672003888089e-107
IDH2	2.94630348751344e-111	0.33320607288412	0.382	0.217	5.27771343718283e-107
THEMIS2	3.35645704292273e-111	0.250300349741736	0.561	0.358	6.01242150098749e-107
SFT2D1	3.97881201706044e-111	-0.350899564708374	0.496	0.568	7.12724596616037e-107
SPIN1	1.091999491706e-110	-0.2927665654029	0.174	0.291	1.95609868949295e-106
CKS2	1.95643729029795e-110	0.258865601325437	0.534	0.334	3.50456611811073e-106
DST	2.45294479634957e-110	-0.355798981294144	0.565	0.654	4.39396001370098e-106
ARF4	5.98579656302911e-110	0.357477180422801	0.744	0.565	1.07223573833541e-105
LAT2	6.47937562583878e-110	0.293539053117454	0.213	0.085	1.1606505558565e-105
GNAQ	6.70770880651987e-110	-0.323437031165652	0.205	0.323	1.2015518785119e-105
INF2	2.69851051170135e-109	-0.370074750765704	0.503	0.577	4.83384187961063e-105
C4H6orf62	3.28478308866386e-109	-0.288289999479684	0.871	0.877	5.88403194672357e-105
DBNDD2	3.35439064375526e-109	-0.347350976342478	0.523	0.599	6.0087199601588e-105
TMEM43	3.70097235484183e-109	-0.36171604017495	0.492	0.565	6.62955177922818e-105
HIGD2A	8.04701806194803e-109	-0.34135545608966	0.598	0.658	1.44146234543675e-104
S100A8	3.87604720026103e-108	-0.715055459043175	0.081	0.191	6.94316334982757e-104
HACD3	3.99359432390214e-108	-0.264409864538037	0.144	0.259	7.1537255124059e-104
NHP2	1.80117993962478e-107	0.259840918275312	0.803	0.669	3.22645362584986e-103
ST8SIA4	6.5743872603585e-107	0.257180063797064	0.121	0.028	1.17766998994802e-102
TRA2B	8.62241727075997e-107	0.287463961656901	0.711	0.507	1.54453360571123e-102
RAP1A	9.31455044118551e-107	-0.32166463337987	0.625	0.666	1.66851542052956e-102
ADIPOR1	9.37368640673191e-107	-0.352698777297201	0.422	0.499	1.67910844603789e-102
HADH	1.24236412124942e-106	-0.346337112496172	0.33	0.429	2.22544685039408e-102
AP2M1	1.27993413662006e-106	0.257113262184477	0.872	0.783	2.29274601892752e-102
PTTG1IP	3.98017487954139e-106	-0.338710035696498	0.524	0.594	7.1296872617225e-102
APOBEC3B	1.01618411476292e-105	0.255093438077468	0.109	0.022	1.82029060477482e-101
ATP1B3	1.81295704035597e-105	0.303372385468075	0.729	0.563	3.24754994638965e-101
LAMP2	2.096943800679e-105	-0.346534810653046	0.544	0.603	3.75625543015629e-101
ABCC3	2.37246631771429e-105	-0.316352802690572	0.228	0.338	4.2497989149216e-101
P2RX4	2.46794052928838e-105	0.30887364062483	0.614	0.413	4.42082187011427e-101
MAN2A1	2.99461756858952e-105	-0.298098471698787	0.208	0.324	5.3642584506144e-101
ALCAM	7.41343512512054e-105	-0.343002479232814	0.305	0.42	1.32796863396284e-100
PPP1CC	7.61478897019671e-105	-0.342165480265277	0.512	0.575	1.36403714823134e-100
PUM2	1.61223132541639e-104	-0.341281311533156	0.344	0.442	2.88798997321838e-100
CLTC	2.02973558916821e-104	-0.315743418511927	0.696	0.729	3.63586536087702e-100
ATP6V1A	3.62543351696102e-104	-0.384101106553335	0.603	0.657	6.49423905893228e-100
GSTM4	4.38018709615248e-104	-0.321115284950008	0.502	0.593	7.84622914533795e-100
ANAPC16	5.41532705573263e-104	-0.335088922565965	0.381	0.471	9.70047535493386e-100
CNDP1	8.23652118314098e-104	0.269341052823989	0.815	0.682	1.47540803953604e-99
SORL1	2.22603796807253e-103	-0.267629538240963	0.111	0.22	3.98750181220832e-99
GALNT1	3.48826540589774e-103	-0.341438044640096	0.551	0.611	6.24852982158462e-99
ARRB2	1.40165156697891e-102	-0.331123318851642	0.609	0.681	2.51077845192933e-98
PDK4	1.30708314295517e-101	-0.338640594752894	0.198	0.314	2.34137803397559e-97
P4HB	2.4069742936797e-101	0.280600806367008	0.807	0.665	4.31161305226845e-97
GPR34	2.44259382261067e-101	-0.315865493159793	0.605	0.686	4.37541831444249e-97
LDLRAP1	2.78766046581793e-101	-0.347161667469615	0.284	0.388	4.99353619241967e-97
NINJ2	3.5157479648956e-101	-0.257757988737631	0.12	0.226	6.29775932951749e-97
PRKX	3.59254276495432e-101	-0.318401099186274	0.268	0.374	6.43532185486268e-97
TFPI	1.01402674861251e-100	-0.347350433039162	0.249	0.355	1.81642611478959e-96
ENSMMUG00000010236	1.73408694472721e-100	-0.336583489374087	0.354	0.445	3.10626994408984e-96
TBC1D24	2.00663410592091e-100	0.275700340835801	0.505	0.318	3.59448367393612e-96
ZFYVE21	6.01698379891392e-100	-0.277492657416353	0.186	0.295	1.07782230789945e-95
SH3BP5	9.74165765771337e-100	-0.313853693238474	0.582	0.653	1.7450231362262e-95
POMP	1.31098828314932e-99	0.276884284187137	0.847	0.698	2.34837331160538e-95
PCED1B	4.55215726541455e-99	-0.304672999601928	0.187	0.302	8.15427930953709e-95
C14H11orf58	5.35661084611217e-99	-0.316101074158476	0.455	0.531	9.59529700864073e-95
CISH	6.46987324838532e-99	0.315738597878039	0.592	0.426	1.15894839498326e-94
ITGA5	1.73182045991505e-98	0.282426545405346	0.455	0.274	3.10220998984583e-94
TNFRSF12A	3.39827998910555e-98	0.260365888839879	0.486	0.31	6.08733894448477e-94
PLXNB2	6.28599558495244e-98	0.290183454348416	0.169	0.062	1.12601038913253e-93
VPS37A	1.59752169265767e-97	-0.27894647973665	0.207	0.315	2.86164060805768e-93
GM2A	1.73445837996272e-97	0.254677162652635	0.699	0.532	3.10693529602723e-93
ENSMMUG00000014947	2.39693067038684e-97	0.351887370475569	0.532	0.357	4.29362190986395e-93
SSR3	6.72619519464043e-97	0.26924486286939	0.831	0.689	1.20486334521594e-92
PPIL3	7.57852475302466e-97	-0.2789664668108	0.183	0.29	1.35754113900931e-92
ADAM9	1.04364427256885e-96	-0.334386436056026	0.303	0.399	1.86947998545259e-92
CNFN	2.53932215882389e-96	-0.301487202798347	0.12	0.223	4.54868778310123e-92
SOS2	6.92415137400755e-96	-0.258889801087122	0.146	0.253	1.24032323562597e-91
PTPRC	1.61956780036763e-95	-0.267102028752591	0.844	0.877	2.90113180079854e-91
STMP1	3.15967042332044e-94	-0.295193965422475	0.248	0.356	5.6599176292939e-90
ENSMMUG00000040343	7.14124879709966e-94	-0.326129356909025	0.493	0.559	1.27921189702446e-89
LGALS3	9.37595538859807e-94	0.351330171347887	0.98	0.993	1.67951488875957e-89
MGST1	1.36415626945464e-93	-0.395837427006059	0.209	0.319	2.4436131254741e-89
ENSMMUG00000029273	1.73042445235489e-93	-0.296469691388899	0.192	0.3	3.09970932150331e-89
EDEM1	3.17942045264466e-93	-0.336511839368625	0.355	0.444	5.69529585682238e-89
TFRC	3.54312052438839e-93	-0.269634032280629	0.17	0.28	6.34679179533693e-89
ADAP2	4.14193417278657e-93	0.307112535813672	0.461	0.294	7.41944668371258e-89
SLC43A2	5.10538156328745e-93	0.257733707116405	0.309	0.165	9.14526999431682e-89
ENSMMUG00000063198	8.39139527638779e-93	-0.317350682998942	0.274	0.382	1.50315063585935e-88
MIS18BP1	1.90602731943311e-92	-0.253235757290471	0.13	0.232	3.41426673730054e-88
MZT2B	1.92937661127483e-92	-0.252551972817432	0.156	0.263	3.4560923237766e-88
AHNAK2	2.74373216125793e-92	-0.294343777331586	0.16	0.269	4.91484742046133e-88
CDC42EP3	3.19352707876252e-92	-0.313892121572014	0.573	0.663	5.72056505618731e-88
ENSMMUG00000037458	9.56386692837188e-92	-0.262148432821715	0.134	0.233	1.71317548287926e-87
TMEM97	1.23084576821523e-91	-0.376733895148673	0.303	0.4	2.20481402460394e-87
CSGALNACT2	1.49046540095047e-91	-0.303695949657713	0.253	0.354	2.66987067272257e-87
CXCL8	3.0639876912333e-91	-0.468306379337437	0.219	0.339	5.48852115130621e-87
RUNX1	6.59973850130986e-91	-0.327536855394174	0.357	0.445	1.18221115773964e-86
TMEM256	1.17678705501734e-90	-0.322768949254497	0.426	0.496	2.10797865165255e-86
DRAP1	2.94230310763909e-90	0.275937718918295	0.689	0.504	5.27054755671391e-86
TCF7L2	3.77576942252307e-90	-0.35180957455631	0.547	0.61	6.76353576656558e-86
DBI	1.25081080717823e-89	-0.302869871747354	0.933	0.944	2.24057739889837e-85
IPO5	1.61464266289292e-89	-0.321459849033996	0.313	0.404	2.89230940204009e-85
CORO1A	2.32718936820437e-89	0.51995435672074	0.439	0.29	4.16869431526449e-85
FOLR2	1.31470414440269e-87	0.413969435417633	0.429	0.284	2.35502953386854e-83
IL10RA	3.10592445250095e-87	0.346044072532688	0.423	0.267	5.56364247176495e-83
EIF1AX	1.97483593294003e-86	-0.328275341667068	0.562	0.602	3.53752360667547e-82
C11H12orf57	3.57806313354509e-86	-0.262772340033955	0.775	0.839	6.40938449111933e-82
HSBP1	6.8091177334366e-86	0.254368281605875	0.95	0.911	1.2197172595905e-81
RTN3	1.00500222040488e-85	-0.27654528263807	0.773	0.8	1.80026047741127e-81
HSP90B1	2.64976146657419e-85	0.343917805735136	0.906	0.883	4.74651771507434e-81
TTLL10	3.38130318493781e-85	-0.302888192885225	0.316	0.406	6.05692839517909e-81
HYI	3.85687929413698e-85	-0.311496295271878	0.402	0.478	6.90882787958757e-81
LSP1	3.87382859193503e-85	0.604089730850778	0.373	0.247	6.93918915673322e-81
UBE2D2	5.38096277488666e-85	-0.253511680120944	0.175	0.275	9.63891861865447e-81
ZFAND6	6.94332615034657e-85	-0.307236885841764	0.491	0.549	1.24375801331158e-80
UFM1	7.70023015969391e-85	-0.324986080989059	0.391	0.46	1.37934222850597e-80
RAP2A	9.71621461617488e-85	-0.256156645565961	0.17	0.27	1.74046552419541e-80
LDHB	5.14305263258491e-84	-0.306196495973721	0.41	0.496	9.21275018074935e-80
ENSMMUG00000016665	9.94097485019364e-84	-0.263135611264759	0.801	0.818	1.78072682491519e-79
CCL5	1.11784243045853e-83	0.419928669147409	0.178	0.074	2.00239114568036e-79
HEXA	4.0815188775655e-83	0.265119966056717	0.803	0.671	7.31122476538308e-79
CTSD	5.47638546184584e-83	0.529506651946615	0.958	0.962	9.80984927780445e-79
TGOLN2	9.59742256673967e-83	-0.289356530485686	0.72	0.742	1.71918630438008e-78
SLC7A8	1.0901596603624e-82	-0.307714640284264	0.237	0.339	1.95280299960717e-78
FEM1C	1.70325991289998e-82	-0.250005343552009	0.159	0.258	3.05104948197773e-78
DHCR24	1.88222565169928e-82	-0.327265774723526	0.26	0.359	3.37163080988893e-78
PLAUR	2.69586952945764e-82	0.261090961197668	0.628	0.461	4.82911108811747e-78
CITED2	1.04102541023061e-81	-0.347539885303791	0.265	0.357	1.8647888173461e-77
ENSMMUG00000016278	2.2273362873242e-81	-0.292263532868131	0.577	0.617	3.98982749148383e-77
PM20D2	2.31874550994166e-81	-0.265176203250329	0.477	0.557	4.15356883195849e-77
GBE1	3.62028636928448e-81	-0.251393128693856	0.149	0.244	6.48501897329928e-77
RPS6KA3	6.382182896004e-81	-0.284787193838977	0.246	0.339	1.1432404221612e-76
HDDC2	4.0099413016919e-80	-0.289187581665964	0.553	0.597	7.1830078537207e-76
SRP9	1.20756738399028e-79	-0.299426212941652	0.58	0.619	2.16311545494178e-75
ENSMMUG00000060858	1.68960049127759e-79	0.414513531688961	0.953	0.93	3.02658136002555e-75
VWA8	2.67021032357101e-79	-0.267224472397729	0.152	0.243	4.78314775261276e-75
TMEM176B	2.81927045705213e-79	0.724572523432631	0.228	0.12	5.05015916971748e-75
PTBP3	4.09038047726648e-79	-0.280061898636609	0.567	0.613	7.32709854892744e-75
WAPL	5.54031057296748e-79	-0.317234076272119	0.341	0.416	9.92435832935664e-75
OLR1	5.83776261733278e-79	-0.273699276344291	0.857	0.891	1.04571841764282e-74
FUCA1	5.97402940959744e-79	0.281229837521031	0.632	0.462	1.07012788814119e-74
HIPK1	1.2335537143448e-78	0.338991389638241	0.258	0.141	2.20966476850584e-74
TLN1	2.14157357515474e-78	0.255028523574814	0.883	0.789	3.83620074517468e-74
WSB1	2.65480578296473e-78	0.312086960386635	0.825	0.688	4.75555359902472e-74
TGFBI	6.29836352714997e-78	0.4582057438843	0.489	0.338	1.12822585861837e-73
NOTCH2	6.72081527542422e-78	-0.305048835075007	0.336	0.42	1.20389964028674e-73
ENSMMUG00000012203	2.79592598741733e-77	-0.328254874266204	0.279	0.369	5.00834222126066e-73
KCTD12	3.98260496723592e-77	-0.312626979702812	0.514	0.577	7.13404027780971e-73
KDELR2	8.15889837390514e-77	-0.290160553083811	0.383	0.456	1.46150346571763e-72
STX6	8.62479326339774e-77	-0.250081807312781	0.172	0.266	1.54495921727244e-72
IPO7	1.42589371463301e-76	-0.30748515942576	0.403	0.47	2.55420341102212e-72
EFHD2	2.37319704216808e-76	0.268880522757465	0.778	0.629	4.25110786163568e-72
SSR1	3.77829713049855e-76	-0.270980119718884	0.705	0.73	6.76806364986206e-72
HNRNPH1	8.82908796145117e-76	-0.281146650917042	0.598	0.628	1.58155452653475e-71
NAA50	1.24712580367423e-75	-0.307968244642299	0.467	0.52	2.23397645212164e-71
CD1D	1.4140764912733e-75	-0.350717302226904	0.283	0.364	2.53303521881787e-71
PLD3	2.48081219163617e-75	0.645616994871537	0.617	0.472	4.44387887887786e-71
FAM89A	6.14956533754375e-75	-0.282669694792749	0.335	0.415	1.10157163891421e-70
REEP3	7.46672087877327e-75	-0.304513378534701	0.631	0.665	1.33751371101466e-70
SMYD2	1.83683240504917e-74	-0.298158539669733	0.362	0.434	3.29031788716458e-70
SMIM19	1.98703377137484e-74	-0.30359250141732	0.454	0.512	3.55937359466375e-70
SCGB3A1	3.17422711090904e-74	-0.529952468152053	0.205	0.318	5.68599302377137e-70
MARCHF6	4.34210255130658e-74	-0.294209055161757	0.292	0.373	7.77800830015547e-70
CREBL2	4.90447573316207e-74	-0.255362848659112	0.181	0.271	8.78538738081321e-70
RGS1	5.41962273050935e-74	0.315064043754535	0.175	0.077	9.70817019716139e-70
GPR183	1.52581996828943e-73	0.329011336554025	0.162	0.07	2.73320130919686e-69
CCNG1	3.4916213086144e-73	-0.288646565361196	0.564	0.603	6.25454125012097e-69
ENSMMUG00000015208	6.17431344726526e-73	0.258302938895357	0.851	0.725	1.10600476780863e-68
ITGB2	1.17280757147877e-72	0.269461976600616	0.809	0.742	2.10085020278991e-68
SERPINB10	1.20297687824148e-72	0.269438859823368	0.104	0.031	2.15489248199396e-68
CSTA	1.57237522116851e-72	-0.325697408858015	0.654	0.676	2.81659573367916e-68
ENSMMUG00000008587	6.04276449919734e-72	0.284253250972461	0.378	0.234	1.08244040474122e-67
KCTD10	7.40219892789863e-72	-0.27313491548834	0.286	0.368	1.32595589395448e-67
SC5D	2.42282760748467e-71	-0.273142282212113	0.205	0.297	4.34001109328728e-67
TREM2	4.48662411585935e-71	0.371092056941772	0.187	0.09	8.03688977873885e-67
KRT10	8.37244216142545e-71	-0.289924714681793	0.352	0.424	1.49975556437614e-66
YWHAH	1.06658921826376e-70	-0.25712967798451	0.813	0.827	1.91058126667588e-66
ARMC10	6.38104311963901e-70	-0.250596481316665	0.214	0.3	1.14303625402094e-65
SLC1A5	9.26882156629154e-70	-0.282449104037793	0.594	0.655	1.6603240071698e-65
CAMP	1.00256981368272e-69	-0.409491502711099	0.688	0.751	1.79590330724986e-65
DTD1	1.22065808438173e-69	-0.275373240491814	0.562	0.593	2.18656482655299e-65
SPRED1	2.08283511629064e-69	-0.293619419302571	0.236	0.322	3.73098254381142e-65
TBC1D2B	2.24517227373024e-69	-0.262520874527271	0.255	0.342	4.02177709393298e-65
TMEM59L	6.14439956209024e-69	-0.256231808003651	0.692	0.718	1.10064629355723e-64
TLR4	1.11834146825186e-68	0.267626430128425	0.687	0.523	2.00328507207956e-64
CAPZA1	1.89310602949056e-68	-0.257744446351664	0.709	0.717	3.39112083062644e-64
BEX4	1.9384043183104e-68	-0.275003839584707	0.225	0.312	3.47226365538942e-64
PNP	2.30745145740342e-67	0.379273194173059	0.409	0.273	4.13333779564674e-63
BZW2	2.92104950794931e-67	-0.290847924563847	0.369	0.43	5.2324759835896e-63
IKZF1	5.24320440903972e-67	-0.267566305153702	0.284	0.366	9.39215205791285e-63
NUS1	1.20317981569101e-66	-0.274267638100049	0.312	0.383	2.15525600384731e-62
ENSMMUG00000047008	1.75381432615095e-66	-0.261242501688602	0.266	0.349	3.14160760243419e-62
H2AFJ	2.05463375365763e-66	-0.253733119678567	0.796	0.807	3.68046544292692e-62
CUTA	2.59457986701322e-66	-0.284556178142034	0.587	0.621	4.64767091578078e-62
PPP4R3B	1.72319649352586e-64	-0.277514896555628	0.362	0.428	3.08676187885287e-60
BRI3	1.99635029247574e-63	-0.257074035016973	0.896	0.89	3.57606227891179e-59
ENSMMUG00000052293	9.33588989338084e-63	0.25236845293976	0.99	0.985	1.67233795660131e-58
PPARG	1.65059675054064e-62	-0.25103687893343	0.617	0.704	2.95671395924345e-58
NDUFB10	8.16768738526117e-62	-0.25726128635293	0.617	0.636	1.46307784132183e-57
ENSMMUG00000018686	1.28890048934254e-61	-0.258746256123793	0.243	0.32	2.3088074465593e-57
AKAP9	2.74087028795278e-61	-0.271431255871397	0.538	0.591	4.90972094680981e-57
GPD2	2.99901408579038e-61	-0.268908712327184	0.333	0.399	5.3721339318763e-57
MFF	3.03727592832616e-61	-0.276965706700034	0.428	0.477	5.44067237041066e-57
FN1	3.45073095688555e-61	0.54409255916883	0.479	0.369	6.18129436306909e-57
COLGALT1	7.77136607709344e-61	-0.271445042938598	0.453	0.499	1.39208480538975e-56
ENSMMUG00000021246	3.97344963302342e-60	-0.266224363901249	0.503	0.539	7.11764032763484e-56
ANO6	5.49387318064028e-60	-0.286541390207784	0.364	0.421	9.84117502848093e-56
ENSMMUG00000013088	6.52133899500727e-60	-0.26081952922717	0.404	0.463	1.16816745417565e-55
ESYT1	8.10756763393225e-60	-0.291029805439652	0.468	0.511	1.45230859026628e-55
COLEC12	9.3984944856391e-60	-0.277169003275669	0.428	0.486	1.68355231721253e-55
IL1B	5.3189362088424e-59	0.422415629295863	0.429	0.293	9.5278104308994e-55
TM6SF1	5.99764859718546e-59	-0.260787779012831	0.521	0.556	1.07435879321383e-54
RGS2	8.56684992666471e-59	0.46847761826339	0.467	0.332	1.53457982736345e-54
JOSD2	1.66548395919175e-58	-0.264952521626572	0.479	0.518	2.98338141610019e-54
PDSS1	3.99055678950241e-58	0.259877035275103	0.184	0.096	7.14828437703566e-54
SEPTIN8	5.22860018826914e-58	-0.2715687668291	0.288	0.355	9.36599151724651e-54
H1-0	6.34920428715805e-58	0.273363535793986	0.242	0.14	1.13733296395862e-53
SH3D21	1.23571119367741e-57	-0.268136654538439	0.278	0.358	2.21352946123435e-53
SNX5	3.46265614462006e-57	-0.250611933469523	0.548	0.586	6.2026559518579e-53
TP53I13	4.03470732342532e-57	-0.256278243462057	0.548	0.59	7.22737122845178e-53
TGM2	6.3442369026731e-57	0.403629221616587	0.758	0.693	1.13644315637583e-52
GPR137B	1.32384019505629e-56	-0.258275745099406	0.298	0.372	2.37139494140433e-52
FLNA	3.48526906061175e-56	0.253119619435225	0.876	0.837	6.24316246827382e-52
UHMK1	6.12320819513988e-55	-0.258763470720327	0.602	0.623	1.09685028399541e-50
ACOT11	7.31120193041132e-55	-0.263777415290448	0.318	0.382	1.30965560179458e-50
MSR1	1.46181090280702e-54	-0.260570689606378	0.616	0.657	2.61854187019821e-50
NOP53	1.8502042008254e-54	-0.264494067848605	0.512	0.536	3.31427078493855e-50
VMO1	2.15790128033508e-54	0.610515750331201	0.81	0.744	3.86544856346422e-50
AZIN1	2.3228868620779e-54	-0.264449806966801	0.474	0.511	4.16098723604014e-50
PILRA	5.87976164825095e-54	-0.258328602934644	0.63	0.641	1.05324170405119e-49
CD300LF	6.06674740940481e-54	-0.268898708061711	0.471	0.509	1.08673646344668e-49
PIP4K2A	7.42699081654187e-54	-0.260409307806832	0.341	0.398	1.33039686496714e-49
ND4	3.70587031361715e-53	-0.890215502374385	0.922	0.968	6.6383254927824e-49
CXCR4	3.80866823955053e-53	-0.333617429524004	0.486	0.534	6.82246741750686e-49
DAPK1	9.71283666713756e-53	-0.25501276053828	0.487	0.519	1.73986043218435e-48
SLA	1.05286020555575e-51	-0.279802977227616	0.339	0.395	1.88598848621201e-47
MAN1A1	2.82362187162335e-51	-0.270535688530691	0.356	0.41	5.05795385863891e-47
PGM1	4.26706219108021e-51	-0.252093453197057	0.329	0.385	7.64358850288198e-47
TMEM248	1.94281746344493e-50	-0.255420906312353	0.331	0.386	3.4801689222689e-46
CSF1R	4.15117503145813e-49	0.343998361284308	0.778	0.674	7.43599983385094e-45
SLCO2B1	8.38446918260186e-49	-0.260937351165776	0.739	0.765	1.50190996467947e-44
LGMN	1.48331617602271e-48	0.387108192222171	0.757	0.632	2.65706426610948e-44
JOSD1	2.42485489881573e-48	-0.262863591629291	0.393	0.438	4.34364258024862e-44
ATF4	2.44493423795488e-47	0.26788173344484	0.892	0.81	4.37961070044858e-43
APOC2	5.69069541602301e-47	0.989644247928318	0.674	0.721	1.0193742698722e-42
SDHC	5.93882747925309e-47	-0.257323251922641	0.335	0.386	1.06382216635861e-42
GPR162	2.39283922499562e-46	-0.288348180397494	0.266	0.326	4.28629290373466e-42
LMNA	1.49947679952902e-45	0.379699128417913	0.741	0.706	2.68601279099633e-41
LEPROT	3.05742057578444e-45	-0.255218960839255	0.477	0.504	5.47675747740266e-41
LAIR1	3.06584108507678e-45	0.277942428619152	0.909	0.874	5.49184113569804e-41
ENSMMUG00000060032	1.74093426240975e-44	-0.251179080925177	0.42	0.457	3.11853554425459e-40
IL13RA1	9.97471486362538e-44	-0.251897264028372	0.498	0.524	1.78677067352121e-39
PTGER4	2.55267923125058e-43	0.315251863158062	0.692	0.584	4.57261430693916e-39
HSPB1	1.33995357146097e-42	0.423660275043645	0.235	0.155	2.40025883255803e-38
HSD17B12	4.62966798358837e-42	-0.260284042241622	0.381	0.418	8.29312425900186e-38
SEC61B	1.61331800583707e-39	0.269730085609566	0.944	0.901	2.88993654385595e-35
HBB	3.15146563137648e-39	0.42520067782898	0.06	0.114	5.64522038548468e-35
CTSL	7.36277935448413e-37	0.641740811377235	0.56	0.458	1.31889466576874e-32
SMS	2.28777788260023e-36	-0.303964588907706	0.468	0.487	4.09809652110179e-32
TGFBR3	4.78572144932323e-36	-0.257858547490103	0.222	0.279	8.5726628321727e-32
INSIG1	8.05402797380112e-36	-0.254939602634592	0.117	0.177	1.44271803094699e-31
FOS	6.76137655139121e-31	0.638862277515787	0.748	0.691	1.21116538165071e-26
CXCL3	8.26804518821672e-27	0.396279216033447	0.231	0.167	1.48105493456526e-22
DNASE2	1.1106478264988e-21	0.499672108048444	0.819	0.758	1.9895034516073e-17
SNX10	4.18738077678677e-21	0.262775893446316	0.767	0.677	7.50085518545813e-17
RBP4	5.87698689749988e-20	0.29641933469935	0.337	0.275	1.05274466294915e-15
JUNB	8.54351423250994e-18	-0.262254955575592	0.543	0.535	1.53039970446951e-13
MT1X	1.11557320589002e-16	-1.99275509667564	0.114	0.153	1.99832628371079e-12
ENSMMUG00000052254	1.03677517005221e-15	-0.279040130903286	0.277	0.301	1.85717536211452e-11
MCEMP1	3.86545907302523e-09	0.408793999908456	0.679	0.825	6.9241968375101e-05
ENSMMUG00000051745	1.90560749496124e-08	0.349026422622371	0.557	0.628	0.000341351470572407
CSF3R	2.28269064181484e-06	0.259298562266263	0.518	0.559	0.0408898374668293
ENSMMUG00000064120	0.0223900566039628	0.256284269978758	0.98	0.974	1
H2AC20	0.120930718253446	-0.433018979538496	0.715	0.609	1
