# Supplementary material for: mRNA-1273 vaccination protects against SARS-CoV-2–elicited lung inflammation in nonhuman primates
Source: JCI Insight. 2022 Jul 8;7(13):e160039. doi: 10.1172/jci.insight.160039 (PMC9310526; doi:10.1172/jci.insight.160039)
Supplement: Supplemental data set 2 [file jciinsight-7-160039-s123.zip › group_DEG/day2_DC_markers_vaccine_ref.csv]

	p_val	avg_log2FC	pct.1	pct.2	p_val_adj
ENSMMUG00000058167	1.40651451715588e-280	-2.77671157158262	0.072	0.84	2.51948945458132e-276
CD1C	5.63737668269943e-244	-2.53880071328669	0.027	0.676	1.00982328517195e-239
CPVL	1.32142434320327e-230	-3.30857342625071	0.109	0.842	2.36706742598002e-226
MRC1	1.33055888429298e-228	-2.29758989091281	0.042	0.695	2.38343012943402e-224
CD1E	1.02074595055551e-221	-2.01354590358186	0.005	0.535	1.82846222123008e-217
CD1B	7.0190461251987e-201	-1.76857477195744	0.013	0.527	1.25732173240684e-196
ISG15	1.80445219192823e-187	4.03546793933977	0.995	0.217	3.23231521140103e-183
RPLP1	2.85894757187828e-182	-2.00725763637445	0.973	1	5.12123278550557e-178
MX1	7.66500394338207e-176	3.07610330049446	0.988	0.342	1.37303215637803e-171
IRF7	1.41844952465465e-173	3.71394898420454	0.965	0.265	2.54086863351387e-169
RPS18	3.34285091529586e-173	-2.06920678131605	0.937	0.997	5.98804884456947e-169
C15H9orf152	1.21283860006016e-172	3.5704179064976	0.997	0.869	2.17255778428776e-168
ISG20	2.33104435506755e-168	3.00525304812268	0.937	0.136	4.1755997532325e-164
IFI6	1.28020238970374e-167	2.82976946600543	0.999	0.618	2.29322654067631e-163
CD38	4.4947275302864e-166	2.96019210016975	0.927	0.118	8.05140542500203e-162
ENSMMUG00000005593	1.26439186335912e-163	-1.55921555402172	0.999	0.997	2.26490514483519e-159
ENSMMUG00000014786	6.50941589036729e-163	-1.90241703551755	0.579	0.973	1.16603166844149e-158
ADGRE1	7.78505694713093e-159	-1.40639329366712	0.049	0.564	1.39453725093956e-154
EEF1A1	1.91242312044559e-158	-1.44430187142675	0.998	1	3.42572353565419e-154
SUB1	1.03989784862167e-157	1.96716069262134	0.992	0.773	1.86276901623599e-153
SGK1	1.77584005512205e-155	-1.8291489003312	0.084	0.644	3.18106229074012e-151
TMEM176B	1.13872472928937e-151	-1.99739250944191	0.117	0.743	2.03979760757605e-147
PLAC8	6.33243516688938e-150	2.42607327585818	0.982	0.751	1.13432911144489e-145
PSMA2	1.6112909801672e-147	1.75378336037286	0.982	0.714	2.8863055327735e-143
ENSMMUG00000020073	1.78767614147401e-147	-1.40543245253216	0.985	0.989	3.20226427222239e-143
BST2	1.01477842081529e-145	1.77174522309888	0.985	0.749	1.81777258520643e-141
NAPA	3.31269820020693e-143	1.67585820444929	0.967	0.561	5.93403628603068e-139
MX2	2.62849448930937e-142	2.17732528627948	0.952	0.321	4.70842217869987e-138
ATP6	2.72222582186616e-140	-1.76556379223241	0.84	1	4.87632311470886e-136
PSME2	1.76755765553038e-139	1.71952786697902	0.992	0.676	3.16622602835158e-135
P2RY13	5.27815597887192e-138	-1.433558523196	0.042	0.5	9.45476080495327e-134
PSMB8	1.30086746123684e-137	1.41908794371581	0.994	0.949	2.33024388331355e-133
ND4L	2.23948977408389e-137	-1.76228941383685	0.472	1	4.01159803231648e-133
AQP3	4.47282400554088e-136	-1.94515108191189	0.137	0.687	8.01216964112537e-132
PLBD1	4.73579202320249e-136	-1.35808449691471	0.11	0.647	8.48322425116263e-132
MAMU-E	1.84294252767641e-135	1.06918458786757	1	0.984	3.30126294982675e-131
AHNAK	1.19570443052763e-133	-1.85089322272984	0.242	0.81	2.14186534640414e-129
COX2	1.15067308922574e-131	-1.66640790393646	0.886	1	2.06120070473006e-127
RNASE6	1.06621902180327e-129	-1.82510358130251	0.236	0.775	1.9099181337562e-125
MAMU-DRA	5.61417969547133e-129	-1.62336314073875	0.999	0.997	1.00566800884978e-124
STAT1	9.29528311092558e-129	1.67816160083459	0.955	0.439	1.6650640636601e-124
RPS26	1.01795881591221e-128	-0.995363188645956	0.997	0.992	1.82346962694353e-124
IFIT2	2.11713662776813e-128	2.70169281213398	0.863	0.144	3.79242684132106e-124
ATP6V1G1	5.01044890729009e-128	1.56300078254677	0.994	0.885	8.97521712762874e-124
ENSMMUG00000058325	2.82632805196866e-127	2.37810653291505	0.913	0.714	5.06280143949146e-123
ATP8	3.05692378909264e-126	-1.63432504178642	0.465	0.997	5.47586758340164e-122
ENSMMUG00000056332	4.68792562838517e-126	2.42748508388504	0.871	0.265	8.39748117812636e-122
SEC61B	7.34297526795702e-125	1.6312553503167	0.992	0.853	1.31534715974914e-120
CYP2S1	2.24096338072255e-124	-1.25426246628481	0.125	0.663	4.0142377038883e-120
HNRNPH2	2.57631252761852e-124	-1.2393056166531	0.969	0.992	4.61494863072305e-120
TSC22D3	2.70925430756073e-124	-1.69848881359274	0.222	0.775	4.85308724113354e-120
LCP2	2.82879810359503e-124	-1.2520760883671	0.077	0.559	5.06722604296977e-120
PSMB9	2.93904753595367e-124	1.40028549867422	0.986	0.829	5.26471585115381e-120
CCDC50	2.09248916538048e-123	2.42213368190557	0.931	0.414	3.74827584194605e-119
KCNMB1	5.18359672806953e-123	-1.10968844420721	0.068	0.535	9.28537681899095e-119
NAAA	8.84835374237781e-123	-1.94893448513637	0.332	0.824	1.58500560587214e-118
ENSMMUG00000062821	1.60010842281493e-122	1.82320844536241	0.84	0.139	2.86627421778838e-118
ND4	4.70545362416499e-122	-1.63086468988236	0.704	1	8.42887907696674e-118
MAMU-A	3.36644951819142e-120	1.58728054349184	0.999	0.989	6.0303210219363e-116
COX3	2.10385709012515e-119	-1.24561444387531	1	1	3.76863920554119e-115
ACTN1	6.47198552262233e-119	-1.29209916043782	0.105	0.602	1.15932676666734e-114
SLC38A5	1.21529777772655e-118	1.75226234339881	0.863	0.222	2.17696290924156e-114
IRF8	3.67668242419128e-118	2.34101844022058	0.932	0.556	6.58604122645385e-114
RPL32	6.34252293072586e-118	-0.885828391146703	0.999	0.997	1.13613613258092e-113
RPS4Y1	5.57859640397775e-115	-1.99041970661292	0.534	0.877	9.99293973844534e-111
CISH	9.7841915034138e-115	-1.37601632894263	0.132	0.631	1.75264222400651e-110
ENSMMUG00000045208	7.69322231650792e-111	1.91144597150045	0.985	0.861	1.37808691355606e-106
S100A4	8.66181088868654e-111	-2.05063109258479	0.197	0.701	1.55159018449042e-106
FOS	1.56356354650179e-110	-2.29549192504976	0.342	0.826	2.80081138084865e-106
CTSB	1.80547037744636e-110	2.08690517342831	0.983	0.781	3.23413908711966e-106
MS4A7	1.33401119011559e-109	-1.22120105336381	0.067	0.497	2.38961424485406e-105
RAB5C	1.50518050220837e-109	1.70598046566683	0.775	0.11	2.69622983360585e-105
ENSMMUG00000063637	2.7874592785803e-109	-0.770489142559292	0.999	0.997	4.9931758057209e-105
TMSB10	1.90109648134525e-108	1.0789998503074	1	0.997	3.40543412703374e-104
VIM	3.36867248726503e-108	-1.5822715791567	0.853	0.992	6.03430302643785e-104
IFI44L	7.88963320539023e-108	1.46449828227295	0.794	0.102	1.41326999608155e-103
GZMB	9.69677821032944e-108	3.47731199702713	0.786	0.131	1.73698388081631e-103
TMBIM6	1.05065910068942e-107	1.1701971038234	0.979	0.821	1.88204564706496e-103
TPI1	2.63223653852997e-107	-1.34745921775391	0.38	0.845	4.71512531146874e-103
RPS6	9.29173550099462e-107	-0.882825554047225	0.995	0.989	1.66442858029317e-102
IL13RA1	1.64186246777613e-106	-1.37967657619777	0.211	0.709	2.94106823852738e-102
SP100	2.22496956515292e-106	1.32260293099983	0.943	0.615	3.98558798205843e-102
AIF1	2.27215810655957e-106	-1.57181670682924	0.197	0.687	4.07011681628015e-102
SELL	2.44893915426547e-105	2.62779770790759	0.791	0.163	4.38678470703574e-101
FYB1	8.30866706899777e-105	2.10240183730248	0.815	0.243	1.48833153206957e-100
PLCB2	1.74615388124446e-104	-1.01636444236181	0.084	0.511	3.12788544747321e-100
CD1A	2.50430514985627e-104	-0.866959746577281	0.009	0.294	4.48596181493754e-100
FCER1A	5.11454063483126e-104	-1.25444068091615	0.003	0.267	9.16167663917324e-100
LY86	4.76828257541131e-102	-0.982231968834418	0.063	0.471	8.54142457733428e-98
FCHSD2	1.02601432752891e-101	2.02964844996349	0.781	0.182	1.83789946490254e-97
OAS2	2.55148001967622e-101	1.45872581689897	0.845	0.176	4.57046615924601e-97
COX1	1.43175463819155e-100	-1.06450282029733	0.999	1	2.56470208339252e-96
TIGIT	5.66532085995391e-100	2.35029195165581	0.736	0.075	1.01482892564354e-95
FBXO6	1.09140052365973e-99	1.53998490928882	0.809	0.211	1.95502575803167e-95
CTSC	1.41197855227982e-99	2.40627136347913	0.952	0.842	2.52927718069884e-95
CEP85	8.71754723418946e-99	1.60881427144247	0.94	0.693	1.56157423606036e-94
PGAM1	1.47983568283673e-98	1.61304632798973	0.815	0.286	2.65082965866543e-94
UBA52	5.25297665504973e-98	-0.711249712164299	0.997	0.997	9.40965708219058e-94
CD9	1.59128511105722e-97	-1.26511774110829	0.099	0.527	2.85046901943679e-93
CST3	1.76311086061348e-97	-1.99036948286724	0.886	0.963	3.15826048461693e-93
ND2	2.32003623632975e-97	-1.2135817699378	0.932	0.995	4.15588091013748e-93
NGLY1	2.55174626138114e-97	1.65379729531205	0.817	0.254	4.57094307801203e-93
SLFN5	5.94298521843519e-97	1.42594667648355	0.718	0.072	1.0645669421783e-92
ENSMMUG00000022489	7.55347153600444e-97	1.15366843467477	0.996	0.955	1.35305335624448e-92
PKIB	2.02268750559779e-96	-1.17114634003009	0.216	0.749	3.62324012877732e-92
LAP3	2.34452505763642e-95	1.32210867752774	0.975	0.816	4.19974773574412e-91
LILRA3	1.10911872031375e-94	2.72678566093779	0.825	0.433	1.98676436369801e-90
CAMP	2.18551149369568e-94	-1.21004620004883	0.082	0.495	3.91490673865708e-90
ENSMMUG00000003073	2.37548069393408e-94	-0.866012141875425	0.993	0.992	4.25519856704412e-90
PSMF1	6.52725033373886e-94	1.4395872328421	0.78	0.217	1.16922635228264e-89
PRCP	1.26325907534945e-93	-1.48046465621751	0.585	0.877	2.26287598167348e-89
CD164	5.30523880627764e-93	1.39786210230207	0.94	0.62	9.50327427368514e-89
BCAS4	8.34956859537913e-93	1.94575666608172	0.699	0.059	1.49565822249026e-88
JAML	1.28627565692004e-92	-1.50929580339149	0.247	0.695	2.30410558424087e-88
HERC5	1.07936464657197e-91	1.47875591752744	0.756	0.112	1.93346589140437e-87
ENSMMUG00000003272	1.48056341125218e-91	1.39184729275512	0.686	0.059	2.65213323857602e-87
RPL18	1.9291129643678e-91	-0.743624164886795	0.999	0.997	3.45562005307204e-87
ENSMMUG00000052293	2.34130809946516e-91	1.2185319660731	0.985	0.965	4.19398519857194e-87
OASL	4.51796645787598e-91	1.51614428126513	0.748	0.152	8.09303331599324e-87
ABCA6	7.80062903534817e-91	-0.789129378081637	0.011	0.273	1.39732667910192e-86
RPS5	9.61683163532092e-91	-0.812515925938856	0.996	0.981	1.72266305083504e-86
PZP	4.90569624157413e-90	-0.839470669994684	0.031	0.345	8.78757367753175e-86
ADAM19	6.8683382597006e-90	1.41803582721764	0.757	0.166	1.23032543246017e-85
PID1	7.33109913019162e-90	-0.742497571869461	0.019	0.302	1.31321978719122e-85
PLXDC2	8.66430557161625e-90	-0.784372096203897	0.041	0.38	1.55203705704362e-85
OAS1	1.32885395384677e-89	1.88742905933708	0.629	0.011	2.38037608752572e-85
MAMU-DRB1	1.35401971123161e-89	-1.07045231199422	0.997	1	2.42545550872918e-85
CYB561A3	1.35525029124967e-89	1.73626146258521	0.849	0.449	2.42765984671554e-85
CNP	1.12591300592632e-88	1.54296354529522	0.768	0.195	2.01684796751581e-84
RPL8	6.65407822543573e-88	-0.646869060877408	0.999	0.992	1.1919450325223e-83
ENSMMUG00000064139	1.5022816123185e-87	0.845874598657944	1	0.997	2.69103705214613e-83
ENSMMUG00000060858	3.74770860390598e-87	1.31039065253476	0.971	0.864	6.71327042217679e-83
TXNIP	4.67810574371279e-87	-1.52996568164799	0.627	0.925	8.37989081871272e-83
ENSMMUG00000009425	7.93171632933991e-87	-1.25602869381046	0.901	0.979	1.42080834607466e-82
RPS23	9.09827747392107e-87	-0.579269991839821	1	0.997	1.62977444390348e-82
CCNI	1.78754508733355e-86	-1.22086069192205	0.747	0.93	3.2020295149406e-82
ENSMMUG00000017890	2.71053526070648e-86	1.19997693758047	0.892	0.433	4.85538181250352e-82
IFI30	3.87224017753162e-86	-1.34441360271616	0.763	0.973	6.93634383001238e-82
SDHB	6.13343286979058e-86	1.66295450530549	0.824	0.385	1.09868182996559e-81
PPM1J	3.33986916415011e-85	1.21475447665634	0.931	0.524	5.98270763374209e-81
CKLF	5.98239320540557e-85	-1.47556572288836	0.403	0.791	1.0716260948843e-80
RIN3	2.51006344209692e-84	-0.858326263332675	0.084	0.468	4.49627664382822e-80
ENSMMUG00000058755	3.36917911532018e-84	-0.839319731488766	0.984	0.981	6.03521054927304e-80
RPLP2	3.53474461226095e-84	-0.699399243360558	0.996	0.989	6.33178802394304e-80
ENSMMUG00000012273	3.72648371351265e-84	1.66250241301456	0.727	0.15	6.67525027601521e-80
ST6GALNAC4	4.52735117217764e-84	1.65293116991343	0.752	0.249	8.1098441547218e-80
B2M	5.9158315101962e-84	0.631081117202103	1	1	1.05970289842145e-79
ENSMMUG00000051893	9.17699597929743e-84	1.62885823177993	0.805	0.246	1.64387528977155e-79
PLEKHD1	1.01539565476254e-83	1.58702496569409	0.654	0.051	1.81887823637614e-79
C18H18orf32	1.07627444246373e-83	-0.836182465507475	0.988	0.989	1.92793040878529e-79
RAMP1	1.49186191147384e-83	-1.37911239624051	0.121	0.559	2.67237224202309e-79
SEC61G	1.65009843710788e-83	1.22645798531556	0.932	0.65	2.95582133039134e-79
DDX60	2.06890152167209e-83	1.45433001194325	0.751	0.184	3.70602329577121e-79
ATP5F1E	3.43975589013294e-83	0.733014387835946	0.997	0.981	6.16163472599513e-79
FCRLA	4.34482062710588e-83	1.78820870579955	0.668	0.064	7.78287718933476e-79
RPS13	5.73417043437708e-83	-0.672103692347202	0.999	0.997	1.02716194990997e-78
PRPF31	6.60125765848177e-83	1.32316354578692	0.791	0.283	1.18248328436384e-78
ENSMMUG00000006463	1.1378494816599e-82	-1.13696936761489	0.696	0.925	2.03822977649738e-78
SGTA	1.42244556657436e-82	1.39896759235825	0.733	0.168	2.54802674340464e-78
RPS14	1.43952368074998e-82	-0.711173308237528	0.997	0.989	2.57861876932743e-78
FOSB	1.67025321058883e-82	-1.24423567640764	0.173	0.61	2.99192457612777e-78
PML	5.93060871818324e-82	1.1748090679218	0.752	0.187	1.06234993968816e-77
LILRA5	7.0207594932986e-82	-0.794768470918725	0.048	0.374	1.25762864803458e-77
RETN	7.48290483274035e-82	-1.26009075872699	0.077	0.449	1.34041274268878e-77
SNRPA1	1.20701182196273e-81	1.12559455349292	0.936	0.644	2.16212027668184e-77
ATP13A2	1.53820251386607e-81	1.62425797925471	0.646	0.056	2.75538216308828e-77
ND5	7.09652099833985e-81	-1.13011015615039	0.353	0.84	1.27119980643262e-76
CCL17	9.0288796901465e-81	-2.25033874996294	0.037	0.348	1.61734321889594e-76
APOE	9.0567498179951e-81	-1.69921474856642	0.184	0.618	1.62233559489746e-76
BLNK	1.32867219698343e-80	1.60325287927705	0.784	0.305	2.38005050645641e-76
HM13	4.07282147959258e-80	1.31318494740062	0.84	0.412	7.29564511639419e-76
ENSMMUG00000061125	4.86583888538134e-80	-1.69476310686464	0.577	0.89	8.7161771953836e-76
CLNK	5.57543867407242e-80	1.35707378410118	0.702	0.126	9.98728329686593e-76
ENSMMUG00000054565	1.23693139564231e-78	1.47426406035511	0.738	0.243	2.21571520901407e-74
NAGK	1.69243616636131e-78	1.15740424466802	0.881	0.457	3.03166090480302e-74
MPZL2	2.45586289909306e-78	-0.633056733808715	0.021	0.283	4.39918721114539e-74
SPCS3	5.47342646250413e-78	1.27191055470222	0.909	0.636	9.80454882228365e-74
HSH2D	8.19744880879004e-78	1.21476133636369	0.695	0.126	1.46840900511856e-73
HNMT	3.3231603167807e-77	-0.878024449388899	0.102	0.473	5.95277707544927e-73
RNF213	5.45964310628103e-77	1.29375697746982	0.852	0.366	9.77985869628121e-73
IL1B	6.45505490039513e-77	-1.28368516726927	0.055	0.38	1.15629398430778e-72
PTAFR	7.85643099540122e-77	-0.621486131438843	0.018	0.265	1.40732248420622e-72
APOC1	8.21051026129079e-77	-1.46110323760391	0.127	0.524	1.47074870310502e-72
PLAAT4	1.29283660606185e-76	1.72581628648909	0.653	0.094	2.31585821243859e-72
SPATS2L	1.44587358968306e-76	1.20728470361996	0.722	0.171	2.58999336119927e-72
ERP29	3.31080146235727e-76	1.47056144835471	0.809	0.422	5.93063865952057e-72
RPL13	3.7431251951505e-76	-0.606499406894246	0.998	0.997	6.70506016207309e-72
CXCL16	6.24930440042526e-76	-0.897339032193343	0.291	0.794	1.11943789724818e-71
PCSK1N	6.45720306543026e-76	2.40886956161184	0.603	0.043	1.15667878511052e-71
SSR4	1.04025725689374e-75	1.11346332264306	0.95	0.797	1.86341282427376e-71
ENSMMUG00000012203	1.21401056504549e-75	-1.00077495477325	0.091	0.449	2.17465712516599e-71
RPL15	2.98644313650062e-75	-0.749722650846477	0.993	0.981	5.34961559041356e-71
RPL36AL	4.8284272535167e-75	-0.925271342585638	0.87	0.96	8.64916173922447e-71
LGALS3	1.60485360845144e-74	-1.57296628595433	0.274	0.722	2.87477426881907e-70
MAMU-DMB	1.69291297640193e-74	-0.985079154735901	0.957	0.952	3.03251501462878e-70
CHCHD2	2.39408370728532e-74	0.913602361998189	0.986	0.869	4.28852214486019e-70
STAT2	2.61839298008465e-74	1.16603364955468	0.701	0.168	4.69032734522564e-70
EEF1B2	1.3236649841029e-73	-0.811985596965386	0.964	0.973	2.37108108602353e-69
ENSMMUG00000016894	1.60329812710302e-73	-0.770979232956266	0.985	0.971	2.87198793507964e-69
C1H1orf162	2.82548217017199e-72	-0.957811291649448	0.177	0.58	5.06128621142909e-68
LRP1	4.30747667305658e-72	-0.614034785004556	0.024	0.281	7.71598296444625e-68
TTC24	6.4812605007776e-72	1.25113772300543	0.613	0.051	1.16098819350429e-67
KLF4	1.83305264230519e-71	-0.803208437350986	0.06	0.374	3.28354719816128e-67
IFI35	1.91506132151277e-71	1.12573075948333	0.824	0.358	3.43044934522582e-67
RNASET2	2.63288614788882e-71	-1.36025245888753	0.731	0.874	4.71628895671324e-67
TCF4	2.85240205098304e-71	1.39594419247338	0.799	0.366	5.10950779392592e-67
TRAF4	8.61365165218793e-71	1.4541368654451	0.592	0.07	1.54296342045642e-66
RPL10A	1.82622568213116e-70	-0.721866855394884	0.99	0.992	3.27131806440155e-66
PLAU	2.28964151947513e-70	-0.925195825436336	0.052	0.35	4.1014348538358e-66
ENSMMUG00000050257	2.56427078301063e-70	1.41054868390264	0.773	0.291	4.59337825360694e-66
FAU	2.83843633600398e-70	-0.514740803808962	0.999	1	5.08449100868393e-66
ALCAM	7.02291536481044e-70	-0.914979400307234	0.119	0.487	1.25801482929849e-65
MGAT1	1.12315397924053e-69	1.06874794667332	0.867	0.5	2.01190572301356e-65
APOL2	1.50539224590595e-69	2.05788582990966	0.695	0.219	2.69660913009133e-65
TPM4	1.63910598801654e-69	1.05475552717968	0.923	0.65	2.93613055633403e-65
RPS15	1.99915765069741e-69	-0.565682937688608	0.998	0.987	3.58109109969426e-65
CLEC10A	2.09598739386654e-69	-0.533666526056972	0.003	0.182	3.75454221863314e-65
PFN1	5.46147216765441e-69	-0.900214649132372	0.885	0.979	9.78313509391935e-65
IFI27	7.51776870235712e-69	3.04525420206759	0.591	0.07	1.34665790765323e-64
KLHL6	9.71236916982653e-69	1.27411423508039	0.681	0.174	1.73977668939103e-64
ENSMMUG00000001645	1.80450177142278e-68	-0.851416792067854	0.886	0.96	3.23240402314963e-64
RPS21	2.43650498823728e-68	-0.597594181196462	0.995	0.992	4.36451138542943e-64
LAIR1	7.60974704490614e-68	1.32907384424528	0.751	0.289	1.36313398815404e-63
RPS7	1.21954611840345e-67	-0.534836861451914	0.999	0.995	2.1845729618961e-63
ARID5A	5.48576703675439e-67	1.05122534979229	0.647	0.131	9.82665449293813e-63
RPS16	1.12763163332226e-65	-0.590058638528101	0.998	0.995	2.01992654477016e-61
ENSMMUG00000001210	1.67377126576807e-65	1.01551671582132	0.961	0.829	2.99822646837034e-61
ENSMMUG00000056183	1.94467560683318e-65	-0.991079028572153	0.966	0.987	3.48349741452028e-61
PPIB	2.34882914093169e-65	0.91468455734661	0.967	0.882	4.20745764015093e-61
FKBP2	4.25521288110341e-65	1.08341654227209	0.845	0.436	7.62236283392053e-61
RACK1	7.08556391124448e-65	-0.728858773438444	0.992	0.976	1.26923706342122e-60
CD44	2.60059120145915e-64	-1.14403396973174	0.716	0.89	4.65843901917378e-60
ENSMMUG00000030923	4.4852529372963e-64	-0.906269384944895	0.233	0.599	8.03443358657886e-60
IGSF6	1.25300804024827e-63	-1.21417494962367	0.337	0.711	2.24451330249672e-59
ENSMMUG00000050016	1.39190609594137e-63	1.60789981171411	0.564	0.07	2.49332138965977e-59
EGR1	1.80097076525006e-63	-0.876936110854549	0.073	0.385	3.22607893179244e-59
JCHAIN	2.79819704511391e-63	1.15826891777336	0.632	0.094	5.01241036691256e-59
MVP	2.959132377221e-63	0.900678252256759	0.92	0.636	5.30069382731597e-59
CD200R1	5.65818261509216e-63	-0.423607118646936	0.01	0.203	1.01355025184146e-58
DHX58	5.80941552608797e-63	1.08497696919628	0.737	0.241	1.04064060318814e-58
IDH3A	6.74824120993479e-63	1.14042877472123	0.599	0.11	1.20881244793562e-58
HSP90B1	9.73433550442191e-63	1.19171367818597	0.914	0.722	1.7437115189071e-58
IRF1	1.39326253686181e-62	1.2998830915835	0.735	0.283	2.49575118228056e-58
PSME1	1.64817665926165e-62	0.777104389182886	0.984	0.874	2.9523788497354e-58
VMO1	2.11931322082279e-62	-0.715496736882433	0.677	0.96	3.79632577245986e-58
FABP5	2.3980848717877e-62	-1.11384293432581	0.255	0.668	4.29568943083331e-58
CHST12	2.50735548993561e-62	1.12589246919178	0.626	0.128	4.49142588912166e-58
CHMP5	4.38916316465935e-62	0.944643344963888	0.836	0.43	7.86230797685429e-58
MT1E	4.74385906969686e-62	-3.09211575820407	0.246	0.618	8.49767475154798e-58
ENSMMUG00000028695	8.56284230982579e-62	1.69997197885984	0.484	0.003	1.53386194295909e-57
FABP4	1.26107006182035e-61	-0.856340981152531	0.035	0.286	2.25895480173879e-57
ENSMMUG00000002324	1.50566404539294e-61	-1.05052051620431	0.395	0.714	2.69709600451238e-57
TBC1D8	1.58732054275645e-61	1.08204693993212	0.845	0.374	2.84336728823963e-57
RPL4	2.15112649160837e-61	-0.845315031189353	0.937	0.965	3.85331288441807e-57
LSM2	2.52463023396268e-61	0.98715884741745	0.853	0.473	4.52237013809736e-57
PSMB10	3.59315736536038e-61	0.987719181350256	0.89	0.583	6.43642278857005e-57
RAB8A	4.47327581692729e-61	0.924560178103415	0.853	0.503	8.01297897086186e-57
RPL23A	9.94289102993882e-61	0.821977418769538	0.988	0.955	1.78107007019294e-56
GNAO1	1.23105786076708e-60	-0.491039598539394	0.02	0.235	2.20519394599206e-56
SP110	1.38322252142773e-60	0.945386440012308	0.862	0.46	2.47776650263349e-56
IFI16	1.7128443613604e-60	0.743153933648586	0.995	0.904	3.06821810450488e-56
SUSD1	2.54308049079467e-60	1.12317462313019	0.596	0.107	4.5554200831605e-56
DAPK1	3.14745790693713e-60	-0.73373490793876	0.099	0.417	5.63804134869647e-56
UNC93B1	3.94889717062348e-60	0.946245127897517	0.637	0.144	7.07365950173784e-56
IPCEF1	6.21336922357659e-60	-0.572148514590929	0.043	0.302	1.11300082901927e-55
BAALC	9.39586649969427e-60	-0.591500459358595	0.013	0.206	1.68308156609023e-55
VDAC3	1.36709089070478e-59	1.11651808089172	0.697	0.219	2.44886991251947e-55
ATP2B1	3.00550722772634e-59	-0.669061538658694	0.064	0.348	5.38376509702619e-55
STAMBPL1	8.39301224576573e-59	1.12841069832208	0.684	0.214	1.50344028358402e-54
RPS8	9.06000030147393e-59	-0.53393102870075	1	0.995	1.62291785400302e-54
SLC2A8	1.01771334854207e-58	1.13411370668799	0.496	0.027	1.8230299212434e-54
CCR6	1.57823971571221e-58	-0.49020322625819	0.016	0.214	2.82710080275529e-54
RPL23	3.35970046430078e-58	-0.789103124007061	0.904	0.965	6.018231441702e-54
PDK4	4.55771383365794e-58	-0.415530128650231	0.004	0.163	8.16423279023148e-54
ID3	5.09118971252205e-58	-1.2523686294522	0.229	0.588	9.11984813204074e-54
CYP27A1	6.77560879352603e-58	-1.12387221738137	0.249	0.604	1.21371480318432e-53
CLDN1	7.68022366393108e-58	-0.53822024791682	0.019	0.225	1.37575846491998e-53
CLEC4A	1.73955474549684e-57	-0.752435456969776	0.075	0.38	3.11606441560848e-53
OAZ1	1.93977083971289e-57	-0.64880734043045	0.988	0.997	3.47471150517769e-53
LTC4S	2.95997672016945e-57	-0.469199643514013	0.014	0.206	5.30220629883954e-53
ENSMMUG00000019253	3.23203518144286e-57	1.06236047570418	0.599	0.136	5.7895446205186e-53
GCN1	5.35586427404528e-57	-0.52944155022888	0.999	0.997	9.59395967409732e-53
PSMA6	8.84240635996463e-57	0.901278241694983	0.896	0.668	1.58394025126046e-52
ENSMMUG00000014256	1.01987261630752e-56	-0.67528516598489	0.997	1	1.82689781759166e-52
CD33	1.03963735037242e-56	-0.80646732761439	0.049	0.31	1.86230238572212e-52
RPL7A	1.12464304972678e-56	-0.520186908324055	0.997	0.997	2.01457309497559e-52
GBP3	1.60625380055823e-56	1.8399821336165	0.688	0.243	2.87728243293996e-52
MT2A	2.94252353603484e-56	-2.76855958040025	0.3	0.65	5.27094241009921e-52
RPS24	4.41374763013408e-56	-0.49872378091765	0.999	0.992	7.90634612985918e-52
ENSMMUG00000052792	5.30303317901927e-56	0.969016400879372	0.752	0.353	9.49932333357721e-52
CD79A	1.16506111346466e-55	1.2206036999882	0.582	0.115	2.08697397254924e-51
RGS10	1.92693527844395e-55	-0.880326058725382	0.358	0.735	3.45171916427665e-51
MYL12B	2.24014559739345e-55	0.618880278620945	0.993	0.981	4.01277280861089e-51
APOBEC3H	2.67633159527119e-55	0.927720230364759	0.577	0.102	4.79411278660929e-51
IFIT3	3.79933705161729e-55	1.36522654120476	0.591	0.115	6.80575246056205e-51
RPL3	3.94146232719988e-55	-0.535720938883503	0.995	0.992	7.06034146671315e-51
RPS3A	6.92082432210569e-55	-0.482632557435291	0.999	0.992	1.23972726081879e-50
RPL27A	1.34665705105234e-54	-0.781668204961068	0.952	0.957	2.41226677555006e-50
COX4I1	1.6216615071826e-54	-0.589333152189214	0.982	0.981	2.90488225781619e-50
CD83	1.68016106738301e-54	-0.589588331650795	0.387	0.858	3.00967252000319e-50
NCF1	2.00510180909492e-54	1.07291504347925	0.708	0.275	3.59173887063173e-50
ALOX5	6.10877833068852e-54	-0.573270293261077	0.029	0.243	1.09426546237623e-49
NUCB2	7.18428785170622e-54	1.1477081581999	0.623	0.174	1.28692148287614e-49
AP1S2	8.6620899078269e-54	1.10047088743523	0.752	0.321	1.55164016518903e-49
ENSMMUG00000063609	9.11400896634943e-54	0.683403257023054	0.975	0.869	1.63259242614217e-49
PPT1	1.57470334104367e-53	-1.05369495395576	0.333	0.652	2.82076609481152e-49
NMT1	1.72878112459625e-53	0.897019709785704	0.762	0.332	3.09676562848927e-49
HEXB	2.91664675956584e-53	-0.992964811971254	0.333	0.663	5.22458934041029e-49
HVCN1	3.52073679740276e-53	0.981444008586648	0.67	0.211	6.30669582518756e-49
MPEG1	4.27733837868319e-53	1.11419919505676	0.787	0.412	7.6619962377352e-49
MT1X	4.42206646704732e-53	-2.1213074159068	0.021	0.217	7.92124766242186e-49
IFI44	5.18177856961153e-53	0.877561938689628	0.613	0.144	9.28211995174513e-49
CAMK1D	6.770413669764e-53	-0.52331137963691	0.043	0.281	1.21278420066483e-48
SULF2	1.26595808532276e-52	0.966308851778271	0.808	0.422	2.26771071823866e-48
CD207	1.78971554138771e-52	-1.05718989192741	0.009	0.171	3.20591744928781e-48
ZNF385A	2.30156501244714e-52	-0.671374772209077	0.065	0.326	4.12279340679655e-48
KCNH7	2.60509437687401e-52	1.1756960117346	0.632	0.19	4.66650555729442e-48
ENSMMUG00000052609	2.64980901876944e-52	-0.462133488204104	0.999	0.997	4.7466028953217e-48
PLIN3	2.90544350523621e-52	0.980398936576945	0.605	0.155	5.20452095092962e-48
RTN4	4.26364534577304e-52	-0.972968121637511	0.297	0.615	7.63746790788326e-48
SCT	4.3124446429682e-52	1.73346797423218	0.485	0.037	7.72488208894894e-48
TYROBP	5.36943565289571e-52	-0.712771043853121	0.973	0.995	9.61827008503209e-48
SPCS1	9.69989824872221e-52	0.999566783764384	0.885	0.652	1.73754277329361e-47
LGALS3BP	1.03283534446808e-51	1.10955517443774	0.736	0.356	1.85011795254567e-47
ENSMMUG00000014947	1.08795837838913e-51	1.06688164711077	0.692	0.262	1.94885984320845e-47
ENSMMUG00000001200	1.12660492984351e-51	-0.894180660979595	0.347	0.66	2.01808741082868e-47
DTX3L	1.32542423743274e-51	0.907240963161027	0.642	0.193	2.37423243651327e-47
TLR9	1.51030665051712e-51	0.981472912017863	0.468	0.027	2.70541230307133e-47
RPL35A	2.40043116665076e-51	-0.483600380614527	0.999	0.995	4.2998923488215e-47
PAG1	2.74665759152488e-51	1.0075839859835	0.504	0.064	4.92008774369853e-47
RILPL2	3.82023955831594e-51	0.990532338030282	0.701	0.283	6.84319512081134e-47
GSN	5.10424654319611e-51	-0.853052990443095	0.866	0.93	9.14323683282719e-47
ND3	5.77047262294384e-51	-0.828027655515213	0.424	0.786	1.03366476094793e-46
ELL3	1.11160645828566e-50	0.974592168484728	0.463	0.032	1.99122064872709e-46
RPL37A	1.32087890318786e-50	-0.679250992175372	0.996	0.981	2.36609037928041e-46
SLAMF9	1.94844867729545e-50	-0.498979386657243	0.036	0.257	3.49025611563933e-46
PDIA3	3.26953672946117e-50	0.974995134194654	0.795	0.439	5.8567211434838e-46
MZB1	5.41626788228531e-50	1.24177128008005	0.465	0.035	9.70216065753767e-46
CALR	6.57172954892132e-50	0.788627070199187	0.947	0.765	1.17719391409828e-45
ENSMMUG00000015563	9.45657507506866e-50	-0.454194746217443	0.999	0.997	1.69395629319705e-45
TMC4	1.02519255186823e-49	1.07023191214793	0.525	0.08	1.83642741816156e-45
ROGDI	1.78983838481877e-49	1.00747808570643	0.675	0.273	3.20613749872586e-45
RGS1	2.23042757132927e-49	-1.02338077982756	0.177	0.521	3.99536490852213e-45
GPX1	2.46136874653691e-49	-0.947151068324356	0.379	0.695	4.40904983567156e-45
PAK1	3.13353002237548e-49	-0.85979088511586	0.173	0.497	5.61309232908119e-45
CD52	3.18582524738464e-49	-1.10062455807302	0.544	0.799	5.7067687656401e-45
LYAR	3.99351562689179e-49	-0.9133726548743	0.207	0.521	7.15358454245126e-45
TMEM50A	5.68285380258988e-49	0.818244887327417	0.859	0.516	1.01796960165793e-44
ARHGEF3	5.69108898946623e-49	0.952543155278586	0.58	0.142	1.01944477068309e-44
ENSMMUG00000014173	9.5150909456536e-49	-0.464857882267048	0.034	0.241	1.70443824109493e-44
PABPC1	1.15568477338777e-48	-0.595266849882272	0.959	0.987	2.07017813456952e-44
SLC39A10	1.27640515695552e-48	-0.825281348309193	0.159	0.468	2.28642455765442e-44
SLA2	2.43187436285722e-48	0.966167283915766	0.477	0.051	4.35621654618615e-44
AP3S2	2.63096468201812e-48	-0.644512052972065	0.093	0.366	4.71284703489906e-44
DUSP1	2.79836026144274e-48	-0.936272643753212	0.578	0.885	5.01270273632239e-44
PLXNC1	3.60681075558266e-48	-0.610371340028312	0.063	0.307	6.46088010647522e-44
PTCRA	3.85422069529475e-48	1.15143162525202	0.471	0.043	6.90406553148149e-44
FCGR2B	4.65463686567176e-48	-1.1328664876479	0.242	0.556	8.33785101747782e-44
VOPP1	4.79535579624182e-48	0.879014127615338	0.655	0.214	8.58992083780796e-44
TSPAN13	6.39072995257843e-48	1.00695176210009	0.507	0.075	1.14477145640537e-43
CXHXorf21	7.33042130086334e-48	1.22310953014426	0.677	0.305	1.31309836762365e-43
RNASEH2B	9.48833276152055e-48	0.877734609124479	0.738	0.369	1.69964504757118e-43
METRNL	9.57707845552812e-48	-0.622894779738493	0.074	0.337	1.71554206373875e-43
PALLD	1.05000142781219e-47	1.002406471367	0.476	0.061	1.88086755763997e-43
HS3ST1	1.68638527313527e-47	1.0112282206446	0.438	0.027	3.02082193976721e-43
CNPY3	5.91033502804572e-47	0.947406414952828	0.791	0.465	1.05871831357383e-42
LAMP1	8.42136434726026e-47	0.823776338953961	0.709	0.278	1.50851899552473e-42
ATP6V1FNB	8.85067115723795e-47	-0.977274930646952	0.454	0.727	1.58542072439603e-42
ENSMMUG00000062894	9.26023596050171e-47	1.1192095137507	0.392	0	1.65878606760467e-42
SSR3	1.22558884805268e-46	0.772216286958211	0.925	0.684	2.19539730351677e-42
ERN1	1.24129865643537e-46	0.979109738700125	0.471	0.061	2.22353828327268e-42
LTA4H	1.33888114067964e-46	-1.07585800839611	0.346	0.639	2.39833778729943e-42
COX7A2	1.65266960630957e-46	0.665986561639796	0.966	0.858	2.96042706578234e-42
NFKBIA	1.71457431046327e-46	-0.996613840669512	0.785	0.936	3.07131696233285e-42
ENSMMUG00000032410	1.72920502478319e-46	-0.84321910951103	0.302	0.607	3.09752496089413e-42
TSPO	2.64234711700893e-46	-0.965273182238772	0.457	0.741	4.7332363906981e-42
LANCL2	2.99631960980787e-46	1.015619777166	0.47	0.064	5.36730731704885e-42
PRR13	4.31636661000497e-46	0.652653916285101	0.963	0.84	7.73190750850191e-42
EIF4B	4.83073067228533e-46	-0.81237760985778	0.621	0.829	8.65328785326471e-42
MPP1	4.94904407416908e-46	0.92440483514437	0.551	0.136	8.86522265005907e-42
ENSMMUG00000060377	5.5944906837046e-46	0.514933997380361	0.993	0.971	1.00214111617201e-41
P4HB	6.88997785491817e-46	0.824116012836188	0.81	0.495	1.23420173315149e-41
BLK	1.12308437955962e-45	0.960579975504121	0.468	0.053	2.01178104910514e-41
EEF1G	1.30396064300577e-45	-0.646249411583092	0.932	0.973	2.33578469981623e-41
RPN2	1.74821283071304e-45	0.877365646550005	0.82	0.535	3.13157364365627e-41
PSMB3	3.46372629026591e-45	0.733269476414863	0.843	0.535	6.20457290375333e-41
NT5C3A	3.59904666803627e-45	0.842437884577844	0.597	0.179	6.44697229645337e-41
ENSMMUG00000054038	5.32276182748444e-45	0.550816347318927	0.999	0.984	9.53466326157288e-41
RBPJ	6.67745059304731e-45	-0.701491462137271	0.146	0.436	1.19613172473256e-40
CLIC2	6.79276561805747e-45	-0.760549333737546	0.143	0.452	1.21678810516264e-40
RPL19	8.01309624810852e-45	-0.367803772425503	0.999	0.997	1.43538593092368e-40
MYO1F	8.90972378392114e-45	-0.704534138670281	0.129	0.417	1.59599882141379e-40
MAD2L2	1.60286876596036e-44	0.892341722690755	0.532	0.123	2.87121882046479e-40
CMTM1	3.88128509709896e-44	-0.431509470175816	0.029	0.214	6.95254599443337e-40
PTPRS	6.03937551073216e-44	0.810257836612884	0.42	0.027	1.08183333523745e-39
RPL6	6.36515778225261e-44	-0.437281947221222	0.998	0.992	1.14019071353491e-39
NDUFB11	7.47635615113648e-44	0.659826707759962	0.936	0.746	1.33923967735308e-39
KLF10	8.16060476333606e-44	-0.833384137510407	0.172	0.468	1.46180913125639e-39
ITGA1	8.22426153061319e-44	-0.319791584519041	0.004	0.126	1.47321196797874e-39
DERL3	8.50827018111766e-44	1.18877855375141	0.534	0.128	1.52408643754361e-39
RMC1	9.96674523823827e-44	0.810406762948005	0.47	0.078	1.78534307452562e-39
BTF3	1.99665164127405e-43	-0.611383390622536	0.938	0.968	3.5766020850142e-39
RPL12	2.39062990326135e-43	-0.449325699807564	0.996	0.987	4.28233534571205e-39
ATF5	2.99779544356522e-43	1.82853112594344	0.501	0.115	5.36995097805838e-39
PSMB6	3.13187000045037e-43	0.69379383803982	0.891	0.652	5.61011873180675e-39
JUN	3.23637380890061e-43	-0.789617565454594	0.451	0.807	5.79731640388366e-39
NUB1	3.70280790673374e-43	0.724745941167056	0.779	0.366	6.63283980333215e-39
IL1RN	3.8684776647896e-43	-0.472119448248705	0.097	0.38	6.92960404093762e-39
GAPDH	4.46861510659321e-43	-0.606135256565898	0.938	0.976	8.00463024044042e-39
PRXL2A	4.66258387227171e-43	0.828436527112724	0.613	0.214	8.35208649040031e-39
MRPL40	6.13157978955381e-43	0.908090957667983	0.734	0.39	1.09834988770277e-38
RUBCNL	6.59632761670536e-43	0.831223881747134	0.501	0.091	1.18160016598043e-38
ENSMMUG00000006206	8.48350064981869e-43	0.833667858123757	0.752	0.396	1.51964947140202e-38
ENSMMUG00000018474	9.09899597426411e-43	-0.628762950360849	0.121	0.406	1.62990314886993e-38
ENSMMUG00000047632	1.32762695480477e-42	-0.86772289571503	0.408	0.682	2.37817816414179e-38
ID2	1.70055725541092e-42	-0.752758710060711	0.246	0.615	3.04620821161759e-38
STING1	2.13155667423861e-42	-0.768693160824316	0.195	0.492	3.81825747056361e-38
SERPINA1	2.37317759853513e-42	-0.622611609416846	0.092	0.358	4.25107303225598e-38
UCP2	2.73868918632115e-42	0.81752609626313	0.858	0.519	4.90581393945707e-38
DHRS7	3.07451984262007e-42	-0.541994207598172	0.08	0.326	5.50738739408533e-38
MANF	3.10956006979409e-42	0.859166676438758	0.695	0.321	5.57015495302214e-38
RPL7	3.67760391517699e-42	-0.595402823728175	0.957	0.952	6.58769189325654e-38
RPS3	3.70918586274252e-42	-0.615638468582985	0.974	0.957	6.64426463593068e-38
NDRG2	4.01117215684512e-42	-0.331408367623343	0.013	0.16	7.18521268455666e-38
CST6	4.20445131245271e-42	-0.66234544229611	0.045	0.251	7.53143363599654e-38
SCGB1A1	4.621032627182e-42	-0.829321449285117	0.105	0.374	8.27765574507111e-38
F13A1	5.85020185998006e-42	-0.310690281699946	0.008	0.139	1.04794665917823e-37
AXL	6.14870555468649e-42	-0.850100801998072	0.27	0.599	1.10141762601099e-37
UBE2J1	6.38824239890203e-42	0.824575315359351	0.681	0.316	1.14432586091532e-37
IL2RG	6.41905048877052e-42	0.841387290262954	0.781	0.428	1.14984451405346e-37
PADI2	8.34292114718688e-42	-0.492673637415197	0.06	0.283	1.49446746509559e-37
COTL1	9.11154789211705e-42	-0.740678022661135	0.831	0.936	1.63215157391493e-37
ENSMMUG00000063607	9.19810108649892e-42	-0.758177224354787	0.234	0.54	1.64765584762455e-37
ALDH1A1	9.83804921246018e-42	-0.821476304960586	0.084	0.332	1.76228975542799e-37
OPTN	1.16252955121859e-41	0.792130966170127	0.488	0.091	2.08243918509785e-37
HSPD1	1.37835404618908e-41	0.786067623989247	0.875	0.628	2.46904560293849e-37
CD36	2.39327621772703e-41	-0.395723753859613	0.013	0.158	4.28707568881443e-37
PAIP1	2.42442035698433e-41	0.862144104084612	0.585	0.201	4.34286418546603e-37
BAIAP2	2.69222926456983e-41	-0.623001424153225	0.109	0.377	4.82259028162394e-37
PDIA6	2.77429637676768e-41	0.843440703194348	0.713	0.353	4.96959709970395e-37
NIBAN3	5.81716614282116e-41	0.781130143113108	0.43	0.045	1.04202897116355e-36
IFIT1	8.66012648644135e-41	1.00633659227797	0.45	0.064	1.55128845751624e-36
MGAT4A	9.18617980432159e-41	0.80690878750476	0.469	0.083	1.64552038834813e-36
CXCR2	9.94626425777362e-41	-0.282573209394644	0.002	0.11	1.78167431649499e-36
ENSMMUG00000008396	1.02234734127867e-40	0.79508613726991	0.577	0.184	1.83133079243248e-36
RAC2	1.2658085907929e-40	1.2442986521502	0.726	0.428	2.26744292868732e-36
CARD11	1.30503301571222e-40	0.719607898014548	0.446	0.061	2.33770564104531e-36
VASH1	1.37410604151794e-40	-0.386434221430691	0.018	0.174	2.46143615217108e-36
NDUFV2	1.57936887693627e-40	0.714480010987254	0.841	0.551	2.82912346925594e-36
ATP6V0D1	2.15745612658066e-40	0.71343161150668	0.837	0.545	3.86465115954393e-36
PAK2	2.40013458839354e-40	-0.746334597479755	0.615	0.813	4.29936108818934e-36
TUBA1A	3.39907025070155e-40	-0.61099234643614	0.968	0.981	6.08875454008169e-36
RAB32	4.09582289534791e-40	-0.598945607577586	0.105	0.358	7.3368475524367e-36
ARF1	4.75971117851628e-40	0.597863514561226	0.942	0.775	8.52607063407621e-36
IRF9	6.47161836502866e-40	0.717623128537175	0.797	0.441	1.15926099772758e-35
DRAP1	7.41059936980653e-40	0.713009012023821	0.831	0.516	1.32746066511344e-35
C11H12orf45	1.08148274328552e-39	0.837410803312974	0.836	0.545	1.93726003804734e-35
PLEK	1.08982826974287e-39	1.19833470623069	0.709	0.414	1.95220937959041e-35
OSTC	1.14230676590477e-39	0.751935006366782	0.885	0.655	2.04621410976521e-35
COX7B	1.46332649731683e-39	0.685228023587071	0.923	0.751	2.62125675464363e-35
MOB3B	1.62656664530701e-39	-0.417476982001341	0.029	0.201	2.91366883173845e-35
ENSMMUG00000018240	2.12979831402231e-39	-0.509724475196737	0.986	0.979	3.81510771990817e-35
CLEC6A	2.17208351288487e-39	-0.492097967261705	0.042	0.241	3.89085319663068e-35
EIF2AK2	2.24649445222002e-39	0.69745031698742	0.581	0.174	4.02414551226171e-35
GPR162	2.29264645975797e-39	-0.466667165117552	0.027	0.195	4.10681760336446e-35
PILRA	2.35843113581965e-39	-0.384578173915623	0.019	0.174	4.22465769359373e-35
ENSMMUG00000041188	2.5910849919073e-39	-0.483621376088891	0.995	0.981	4.64141054600354e-35
RMDN3	3.09129680166006e-39	0.820131878829452	0.553	0.182	5.53743996081366e-35
SPINT2	3.16556521689712e-39	-0.817310125984875	0.298	0.58	5.6704769730278e-35
ENSMMUG00000063725	3.79730085019712e-39	-0.667430737461789	0.041	0.235	6.8021050129581e-35
LYZ	5.5880811500646e-39	-1.07827741515609	0.93	0.955	1.00099297641107e-34
AK2	7.10245902251226e-39	0.769294379103208	0.662	0.297	1.27226348470262e-34
HIF1A	8.79549028625187e-39	-0.962085610621169	0.591	0.77	1.5755361749763e-34
YIF1B	9.67711288708728e-39	-0.838916043313821	0.468	0.711	1.73346123146394e-34
XPNPEP1	1.27133603817751e-38	0.689659116593891	0.492	0.107	2.27734424518737e-34
CIR1	1.35509133533147e-38	0.726276316459797	0.607	0.219	2.42737510897926e-34
ENSMMUG00000028672	1.46708551479347e-38	0.975733366088883	0.337	0	2.62799028264954e-34
CFD	1.90658538412605e-38	-1.05484670576738	0.063	0.278	3.41526639858499e-34
ENSMMUG00000057434	2.33046863411087e-38	0.875018255193264	0.498	0.131	4.1745684642828e-34
A4GALT	3.68972879100333e-38	-0.511470417650367	0.054	0.259	6.60941118332427e-34
ARHGDIB	4.06938657256053e-38	-0.802153323550157	0.752	0.874	7.28949216742767e-34
MICAL2	4.97630283134382e-38	-0.366269074485501	0.021	0.176	8.91405126178618e-34
PSMB1	6.90709269716389e-38	0.637344456549453	0.88	0.604	1.23726751484297e-33
ITGA5	9.217845147001e-38	-0.535416391413132	0.082	0.313	1.65119260118229e-33
POR	1.00049457260967e-37	0.676838424658587	0.664	0.286	1.79218592791571e-33
PRDX6	1.24120430361149e-37	-0.843460083608271	0.522	0.749	2.22336926905927e-33
BCL11A	1.51273706086081e-37	0.775785743789607	0.545	0.168	2.70976589711997e-33
TREM2	1.61161807271905e-37	-0.465207063216022	0.029	0.198	2.88689145366163e-33
C19H19orf38	1.62948010825914e-37	0.757393430334761	0.442	0.075	2.9188877179246e-33
SLA	1.83223623087444e-37	-0.519573517433567	0.053	0.254	3.28208476036538e-33
FLNB	2.57045737089215e-37	0.743764132553003	0.387	0.037	4.60446028847911e-33
RPS4X	2.67636506005755e-37	-0.405003244364594	0.999	0.995	4.7941727320811e-33
CTNND1	2.83870548166859e-37	-0.554453998027191	0.071	0.289	5.08497312931294e-33
CCDC186	4.58411877571892e-37	0.86232893399275	0.611	0.254	8.2115319629453e-33
ENSMMUG00000016603	4.65105740508033e-37	0.595651142838218	0.887	0.602	8.3314391297204e-33
RPS28	5.82854133141629e-37	-0.335813875584122	0.999	0.997	1.0440666086966e-32
UBE2L6	6.49830276927866e-37	0.922132494225805	0.635	0.275	1.16404097506089e-32
ENSMMUG00000045123	6.87232025598469e-37	0.691493828651726	0.87	0.631	1.23103872745454e-32
OAS3	7.33581562323756e-37	0.731752637920187	0.425	0.061	1.31406465259054e-32
SAMD9L	1.10701483447339e-36	0.738221283173359	0.724	0.345	1.98299567299218e-32
HCK	1.26099601553383e-36	-0.677046345305217	0.223	0.543	2.25882216262574e-32
ADA	1.81236306239455e-36	0.874123432108926	0.448	0.099	3.24648595366736e-32
TPT1	1.82057661093045e-36	-0.380857803865629	1	1	3.26119888315971e-32
ASAH1	2.27860182591886e-36	-0.74612499470362	0.112	0.35	4.08165945076845e-32
ENSMMUG00000042951	2.53237271484952e-36	0.691709838221408	0.732	0.372	4.53623924410995e-32
LTB	2.90453276430285e-36	-0.568845295050777	0.021	0.171	5.20288954069569e-32
UPK3A	2.90752238391679e-36	-0.255131120534214	0.004	0.11	5.20824484631015e-32
SEC11C	3.13836747759643e-36	0.794020792697098	0.685	0.35	5.62175766261848e-32
DNAJA1	3.55622844006544e-36	0.708359692611433	0.893	0.65	6.37027200468922e-32
PLA2G2D	3.60709369919792e-36	0.870833786514686	0.437	0.075	6.46138694337324e-32
TBC1D10B	3.62804686122465e-36	0.709729410887063	0.563	0.184	6.49892034251171e-32
ENSMMUG00000018157	3.7136315083933e-36	-0.654633680173222	0.135	0.382	6.65222812098492e-32
PHF11	3.98214832278914e-36	0.687863813217101	0.625	0.246	7.13322229061219e-32
POLE4	4.43734094812025e-36	0.722318590143553	0.744	0.417	7.94860884036781e-32
DDX39A	5.09974603836551e-36	0.72445329761913	0.728	0.396	9.13517507852414e-32
GCA	5.84399205117199e-36	-0.375442329330095	0.036	0.209	1.04683429612644e-31
ENSMMUG00000064773	6.03695513608348e-36	0.790969039303898	0.591	0.217	1.08139977352663e-31
KIF20B	6.05200616643856e-36	0.753108229816676	0.449	0.094	1.08409586459414e-31
KARS1	1.11925658722419e-35	0.706024823594374	0.614	0.249	2.00492432469469e-31
SUPT4H1	1.1459171297685e-35	0.67859468949796	0.844	0.596	2.05268135455432e-31
NMI	1.30503091571353e-35	0.742964899557652	0.62	0.254	2.33770187931764e-31
PLA2G6	1.3814755549811e-35	0.690669426937041	0.454	0.094	2.47463716163764e-31
SIT1	1.59619368053084e-35	0.860654927854926	0.341	0.016	2.8592617399349e-31
CBLB	1.75881456167862e-35	0.673157207805912	0.53	0.158	3.15056452433492e-31
FTH1	1.77970492254339e-35	-0.547798012776711	0.997	1	3.18798542775198e-31
DAB2	1.83888624480466e-35	-0.352565540053926	0.016	0.152	3.29399693031858e-31
GLMP	1.88947041676089e-35	0.74782797030809	0.651	0.305	3.38460835754377e-31
RAB15	1.9051617283045e-35	0.670634095810976	0.359	0.024	3.41271620391185e-31
NDUFB2	2.21621594375982e-35	0.539702357440824	0.966	0.864	3.96990762005697e-31
PDE4A	2.32068952425713e-35	-0.537833892511272	0.072	0.283	4.1570511448018e-31
CD300LF	2.59639476541371e-35	-0.584535202021706	0.093	0.318	4.65092194328559e-31
SDC4	3.26584643784433e-35	0.720189052001436	0.407	0.061	5.85011072411056e-31
SLC20A1	3.8009385678214e-35	0.814549473018616	0.587	0.222	6.80862125653847e-31
RHEB	4.23589438195704e-35	0.707055611703421	0.759	0.441	7.58775760639965e-31
ASAP1	6.27536541336635e-35	-0.425692806206212	0.054	0.246	1.12410620649631e-30
ELOVL5	7.26362903053464e-35	-0.786134895047252	0.412	0.647	1.30113386823967e-30
TIMP1	7.87472574373862e-35	-0.303730304715369	0.137	0.396	1.4105996224759e-30
NDUFB4	9.00304912724239e-35	0.627586102073585	0.905	0.679	1.61271619016293e-30
PSMA4	9.23493554779419e-35	0.679727676899019	0.728	0.372	1.65425400467637e-30
EIF1AY	9.77951888185909e-35	0.691847018472686	0.66	0.307	1.75180521730742e-30
ANXA7	1.30713993331083e-34	0.682883190244155	0.813	0.535	2.34147976253968e-30
ENSMMUG00000002320	1.34543345535605e-34	0.529878946333233	0.999	0.987	2.41007494857929e-30
RPL39	1.54836037710554e-34	-0.39490280558776	0.997	0.995	2.77357794350915e-30
FCHO2	1.85054516825847e-34	-0.312738903380092	0.021	0.166	3.31488155990139e-30
ENSMMUG00000062590	2.26712732107717e-34	0.642189519917888	0.445	0.104	4.06110517024554e-30
GTF3A	2.53545780726026e-34	0.771405396107001	0.72	0.404	4.5417655701453e-30
ENSMMUG00000048321	2.87540955920589e-34	-0.488957975673881	0.058	0.251	5.15072114340551e-30
ENSMMUG00000061824	3.37852640106912e-34	0.67814047811368	0.998	0.979	6.05195434223512e-30
AP1M1	3.41677763767489e-34	0.715521367440147	0.652	0.31	6.12047378236703e-30
CD4	3.87610796732097e-34	0.877001790410575	0.659	0.35	6.94327220186206e-30
RPS27A	4.16025250673292e-34	-0.770355405723213	0.645	0.799	7.45226031531068e-30
DDT	4.50352040377462e-34	-0.695440375627521	0.144	0.396	8.06715609928147e-30
CYTB	4.69185870341205e-34	-0.859214743990175	0.475	0.856	8.404526495422e-30
POMP	7.08033274964468e-34	0.698240658709622	0.835	0.596	1.26830000544385e-29
SLC44A2	7.75140072534985e-34	0.729733982495828	0.423	0.08	1.38850841193192e-29
SDF4	7.79881546928448e-34	0.69292151216485	0.757	0.439	1.39700181501293e-29
RARA	8.14845439136378e-34	-0.600973288656294	0.1	0.324	1.45963263512499e-29
YWHAH	8.17361222662101e-34	-1.06396673497741	0.499	0.679	1.46413915815462e-29
NAPSA	9.15191178084948e-34	0.71002319548937	0.312	0.005	1.63938195730357e-29
ENY2	9.15987292171652e-34	0.648672844123521	0.795	0.505	1.64080803646708e-29
SEPTIN6	9.78217577473004e-34	0.711627679374435	0.743	0.433	1.75228114652739e-29
C11H12orf57	1.0529399974247e-33	-0.687043371779369	0.718	0.864	1.88613141738687e-29
PRKCB	1.66337791003214e-33	0.692794468635959	0.465	0.115	2.97960885024057e-29
IFIT5	1.75689677054753e-33	0.621172641450923	0.379	0.045	3.14712918508178e-29
LILRAB	2.38882749544286e-33	-0.502488293758022	0.075	0.286	4.27910669258679e-29
GMPPB	3.06320483832667e-33	0.711828655387492	0.448	0.115	5.48711882689456e-29
COX17	3.55235377845344e-33	0.635042695906281	0.899	0.733	6.36333132334364e-29
CCND3	3.98877500619897e-33	0.791311545866227	0.738	0.439	7.14509266860422e-29
COX19	5.29376485488378e-33	0.688045814428344	0.627	0.273	9.48272098455332e-29
SARS1	5.30697726993199e-33	0.789930752255428	0.748	0.436	9.50638838362917e-29
TLR7	5.42161410850276e-33	0.660721304172586	0.37	0.048	9.711737352561e-29
SLC25A6	5.50404785203465e-33	-0.501217093310193	0.985	0.979	9.85940091734967e-29
HSPA8	6.56530472905042e-33	-0.543750238236599	0.957	0.981	1.1760430361148e-28
STK17A	7.88180991714058e-33	0.592582440653302	0.54	0.174	1.41186861045739e-28
ENSMMUG00000058919	9.26709259919348e-33	-0.832525967958946	0.38	0.644	1.66001429729353e-28
GRAMD1A	9.50262130298993e-33	-0.644966709492361	0.127	0.364	1.70220455400459e-28
PPP1R15A	1.00346865172068e-32	-0.769578566771197	0.372	0.644	1.79751339582726e-28
AKR1B1	1.79704326510158e-32	-0.728463732212958	0.434	0.666	3.21904360077647e-28
UNC13D	1.80569994969589e-32	-0.396859953310908	0.049	0.227	3.23455031989024e-28
SCARB1	1.93912194406554e-32	-0.795419678539656	0.151	0.393	3.4735491384046e-28
DOCK5	2.66639445505889e-32	-0.293484320423509	0.015	0.139	4.77631238734699e-28
SPCS2	2.8204908578795e-32	0.647499787726768	0.708	0.382	5.05234527371955e-28
RPL26	2.87011159611603e-32	-0.568968188850794	0.927	0.944	5.14123090212265e-28
ACTR3	2.87432032101169e-32	-0.622164871004038	0.81	0.901	5.14876999102824e-28
DCPS	3.28838267580699e-32	0.66169424701314	0.581	0.235	5.89047988717306e-28
STAP1	3.48256323949703e-32	0.655605589897806	0.346	0.037	6.23831553091103e-28
EPHB1	3.76939249588071e-32	0.629209827623242	0.31	0.011	6.75211277787111e-28
ENSMMUG00000051392	4.91203208582946e-32	0.695944048321219	0.846	0.607	8.79892307534631e-28
TRIM25	5.29441459663726e-32	0.650394943060517	0.633	0.275	9.48388486695632e-28
SERPINB9	5.93627735882197e-32	0.767260185792744	0.706	0.372	1.06336536328578e-27
ENSMMUG00000063172	6.23473402636396e-32	0.652780598407312	0.477	0.134	1.11682790614258e-27
TRAM1	7.0808099532697e-32	0.702065294779735	0.791	0.519	1.2683854869292e-27
CIAO2A	7.49707952171692e-32	0.649029274879063	0.722	0.406	1.34295185472515e-27
SELENOF	7.63150328754523e-32	0.670647081851263	0.683	0.35	1.36703118389798e-27
QPCT	7.8119563187834e-32	-0.337988500447357	0.016	0.142	1.39935573538367e-27
EIF3L	8.40498335567382e-32	-0.666199238272001	0.832	0.89	1.50558466850185e-27
DYNLRB1	8.41385713604158e-32	0.574326516475419	0.896	0.693	1.50717422877913e-27
PTPRC	9.46621669167873e-32	-0.807844200435407	0.73	0.845	1.69568339598041e-27
SPI1	1.16775430277729e-31	-0.482441424354101	0.119	0.356	2.09179828256496e-27
CYBC1	1.38628723373549e-31	0.694772151108235	0.604	0.265	2.48325632179039e-27
RPL5	1.39727836667157e-31	-0.42947647987493	0.991	0.992	2.50294473821879e-27
ENSMMUG00000009066	1.6205838229521e-31	-0.475496395962463	0.099	0.316	2.90295180205409e-27
NCF2	1.73472327677812e-31	-0.639940690521128	0.157	0.393	3.10740980569265e-27
NUDT22	1.76161957462956e-31	0.64014331814892	0.642	0.31	3.15558914403393e-27
CD69	1.90363769058268e-31	-0.878867591757588	0.154	0.401	3.40998619514076e-27
CARD19	2.35398193763643e-31	0.666223740457279	0.632	0.275	4.21668784488814e-27
S100A10	2.61239621594873e-31	-0.596105154505755	0.934	0.971	4.67958534162895e-27
ENSMMUG00000037684	2.62031300218988e-31	-0.454843211562173	0.06	0.249	4.69376668082273e-27
NAV1	3.25606428051664e-31	-0.367292561690369	0.027	0.171	5.83258794568946e-27
SNX10	3.52723196131343e-31	-0.53699750511883	0.125	0.361	6.31833061230074e-27
FCGR1A	4.05666462023218e-31	-0.482673881975853	0.059	0.246	7.26670333422191e-27
ENSMMUG00000001458	4.06211276245982e-31	0.411682839302292	0.999	0.992	7.27646259139428e-27
TAPBP	4.73048730304366e-31	0.590563951672419	0.829	0.591	8.4737219059421e-27
FAM183A	5.79582383937152e-31	-0.444195150630723	0.018	0.144	1.03820592434662e-26
TMEM59	6.17649646025402e-31	0.578200775321753	0.896	0.725	1.1063958109253e-26
MFNG	7.90769742753733e-31	-0.517562391780625	0.086	0.291	1.41650584019476e-26
COPE	8.26286973407401e-31	0.534462682302692	0.9	0.663	1.48012785546468e-26
ENSMMUG00000063316	1.05832981885673e-30	-0.805869505687165	0.369	0.647	1.89578620451806e-26
NSDHL	1.07571971287795e-30	0.668592521386379	0.51	0.168	1.92693672167828e-26
APOL6	1.09142552084572e-30	0.840620286162001	0.437	0.118	1.95507053549094e-26
TMA7	1.28506110197973e-30	0.539010158023292	0.954	0.81	2.3019299519763e-26
TREML2	1.41063406752612e-30	0.659940946429076	0.405	0.083	2.52686880515954e-26
CALHM2	1.48500516681e-30	-0.295151767201862	0.018	0.144	2.66008975530675e-26
NR4A1	1.4974338779512e-30	-0.733292563506001	0.143	0.382	2.68235330557399e-26
NGFR	1.61956236927969e-30	0.662205805149907	0.455	0.107	2.90112207209071e-26
HACD4	2.27455172938674e-30	-0.703972816617849	0.164	0.396	4.07440451285048e-26
APOBR	3.90687114102426e-30	-0.390926541666383	0.051	0.225	6.99837827491676e-26
ENSMMUG00000004941	4.24540182037755e-30	-0.545475664391514	0.157	0.39	7.60478828084231e-26
VASH2	4.59817562250719e-30	0.617881055831333	0.274	0	8.23671199259713e-26
EGR2	5.00840732671084e-30	-0.288511180742327	0.013	0.128	8.97156004433713e-26
RPAP2	5.04055526595105e-30	0.711342650537342	0.564	0.241	9.02914664789811e-26
KLF6	6.24133890077484e-30	-0.849614457663051	0.625	0.794	1.1180110372958e-25
ETS2	8.23396571240051e-30	-0.634365568056786	0.112	0.326	1.4749502780623e-25
MRPL21	9.42823129887442e-30	0.648507736815882	0.659	0.348	1.68887907256738e-25
PAOX	9.46410658261571e-30	0.6052601821346	0.575	0.243	1.69530541214395e-25
CDKN2D	9.86970224164385e-30	0.728571648820477	0.395	0.08	1.76795976254566e-25
ANXA1	1.08049712000413e-29	0.710861457728413	0.899	0.757	1.93549449106339e-25
ENSMMUG00000031981	1.10296526680162e-29	-0.605513405136924	0.182	0.412	1.97574168242173e-25
PSMB2	1.31613285912491e-29	0.583231940619008	0.704	0.388	2.35758879055045e-25
KIAA0930	1.54901300800871e-29	-0.512409616366973	0.108	0.321	2.77474700124601e-25
FCN3	1.78356233306681e-29	-0.310444704935241	0.01	0.115	3.19489520722258e-25
DBNDD2	1.79817124624946e-29	-0.514516366157548	0.082	0.278	3.22106415340666e-25
QSOX1	1.8110179783489e-29	-0.545575229492826	0.131	0.353	3.24407650461638e-25
KCNK6	1.9015471829688e-29	-0.345101785487519	0.031	0.176	3.406241468852e-25
ECE1	1.9470089491897e-29	0.645525752328146	0.4	0.086	3.48767713068351e-25
COMMD6	1.9470259631322e-29	-0.542911010955967	0.909	0.939	3.48770760775871e-25
SCLT1	2.40273646808296e-29	0.537980188957403	0.832	0.572	4.30402183527701e-25
PNOC	2.51989821927976e-29	0.772730044399269	0.307	0.021	4.51389368019584e-25
ENSMMUG00000003411	2.98809866049579e-29	0.575407543272815	0.381	0.072	5.35258113054612e-25
CACUL1	3.11226686629346e-29	-0.497245397053107	0.086	0.283	5.57500363759147e-25
PIGS	3.28999409226639e-29	0.636730177462781	0.53	0.211	5.89336641747679e-25
IGFBP5	3.7173594731404e-29	-0.694817431934128	0.013	0.123	6.65890602423639e-25
BBX	3.9362652340137e-29	0.667232301812717	0.627	0.299	7.05103191368873e-25
CTBP2	3.960464974258e-29	-0.422464555915704	0.067	0.251	7.09438090838836e-25
SDC3	4.99975629984535e-29	0.512635768233978	0.287	0.011	8.95606345991297e-25
VLDLR	5.80224835908431e-29	0.553303486677562	0.286	0.011	1.03935674856277e-24
SARAF	6.00472726774668e-29	-0.614239418876609	0.795	0.89	1.07562679547146e-24
GNAI2.1	6.09232368462327e-29	-0.654224126581016	0.688	0.818	1.09131794162657e-24
IDH3G	6.1847372674744e-29	0.654990859431555	0.736	0.468	1.10787198672269e-24
TNFRSF10A	6.25645075485115e-29	-0.43736947375761	0.045	0.206	1.12071802371649e-24
STRBP	6.30220602186525e-29	0.648122484416942	0.329	0.04	1.12891416469672e-24
ITGB7	7.19368085643903e-29	0.72735690395896	0.468	0.15	1.28860405181392e-24
MAP1A	8.08508435132673e-29	0.618958841752916	0.315	0.029	1.44828115985316e-24
ITM2C	9.14236007885328e-29	0.854443147023711	0.695	0.457	1.63767096092499e-24
UBE2V1	1.0104842994644e-28	0.583268292776367	0.754	0.447	1.81008052563058e-24
GSTA1	1.02256544316089e-28	-0.696083854822032	0.068	0.251	1.8317214783341e-24
KCTD5	1.12148082729922e-28	0.565452498369987	0.333	0.043	2.00890860594109e-24
ATP5F1C	1.19041259146517e-28	0.544419658375238	0.855	0.639	2.13238607509155e-24
JPT1	1.20675689916638e-28	0.404593063373925	0.99	0.952	2.16166363347674e-24
CYBRD1	1.21976647056869e-28	-0.527517817997983	0.107	0.313	2.1849676787297e-24
OST4	1.38022709224141e-28	0.497861151836842	0.947	0.842	2.47240079033203e-24
ARMCX1	1.39252684035888e-28	0.600558595600268	0.409	0.096	2.49443332913487e-24
PARP15	1.48310845299387e-28	0.492051673829466	0.288	0.013	2.65669217184792e-24
YKT6	2.13098526879909e-28	0.580821604087665	0.455	0.136	3.8172339119998e-24
BRIX1	2.14221572509673e-28	0.582607808667461	0.404	0.094	3.83735102836577e-24
B3GNT2	2.2312944670095e-28	0.658283655066819	0.499	0.171	3.99691777875412e-24
TM6SF1	2.44090462605711e-28	-0.603536061399687	0.239	0.495	4.3723924566561e-24
ENSMMUG00000050728	2.62674964643814e-28	0.546210500966544	0.297	0.021	4.70529664166465e-24
H2AFJ	2.82132123233446e-28	-0.658739690427778	0.623	0.783	5.05383272348072e-24
PSMA3	2.99407666071677e-28	0.577047049251035	0.813	0.583	5.36328952234195e-24
NAXE	3.24833708541279e-28	0.657134844094709	0.662	0.364	5.81874622109993e-24
HIP1	3.26090176738841e-28	0.697390730435035	0.582	0.251	5.84125333592285e-24
ARHGAP18	3.96135233858913e-28	-0.476673018658119	0.073	0.257	7.0959704441147e-24
ITPK1	4.21113900672172e-28	-0.436192023841513	0.082	0.275	7.54341330274061e-24
ENSMMUG00000061756	4.35975486986514e-28	0.578607650934582	0.396	0.088	7.80962889838943e-24
RBIS	4.49344900501902e-28	0.564894008343563	0.775	0.484	8.04911520269057e-24
PLD4	4.79143361886439e-28	0.811053320359668	0.571	0.265	8.58289504147178e-24
UNC119	5.62010400074332e-28	0.609107685501982	0.401	0.091	1.00672922965315e-23
RAMAC	7.9144613905193e-28	0.568569658961765	0.546	0.222	1.41771746888372e-23
HACD1	9.40139942610756e-28	-0.30965247841141	0.012	0.118	1.68407267919865e-23
MCL1	1.08926876750074e-27	0.619245282758798	0.877	0.706	1.95120714322407e-23
SEMA7A	1.12793400546483e-27	0.658317549094641	0.441	0.128	2.02046818398915e-23
UGCG	1.18505435189822e-27	0.643680983800626	0.483	0.16	2.12278786055528e-23
TSPAN1	1.20467383350581e-27	-0.586632516019191	0.047	0.203	2.15793223795897e-23
ENSMMUG00000017466	1.47723304859504e-27	0.532201233829352	0.953	0.888	2.6461675599483e-23
SH2D3C	1.52112440986628e-27	0.595782682488024	0.43	0.12	2.72479015539347e-23
LAMTOR5	1.7559583896788e-27	0.589331443505708	0.704	0.388	3.14544826343164e-23
SDHA	1.77071427003973e-27	0.630326470811752	0.736	0.465	3.17188047192216e-23
TARS1	1.80475107937853e-27	0.591583266074738	0.592	0.265	3.23285060849077e-23
TNF	1.90338433762004e-27	-0.470358274627876	0.046	0.203	3.40953236397878e-23
PARP9	1.93116199685609e-27	0.558098699430674	0.475	0.155	3.45929048496831e-23
MGST3	1.97942860165195e-27	-0.614495388375135	0.69	0.816	3.54575045413914e-23
ENSMMUG00000040181	1.98988874260389e-27	0.608376110227036	0.641	0.342	3.56448770462636e-23
TMEM268	2.00327983454724e-27	0.548499059701073	0.403	0.102	3.58847516762447e-23
TEX2	2.11084758591099e-27	0.644547832640783	0.426	0.12	3.78116128064235e-23
ENSMMUG00000045446	2.86296194597327e-27	0.530113845739609	0.355	0.067	5.12842373382192e-23
SNX3	2.9040881340539e-27	0.585072210489144	0.863	0.62	5.20209307453074e-23
ENSMMUG00000050829	2.92875645962811e-27	0.434881043981646	0.997	0.995	5.24628144613184e-23
NPC1	2.95203064921381e-27	0.595409517877737	0.35	0.064	5.28797250193671e-23
RPIA	2.99971701386269e-27	0.657096692695605	0.549	0.238	5.37339308693224e-23
FCER1G	3.55861655343983e-27	-0.671142363323305	0.853	0.898	6.37454983217677e-23
GNG5	4.00962389536656e-27	0.444332173431175	0.993	0.949	7.18243928377012e-23
SELENOK	4.67229545315788e-27	0.599558014685583	0.701	0.404	8.3694828452417e-23
NUDT3	4.78124353477574e-27	-0.30485086507402	0.998	0.992	8.56464154384379e-23
ASB2	5.31489443979039e-27	-0.393538249029554	0.041	0.193	9.52057040999652e-23
EMP3	5.55254890742398e-27	-0.588833121436426	0.8	0.877	9.94628085786858e-23
ADAM15	5.96612952786618e-27	-0.413029682886883	0.065	0.238	1.06871278232667e-22
PDIA4	5.97508383501195e-27	0.596747865037607	0.541	0.219	1.07031676736569e-22
IL15RA	6.00597349340119e-27	0.526241075453697	0.29	0.024	1.07585003187296e-22
ENSMMUG00000029987	6.03524257291969e-27	-0.513795606168616	0.142	0.356	1.0810930020871e-22
LRP5	6.10579730090241e-27	0.579413475824293	0.334	0.053	1.09373147051065e-22
SNRPG	6.22944895960427e-27	0.543134176911613	0.792	0.511	1.11588119213391e-22
PPDPF	6.62969384576662e-27	-0.614213473919445	0.44	0.671	1.18757705859217e-22
CIB2	7.1411576755785e-27	0.497048399249183	0.249	0	1.27919557442638e-22
ALOX5AP	7.42085769670204e-27	-0.764248782571376	0.445	0.663	1.32929823921024e-22
DDA1	7.61421308686022e-27	0.550618880664208	0.537	0.219	1.36393399024927e-22
FXYD5	8.37056089981709e-27	-0.556410179237041	0.904	0.939	1.49941857398424e-22
PFDN5	8.49892721517409e-27	-0.428988814077354	0.964	0.971	1.52241283205414e-22
GLDN	8.65548856570155e-27	-0.305035369627691	0.022	0.144	1.55045766677412e-22
ATOX1	9.35386585296333e-27	0.819676046457762	0.95	0.842	1.67555799024132e-22
DPYD	9.58579122218226e-27	-0.293014277180524	0.022	0.144	1.71710278162951e-22
RPS9	9.78998895721531e-27	-0.337784801541683	1	1	1.75368072190598e-22
HNRNPA2B1	1.09879187397413e-26	0.422080522638394	0.989	0.979	1.96826588384987e-22
TMCO1	1.22517587883515e-26	0.544263610996116	0.693	0.393	2.1946575517574e-22
RPS6KA4	1.26023687535121e-26	0.593160160436543	0.521	0.201	2.25746231481661e-22
FAM118B	1.40032494244502e-26	0.571302101545337	0.418	0.12	2.50840206940176e-22
ENSMMUG00000053735	1.44739101222771e-26	-0.500244116738188	0.156	0.372	2.5927115202035e-22
ENSMMUG00000012140	1.55245759059644e-26	-0.377666404019673	0.998	1	2.78091728203541e-22
FHOD1	1.6842788156004e-26	-0.468536952862776	0.109	0.31	3.017048642385e-22
CXXC5	2.17815459782648e-26	0.675597103496626	0.493	0.187	3.90172833108658e-22
TMEM74B	2.2727660419932e-26	0.629655905370523	0.25	0.003	4.07120581102242e-22
NCKAP5	2.29169481731213e-26	-0.258659166679083	0.019	0.134	4.10511292625121e-22
CXCL8	2.43747348645525e-26	-0.348685843657771	0.009	0.104	4.3662462562873e-22
CPQ	2.61165276666734e-26	-0.441926484280131	0.085	0.27	4.6782536009312e-22
CD48	2.76991807324071e-26	-0.694444553389125	0.769	0.848	4.96175424459608e-22
RBX1	2.88868292530183e-26	0.502418744978406	0.916	0.762	5.17449772409317e-22
APLP2	3.03276369342867e-26	-0.638680653344483	0.359	0.604	5.43258960403878e-22
PARM1	3.62675864489598e-26	-0.618125815808862	0.226	0.444	6.49661276060217e-22
SCIMP	3.80934615801721e-26	-0.556737333159831	0.125	0.342	6.82368177285622e-22
SRP14	4.15893188357447e-26	0.417809848389665	0.967	0.893	7.44989468304695e-22
ABRACL	4.16263521315045e-26	0.545811194281617	0.857	0.652	7.4565284573164e-22
EEF2	4.54851773218992e-26	-0.475994637426846	0.951	0.952	8.14775981367181e-22
NDUFA4	4.92730010571187e-26	0.492778556036888	0.955	0.856	8.82627267936168e-22
CD63	5.25672264972637e-26	-0.481693032197924	0.68	0.856	9.41636728245485e-22
LIMS1	6.639720835494e-26	-0.658381188617584	0.283	0.511	1.18937319326204e-21
ENSMMUG00000044585	7.27976408782439e-26	0.499770842827499	0.925	0.754	1.30402414105198e-21
GNB5	7.73037238877306e-26	0.485098985043624	0.265	0.013	1.38474160600092e-21
GASK1B	8.31230098058227e-26	-0.273569389837732	0.021	0.139	1.4889824746517e-21
SRSF7	8.47499295457059e-26	0.635475415685294	0.881	0.743	1.51812548795223e-21
MAP2K6	8.72642262207365e-26	0.620576032801696	0.464	0.16	1.56316408429205e-21
SEC61A1	9.49880630652181e-26	0.553596844954923	0.535	0.23	1.70152117368725e-21
CCDC69	1.08771662922915e-25	0.567338895927498	0.449	0.15	1.94842679793817e-21
SDC2	1.21326267662241e-25	-0.284134084628867	0.026	0.152	2.17331743263372e-21
BIRC3	1.23044518254191e-25	0.609451268235569	0.599	0.262	2.20409645548733e-21
SNTN	1.35801312300708e-25	-0.38019087688793	0.014	0.118	2.43260890724257e-21
TMEM14B	1.45636812936141e-25	-0.551797969384424	0.84	0.906	2.60879223012509e-21
DEGS1	1.62364853598382e-25	-0.573829098217119	0.204	0.422	2.90844162250781e-21
FAM32A	1.66557488678258e-25	0.536504042144067	0.523	0.214	2.98354429469363e-21
IGHM	1.67729512039304e-25	0.788963725539861	0.32	0.045	3.00453874916005e-21
RAB31	1.78855624910978e-25	-0.633134697673735	0.446	0.652	3.20384080903035e-21
KCTD12	1.95635826867982e-25	-0.566237351703341	0.185	0.409	3.50442456668617e-21
RPL13A	2.22569204809805e-25	-0.369897621030582	0.993	0.984	3.98688216575804e-21
ENSMMUG00000063299	2.28256188788657e-25	-0.511720284434743	0.133	0.342	4.08875310977121e-21
ENSA	2.29551129476378e-25	0.493067198421124	0.774	0.503	4.11194938231036e-21
ENSMMUG00000052747	2.8332306262634e-25	0.606776499713586	0.724	0.465	5.07516602082562e-21
ENSMMUG00000003986	2.92169057159793e-25	0.534457622663794	0.44	0.147	5.23362432090338e-21
SRSF10	2.96949966844947e-25	0.581047070294307	0.65	0.356	5.31926475609353e-21
ENSMMUG00000001858	3.04089296312203e-25	0.504714552182486	0.902	0.709	5.44715156484049e-21
MSN	3.10906593689502e-25	-0.633231269729317	0.612	0.754	5.56926981276005e-21
HIST1H2AC	3.2488484830869e-25	0.925994543851227	0.766	0.561	5.81966228775356e-21
NDUFA9	3.53422418033151e-25	0.548257854379722	0.646	0.348	6.33085577422784e-21
FGFR1	3.62362802088886e-25	0.535646691793443	0.28	0.024	6.49100487381822e-21
PM20D2	3.7912861128997e-25	-0.698823612171589	0.447	0.66	6.79133081403724e-21
LTBP4	3.86683177600772e-25	0.48682715053333	0.288	0.029	6.92665576036263e-21
ENTPD1	4.1083189578473e-25	-0.536892943757888	0.14	0.35	7.35923174919186e-21
PFKL	4.22070638915047e-25	0.579689102183527	0.731	0.447	7.56055135488524e-21
UBE2L3	4.44061408484934e-25	0.52333637873029	0.743	0.444	7.95447201019062e-21
ENSMMUG00000038348	4.88976904238911e-25	-0.339320703515938	0.048	0.198	8.75904328563161e-21
THOP1	5.17197012469914e-25	0.543197134251064	0.423	0.123	9.26455008437357e-21
PNISR	5.23960803849864e-25	0.531654746099966	0.814	0.551	9.38570987936262e-21
TWF2	5.85299936529458e-25	-0.590293412441865	0.598	0.754	1.04844777630522e-20
OTULINL	6.4299044670725e-25	-0.538197404507857	0.186	0.406	1.1517887871867e-20
ERP44	6.52804524292737e-25	0.533308356943895	0.675	0.38	1.16936874436558e-20
CYC1	6.79770366821538e-25	0.53422282101218	0.823	0.588	1.21767265808742e-20
PLEK2	7.1941390801662e-25	-0.296412162085589	0.02	0.134	1.28868613343017e-20
MBOAT7	7.27151224985074e-25	-0.512268360002405	0.112	0.305	1.30254598931576e-20
TRA2B	7.41999238770348e-25	0.544490020361774	0.836	0.607	1.32914323640932e-20
TM9SF1	8.73387453270962e-25	0.523984216805844	0.613	0.302	1.56449894504427e-20
TLR1	8.90379012015645e-25	-0.418959828348015	0.06	0.219	1.59493592422363e-20
GSTO1	1.06221721900167e-24	-0.291497091899832	0.03	0.158	1.90274970439769e-20
TIFAB	1.16798183965962e-24	-0.430321084231367	0.087	0.27	2.09220586938227e-20
ATP5MG	1.40543197449256e-24	0.376116538960355	0.988	0.936	2.51755029590852e-20
ANP32B	1.42987361083048e-24	-0.56933307596438	0.629	0.775	2.56133259908064e-20
TOLLIP	1.43814002613572e-24	0.505357700658368	0.488	0.19	2.57614022881691e-20
LPCAT4	1.65798403681678e-24	-0.284778875455299	0.028	0.152	2.9699468051499e-20
ENSMMUG00000053817	1.77066775816071e-24	0.55212409358004	0.6	0.297	3.17179715519329e-20
ATP6V0E1	1.87930121771299e-24	0.475950793625099	0.929	0.789	3.36639227128928e-20
SLC25A4	2.0890908225823e-24	0.585775048393744	0.608	0.316	3.74218839049168e-20
MRPS34	2.15274250125339e-24	-0.571949529813016	0.197	0.412	3.8562076424952e-20
ND6	2.2960420994009e-24	-0.814437772099218	0.171	0.39	4.11290021265683e-20
CD151	2.32997020763276e-24	-0.488492784139496	0.174	0.388	4.17367563293256e-20
TRAPPC1.1	2.63547627893866e-24	0.57065500108782	0.777	0.532	4.72092865846282e-20
VRK2	3.00852400060124e-24	0.553434326581616	0.518	0.225	5.389169042277e-20
GLA	3.29682330054663e-24	0.598947174720443	0.469	0.182	5.90559957826918e-20
ENSMMUG00000030384	3.38336687385992e-24	0.610296296442956	0.507	0.214	6.06062508114528e-20
TAF7	3.50036531518797e-24	0.519739643599825	0.785	0.497	6.2702043890962e-20
DNAJC19	3.5313253231213e-24	0.561766526729211	0.633	0.345	6.32566305130718e-20
FAM174C	3.74881743034328e-24	0.57020242604013	0.624	0.332	6.71525666297391e-20
RPL28	3.8864524240958e-24	-0.292622186858333	0.998	0.989	6.96180222728281e-20
RNF149	4.20776811156076e-24	-0.559827523007701	0.12	0.31	7.53737501823879e-20
FOXRED1	4.38928430431871e-24	0.474245932700743	0.432	0.136	7.86252497432611e-20
LITAF	4.64762863094727e-24	0.522081335773863	0.879	0.671	8.32529716661584e-20
LGMN	4.72466432963629e-24	0.484760939374167	0.671	0.38	8.46329121367749e-20
SEL1L3	5.33081520150437e-24	0.503687059692737	0.321	0.056	9.54908927045478e-20
MAMU-F	5.50589509858665e-24	0.699283841230373	0.637	0.372	9.86270989009827e-20
UQCRC1	5.81059139433032e-24	0.554455638191272	0.786	0.524	1.04085123646639e-19
ZBTB46	6.65483542446742e-24	-0.302541568070666	0.037	0.171	1.19208066958485e-19
LTV1	7.01879598492745e-24	0.553125714189444	0.608	0.316	1.25727692478005e-19
IGFBP7	7.88337918924911e-24	0.569327558050108	0.33	0.067	1.41214971417019e-19
ENSMMUG00000056624	8.2433117739394e-24	0.472780297114058	0.452	0.152	1.47662443806576e-19
CARD9	8.90566642974558e-24	-0.335391884436876	0.04	0.176	1.59527202756033e-19
GAS7	9.67144168681744e-24	-0.27209402272421	0.02	0.128	1.73244534935961e-19
SPATA6	1.01592231828191e-23	-0.293811925870874	0.02	0.128	1.81982164873839e-19
FTSJ1	1.07216972391927e-23	0.48906100380786	0.382	0.104	1.92057762645659e-19
INPP5F	1.16329713333167e-23	-0.580377704585482	0.141	0.34	2.08381415493702e-19
MRPS21	1.40069039084136e-23	0.540755253902415	0.676	0.38	2.50905669711413e-19
LY6D	1.42299530888778e-23	0.520539439481957	0.487	0.176	2.54901149681068e-19
MYDGF	1.52439941736415e-23	0.52043228488103	0.758	0.489	2.7306566763244e-19
ENSMMUG00000018740	1.64816230993444e-23	0.473274913177087	0.884	0.69	2.95235314578556e-19
ADAMTSL4	1.97663024967302e-23	-0.455680526901276	0.136	0.345	3.54073776623928e-19
INTS12	1.99945339626848e-23	0.45255583466837	0.304	0.051	3.58162086873573e-19
ENSMMUG00000057696	2.23593941020038e-23	0.518855930112523	0.334	0.075	4.00523826549194e-19
ANKH	2.91080833671962e-23	-0.265434092337936	0.027	0.144	5.21413097356585e-19
ENSMMUG00000032231	4.05212197599326e-23	0.521419723538297	0.447	0.163	7.25856609559673e-19
RPL27	4.45474977609786e-23	-0.288792536580212	0.994	0.992	7.9797932739241e-19
SLC46A3	5.1366381536055e-23	0.571071380119093	0.479	0.187	9.20125992455353e-19
SAP18	5.58073105408144e-23	0.472354672431151	0.869	0.671	9.99676353717609e-19
CYFIP2	5.70022166148857e-23	0.516031580541644	0.418	0.128	1.02108070622245e-18
PSMC2	6.35226855478673e-23	0.525214600556131	0.572	0.286	1.13788186621895e-18
ERO1B	6.8146944339021e-23	0.470719359724724	0.314	0.061	1.22071621394488e-18
OSBPL11	6.85123812884984e-23	-0.489061618350956	0.158	0.358	1.22726228602087e-18
FUOM	7.45214594690662e-23	-0.616017031889842	0.584	0.759	1.33490290346938e-18
LMO2	7.98917360802568e-23	-0.312973581922571	0.046	0.184	1.43110066840564e-18
GLIPR2	8.23909826606697e-23	-0.361631271279266	0.227	0.497	1.47586967240058e-18
PIFO	9.42675499645654e-23	-0.326285788568518	0.031	0.155	1.68861462251526e-18
VDAC1	9.46697768352915e-23	-0.605123459852403	0.548	0.693	1.69581971245058e-18
RAB11FIP1	9.51341201736231e-23	-0.517575689380945	0.148	0.345	1.70413749467011e-18
CD14	9.6191041795436e-23	-0.434381469406431	0.027	0.144	1.72307013168165e-18
COBLL1	9.97417769212673e-23	0.426802441243547	0.232	0.011	1.78667444999066e-18
PREX1	1.052496092897e-22	-0.534795866033295	0.29	0.511	1.8853362512064e-18
ENSMMUG00000063497	1.08719654810513e-22	0.483959344277367	0.298	0.045	1.94749517662072e-18
PLCG2	1.17246664576755e-22	-0.365091764469501	0.056	0.203	2.10023950256341e-18
OGT	1.2361566862134e-22	0.55422529228634	0.643	0.366	2.21432747201407e-18
DAXX	1.45731027743485e-22	0.477614206726394	0.471	0.182	2.61047989996905e-18
LMAN2	1.53971255858077e-22	0.514694290287113	0.837	0.62	2.75808710618573e-18
MYO7B	1.55396610923054e-22	0.391615119363854	0.229	0.008	2.78361949146467e-18
SERPINI1	1.80546584760856e-22	0.441739032984281	0.247	0.019	3.23413097282121e-18
DNAJC3	1.88445578515966e-22	0.592500264194863	0.565	0.289	3.37562564795651e-18
RBM17	2.25211101322185e-22	0.556001129799695	0.573	0.283	4.03420645798429e-18
C1QC	2.42541215865335e-22	-0.284226391265064	0.054	0.209	4.34464079979574e-18
MEF2C	2.51959121381774e-22	0.604450004314209	0.73	0.495	4.51334374131173e-18
NDUFA5	2.55427822240886e-22	0.525695643748958	0.59	0.31	4.575478579801e-18
TUBG1	3.03675394292847e-22	0.495033589004692	0.38	0.115	5.43973733796777e-18
MAPK1IP1L	3.30434200080024e-22	0.464226320749929	0.571	0.275	5.91906782603347e-18
ENSMMUG00000059569	3.41450921490508e-22	0.439209875762333	0.274	0.037	6.11641035665947e-18
GDI2	3.7649854242916e-22	-0.529566159241304	0.88	0.896	6.74421839053355e-18
TMEM87B	3.82251142442545e-22	0.491364801401406	0.453	0.168	6.8472647145733e-18
PPP1R18	4.10200714580184e-22	0.473556506152697	0.824	0.61	7.34792540027483e-18
TAGLN2	4.14453631517576e-22	0.570295057058012	0.975	0.936	7.42410790137434e-18
PAIP2	4.21998459586226e-22	0.473559945106123	0.773	0.521	7.55925840656806e-18
MS4A6A	4.41088118001632e-22	-0.498851516408577	0.513	0.746	7.90121145776324e-18
PYCARD	4.55459721266502e-22	-0.427268726243329	0.105	0.294	8.15864998704684e-18
TPPP3	4.90279924132792e-22	-0.350415707949123	0.028	0.144	8.78238428099071e-18
IFI27L2	5.14712569855629e-22	0.513655083922789	0.877	0.674	9.22004626382388e-18
PI4K2B	5.33435129416242e-22	0.452124473431642	0.345	0.088	9.55542347323314e-18
ENSMMUG00000020721	6.0673071659089e-22	-0.559842928172343	0.147	0.35	1.08683673262926e-17
CCR7	6.67259714960263e-22	1.15373938479199	0.412	0.126	1.19526232740832e-17
PAQR6	7.1282345804451e-22	0.474034589837879	0.242	0.019	1.27688066039513e-17
OXSM	7.14737333485814e-22	0.456871333187063	0.338	0.08	1.28030898547314e-17
BAZ2B	9.04490554113124e-22	-0.535861719874881	0.147	0.337	1.62021392958284e-17
NAP1L1	9.48116523105404e-22	-0.586170474331716	0.579	0.703	1.69836112783871e-17
DDOST	9.72096164056508e-22	0.505049196354324	0.803	0.602	1.74131585867442e-17
HEBP1	1.04348253844537e-21	-0.29241887271246	0.035	0.158	1.8691902711172e-17
SREBF1	1.06158808452103e-21	0.468555017558536	0.271	0.037	1.90162273580252e-17
WDR74	1.20893384819458e-21	1.04220723894714	0.748	0.543	2.16556320227095e-17
TMX1	1.23662630456923e-21	0.481379020626065	0.543	0.265	2.21516869937486e-17
CBX6	1.44031660255456e-21	0.515795562326539	0.502	0.219	2.58003913015598e-17
TRIO	1.50645448391942e-21	-0.303325724316267	0.032	0.15	2.69851191704485e-17
HSPA5	1.52386239434713e-21	0.526321303500398	0.874	0.668	2.72969470699401e-17
TRIM72	1.57735523066678e-21	0.483299058676235	0.648	0.366	2.8255164246934e-17
KMO	1.65712411155782e-21	0.447022235155713	0.286	0.051	2.96840642103353e-17
COMT	1.85276862474826e-21	0.529246652062825	0.703	0.455	3.31886443751156e-17
ENSMMUG00000055457	1.85827809934052e-21	-0.333945707119158	0.064	0.214	3.32873355934867e-17
PTPRCAP	1.87648897974975e-21	0.670880909474634	0.432	0.155	3.36135470942572e-17
RPL38	1.95775380834101e-21	-0.355510475144375	0.987	0.968	3.50692439688125e-17
TMED2	1.97445572762336e-21	0.539045969713944	0.735	0.484	3.53684254489172e-17
CYSTM1	2.10487115271443e-21	-0.552278532799883	0.243	0.457	3.77045569585735e-17
FLT3	2.3390471751132e-21	-0.513769949460589	0.155	0.348	4.18993520478028e-17
MBP	2.77247321309757e-21	-0.504455472571015	0.135	0.316	4.96633126662168e-17
GGCT	2.77984366988301e-21	0.437822781386329	0.295	0.053	4.97953396586144e-17
MCUB	3.10497845829074e-21	-0.498238475860729	0.222	0.425	5.56194791233621e-17
MSRB3	3.42162954856338e-21	0.446297984581465	0.269	0.037	6.12916501034159e-17
ARPC3	3.54516870149324e-21	0.314857182090083	0.991	0.973	6.35046069498485e-17
DDX59	3.64134737207489e-21	0.480957607482358	0.38	0.126	6.52274554759775e-17
ZNF267	3.66475860618091e-21	0.478815008533865	0.412	0.142	6.56468209125186e-17
AZIN2	3.91409987214844e-21	0.433942417323534	0.229	0.016	7.0113271009795e-17
PTPN1	4.09935725787143e-21	0.583435286042502	0.717	0.455	7.3431786560251e-17
GAB1	4.7109101476446e-21	0.426689250546212	0.261	0.035	8.43865334747577e-17
GLUL	5.25414971780347e-21	-0.437134988056952	0.116	0.305	9.41175838950135e-17
C16H17orf49	5.35161459426216e-21	-0.512163427163359	0.88	0.922	9.5863472227018e-17
SNX17	5.97944009540894e-21	0.494051138979098	0.615	0.345	1.0710971042906e-16
ENSMMUG00000040370	6.18334063358389e-21	0.498291934159105	0.633	0.348	1.10762180769388e-16
JTB	6.39389957587337e-21	0.487541645212844	0.844	0.66	1.1453392310262e-16
MTMR9	6.68366738257243e-21	0.458948954174833	0.338	0.088	1.1972453382402e-16
PACSIN1	6.72877962599925e-21	0.446305134841293	0.241	0.021	1.20532629440524e-16
LFNG	7.54080593600908e-21	-0.456345505745523	0.15	0.337	1.35078456731731e-16
RPL10	7.92788913525637e-21	-0.255115803787586	1	0.997	1.42012278079847e-16
CD59	8.14212317525828e-21	-0.594089449271717	0.579	0.735	1.45849852438401e-16
ALDH3A1	8.47736219674687e-21	-0.610248597806209	0.079	0.238	1.51854989030327e-16
ENSMMUG00000022874	9.22382683535097e-21	0.498642721650619	0.692	0.425	1.65226410101642e-16
ST3GAL4	9.46218921106082e-21	0.430701067614369	0.345	0.088	1.69496195337732e-16
ETNK1	9.55636991307886e-21	0.489080531875558	0.536	0.254	1.71183254252982e-16
TRAPPC2L	1.05791698642436e-20	0.469884683347638	0.563	0.278	1.89504669778196e-16
NR4A2	1.11551284199991e-20	-0.607865129248516	0.188	0.39	1.99821815387444e-16
SNX22	1.14062395069069e-20	-0.419853540476158	0.127	0.329	2.04319968287223e-16
LCP1	1.1988438389591e-20	-0.570585841988844	0.939	0.96	2.14748896872744e-16
CSTA	1.27361962898512e-20	-0.394209668021147	0.218	0.455	2.28143484140105e-16
VCP	1.42226277354943e-20	0.477907062759671	0.801	0.564	2.54769930625909e-16
SLC15A4	1.50405048329789e-20	0.436135857498488	0.299	0.061	2.69420563073151e-16
C4H6orf62	1.52935131524759e-20	0.534650146513558	0.793	0.58	2.73952701100301e-16
IL16	1.58628255491816e-20	-0.270261023256026	0.031	0.144	2.8415079406249e-16
SNX18	1.59818152599165e-20	0.556892454347262	0.49	0.219	2.86282256750884e-16
CSNK2A1	1.64971866889397e-20	0.479198032330541	0.668	0.401	2.95514105158978e-16
ENSMMUG00000006283	1.65195470494425e-20	0.400987101511463	0.982	0.909	2.95914646296664e-16
ENSMMUG00000023620	1.70871749863405e-20	0.570104613370888	0.686	0.428	3.06082565530318e-16
EED	2.05763450064072e-20	0.410795237143494	0.382	0.115	3.68584068099772e-16
CCT8	2.09350415642915e-20	0.451569892559529	0.837	0.631	3.75009399541153e-16
LPXN	2.24665539442727e-20	-0.527256087008145	0.262	0.46	4.02443380803757e-16
CASP4	3.21664607689091e-20	-0.43378886036422	0.11	0.281	5.76197811753468e-16
C10H20orf27	3.33348218414141e-20	-0.443913571451835	0.183	0.38	5.9712666364525e-16
EMILIN1	3.48695602295012e-20	0.432572640733903	0.275	0.048	6.24618432391055e-16
C14H11orf88	3.76145141859141e-20	-0.33357767241637	0.018	0.112	6.73788792612278e-16
CWF19L2	3.80646304360963e-20	0.455243884711632	0.4	0.142	6.81851725001792e-16
HSBP1	3.97527654449318e-20	0.516434568454604	0.871	0.682	7.12091287415063e-16
GHITM	4.3228592594901e-20	0.48977983308502	0.786	0.559	7.74353779152461e-16
SGPL1	4.44305771528535e-20	-0.442010053313812	0.157	0.35	7.95884928539064e-16
SPECC1	4.83621087055622e-20	-0.26675561752807	0.037	0.155	8.66310453242736e-16
LIMK1	5.1636024944328e-20	-0.312936197394319	0.049	0.182	9.24956114827748e-16
DERL2	5.26799635120728e-20	0.463604406904716	0.502	0.235	9.4365618639176e-16
TM9SF2	5.33756029730266e-20	0.500493039110163	0.595	0.316	9.56117176055826e-16
ZFYVE16	5.35373112706624e-20	-0.326648320840499	0.07	0.219	9.59013856791376e-16
HYOU1	5.63115537740205e-20	0.453401338145636	0.366	0.12	1.00870886275403e-15
LLPH	5.88959828038397e-20	0.480876118662942	0.645	0.377	1.05500373996518e-15
UBE2N	6.08666585360712e-20	0.442787359838216	0.697	0.428	1.09030445435664e-15
ADAR	6.19293491057576e-20	0.428746320597332	0.634	0.356	1.10934043053144e-15
SMARCB1	6.53058183680085e-20	0.473686668883239	0.615	0.329	1.16982312442614e-15
PLA2G4C	6.5533444010075e-20	0.727882647389746	0.26	0.045	1.17390058255247e-15
ANXA2	6.92430839978087e-20	-0.420888812156084	0.731	0.858	1.24035136365275e-15
CCDC88A	7.09791129962826e-20	-0.580033383010175	0.644	0.775	1.27144885110241e-15
CCL22	7.63926433053566e-20	-1.02784520539723	0.066	0.217	1.36842141952885e-15
CSTB	8.29698420138232e-20	-0.580203598473426	0.786	0.842	1.48623877999361e-15
RBM8A	8.31436836735168e-20	0.45265237261381	0.751	0.508	1.48935280564371e-15
SNX9	9.29033069867387e-20	0.486687053362724	0.497	0.227	1.66417693805345e-15
TREM1	9.42782749852908e-20	-0.314706806960612	0.032	0.147	1.68880673981151e-15
HMGB1	9.76095985597105e-20	-0.44613631602923	0.823	0.906	1.74848073900009e-15
CCT7	9.82681698761159e-20	0.466133377443346	0.697	0.425	1.76027772699086e-15
NUCB1	9.85108371758221e-20	0.473820652408897	0.616	0.337	1.7646246263305e-15
IKZF2	1.00936123988884e-19	0.470654680051699	0.288	0.061	1.80806878901288e-15
SEC11A	1.00971195576723e-19	0.47800359062747	0.675	0.414	1.80869702636583e-15
CSF1R	1.07662767870578e-19	-0.775194652400191	0.62	0.706	1.92856316086567e-15
AIG1	1.08605105524537e-19	-0.265360878831491	0.029	0.136	1.94544325526102e-15
IKBIP	1.38462079406386e-19	-0.33401884543168	0.074	0.225	2.48027122840659e-15
EIF2S2	1.39816527781459e-19	0.534750105984508	0.879	0.722	2.50453346214928e-15
TOP1	1.40540159529971e-19	0.488065100942204	0.7	0.468	2.51749587766037e-15
ENSMMUG00000065304	1.54285836806873e-19	0.483297762483813	0.652	0.38	2.76372219472151e-15
ZC3H15	1.70217837877673e-19	0.455718273729232	0.599	0.318	3.04911212990276e-15
TMED9	1.75375979702771e-19	0.458229108406345	0.729	0.465	3.14150992441574e-15
ADGRE5	1.77431662836619e-19	-0.56976861644425	0.318	0.511	3.17833337639236e-15
TENT5C	2.09819141301248e-19	0.569189318480961	0.37	0.126	3.75849027812925e-15
ZNF706	2.21022766795558e-19	0.464373208695049	0.827	0.61	3.95918082160883e-15
TRIM22	2.38878925888309e-19	0.480744998217413	0.783	0.588	4.27903819943727e-15
OTUD1	2.40958006535472e-19	-0.269890395307126	0.034	0.147	4.31628077106991e-15
CYB5R3	3.03693921482917e-19	0.573825231150942	0.593	0.337	5.44006921552349e-15
SHISA5	3.1348337571993e-19	0.463520913393705	0.824	0.623	5.6154277092711e-15
CHRNB1	3.213400247421e-19	0.408682711074437	0.369	0.118	5.75616386320524e-15
ACSBG1	3.39899996597951e-19	0.392119312855374	0.184	0	6.08862863905909e-15
MED17	3.55776199117217e-19	0.412414938709625	0.385	0.131	6.37301905478671e-15
SRPRA	3.6198690472429e-19	0.443004974642654	0.623	0.35	6.4842714243262e-15
COPG1	3.68540980763929e-19	0.446863039317435	0.532	0.257	6.60167458842426e-15
MED10	3.98800879990642e-19	0.403969101842889	0.481	0.206	7.14372016327238e-15
MBD3	4.1209854113218e-19	0.397830948165686	0.959	0.837	7.38192116730073e-15
ATP1A1	4.1320878761427e-19	-0.518120963185762	0.243	0.441	7.40180901253443e-15
FTL	4.4401829010048e-19	-0.619075441664224	0.506	0.658	7.95369963056989e-15
ELOVL7	5.24972107955833e-19	0.40218789151026	0.252	0.04	9.40382536981283e-15
HSD17B4	5.47655894055947e-19	-0.622964821980488	0.502	0.652	9.81016003022419e-15
MAP3K13	5.77487090563587e-19	-0.388656533039067	0.105	0.267	1.03445262532655e-14
NSUN2	6.05948395096523e-19	0.413595702525213	0.355	0.118	1.0854353601364e-14
SLU7	6.09190546921883e-19	0.475599453914269	0.451	0.203	1.09124302670117e-14
BIRC2	6.74052778419558e-19	0.465142883056469	0.513	0.251	1.20743074198295e-14
ARRB2	6.76836809674499e-19	-0.63381367421659	0.28	0.481	1.21241777716993e-14
GPBP1	6.94098964960687e-19	0.414084880405317	0.696	0.422	1.24333947593408e-14
PPIL3	7.35243482301367e-19	-0.369294395104729	0.085	0.233	1.31704164984644e-14
CDK5R1	8.07304353089029e-19	0.398410596272103	0.215	0.019	1.44612428768838e-14
ZNF107	8.39168900935581e-19	0.429523058661522	0.374	0.131	1.50320325224591e-14
ENSMMUG00000011711	9.01925390802656e-19	0.462694643612405	0.611	0.356	1.6156189525448e-14
ENSMMUG00000028777	9.29363290887417e-19	-0.33258037602991	0.074	0.217	1.66476846296663e-14
PGK1	9.78503593697201e-19	0.490507004109166	0.749	0.556	1.7527934873898e-14
TNIP1	1.00241662737198e-18	0.492678127968061	0.598	0.321	1.79562890461143e-14
TMEM167A	1.06869247465185e-18	0.468465044248202	0.664	0.404	1.91434882984385e-14
MRPS33	1.1418103521992e-18	0.408284914726997	0.397	0.15	2.04532488389442e-14
TNFSF12	1.1857177542885e-18	0.693247519005711	0.77	0.607	2.123976213257e-14
PRPS2	1.35386184685422e-18	0.471736163038128	0.409	0.16	2.42517272626996e-14
RTF2	1.42182300232119e-18	0.433874937626772	0.576	0.313	2.54691154405795e-14
ENSMMUG00000065104	1.57515644137154e-18	-0.539645076076456	0.593	0.709	2.82157773342883e-14
DERL1	1.70327085988036e-18	0.421020034535241	0.542	0.267	3.05106909130368e-14
ENSMMUG00000064092	1.7484897113019e-18	0.412884316608808	0.272	0.053	3.13206961985509e-14
MRPL49	1.99462681794002e-18	0.39921305650383	0.424	0.168	3.57297501897596e-14
APAF1	2.05021539804156e-18	-0.267721145610153	0.041	0.158	3.67255084251185e-14
JUNB	2.07708539081275e-18	-0.671320429692467	0.345	0.519	3.72068306056288e-14
GRN	2.12810921683146e-18	0.578466294384196	0.954	0.917	3.8120820401102e-14
DEK	2.14442523385542e-18	0.504083328914058	0.843	0.647	3.84130892140521e-14
MRPL32	2.14594169165232e-18	0.415629261207735	0.461	0.195	3.84402535225679e-14
EIF6	2.2839114533759e-18	0.441574439859908	0.733	0.495	4.09117058643225e-14
RGS2	2.41637845165871e-18	-0.496438406779404	0.236	0.433	4.32845872045624e-14
CCPG1	2.56389437870664e-18	-0.497493859672337	0.258	0.439	4.5927040005772e-14
GOSR2	2.70259260431613e-18	0.409618849812211	0.33	0.102	4.84115413211148e-14
ZNRD2	2.77947487823497e-18	0.440909229572203	0.445	0.193	4.97887334938231e-14
NHP2	2.92318574920359e-18	0.454688059165586	0.71	0.471	5.2363026325484e-14
RSL24D1	2.93404274763634e-18	-0.539453146034438	0.527	0.666	5.25575077384097e-14
IER3	3.19741592365439e-18	-0.609721873178538	0.264	0.473	5.72753114404211e-14
SMIM22	3.2269183779196e-18	-0.336470452801133	0.036	0.147	5.78037889036739e-14
PCBD1	3.3619087211158e-18	-0.367538948966899	0.121	0.294	6.02218709213474e-14
ANXA3	3.37871736864002e-18	-0.373527603906005	0.067	0.206	6.05229642244486e-14
GMIP	3.49349358312067e-18	0.420943120105714	0.498	0.23	6.25789505544406e-14
SRGN	3.57000575407042e-18	-0.328835066784248	0.89	0.936	6.39495130726634e-14
INPP1	3.65300438375568e-18	0.401707594920766	0.209	0.019	6.54362675262155e-14
PRDX5	3.73575880896015e-18	0.515398272715414	0.846	0.717	6.69186475449033e-14
HNRNPDL	3.85873540656906e-18	0.43984986883216	0.884	0.703	6.91215273378716e-14
ENSMMUG00000016009	4.20251046411783e-18	-0.406611227331495	0.114	0.27	7.52795699437426e-14
DDX39B	4.35517543488991e-18	0.423172240037859	0.664	0.412	7.80142575651829e-14
GPBAR1	4.38753881781233e-18	0.404529162367828	0.924	0.816	7.85939828434722e-14
SNRPD2	4.4136147403678e-18	0.439005670985115	0.842	0.674	7.90610808442083e-14
CD300A	4.53655937642958e-18	-0.28606200711707	0.048	0.171	8.1263388109983e-14
PSMD2	4.73951925415448e-18	0.448579008634536	0.575	0.321	8.48990083996692e-14
GOLIM4	5.22524648770954e-18	-0.37930098364987	0.104	0.259	9.3599840334341e-14
NDUFAF8	5.75116405943679e-18	0.466495421046009	0.554	0.294	1.03020601796691e-13
CTSA	5.76236493890741e-18	-0.564455332551312	0.661	0.754	1.03221243150648e-13
ATP13A1	6.0793828132353e-18	0.403757118620223	0.425	0.168	1.08899984333484e-13
ZFHX3	6.09130306409293e-18	-0.254830806618162	0.03	0.134	1.09113511787097e-13
SLAMF7	6.25805203950243e-18	0.568423768026897	0.636	0.382	1.12100486183607e-13
ARHGAP24	6.56490400482144e-18	0.418147530521816	0.304	0.086	1.17597125438366e-13
TLN1	6.57836834386028e-18	-0.515113282602243	0.624	0.722	1.17838312143569e-13
CDH15	6.98303225876756e-18	0.364794582190089	0.204	0.016	1.25087056851303e-13
PSMD6	7.64701254669228e-18	0.390790065841729	0.507	0.238	1.36980935748899e-13
CUL1	7.83448772494985e-18	0.496486510213723	0.51	0.254	1.40339178617027e-13
DDX5	7.87765220450475e-18	0.424664647981299	0.977	0.944	1.41112383939294e-13
ABR	8.07769281869657e-18	-0.491726016278658	0.194	0.372	1.44695711461312e-13
NLRP3	8.38512696244817e-18	-0.387589995503852	0.089	0.238	1.50202779278334e-13
TMED10	8.46736506577848e-18	0.415631602141154	0.684	0.42	1.5167591042329e-13
DNAJB9	8.7882157238718e-18	0.46656162210666	0.43	0.187	1.57423308261716e-13
HARS1	8.90490596126403e-18	0.409201007544336	0.341	0.112	1.59513580484123e-13
AP1B1	9.01575439630532e-18	-0.514708446037866	0.205	0.385	1.61499208501017e-13
COPS5	9.08857947786117e-18	0.422907305204222	0.588	0.318	1.62803724186927e-13
CYBB	9.63697251208562e-18	0.439959484633161	0.563	0.286	1.7262708860899e-13
GLIPR1L2	9.69775873915069e-18	-0.402773232923733	0.107	0.262	1.73715952294406e-13
ENSMMUG00000037977	9.70117739519074e-18	0.472426724195851	0.337	0.112	1.73777190680052e-13
ADAP2	1.00704423691648e-17	-0.404073301091399	0.156	0.342	1.80391834158849e-13
TRAPPC4	1.00904859217063e-17	0.427762909713956	0.615	0.361	1.80750874315524e-13
PLA2G15	1.03213978705434e-17	-0.379935598249967	0.087	0.235	1.84887200055044e-13
DPM2	1.13078665474117e-17	0.410134235256667	0.49	0.233	2.02557813463786e-13
RPN1	1.13685428737513e-17	0.477571559745301	0.831	0.69	2.03644708497506e-13
RRP7A	1.13732220841175e-17	0.401275506542784	0.383	0.144	2.03728527192797e-13
ENSMMUG00000056654	1.23697760305087e-17	-0.434801435271532	0.185	0.361	2.21579798034502e-13
RBCK1	1.26428067371619e-17	0.425934983480338	0.519	0.262	2.26470597082781e-13
LAPTM5	1.26471362551094e-17	0.461127703185264	0.896	0.848	2.26548151737775e-13
NRM	1.36353356677272e-17	0.413391551162707	0.563	0.297	2.44249767815998e-13
ENSMMUG00000015208	1.46207652114961e-17	0.484661540445229	0.841	0.652	2.6190176723353e-13
ENSMMUG00000002309	1.50643957629942e-17	-0.307914285364574	0.058	0.184	2.69848521302515e-13
CARHSP1	1.59687017773991e-17	0.472173693797242	0.538	0.275	2.86047354938551e-13
STX5	1.61337346799463e-17	0.3504511869973	0.345	0.112	2.89003589321878e-13
SP140	1.76285443154378e-17	0.43548474272186	0.687	0.444	3.15780114322437e-13
PTK2B	1.95196776875283e-17	0.434643104218765	0.397	0.158	3.49655986416695e-13
ERH	1.98857820561757e-17	0.49620073577858	0.742	0.516	3.56214013972275e-13
MACF1	2.06356715601052e-17	-0.372273680144496	0.112	0.27	3.69646784656164e-13
CD2AP	2.12804800769069e-17	0.436417283362196	0.538	0.273	3.81197239617633e-13
HNRNPK	2.16074995658132e-17	0.351787688998896	0.946	0.856	3.87055139722411e-13
VAMP8	2.18524286172809e-17	-0.463285397168572	0.785	0.856	3.91442553821353e-13
PARP14	2.46750261134414e-17	0.4789531503925	0.403	0.166	4.42003742770075e-13
UBE2I	2.5079841854273e-17	0.429389677416338	0.809	0.62	4.49255207135591e-13
CCNG2	2.50972486277579e-17	-0.392473345388311	0.097	0.246	4.49567014669027e-13
EHD1	2.51774194170855e-17	0.321866680336218	0.268	0.056	4.51003114018253e-13
PSMB7	2.55680875733415e-17	0.386996248300413	0.876	0.695	4.58001152701267e-13
GABARAPL2	2.58575471229083e-17	-0.473146619657237	0.842	0.885	4.63186241612656e-13
SND1	2.60865606552394e-17	0.450350375681259	0.672	0.447	4.67288561017304e-13
PFDN1	2.61720802829844e-17	0.409749124701683	0.484	0.235	4.688204741091e-13
PNRC2	2.63245110425923e-17	0.448570738756735	0.712	0.452	4.71550966305956e-13
NDUFA2	2.73284746684594e-17	0.429990876004122	0.923	0.794	4.89534966736113e-13
C3H21orf91	3.32174272026566e-17	0.422898723061576	0.315	0.099	5.95023773481188e-13
BTG1	3.33082065601055e-17	0.560128080689825	0.774	0.551	5.96649904111171e-13
MAGT1	3.51760131159237e-17	0.425116766677305	0.451	0.203	6.30107922945542e-13
ITGAX	3.65560412285533e-17	-0.43928418867819	0.095	0.251	6.54828366527076e-13
SLC11A1	3.69578987678789e-17	-0.295756641510681	0.043	0.158	6.62026840629016e-13
EPS8	4.04208367140142e-17	0.444077870494323	0.363	0.136	7.24058448058137e-13
MICU2	4.14147787882861e-17	0.396436398346652	0.48	0.23	7.41862932434569e-13
BUD23	4.237442972946e-17	0.389228138595909	0.614	0.356	7.59053159743816e-13
PPIA	4.63571908822185e-17	-0.252579829112716	0.998	0.997	8.3039636027318e-13
SAT2	4.83487037127312e-17	-0.29062685750403	0.081	0.222	8.66070329606154e-13
PALM2AKAP2	4.869316584873e-17	-0.466207358782574	0.121	0.278	8.722406798483e-13
USP11	5.3565044507884e-17	0.356941440786919	0.354	0.118	9.59510642269725e-13
FBXO7	5.45029018399714e-17	0.381503374869843	0.484	0.233	9.76310480659408e-13
C1QBP	5.64383545807278e-17	0.429761251605118	0.67	0.401	1.01098024560458e-12
ZDHHC24	5.75212779764505e-17	0.402900804224325	0.53	0.275	1.03037865239216e-12
FLNA	5.96205105202743e-17	-0.569238709514211	0.575	0.69	1.06798220494967e-12
RER1	6.1872930330204e-17	0.405192977865981	0.822	0.634	1.10832980100494e-12
TIA1	6.45231164572249e-17	0.399738805068099	0.491	0.238	1.15580258509827e-12
MAP3K8	6.60426674705433e-17	-0.613436239036161	0.351	0.521	1.18302230239984e-12
ENSMMUG00000017097	7.19352137543033e-17	0.37430118731216	0.432	0.176	1.28857548398084e-12
BIN2	7.68640596872498e-17	0.460165050623362	0.59	0.348	1.37686590117771e-12
MRPS18A	8.19391631859216e-17	0.420338753659745	0.625	0.372	1.46777623014941e-12
ADA2	8.52847659672746e-17	0.487673030002926	0.707	0.479	1.52770601277179e-12
CSF2RB	8.53078628046282e-17	0.502587138118383	0.732	0.519	1.52811974641931e-12
ENO2	8.70247418747765e-17	0.387802966179177	0.262	0.059	1.55887420120287e-12
RPP21	9.94701796743764e-17	-0.341799560391823	0.159	0.332	1.7818093285071e-12
ENSMMUG00000006397	1.01608325964945e-16	0.581391873679663	0.632	0.388	1.82010994301005e-12
YPEL3	1.03033780424778e-16	-0.398052778278335	0.078	0.214	1.84564410874905e-12
ANXA6	1.04639810851534e-16	-0.378741751081708	0.214	0.412	1.87441293178353e-12
H2AC20	1.05626535522003e-16	0.798784272349246	0.831	0.69	1.89208813080563e-12
ENSMMUG00000003029	1.0636772870741e-16	0.382151699394568	0.571	0.318	1.90536512433584e-12
ENSMMUG00000000983	1.11002756098422e-16	-0.410499381003728	0.921	0.928	1.98839236999103e-12
SERPINB13	1.13737037387501e-16	0.329385502386129	0.16	0	2.03737155072231e-12
PSMC3	1.24023081358562e-16	0.421286407432538	0.58	0.332	2.22162545637591e-12
UBE2E1	1.24116768176742e-16	0.408323138301789	0.49	0.243	2.22330366834997e-12
SLFN12L	1.3028755707873e-16	0.293378122278192	0.16	0	2.33384100995128e-12
PHB	1.34325590527562e-16	0.319778350061669	0.68	0.401	2.40617430312023e-12
CASP3	1.34734983539373e-16	0.42418634210024	0.367	0.136	2.41350776014079e-12
CRLF3	1.37469687128609e-16	0.437495320257896	0.511	0.275	2.46249450553478e-12
ENSMMUG00000060590	1.48897086903738e-16	0.364908454164985	0.164	0.003	2.66719351770665e-12
EIF4A3	1.52726336417239e-16	0.458748228469401	0.619	0.388	2.735786864242e-12
RPS20	1.55976366269561e-16	0.369530770874255	0.999	0.973	2.79400464898664e-12
IVNS1ABP	1.74667071928015e-16	-0.550150068612871	0.243	0.414	3.12881125944653e-12
COMMD10	1.79410727988939e-16	0.396292396537539	0.332	0.112	3.21378437046586e-12
PLXND1	1.79996791420101e-16	0.348688422135024	0.213	0.032	3.22428252470827e-12
UBAC2	1.8304932083376e-16	0.42804443205454	0.486	0.235	3.27896248409514e-12
ECHDC1	1.93786588533418e-16	0.406782088946589	0.629	0.366	3.47129916039912e-12
CRYBG1	2.09602121177654e-16	-0.410542048116924	0.154	0.326	3.75460279665531e-12
TIMM17A	2.34130419406519e-16	0.435692276714449	0.598	0.356	4.19397820282898e-12
HINT1	2.37650485879354e-16	-0.300682074849248	0.975	0.963	4.25703315355687e-12
SNX1	2.60627612123501e-16	0.36881249873516	0.588	0.318	4.66862241596827e-12
NLRC5	2.67484439586223e-16	0.352486918969601	0.293	0.083	4.79144876630802e-12
EMC7	2.83122096337931e-16	0.417045876183093	0.56	0.324	5.07156611170136e-12
S100A6	2.87902775354708e-16	-0.480279241599371	0.951	0.981	5.15720241492888e-12
COX6C	2.9134318468207e-16	0.31680896220636	0.974	0.893	5.21883046720993e-12
ITGB2	3.02810741283705e-16	-0.522638421949796	0.577	0.725	5.42424880861501e-12
SIGLEC6	3.18286841070335e-16	0.460660398164197	0.226	0.043	5.70147218409291e-12
FUCA1	3.28017060906645e-16	0.524537620685266	0.593	0.369	5.87576961202073e-12
PFAS	3.41516991509218e-16	-0.29853543615285	0.046	0.158	6.11759386890461e-12
CD163	3.4265068831652e-16	-0.285886461370456	0.038	0.144	6.13790177981383e-12
SCP2	3.60602749572523e-16	0.388927048493783	0.746	0.519	6.4594770530926e-12
C18H18orf25	3.78416762007754e-16	0.431906830777371	0.303	0.094	6.77857945784491e-12
DRG1	3.84070962954082e-16	0.374228081200589	0.435	0.195	6.87986315939647e-12
GPNMB	3.97356438711457e-16	-0.871340469883268	0.023	0.11	7.11784588663833e-12
TOR1B	4.09751089884773e-16	0.304892822984213	0.252	0.053	7.33987127310595e-12
PRKCD	4.14951086974918e-16	0.424843740852105	0.384	0.158	7.43301882098171e-12
UBA3	4.18278115687097e-16	0.354962859537784	0.402	0.166	7.49261588630297e-12
SLC41A1	4.30610017021173e-16	0.465036546545941	0.431	0.198	7.71351723490028e-12
DENND4A	4.32305540837719e-16	-0.411877175081399	0.158	0.324	7.74388915302606e-12
AGR3	4.40416357519719e-16	-0.251775889873957	0.024	0.112	7.88917821225073e-12
LHPP	4.42104758863013e-16	0.377320867844234	0.365	0.134	7.91942254551316e-12
SUMO1	4.45255643268922e-16	0.410074102216085	0.667	0.43	7.97586433787621e-12
LSM5	4.50365028800335e-16	0.453599314201707	0.623	0.388	8.06738876090039e-12
HDHD5	4.74751657673703e-16	0.344136527866915	0.229	0.043	8.50422644390905e-12
ARMC8	4.77604215735742e-16	0.374122066907507	0.308	0.102	8.55532431647435e-12
EDEM2	5.00540482957269e-16	0.401759974656826	0.386	0.158	8.96618167121356e-12
DYM	5.40464815966683e-16	0.396662008933087	0.475	0.233	9.68134624841119e-12
REL	5.79466383108624e-16	-0.483752398427513	0.642	0.765	1.03799813206248e-11
EVL	5.83741309259336e-16	-0.309945849853365	0.107	0.262	1.04565580727625e-11
PTBP3	5.92814316469341e-16	-0.53090648857204	0.651	0.754	1.06190828509153e-11
IKBKG	5.9619885220955e-16	0.403718800432746	0.647	0.401	1.06797100396297e-11
XRCC6	6.32911716634572e-16	0.396122141665984	0.825	0.647	1.13373475800751e-11
DNPH1	6.5915517364848e-16	0.319298258220746	0.153	0	1.18074466255652e-11
PSMD8	6.71881396455744e-16	0.387551835878806	0.713	0.473	1.20354114547117e-11
PVRIG	7.40148230939573e-16	-0.406527181748562	0.119	0.273	1.32582752608206e-11
ARL6	7.40560163139011e-16	-0.30723645769732	0.043	0.15	1.32656542023091e-11
EXOSC1	7.52477427319891e-16	0.359531932907359	0.335	0.12	1.34791281555812e-11
GALNT1	7.58575341834775e-16	-0.379661755439494	0.114	0.265	1.35883600982863e-11
C14H11orf58	7.71225826403365e-16	0.352017595559039	0.426	0.187	1.38149682283635e-11
H2AFY	7.8566698862605e-16	-0.437838945309442	0.705	0.786	1.40736527672584e-11
NDUFB8	8.0541050378983e-16	0.391138200551883	0.835	0.666	1.44273183543872e-11
NAP1L4	8.07966491998673e-16	-0.52464594978182	0.395	0.553	1.44731037711722e-11
EDF1	8.29387212070153e-16	0.405314752250464	0.897	0.762	1.48568131298127e-11
DESI1	8.36078977644776e-16	0.434667048935758	0.319	0.112	1.49766827265509e-11
HINT2	8.82897860249816e-16	0.446285298381196	0.555	0.321	1.5815349370655e-11
RFXANK	8.839518492286e-16	0.348970376284757	0.424	0.184	1.58342294752319e-11
ENSMMUG00000064120	9.77569524535088e-16	0.964189700228083	0.989	0.96	1.7511202892997e-11
TEX261	1.04329508620129e-15	0.396451380903185	0.406	0.176	1.86885448791237e-11
MIEN1	1.05134861155328e-15	0.381409616249062	0.523	0.278	1.88328076787539e-11
EWSR1	1.05546498210516e-15	0.403623999857028	0.752	0.527	1.89065442244497e-11
STAR	1.1152352268166e-15	0.38691738222249	0.416	0.187	1.99772086179657e-11
TMEM229B	1.12760949671025e-15	0.306748633178837	0.22	0.037	2.01988689145706e-11
SEM1	1.13990893425579e-15	0.367105639087418	0.952	0.858	2.0419188739324e-11
DAP3	1.19678486323863e-15	0.352972467285362	0.392	0.163	2.14380072551935e-11
PICALM	1.20949641499375e-15	-0.442391389174188	0.223	0.396	2.16657092817831e-11
SERBP1	1.21439385179706e-15	-0.466927033391701	0.583	0.701	2.17534370672407e-11
KRTCAP2	1.21473721375176e-15	-0.335148582177562	0.964	0.955	2.17595877099352e-11
KCTD19	1.28894142140577e-15	0.323183867130105	0.151	0	2.30888076816416e-11
HDAC2	1.37507068012576e-15	-0.43258890117529	0.373	0.532	2.46316410930927e-11
UBXN4	1.41609149613652e-15	0.388325473566115	0.775	0.529	2.53664469702935e-11
RIMS3	1.43117035919508e-15	0.326695684721947	0.162	0.005	2.56365546442615e-11
ELL	1.47097544875546e-15	0.317414924204491	0.262	0.067	2.63495832135565e-11
ZNF385C	1.4894917610707e-15	0.302216589172023	0.201	0.027	2.66812659160595e-11
CYTH4	1.50770507001462e-15	0.418151903871167	0.555	0.307	2.70075209191719e-11
OLR1	1.53198823282819e-15	-0.42514938098274	0.094	0.235	2.74425052146514e-11
MSRB1	1.55901568486757e-15	0.422205105285094	0.47	0.227	2.79266479630327e-11
ARHGAP4	1.5595332591931e-15	0.458363598779796	0.524	0.289	2.79359192719259e-11
BCL6	1.65456017633412e-15	-0.368454117254067	0.097	0.238	2.96381364386731e-11
NRDC	1.65790160998779e-15	0.446350448975606	0.59	0.366	2.96979915397114e-11
ENSMMUG00000060382	1.70248895930566e-15	0.299597497923698	0.37	0.134	3.04966847280422e-11
SLC6A9	1.74237415578519e-15	0.346820624346075	0.17	0.011	3.12111482525801e-11
SEC13	1.78956049248828e-15	0.457869852265627	0.576	0.345	3.20563971019425e-11
MPHOSPH10	1.96243362617647e-15	0.412045506922017	0.331	0.12	3.5153073545699e-11
EIF2B3	1.98608607193426e-15	0.34842863958841	0.277	0.078	3.55767598065584e-11
ENSMMUG00000050761	2.1190564529058e-15	0.376709573107961	0.188	0.024	3.79586582409016e-11
MAX	2.21487307914626e-15	0.43313890463916	0.538	0.313	3.9675021466747e-11
RGCC	2.42940492231204e-15	-0.315412221449336	0.059	0.179	4.35179303733756e-11
GPR183	2.53870747291671e-15	-0.454149651368408	0.417	0.607	4.5475866962357e-11
SLC25A3	2.60784732554623e-15	-0.408358191722433	0.795	0.845	4.67143691425096e-11
PDIA5	2.77435629285615e-15	0.31228701951297	0.194	0.027	4.96970442739322e-11
ARMCX3	2.81351242697746e-15	0.356095867879147	0.342	0.128	5.03984481044473e-11
SPINT1	2.82627254765701e-15	-0.481876418921876	0.282	0.449	5.062702014618e-11
BCL2A1	2.87343796703833e-15	0.326381308856738	0.249	0.508	5.14718943035576e-11
XBP1	3.00323301968427e-15	0.424044295211628	0.446	0.225	5.37969130816044e-11
TBC1D24	3.20261339789693e-15	0.373779456424779	0.368	0.15	5.73684137965278e-11
LBH	3.59082089970756e-15	-0.533334747504111	0.089	0.222	6.43223747764615e-11
TMEM179B	3.63221649965742e-15	0.372477538976247	0.663	0.412	6.50638941583634e-11
PSMD11	3.67270483728036e-15	0.39253182133274	0.535	0.305	6.5789161750203e-11
MAPKAPK3	3.90772007199185e-15	-0.397549225169363	0.153	0.305	6.999898964959e-11
ANG	3.91944147191507e-15	-0.276423051708076	0.026	0.112	7.02089550864146e-11
IFNAR2	4.08302062667246e-15	0.40839346761297	0.737	0.505	7.31391484855837e-11
SRP54	4.52628880666734e-15	0.369461081358975	0.416	0.187	8.10794113938321e-11
ABCF1	4.79261599317026e-15	0.399015861632406	0.597	0.353	8.5850130285659e-11
IL18R1	5.18221353521057e-15	0.285085857696607	0.186	0.021	9.2828991056227e-11
SELPLG	5.24872970713034e-15	-0.523799074513591	0.809	0.845	9.40204952438258e-11
NDUFA1	5.52869754149991e-15	0.355460722790236	0.931	0.832	9.90355590608879e-11
ENSMMUG00000008097	5.7907557947169e-15	0.378352450482818	0.473	0.233	1.03729808550764e-10
DHCR24	5.80770317865332e-15	-0.25769836494827	0.036	0.134	1.04033387039217e-10
COPZ1	6.21910543982787e-15	0.378361457254611	0.681	0.444	1.11402835743637e-10
TRAFD1	6.2761025279942e-15	0.445833409234881	0.501	0.267	1.1242382458396e-10
RHOG	6.34044713198641e-15	-0.435961384329661	0.795	0.848	1.13576429475273e-10
CDK2AP1	6.50821823006766e-15	-0.275020562819397	0.069	0.193	1.16581713155202e-10
DDX56	6.5582543547429e-15	0.335912216551495	0.404	0.174	1.1747801025651e-10
EIF2S1	6.5746573881162e-15	0.367795227693832	0.46	0.23	1.17771837793325e-10
TRPV2	6.60930130417724e-15	-0.549672363887302	0.446	0.58	1.18392414261727e-10
IL18BP	6.66037080416239e-15	0.406232724389835	0.38	0.158	1.19307222214961e-10
SVBP	7.06295151231089e-15	-0.426011769127243	0.279	0.444	1.26518650440025e-10
CKS2	7.17397146771183e-15	0.510378940375725	0.638	0.422	1.28507350901122e-10
SLC2A1	7.19132841976681e-15	0.389967217382341	0.269	0.08	1.28818265983283e-10
SLAMF8	7.24793581214372e-15	-0.288520597962228	0.042	0.147	1.2983227420293e-10
PSMD13	7.79716279786808e-15	0.362897836113221	0.623	0.377	1.39670577198211e-10
SF3A2	7.82315950353338e-15	0.36938235471864	0.575	0.332	1.40136256186793e-10
YTHDF2	8.33688683894483e-15	0.395100234970542	0.48	0.254	1.49338653946019e-10
POLD1	8.58123122333826e-15	0.305484629747736	0.335	0.118	1.53715594903658e-10
ENSMMUG00000002075	8.64057834948307e-15	-0.432047265410303	0.11	0.251	1.5477867997429e-10
EFHD2	8.71431057680331e-15	-0.411855919166504	0.28	0.46	1.56099445362278e-10
FAM178B	9.63356408778998e-15	0.367228586360336	0.198	0.029	1.72566033504582e-10
B4GALT3	1.09092112025961e-14	0.385707709731706	0.471	0.235	1.95416700272104e-10
RPS17	1.10659078885905e-14	0.316041939430285	0.984	0.933	1.98223608008321e-10
MYH9	1.10675733232743e-14	-0.45288396311735	0.787	0.848	1.98253440939813e-10
AP1S3	1.10772011019905e-14	0.299570919134113	0.152	0.005	1.98425903339956e-10
RGS14	1.14504889028329e-14	-0.40664912042179	0.184	0.345	2.05112607716445e-10
PPP2R2A	1.16651902789465e-14	0.377102382211461	0.438	0.206	2.08958553466768e-10
SAR1A	1.16935099116885e-14	0.400637064437406	0.46	0.241	2.09465843048076e-10
PAXX	1.21163392571182e-14	0.382229558701523	0.527	0.286	2.17039985112758e-10
ADSS2	1.21315013883762e-14	-0.370356102250327	0.152	0.302	2.17311584369983e-10
GNAQ	1.21340715903487e-14	-0.426726868772453	0.149	0.302	2.17357624397916e-10
ANXA4	1.21793145868965e-14	-0.363573199893935	0.326	0.519	2.18168062195078e-10
EEF2K	1.26002388051393e-14	0.45083782694681	0.437	0.214	2.25708077716461e-10
DTX2	1.4080391359694e-14	0.374823405013689	0.386	0.168	2.52222050426198e-10
LPAR5	1.42058998688708e-14	-0.541596659675941	0.169	0.318	2.54470284351082e-10
PABPC4	1.4555570680597e-14	-0.336615261358317	0.091	0.222	2.60733937601533e-10
SCAPER	1.52606600343048e-14	0.319726686686701	0.299	0.099	2.73364203194502e-10
APP	1.64692760739719e-14	-0.526470710538	0.366	0.516	2.95014142313058e-10
RABAC1	1.64781082428239e-14	0.472260936850075	0.795	0.658	2.95172352953705e-10
ZNFX1	1.86063704398024e-14	0.432227388655245	0.557	0.321	3.33295913688181e-10
CDKN1A	1.97396868721616e-14	0.574177996976239	0.843	0.703	3.5359701094103e-10
SVIP	1.97798206299541e-14	0.356167580327929	0.331	0.126	3.54315926944367e-10
PITPNB	2.01240820479405e-14	0.329104360540963	0.446	0.217	3.60482681724758e-10
SZRD1	2.07954675362523e-14	0.372543048444143	0.515	0.275	3.72509209976887e-10
TTC39A	2.08956361922196e-14	0.276457423246535	0.139	0	3.7430353111123e-10
PIGT	2.27544444909643e-14	0.322235514526196	0.33	0.123	4.07600364166644e-10
MINK1	2.33315552929595e-14	-0.443617359651829	0.114	0.254	4.17938149962783e-10
ST13	2.41433944242186e-14	0.394983931914229	0.838	0.655	4.32480624321028e-10
ZDHHC17	2.58786601600687e-14	0.335672977396647	0.241	0.061	4.6356443944731e-10
EIF2B1	2.62047968024525e-14	0.303684262975708	0.331	0.123	4.69406525122331e-10
ABCA2	2.64034676028043e-14	0.362844261381533	0.227	0.053	4.72965315169033e-10
PTRHD1	2.65600515298942e-14	0.425593342660909	0.676	0.463	4.75770203054995e-10
ASF1A	2.98697817043339e-14	0.417727699235989	0.375	0.166	5.35057399669734e-10
ENSMMUG00000019505	3.02998841060513e-14	-0.465574609800417	0.459	0.591	5.42761823991696e-10
ADGRG5	3.04851595038897e-14	0.421588685579944	0.504	0.27	5.46080662193176e-10
ENSMMUG00000008417	3.06176019916147e-14	0.344003471612441	0.697	0.479	5.48453104475795e-10
UQCRH	3.07327774948051e-14	-0.354778767426832	0.861	0.872	5.50516243264444e-10
NKPD1	3.16958347425717e-14	0.35121764384312	0.337	0.136	5.67767487743687e-10
ENSMMUG00000000478	3.2932124963506e-14	0.389345222798958	0.725	0.5	5.89913154471282e-10
SDHAF2	3.33278955875211e-14	0.360225218103723	0.504	0.27	5.97002593659266e-10
MAN1A1	3.34758578021028e-14	-0.338735428093784	0.082	0.206	5.99653040809067e-10
YJEFN3	3.47656001426302e-14	0.356192022208394	0.84	0.671	6.22756195354934e-10
MRPL34	3.52357894888849e-14	0.371322775371026	0.741	0.529	6.31178697114396e-10
CXCL10	3.5655209175992e-14	1.63585018432037	0.196	0.035	6.38691761969546e-10
TSPAN31	3.64348937016237e-14	0.336447791531587	0.441	0.222	6.52658250877186e-10
PSMC4	3.80827201624824e-14	0.369146195680941	0.638	0.401	6.82175766270547e-10
DDIT4	3.97899299577708e-14	0.63474898463767	0.42	0.211	7.12757015333548e-10
NMRK1	4.1956989339246e-14	0.340165812646449	0.276	0.086	7.51575550033914e-10
PDCD10	4.37346147440151e-14	0.391249074630486	0.655	0.433	7.83418153909543e-10
H1-4	4.51841837902506e-14	-0.451028359888363	0.24	0.409	8.0938428423476e-10
RIPOR2	4.56061008562189e-14	0.342104100368892	0.459	0.222	8.16942084637449e-10
ATG16L2	4.60167358170308e-14	-0.292683060755772	0.06	0.171	8.24297788690472e-10
SAP30BP	4.70082886589422e-14	0.402819800720156	0.465	0.246	8.42059474747632e-10
UQCRC2	4.80264250214288e-14	0.381451369544784	0.632	0.404	8.60297351408855e-10
MEF2A	5.29843024748685e-14	-0.448712639945865	0.248	0.404	9.49107810232319e-10
FUT7	5.3991244401125e-14	0.334985060027206	0.193	0.032	9.67145160957352e-10
ALG2	5.40346023148094e-14	0.344657916745703	0.445	0.209	9.67921831265181e-10
ERGIC3	5.47930665458106e-14	0.379955847927278	0.79	0.591	9.81508201035105e-10
ADSS1	5.54067030940308e-14	0.360564587147949	0.155	0.011	9.92500272523373e-10
SMIM5	5.55625224985778e-14	0.297868559136727	0.156	0.011	9.95291465517023e-10
FNBP1L	5.67199822678804e-14	0.373709125754224	0.686	0.471	1.01602504236454e-09
PTPN2	5.94469562761305e-14	0.394271481675974	0.667	0.449	1.06487332777433e-09
ATP8B2	5.9693060745098e-14	0.292467693975372	0.164	0.016	1.06928179712694e-09
PHACTR2	6.19915651031042e-14	0.321584252015738	0.217	0.048	1.1104549056919e-09
SRRT	6.25979852247139e-14	0.330787101735147	0.407	0.187	1.1213177093303e-09
BZW2	6.37489275520376e-14	-0.373972342801649	0.155	0.305	1.14193453923965e-09
DNAJC7	6.59293296921828e-14	0.326547640534964	0.429	0.198	1.18099208277607e-09
ENSMMUG00000016401	6.88279656036581e-14	0.369709405495308	0.547	0.318	1.23291534785833e-09
SRSF11	7.28838513147087e-14	0.387939735703907	0.834	0.642	1.30556842860038e-09
DCAF11	7.55431544429294e-14	0.337930449405057	0.42	0.198	1.35320452553619e-09
BCAT1	7.62709162476539e-14	0.273686919147015	0.176	0.024	1.36624092274422e-09
MAPKAPK2	7.63370846899629e-14	0.323971094949418	0.224	0.053	1.36742619805131e-09
SAR1B	7.88347609539934e-14	0.297877099867631	0.271	0.086	1.41216707296888e-09
SNAP23	8.44006450023491e-14	0.372337911777471	0.471	0.249	1.51186875392708e-09
IL7R	8.81380045066532e-14	-0.793391709071562	0.305	0.468	1.57881607472768e-09
RBM42	8.86886781296344e-14	0.358132904210849	0.609	0.369	1.58868029133614e-09
CCNT1	8.94771874205488e-14	0.291684737646695	0.286	0.099	1.60280485826429e-09
HIST1H2BJ	8.95522863004906e-14	0.366775563809148	0.249	0.072	1.60415010450069e-09
PDLIM7	9.1207039846787e-14	-0.351491648168213	0.103	0.238	1.6337917047755e-09
PGAM4	9.50399481111664e-14	0.289984268045162	0.237	0.064	1.70245059051532e-09
VTA1	9.92462741782018e-14	0.335556537079186	0.387	0.176	1.77779850935413e-09
ENSMMUG00000011787	1.06829822134357e-13	0.325453775768326	0.337	0.134	1.91364260389273e-09
YIPF5	1.10447569616678e-13	0.325607967765983	0.325	0.128	1.97844731454355e-09
ATF4	1.10598959260768e-13	-0.404863199861018	0.849	0.89	1.98115915723815e-09
RNF11	1.13792736731029e-13	0.343859476296349	0.319	0.12	2.03836929306293e-09
RUNX2	1.17045283030367e-13	0.304020165709136	0.201	0.04	2.09663215492296e-09
CAMTA1	1.19858306974809e-13	-0.403034474345203	0.245	0.404	2.14702185283975e-09
ADAM9	1.20037102378703e-13	-0.347597630561791	0.115	0.249	2.1502246149097e-09
ENSMMUG00000012749	1.22554789115258e-13	-0.396591632803953	0.1	0.23	2.19532393742162e-09
AFF3	1.24467333851215e-13	0.28626765538146	0.199	0.037	2.22958335127681e-09
TNFAIP8L2	1.26606130050454e-13	-0.397678979593953	0.196	0.348	2.26789560759378e-09
ATP6V0A1	1.30523258897318e-13	-0.46221343805074	0.163	0.313	2.33806313662765e-09
LYN	1.30716312933562e-13	0.427428517115816	0.721	0.516	2.34152131357889e-09
MPZL1	1.31005518450852e-13	0.32167599351768	0.415	0.198	2.34670185201011e-09
TAOK3	1.32232423920148e-13	0.391004043805289	0.69	0.473	2.3686794096816e-09
CTNNA1	1.52228313915573e-13	-0.449385116009902	0.313	0.465	2.72686578716966e-09
PNKD	1.59653990634889e-13	0.351269729499711	0.499	0.273	2.85988193424276e-09
SEC31A	1.64144496603011e-13	0.379433611545029	0.577	0.35	2.94032036764974e-09
BIN1	1.65295273679922e-13	-0.333434835741439	0.104	0.238	2.96093423742844e-09
ENSMMUG00000049151	1.66792800251221e-13	0.299130608806114	0.999	1	2.98775943090012e-09
CXCL9	1.68120230199597e-13	1.52049141278304	0.16	0.016	3.01153768356539e-09
S100A11	1.69715496362805e-13	-0.418223039922683	0.353	0.511	3.04011368634693e-09
MLF2	1.75139675057352e-13	0.352219369964916	0.764	0.556	3.13727699930234e-09
BUD31	1.76535104825726e-13	0.363113057684341	0.568	0.342	3.16227333274323e-09
LAG3	1.77807363393877e-13	0.347598040172473	0.281	0.094	3.18506330047452e-09
RUNX1	1.88496514200419e-13	-0.424232727088933	0.22	0.38	3.3765380588721e-09
PDXK	2.05927177939933e-13	0.387543642761252	0.312	0.128	3.68877353843802e-09
C6H5orf34	2.28058761422048e-13	0.31577709024763	0.302	0.11	4.08521659335314e-09
RPS4Y2	2.34699309720737e-13	-0.432093736942585	0.445	0.583	4.20416873502756e-09
TMEM187	2.35926793217663e-13	0.295681148544627	0.237	0.064	4.22615664690800e-09
MYL6B	2.42087835188081e-13	0.258869900053866	0.172	0.024	4.33651939172409e-09
ARHGDIA	2.4252522974338e-13	0.350869059971823	0.874	0.711	4.34435444039316e-09
XRN1	2.44678655614106e-13	0.361453700031821	0.427	0.206	4.38292875801549e-09
COX8A	2.4907547437564e-13	0.341573458347366	0.877	0.733	4.46168897249083e-09
SLC2A3	2.50169707886339e-13	-0.412833083349558	0.236	0.396	4.481289977368e-09
HSP90AA1	2.52272349561326e-13	0.524862402788299	0.993	0.989	4.51895459769203e-09
UBA5	2.58251512164027e-13	0.350655760348158	0.357	0.155	4.62605933739421e-09
MICOS13	2.90373503031474e-13	0.363775448268527	0.797	0.607	5.20146055980279e-09
SF1	3.00832819205858e-13	0.319149302111381	0.713	0.479	5.38881829043453e-09
NKIRAS2	3.15007416594845e-13	0.299048389876492	0.28	0.096	5.64272785346345e-09
HYPK	3.35072263816706e-13	0.402921307766804	0.664	0.471	6.00214946174865e-09
TALDO1	3.35828564923752e-13	0.322691809098065	0.94	0.845	6.01569708347917e-09
SLC39A1	3.43881787914684e-13	0.369070233281542	0.485	0.273	6.15995446691574e-09
NFATC2	3.44764803850247e-13	-0.30323553289997	0.076	0.193	6.17577193136948e-09
CYFIP1	3.56944566534309e-13	-0.309103535748914	0.093	0.217	6.39394802032907e-09
SASH3	3.6086171760825e-13	0.435366388690665	0.505	0.302	6.46411594751658e-09
TMEM263	3.61343158009467e-13	0.280363980581018	0.229	0.059	6.47273998942358e-09
BORCS8	3.79094876668686e-13	0.305353233161897	0.436	0.214	6.79072652576616e-09
ENSMMUG00000022769	3.83483042711157e-13	0.33445544076395	0.749	0.561	6.86933174408496e-09
MARS1	3.91822411105589e-13	0.334995614330136	0.445	0.233	7.01871485013442e-09
OS9	4.464887364276e-13	0.341270570094566	0.813	0.658	7.99795273562759e-09
MGMT	4.52162527573455e-13	0.348328893149769	0.442	0.23	8.09958735642329e-09
SLC11A2	4.53117212546489e-13	-0.252028147110525	0.051	0.152	8.11668862834526e-09
CSDE1	4.60384476965389e-13	0.366513544712102	0.837	0.703	8.246867135881e-09
CCDC97	4.65678041882908e-13	0.314199240815571	0.337	0.136	8.34169076424853e-09
CAB39	4.79470969342031e-13	-0.368212985800311	0.164	0.305	8.5887634738238e-09
ZRANB2	4.89168249920045e-13	0.378127136732721	0.541	0.329	8.76247086081777e-09
STX16	4.98109209706434e-13	0.317354643431955	0.317	0.126	8.92263027347136e-09
ATP5F1B	4.98518468283251e-13	0.341910059880782	0.787	0.586	8.92996132235788e-09
PET100	5.11712756840334e-13	0.36340232206696	0.784	0.564	9.1663106132809e-09
POLR2E	5.82320133241052e-13	0.336975067790536	0.685	0.457	1.0431100546747e-08
FBXW11	6.02634331980207e-13	0.336934175351723	0.423	0.209	1.07949887887614e-08
AIRE	6.05308655100598e-13	0.416186191248885	0.154	0.016	1.0842893938817e-08
DDX58	6.11193068955751e-13	0.350658346500293	0.301	0.11	1.09483014442044e-08
NOD1	6.12136530322507e-13	0.279255652410619	0.209	0.048	1.09652016676671e-08
ENSMMUG00000030448	6.13239398301924e-13	-0.321763814687453	0.096	0.219	1.09849573417824e-08
CISD2	6.13548706772406e-13	0.397585285280581	0.638	0.412	1.09904979844141e-08
SLC43A1	6.34838598248183e-13	0.291211558069051	0.24	0.072	1.13718638104197e-08
TRIM38	6.3594947214959e-13	0.393804456350494	0.752	0.543	1.13917628946156e-08
IRAK1	6.37704569929755e-13	0.307883565896321	0.221	0.061	1.14232019611517e-08
CREB3L2	6.43975663807932e-13	0.332621066932648	0.269	0.091	1.15355360657915e-08
ROS1	6.64661778351645e-13	0.282746923542418	0.32	0.126	1.1906086435613e-08
IL6ST	6.7991178577627e-13	0.423203317419117	0.409	0.206	1.21792598186103e-08
H2AZ2	6.84963258759047e-13	0.34144471140352	0.885	0.722	1.22697468541508e-08
NSA2	6.8819184125189e-13	-0.383429723546429	0.842	0.872	1.23275804523451e-08
ZNF428	7.24610867600384e-13	0.296411777715453	0.363	0.163	1.29799544713257e-08
TMEM243	7.28491085744628e-13	-0.426401672866951	0.262	0.414	1.30494608189435e-08
DNASE2	7.31953903982216e-13	-0.30394080775338	0.076	0.193	1.31114902820334e-08
GPS2	7.3256981483022e-13	0.335631462814715	0.555	0.326	1.31225230930537e-08
AGA	7.99728893281203e-13	0.356745210767515	0.403	0.198	1.43255436653462e-08
ENSMMUG00000040145	8.1320143110425e-13	0.332837922859023	0.279	0.102	1.45668772353704e-08
PDRG1	8.32564610044007e-13	0.328395358059472	0.608	0.372	1.49137298597183e-08
ALPK1	8.369578215831e-13	0.272902201902271	0.19	0.037	1.49924254580181e-08
PDE7A	8.59288184214902e-13	0.284809969013098	0.165	0.024	1.53924292438415e-08
APMAP	8.84244715180542e-13	0.315111481778086	0.379	0.176	1.5839475583029e-08
RIPOR1	9.21363873401149e-13	0.350760153609733	0.36	0.163	1.65043910642348e-08
TMLHE	9.21751713458354e-13	-0.271862701074885	0.074	0.187	1.65113384431795e-08
CORO1B	9.73434441441536e-13	0.388781111880761	0.569	0.358	1.74371311495422e-08
ENSMMUG00000003130	1.01870480453662e-12	0.316737190649003	0.281	0.102	1.82480591636645e-08
ENSMMUG00000032580	1.03555116962748e-12	-0.402341415581352	0.579	0.679	1.85498281015371e-08
NUP62	1.0426827864e-12	0.465191412521539	0.405	0.187	1.86775767527832e-08
MORC3	1.08742963317073e-12	0.384885686897161	0.582	0.369	1.94791270189873e-08
PIN1	1.0926873906963e-12	0.359468900462361	0.609	0.369	1.95733092295428e-08
RBM14	1.09570050113852e-12	0.31371069321191	0.608	0.374	1.96272830768942e-08
PARP6	1.11372489335109e-12	0.506853050167704	0.871	0.773	1.99501540145981e-08
HNRNPA1	1.14902507441778e-12	-0.304344846525454	0.961	0.949	2.05824861580457e-08
ENSMMUG00000030408	1.17761714720143e-12	0.327933474271151	0.927	0.81	2.10946559578193e-08
SIGLEC5	1.30141142157539e-12	0.459811992537117	0.525	0.321	2.331218279468e-08
CFLAR	1.33274974523037e-12	0.510151707593842	0.629	0.409	2.38735461863116e-08
PLP2	1.3910302445708e-12	0.463746690648365	0.791	0.682	2.49175247709968e-08
CALU	1.40333233507544e-12	0.331219833831874	0.376	0.176	2.51378921182063e-08
MTPN	1.42336369508265e-12	0.363796467621785	0.847	0.693	2.54967138700155e-08
DENND4B	1.51109744350378e-12	0.325344613401373	0.293	0.11	2.70682885054832e-08
LASP1	1.53314165582633e-12	0.371797751863133	0.454	0.249	2.74631664808171e-08
SURF4	1.57856986059114e-12	0.363649100520092	0.613	0.393	2.8276921912769e-08
NOSIP	1.58561677305443e-12	0.312414514595919	0.606	0.366	2.8403153255724e-08
RAB30	1.64536046640757e-12	0.354876811612375	0.418	0.209	2.94733420347589e-08
TBC1D16	1.66925802984139e-12	0.279839609410999	0.214	0.056	2.99014190885487e-08
MR1	1.72920003899054e-12	0.261499740081124	0.163	0.024	3.09751602984376e-08
PARVB	1.78957394075822e-12	0.29764533339837	0.173	0.029	3.2056638000802e-08
NOL7	1.89820749099891e-12	0.333123808496681	0.688	0.471	3.40025907862635e-08
LRRK2	1.90530505659576e-12	-0.351007231378723	0.091	0.209	3.41297294787999e-08
NBN	1.90897129469046e-12	0.318406775170847	0.459	0.241	3.41954028017902e-08
KRT10	2.00711444105583e-12	0.33000908857921	0.313	0.128	3.59534409826331e-08
PTTG1IP	2.01334080611919e-12	-0.44390462748056	0.342	0.487	3.6064973860013e-08
SERINC2	2.04530035096413e-12	0.412929346594725	0.154	0.019	3.66374651868204e-08
BPTF	2.05200843871974e-12	-0.397690654466981	0.355	0.503	3.67576271627868e-08
CNIH4	2.08685211737416e-12	-0.359884231094828	0.269	0.428	3.73817819785233e-08
CSNK2B	2.17734230538268e-12	0.323541290543576	0.908	0.773	3.900273271632e-08
SIKE1	2.24452745307348e-12	0.278447338783418	0.307	0.123	4.02062202669052e-08
TIMM17B	2.29649358719724e-12	0.311272890392413	0.495	0.281	4.11370896274641e-08
ZNF524	2.31714748337982e-12	-0.290455699153395	0.115	0.243	4.15070628697827e-08
ENSMMUG00000048973	2.33157504543785e-12	0.313611666007533	0.447	0.225	4.17655037889282e-08
MTRF1L	2.34573364332397e-12	0.299781257300534	0.285	0.104	4.20191267528623e-08
ATAD1	2.36654715855878e-12	0.300765618896497	0.288	0.11	4.23919592512634e-08
ZNF655	2.36970541393133e-12	0.306308268445231	0.371	0.176	4.24485330797519e-08
TESPA1	2.39768608165708e-12	0.261585555118367	0.195	0.043	4.29497507807232e-08
NUBP2	2.41062432753814e-12	0.342784366786783	0.468	0.259	4.31815135791908e-08
CTSZ	2.45576804926148e-12	0.274477554866887	0.854	0.668	4.39901730664209e-08
RPS6KA3	2.534025160333e-12	-0.349995594683938	0.146	0.283	4.5391992697045e-08
SPACA9	2.6736939864136e-12	-0.454548057556871	0.085	0.198	4.78938803786269e-08
UBE2E2	2.73478094763383e-12	0.386970843103276	0.49	0.294	4.89881311149649e-08
CD37	2.73608845984611e-12	-0.432102442473319	0.778	0.821	4.90115525812233e-08
GMPPA	2.91971169238191e-12	0.286670989787625	0.219	0.064	5.23007955456371e-08
MED13L	2.99859694303157e-12	0.306867725702316	0.39	0.184	5.37138670405246e-08
CINP	3.01697377550518e-12	0.33517277253552	0.363	0.168	5.40430512406243e-08
THOC2	3.03225187939285e-12	0.324428442579151	0.403	0.195	5.43167279155641e-08
ENSMMUG00000055627	3.10866333118843e-12	0.375687077460151	0.55	0.337	5.56854862515784e-08
WIPF1	3.1675748478445e-12	-0.439972931534383	0.363	0.508	5.67407682494385e-08
PSMA7	3.30107918183459e-12	0.34740863293976	0.904	0.775	5.9132231384203e-08
RAD23A	3.58487755427512e-12	0.328368684786105	0.636	0.412	6.42159116297303e-08
ARID4B	3.68367952109894e-12	0.370632673140583	0.612	0.393	6.59857512614452e-08
ENSMMUG00000056012	3.75147229125828e-12	-0.451840491945018	0.54	0.636	6.72001231533096e-08
MYO1G	3.90436731098607e-12	-0.393174133518612	0.264	0.428	6.99389316416934e-08
ZSWIM7	3.99436701288641e-12	0.312416163473276	0.34	0.15	7.15510963018343e-08
CHRNA1	4.01721918506512e-12	0.341264426645708	0.137	0.011	7.19604472620715e-08
KRR1	4.03233272823382e-12	0.307195212471114	0.403	0.198	7.22311761608524e-08
EMB	4.06016956449954e-12	-0.377660133213534	0.122	0.249	7.27298174088803e-08
MTO1	4.1846352981108e-12	0.290710573582541	0.273	0.096	7.49593720950587e-08
RSPH1	4.19488092239436e-12	-0.262649804702239	0.031	0.112	7.51429019628502e-08
PREB	4.32927916768352e-12	0.31988947614357	0.32	0.136	7.75503777307149e-08
GPR141	4.41589761347846e-12	-0.299776818458244	0.084	0.198	7.91019739502396e-08
RASSF2	4.57118776610223e-12	0.364819607432491	0.643	0.428	8.18836864541893e-08
CACYBP	4.61630633246232e-12	0.359829224383172	0.747	0.57	8.26918953333975e-08
ENSMMUG00000064873	4.64055650890303e-12	0.874255182638391	0.474	0.286	8.312628874398e-08
KAT8	4.73051900024546e-12	-0.349037803097352	0.129	0.257	8.47377868513969e-08
ARHGAP1	4.79483421786226e-12	0.27344060328462	0.454	0.241	8.58898653445666e-08
SDCCAG8	5.21746826864709e-12	0.307218634063686	0.453	0.233	9.34605090962754e-08
NFKB2	5.28999110706586e-12	0.361056816984785	0.355	0.168	9.47596107008708e-08
RASA3	5.63915181242688e-12	-0.256282286012349	0.065	0.171	1.01014126416003e-07
FMNL1	5.83733443767148e-12	-0.36053884200192	0.334	0.5	1.04564171782009e-07
GNB4	5.94235058573989e-12	-0.293567412733161	0.086	0.201	1.06445326042359e-07
INSIG1	6.11334281148879e-12	-0.436519509858168	0.269	0.422	1.09508309782199e-07
SLC50A1	6.1232256771211e-12	0.308376378703504	0.411	0.211	1.0968534155427e-07
ST8SIA4	6.18484553211994e-12	0.501171535106971	0.462	0.273	1.10789138016864e-07
HPRT1	6.25441067276355e-12	-0.298607050719993	0.16	0.299	1.12035258381213e-07
TRAF3IP3	6.29271739683276e-12	-0.304283508366069	0.077	0.187	1.12721446729465e-07
ENSMMUG00000058389	6.42054177879453e-12	-0.420451248208073	0.758	0.781	1.15011164883547e-07
GUCA1B	6.47795507968687e-12	0.290317847849502	0.349	0.16	1.16039609342431e-07
CCDC127	6.8233207434371e-12	0.254867779549062	0.246	0.08	1.22226144477189e-07
KIAA0040	6.87787226315615e-12	0.288417204491025	0.315	0.131	1.23203325849916e-07
PPIH	6.92087259315594e-12	0.315367589251892	0.534	0.326	1.23973590761202e-07
YARS1	6.97040833845914e-12	0.334129883878188	0.35	0.166	1.24860924566819e-07
ENSMMUG00000011868	7.09972858155413e-12	0.428865854061686	0.175	0.035	1.27177438081379e-07
CGAS	7.1731522431613e-12	0.341058185109488	0.476	0.259	1.28492676131748e-07
PPP4C	7.58182473245625e-12	0.331590268704696	0.659	0.46	1.35813226432489e-07
MRPS12	7.75627316180899e-12	0.336148833418346	0.625	0.414	1.38938121147484e-07
MRPS31	7.77458267574733e-12	0.302916402340228	0.37	0.176	1.39266099470662e-07
C15H9orf78	7.88298892165628e-12	0.336709136608505	0.734	0.548	1.41207980553629e-07
COX5B	7.88448283835558e-12	0.279792014323788	0.965	0.898	1.41234741083464e-07
ITPRID2	8.19348523262462e-12	-0.255189289245919	0.071	0.176	1.46769900972005e-07
GPN3	8.37140588710505e-12	0.285273786129456	0.333	0.144	1.49956993655713e-07
SEPTIN11	8.43825497079105e-12	0.368016907946301	0.458	0.257	1.5115446129178e-07
LMNA	8.45473648559285e-12	-0.603845216873213	0.118	0.243	1.51449694666425e-07
GNS	8.57893530242851e-12	0.286537686175508	0.454	0.241	1.53674468072402e-07
MAP7D3	8.61460840002792e-12	-0.31065207236912	0.108	0.23	1.543134802697e-07
KIF15	8.84410801267961e-12	0.295317940462357	0.118	0.003	1.5842450683113e-07
DAZAP2	8.89578465610016e-12	0.318250243227983	0.899	0.805	1.59350190544722e-07
ENSMMUG00000047496	9.45690320833427e-12	0.264328615166117	0.219	0.064	1.69401507170892e-07
MECP2	9.70072712452503e-12	0.315986884504666	0.329	0.147	1.73769124981617e-07
GBP7	9.82401473014697e-12	0.38692498783176	0.206	0.056	1.75977575861123e-07
IQSEC1	9.831447181539e-12	0.267219723829085	0.248	0.083	1.76110713362908e-07
TUSC2	1.04411786825057e-11	0.30618410553704	0.32	0.136	1.87032833739724e-07
TXNDC12	1.05540480590713e-11	0.312503726321519	0.398	0.198	1.89054662882145e-07
VAPB	1.05841158731157e-11	0.262966235927421	0.251	0.088	1.89593267635121e-07
ENSMMUG00000062885	1.06762208995111e-11	0.304272549173008	0.284	0.11	1.91243144972943e-07
DHRS4	1.13084488189666e-11	-0.279663001488045	0.079	0.187	2.02568243694149e-07
SFSWAP	1.16815240133399e-11	0.311995629799323	0.336	0.155	2.09251139650957e-07
SNX6	1.1978856497939e-11	0.349867571367144	0.726	0.54	2.14577256447582e-07
MAMU-DOB	1.20490970852696e-11	0.302344981862421	0.759	0.58	2.15835476088434e-07
RECQL5	1.25063761946339e-11	0.265260732705338	0.185	0.043	2.24026716774478e-07
HPS4	1.28609741758386e-11	0.260669504214731	0.194	0.048	2.30378630411797e-07
MMP25	1.30323912799109e-11	0.265431569064287	0.338	0.142	2.33449224997044e-07
IPO7	1.32375499954043e-11	-0.384164150456028	0.207	0.342	2.37124233067676e-07
TREX1	1.34433734433186e-11	0.359311893633647	0.476	0.27	2.40811148490166e-07
CD8A	1.3514220362335e-11	0.306567858148437	0.165	0.029	2.42080229350507e-07
SMIM1	1.36340204019883e-11	0.264697608249818	0.181	0.04	2.44226207460816e-07
HERC6	1.41764737648337e-11	0.309243171445594	0.236	0.075	2.53943174549466e-07
COA6	1.45888838900066e-11	0.281928856293411	0.334	0.155	2.61330677121688e-07
ITFG2	1.48548722561179e-11	0.285786990029379	0.329	0.144	2.6609532672384e-07
ENSMMUG00000020549	1.50863974289089e-11	0.285492829479677	0.391	0.193	2.70242637144046e-07
SF3B4	1.56143894280252e-11	0.302057666299804	0.503	0.283	2.79700557824215e-07
EIPR1	1.56800941880642e-11	0.269773704488084	0.365	0.176	2.80877527190794e-07
DBI	1.62797619633171e-11	0.28255730563079	0.936	0.834	2.91619376048899e-07
IDH2	1.63157038138401e-11	-0.486206999343939	0.577	0.65	2.92263202417318e-07
VRK3	1.667763345648e-11	0.292388968043959	0.327	0.142	2.98746448105926e-07
PHC3	1.70525987183536e-11	0.261558672822352	0.26	0.091	3.05463200841869e-07
MYLIP	1.71503211752949e-11	-0.262165933013949	0.064	0.166	3.07213703213057e-07
IGFBP4	1.77793541069815e-11	0.359217887846211	0.307	0.128	3.18481570118359e-07
CSK	1.82404050204961e-11	0.360265033743543	0.613	0.414	3.26740375132147e-07
SMC6	1.82621632290606e-11	0.35770210166398	0.293	0.123	3.27130129922162e-07
GSTP1	1.85919323946863e-11	0.257102632402011	0.987	0.963	3.33037284986016e-07
BORCS7	1.91736459162467e-11	0.293380426575761	0.446	0.241	3.43457519297728e-07
CCDC6	2.01602372957814e-11	-0.318967830866863	0.154	0.289	3.61130330679332e-07
PMEPA1	2.01659257199228e-11	0.399945826536889	0.295	0.123	3.61232227420977e-07
FAM207A	2.02655871852799e-11	0.260095871161497	0.209	0.061	3.63017463249919e-07
CCT2	2.10060304376612e-11	0.322411422974462	0.743	0.556	3.76281023229825e-07
CMTM6	2.11019737608152e-11	-0.448272341859631	0.538	0.642	3.77999655977482e-07
MRPL20	2.12927647651608e-11	0.284123005958984	0.634	0.406	3.81417295238325e-07
SIVA1	2.18647639137745e-11	0.318422839524545	0.46	0.254	3.91663515987443e-07
POU2F2	2.29560037784414e-11	0.308242470272133	0.258	0.094	4.11210895683221e-07
LYPLA2	2.32925357740498e-11	0.292504424151304	0.418	0.214	4.17239193320555e-07
MRPL43	2.35341796128206e-11	0.303583199852925	0.508	0.294	4.21567759404455e-07
PPM1K	2.46044441093123e-11	0.282110855486844	0.339	0.15	4.40739407330111e-07
CNOT8	2.52557355902241e-11	0.283238908901301	0.43	0.227	4.52405991627684e-07
GRB2	2.62565165342063e-11	0.346901355811221	0.834	0.69	4.70332980677237e-07
MRPL46	2.66220606811053e-11	0.275963885778305	0.292	0.118	4.76880972980639e-07
GRSF1	2.69441749828241e-11	0.332921596543179	0.387	0.193	4.82651006467328e-07
GPR171	2.7434162990857e-11	0.354910610551855	0.249	0.088	4.91428161655221e-07
CYRIA	2.79872904675939e-11	0.38447972216206	0.548	0.334	5.01336334146009e-07
TOR1AIP1	2.79900657459359e-11	0.285854408550049	0.461	0.262	5.01386047706949e-07
PHPT1	2.80300126809444e-11	0.370319255241793	0.719	0.54	5.02101617153757e-07
CCNDBP1	2.9577465671907e-11	0.293495810611449	0.537	0.31	5.29821142580869e-07
TMEM208	3.07529267762664e-11	0.339439121466059	0.56	0.353	5.5087717734326e-07
APOBEC3A	3.10376317200368e-11	0.980097314847706	0.149	0.024	5.55977097001019e-07
CRIP1	3.10450628598299e-11	-0.704786688583883	0.985	0.979	5.56110211008133e-07
DIPK2A	3.11523948043525e-11	0.267136921134771	0.257	0.091	5.58032848130367e-07
SLPI	3.20584141994853e-11	-0.25660201857135	0.038	0.12	5.7426237355538e-07
NANS	3.37228386923528e-11	0.351780652761622	0.623	0.428	6.04077209496116e-07
LDHB	3.84336901827065e-11	0.345741797892325	0.474	0.278	6.88462692242822e-07
BCAP31	3.94273654927365e-11	0.290034063551956	0.675	0.465	7.0626239807139e-07
BCL7A	3.98843029071279e-11	0.267580182383281	0.227	0.072	7.14447517975382e-07
IPO5	4.03717426275949e-11	-0.373208870505067	0.149	0.273	7.23179025688108e-07
SMU1	4.03878725526657e-11	0.30895057983623	0.501	0.286	7.234679610359e-07
TFG	4.05182787582852e-11	0.304517639528542	0.469	0.259	7.25803927397162e-07
MAP4K1	4.23974800228e-11	0.283494207116283	0.491	0.286	7.59466059648416e-07
NFU1	4.33715837726346e-11	0.301653337406459	0.49	0.281	7.76915180119203e-07
MRPL19	4.39205753756979e-11	0.258858436475455	0.274	0.107	7.86749266704877e-07
DNAJC9	4.52620305006104e-11	0.308852777767356	0.39	0.201	8.10778752357434e-07
ENSMMUG00000018037	4.57153446513775e-11	0.298517925261034	0.447	0.249	8.18898968740126e-07
NOD2	4.60936082372205e-11	-0.256019305524271	0.046	0.134	8.25674804353331e-07
UBE2B	4.64379543512886e-11	0.308572901909987	0.634	0.422	8.31843076294634e-07
MRPL33	4.71791185667438e-11	-0.389065502347754	0.392	0.527	8.45119550886082e-07
SNRPC	4.82865616374599e-11	0.281436109090142	0.331	0.152	8.64957178611819e-07
FES	4.99352231995896e-11	-0.387900141085302	0.358	0.5	8.94489653174248e-07
DAD1	5.01826619801829e-11	0.339845601492999	0.781	0.612	8.98922024051016e-07
RAB3GAP1	5.04482614792835e-11	0.276771259627744	0.326	0.142	9.03679707878405e-07
ARHGAP15	5.12575606871405e-11	0.349766087045752	0.616	0.42	9.18176684588749e-07
FAM210B	5.18112600921157e-11	-0.260015337566044	0.112	0.23	9.28095102030069e-07
PRMT5	5.26599973149599e-11	0.25820632609485	0.227	0.075	9.43298531902876e-07
STRADA	5.67384646741001e-11	0.383925315637636	0.424	0.233	1.01635611770715e-06
TAGAP	5.74488686931852e-11	-0.390336044474559	0.129	0.251	1.02908158490103e-06
RUBCN	5.89880699333692e-11	0.257262221689057	0.352	0.166	1.05665329671644e-06
ENSMMUG00000028889	6.2625964763602e-11	0.264503189796575	0.428	0.233	1.1218189068104e-06
GRINA	6.30487274107904e-11	0.298697996313337	0.199	0.059	1.12939185410949e-06
SRSF2	6.31353935331946e-11	0.335023921996188	0.765	0.58	1.13094430436011e-06
SNU13	6.39972338256609e-11	0.316243962559873	0.748	0.548	1.14638244951906e-06
HOMER2	6.49832866425995e-11	0.285990604366085	0.295	0.126	1.16404561362888e-06
TNNI2	6.57888433172247e-11	0.358599570418047	0.389	0.203	1.17847555034145e-06
CYB5B	6.603547320378e-11	0.273329971783839	0.335	0.152	1.18289343149931e-06
SEC14L1	6.73137537563066e-11	-0.313389884637816	0.168	0.299	1.20579127103672e-06
APOC2	7.11592512454932e-11	-0.617495552865335	0.056	0.15	1.27467566756052e-06
OXER1	7.23745933299416e-11	-0.292967805762112	0.095	0.206	1.29644609031924e-06
SKIL	7.88576412293361e-11	-0.39012854508766	0.188	0.321	1.4125769273411e-06
MED25	8.25521171747813e-11	0.337381878123075	0.476	0.286	1.47875607495186e-06
SKA2	8.98927380384387e-11	0.253097641170322	0.237	0.086	1.61024861648255e-06
CTNNBL1	9.42758521210399e-11	0.255175112876987	0.396	0.203	1.68876333904419e-06
LMTK3	9.56463272436795e-11	0.258933076058739	0.182	0.048	1.71331265991603e-06
NCSTN	9.65508309356632e-11	0.268486648747013	0.405	0.219	1.72951503455054e-06
EIF3G	1.00196131807662e-10	-0.356009913085672	0.754	0.778	1.79481330907065e-06
RAB7B	1.01402306800436e-10	-0.334164589988173	0.15	0.286	1.81641952171621e-06
CXCL11	1.03710292281506e-10	0.838300106050338	0.137	0.019	1.85776246563861e-06
NARS1	1.04501127278544e-10	0.324777351912189	0.543	0.34	1.87192869294057e-06
ARFRP1	1.05827756497355e-10	0.305404808172523	0.422	0.233	1.89569260213712e-06
ARSA	1.06897356310474e-10	0.277127903156073	0.308	0.136	1.91485234358952e-06
MRPS18B	1.07675236212071e-10	0.326508586499895	0.567	0.366	1.92878650626682e-06
PIN4	1.07683093486066e-10	0.251840659523974	0.533	0.321	1.9289272536159e-06
ALG5	1.08612616953922e-10	0.283924049574373	0.291	0.123	1.94557780749561e-06
APOBEC3D	1.0873006434356e-10	0.279732909116925	0.421	0.214	1.9476816425862e-06
NME2	1.1411205937389e-10	0.269529786025775	0.984	0.979	2.0440893195645e-06
PSMG4	1.15351752080146e-10	0.325540956128494	0.353	0.176	2.06629593501165e-06
RPL31	1.1983116215055e-10	-0.4338535823542	0.359	0.479	2.1465356076028e-06
LIMD2	1.21211391553191e-10	-0.45038317824396	0.473	0.588	2.1712596568923e-06
EMC6	1.26132181173854e-10	0.312783805909582	0.602	0.406	2.25940576136724e-06
COQ2	1.26664891840747e-10	0.289211129678717	0.33	0.155	2.2689482075433e-06
TMEM109	1.29252334429926e-10	0.37773387782241	0.635	0.441	2.31529706664326e-06
ITGB1	1.29612018956735e-10	-0.424967701162056	0.471	0.575	2.32174009557199e-06
CLIC4	1.36258552774747e-10	-0.295781879804601	0.123	0.243	2.44079945585404e-06
ARGLU1	1.36387938807832e-10	0.301048634876504	0.727	0.535	2.4431171478647e-06
PSMA1	1.3720573441245e-10	0.323551557175017	0.757	0.58	2.45776632053022e-06
PIK3CD	1.38761603328506e-10	0.268731998668349	0.334	0.155	2.48563660042353e-06
RNF115	1.4439719884625e-10	0.279011192243305	0.39	0.198	2.58658702293288e-06
BHLHE40	1.44681734913654e-10	-0.472991700733949	0.734	0.799	2.59168391750829e-06
PIK3CB	1.46462561066756e-10	-0.252559876504264	0.064	0.158	2.6235838563888e-06
GM2A	1.51421381131388e-10	0.254464936018876	0.333	0.158	2.71241120020655e-06
ENSMMUG00000010236	1.52042152633279e-10	-0.348789650294189	0.174	0.302	2.72353108011993e-06
CRTAP	1.5241282762799e-10	-0.310382171235914	0.121	0.235	2.73017098130018e-06
NDRG1	1.60093557085656e-10	-0.356997383271892	0.249	0.385	2.86775588807535e-06
CLIP1	1.67971688657863e-10	-0.309445072510238	0.131	0.251	3.00887685892831e-06
DCK	1.68132086359482e-10	-0.420529813069967	0.253	0.377	3.01175006295741e-06
TMEM132A	1.70986253465341e-10	0.259674142394106	0.145	0.024	3.06287675832466e-06
BACH1	1.72143201188928e-10	-0.25132067022378	0.121	0.241	3.08360116289726e-06
MRPL44	1.72696497738518e-10	0.266847739594051	0.341	0.163	3.09351236399007e-06
SIRT2	1.74717816681362e-10	0.259381892737525	0.355	0.174	3.12972025021325e-06
UBL5	1.77065034809269e-10	0.360031202206671	0.934	0.824	3.17176596853844e-06
EHHADH	1.82729074390627e-10	-0.266745769023938	0.069	0.166	3.27322590955931e-06
SNRNP27	1.82910197603796e-10	0.258355127554204	0.401	0.209	3.2764703696768e-06
VWA3B	1.84679143798727e-10	0.252857606143957	0.229	0.078	3.30815750286659e-06
PPP1R14A	1.85787758433936e-10	-0.644075581386091	0.451	0.57	3.3280161168271e-06
GNG11	1.93850836700047e-10	0.25758089552271	0.163	0.037	3.47245003780794e-06
RAB9A	2.07709376084271e-10	0.494347499686397	0.347	0.174	3.72069805379756e-06
COPS8	2.15019358882465e-10	0.307281173820709	0.601	0.393	3.8516417756616e-06
ATP6V1E1	2.19132149009469e-10	0.279937690737037	0.577	0.361	3.92531418520662e-06
CCDC82	2.22641081654994e-10	0.291016269843662	0.404	0.217	3.9881696956859e-06
PDGFRA	2.24281925789931e-10	0.321139875260851	0.519	0.316	4.01756213667503e-06
VPS13C	2.26209950280957e-10	-0.488877758672291	0.383	0.492	4.05209883938278e-06
RNF126	2.31318292938286e-10	0.265437756857445	0.329	0.15	4.14360458140352e-06
GPX4	2.37803532671641e-10	-0.286680022604187	0.943	0.96	4.2597746807471e-06
EIF3F	2.44612566003601e-10	-0.321296773593246	0.886	0.893	4.3817448948225e-06
PSMC1	2.47473359873586e-10	0.269667275368929	0.452	0.251	4.43299029541554e-06
NRP2	2.47950993942633e-10	0.308215217984945	0.239	0.088	4.44154615449438e-06
GLRX3	2.51730078917501e-10	0.301592848366401	0.469	0.278	4.5092409036492e-06
TMEM43	2.69904551356028e-10	-0.317005591815106	0.147	0.27	4.83480022844052e-06
NR1H2	2.70603614022021e-10	0.312488722625204	0.581	0.372	4.84732253797647e-06
STT3A	2.73789131825403e-10	0.264472832274586	0.341	0.171	4.90438471838845e-06
C9orf116	2.81205565449539e-10	-0.289910584541824	0.048	0.131	5.03723529389758e-06
RNF5	2.86544625184605e-10	0.319157970916444	0.686	0.476	5.13287387093183e-06
FGL2	2.89054132447025e-10	-0.454548422367973	0.695	0.762	5.17782667452357e-06
CSNK1G2	3.01549827574998e-10	0.304186493374495	0.389	0.203	5.40166206135093e-06
DIAPH1	3.18030400049174e-10	-0.41771212850475	0.268	0.398	5.69687855608085e-06
HSD17B11	3.19529406577695e-10	0.3076089854449	0.506	0.307	5.72373026002625e-06
CHTOP	3.24798144297201e-10	0.26415163749021	0.484	0.275	5.81810915879577e-06
COX5A	3.2766020538161e-10	-0.332423818195692	0.79	0.805	5.86937725900078e-06
ROMO1	3.33200387927789e-10	0.296568563438227	0.892	0.73	5.96861854895048e-06
UBE2A	3.38079702538262e-10	0.317283754800627	0.602	0.406	6.05602171156789e-06
DDX18	3.53355440460027e-10	0.279822521972518	0.579	0.364	6.32965600496047e-06
MDH2	3.57032302819357e-10	0.2942737107608	0.674	0.492	6.39551964040314e-06
CD58	3.60062728382866e-10	-0.359104351023363	0.401	0.535	6.44980365352228e-06
TP53I13	3.60934638328812e-10	0.366133213115363	0.475	0.294	6.46542217638401e-06
GATD3A	3.76936598523239e-10	0.290420612475197	0.303	0.139	6.75206528934678e-06
MED30	3.76945868928764e-10	0.313535122155956	0.431	0.238	6.75223135012095e-06
SCAMP2	3.82921866562368e-10	0.313094673906385	0.686	0.497	6.8592793957317e-06
TVP23B	4.0467204040535e-10	0.25497053302623	0.266	0.107	7.24889025978103e-06
PIK3AP1	4.1766965073674e-10	0.274807556050329	0.362	0.179	7.48171645364722e-06
ARF5	4.24042112047713e-10	-0.362005403608299	0.658	0.703	7.59586635311069e-06
GBA	4.28038430497909e-10	0.258109264191108	0.414	0.222	7.66745240550904e-06
HMGCS1	4.40137091849588e-10	-0.462458916442306	0.208	0.334	7.88417572630167e-06
USP15	4.42928418235665e-10	0.280212495759549	0.659	0.449	7.93417675585547e-06
SCPEP1	4.44326366667941e-10	-0.337911683573938	0.249	0.382	7.95921820612283e-06
RAB27B	4.51028760800514e-10	0.401116101571747	0.135	0.021	8.07927819221961e-06
FARSA	4.66557039812929e-10	0.253744495656588	0.266	0.112	8.357436254169e-06
ENSMMUG00000039765	4.85152108065053e-10	0.28722533796785	0.412	0.23	8.69052971176929e-06
COPA	5.02383883863845e-10	0.305367600827303	0.495	0.302	8.99920251165306e-06
FAM133B	5.03577753375334e-10	0.338703744681922	0.409	0.233	9.02058829621236e-06
NXPE3	5.04777359934227e-10	-0.520182900987282	0.59	0.639	9.04207684850181e-06
GADD45A	5.14486513165801e-10	-0.269923388628819	0.068	0.163	9.215996910339e-06
PGAP6	5.36468387381988e-10	-0.258043506214091	0.082	0.182	9.60975822317356e-06
MRPL35	5.48412409500937e-10	0.254288420145721	0.318	0.15	9.82371149139029e-06
C8H8orf33	5.83810996006853e-10	0.262158530875121	0.308	0.144	1.04578063714708e-05
CDC123	6.11098717188339e-10	0.289220532077826	0.485	0.286	1.09466113209947e-05
TSC22D1	6.17363833181566e-10	0.327573852543013	0.276	0.12	1.10588383437814e-05
MRPS7	6.29228236894707e-10	0.261863104467727	0.333	0.166	1.12713654074949e-05
SUCLG1	6.29773390054185e-10	0.304809698337144	0.756	0.596	1.12811307360406e-05
CD320	6.2998173513037e-10	0.291764960891371	0.723	0.551	1.12848628213903e-05
DDX47	6.3538567790467e-10	0.263965433862401	0.334	0.16	1.13816636483063e-05
OXR1	6.47453229076109e-10	0.279769998090578	0.393	0.211	1.15978296924403e-05
SSR2	6.67469066234189e-10	0.301084123829523	0.879	0.826	1.1956373383453e-05
VAT1	6.75144121156371e-10	-0.338068725582353	0.186	0.307	1.20938566422741e-05
EIF3H	6.76520867708776e-10	-0.347344359033226	0.809	0.84	1.21185183032673e-05
GRPEL1	7.15600935222462e-10	0.299840881477908	0.395	0.211	1.281855955264e-05
SDF2L1	7.3180647142174e-10	0.252479281728397	0.487	0.281	1.31088493225776e-05
EIF3E	8.32006270297749e-10	-0.359337310596837	0.697	0.738	1.49037283198436e-05
PTPA	8.36382170405533e-10	0.270487995591677	0.412	0.225	1.49821138184743e-05
ARHGAP21	8.45665331308172e-10	-0.264721061422788	0.102	0.209	1.51484030797233e-05
ARL5A	8.71758620373554e-10	0.308707762838192	0.354	0.182	1.56158121667515e-05
GPR132	8.71866810525406e-10	0.278409833635174	0.309	0.147	1.56177501769416e-05
DHRS9	8.78878556310856e-10	0.452033234699794	0.536	0.374	1.57433515791964e-05
NDUFAF3	9.00412402477115e-10	0.278821013021649	0.577	0.382	1.61290873655726e-05
USP14	9.15396423199932e-10	0.320809283799062	0.412	0.238	1.63974961287804e-05
AIM2	9.41637844647213e-10	0.372569850116165	0.623	0.457	1.68675587111655e-05
MRPL41	9.73293825036925e-10	0.265446696436903	0.779	0.62	1.74346122878864e-05
DDX60L	9.80237915515933e-10	0.261711641317435	0.225	0.083	1.75590017806369e-05
COPB2	9.86431326220625e-10	0.277104423611428	0.469	0.283	1.76699443465901e-05
MED27	1.0077075975529e-09	0.25712120057398	0.324	0.158	1.80510661949651e-05
RO60	1.02035397230545e-09	0.285435626709107	0.552	0.35	1.82776007059075e-05
GINM1	1.06848892200664e-09	0.27834624492003	0.313	0.155	1.91398420599049e-05
RAB8B	1.1180926985176e-09	0.413858080563535	0.388	0.217	2.00283945085458e-05
SEPTIN8	1.16450213965732e-09	-0.252645185492621	0.078	0.174	2.08597268276816e-05
PTPN6	1.17137200261145e-09	-0.407876704331361	0.489	0.591	2.09827866827788e-05
GMPR2	1.19198115636319e-09	0.258594458238655	0.456	0.267	2.13519584539338e-05
INPPL1	1.31167825799688e-09	-0.279973894661657	0.094	0.193	2.3496092635498e-05
ENSMMUG00000019238	1.31824008675801e-09	0.283260783951411	0.592	0.393	2.36136346740963e-05
ENSMMUG00000022428	1.32144687009029e-09	0.274985931743125	0.899	0.775	2.36710777839274e-05
PNPLA6	1.35384111308552e-09	-0.404107117584134	0.237	0.356	2.42513558587009e-05
ZNHIT3	1.36840710808896e-09	0.257370350603789	0.266	0.115	2.45122765271976e-05
SMARCA4	1.37157145507562e-09	0.252082211345438	0.44	0.249	2.45689594747697e-05
MYD88	1.41618107843568e-09	0.274794243055225	0.543	0.345	2.53680516580183e-05
TUT4	1.44254773716933e-09	0.255196360650333	0.288	0.131	2.58403576159141e-05
ERLEC1	1.51726450722888e-09	0.27257764563506	0.524	0.326	2.7178759117991e-05
SDHC	1.53945672299686e-09	0.250892078829107	0.354	0.182	2.75762882790428e-05
THOC6	1.55566034935184e-09	0.273950683540315	0.37	0.203	2.78665438379395e-05
ATP5PF	1.57755484969414e-09	0.270035977011066	0.878	0.719	2.82587400225711e-05
LPIN2	1.63919723771785e-09	-0.316811696981597	0.127	0.238	2.93629401192399e-05
MRPL57	1.66752253465528e-09	0.27653856597651	0.556	0.358	2.98703311632801e-05
RNF7	1.74280714796014e-09	0.282017873767655	0.632	0.452	3.121890444141e-05
ATP5MC3	1.74529819589231e-09	0.274209602186199	0.91	0.807	3.12635265830189e-05
PSD4	1.76924401985457e-09	0.298397240835287	0.401	0.225	3.16924681276548e-05
ECHS1	1.77028531197888e-09	0.305645818506492	0.592	0.396	3.17111207934778e-05
ENSMMUG00000006293	1.80618634006102e-09	0.281194074837495	0.682	0.471	3.23542159095131e-05
NUDC	1.91493345138237e-09	0.274303580035732	0.737	0.524	3.43022029146124e-05
SNX5	1.98288362065544e-09	-0.481587611001671	0.359	0.468	3.55193942968008e-05
VWA5A	2.03100237582805e-09	-0.250480888290117	0.062	0.147	3.63813455582079e-05
EHD4	2.03224832086741e-09	0.337850002459671	0.383	0.217	3.64036641716979e-05
RFTN1	2.06781103287736e-09	-0.415796658488794	0.179	0.307	3.70406990319321e-05
SYNE2	2.26517340319839e-09	0.298675794615539	0.201	0.067	4.05760511714928e-05
KRIT1	2.404371290526e-09	-0.558322075484785	0.343	0.455	4.30695029271923e-05
HIPK3	2.41476928778793e-09	-0.340872091152961	0.235	0.364	4.32557622521452e-05
TOR2A	2.44399920057782e-09	0.275849545721797	0.295	0.142	4.37793576799504e-05
CAPZB	2.58013444665374e-09	0.255538840307248	0.905	0.77	4.62179483429084e-05
S100A2	2.62358362159661e-09	-0.264827707641601	0.081	0.176	4.69962534136601e-05
ENSMMUG00000005880	2.67628946190296e-09	-0.312925498544601	0.653	0.725	4.79403731310677e-05
CEP170	2.76092361277274e-09	0.313673556535951	0.576	0.396	4.94564246755981e-05
ANKRD12	2.79578724235673e-09	0.309907527258301	0.615	0.414	5.00809368723361e-05
TMEM230	2.82181369821445e-09	0.269415098182286	0.527	0.348	5.05471487761155e-05
PPIG	2.9301603696061e-09	0.280108901565242	0.583	0.382	5.2487962700754e-05
CCDC12	2.96099430131771e-09	0.271587487104059	0.53	0.334	5.30402909195041e-05
SSNA1	3.02072574298563e-09	0.289741939084114	0.625	0.441	5.41102602341017e-05
ZMAT2	3.16349270458684e-09	0.260069871334816	0.526	0.321	5.6667644817264e-05
HMGN4	3.36316563329179e-09	0.252586829776741	0.625	0.42	6.02443859891558e-05
DDIT3	3.53652666462758e-09	-0.251253702479189	0.117	0.23	6.33498021434738e-05
COX20	3.5708156168763e-09	0.291279869589085	0.334	0.168	6.39640201451051e-05
ANXA5	3.58756695547872e-09	-0.32690773256144	0.869	0.904	6.42640868734903e-05
RPA3	3.65097936418588e-09	0.294135721706089	0.522	0.348	6.53999933506616e-05
ENSMMUG00000020200	3.67728967120461e-09	-0.276142292553904	0.143	0.257	6.58712898802881e-05
MRPL18	3.72409180126329e-09	0.271244593846763	0.51	0.321	6.67096564360294e-05
TMEM161A	3.82615423101624e-09	0.268522488632412	0.244	0.102	6.85379007401938e-05
FAM107B	3.87205672786537e-09	-0.305415383104498	0.224	0.356	6.93601521662525e-05
TMX4	4.00680216188175e-09	-0.253495256580621	0.093	0.19	7.17738471257878e-05
ETV6	4.00758886388355e-09	0.262771970765447	0.375	0.203	7.17879393187461e-05
TUBA1C	4.38739261549083e-09	-0.321630214998692	0.168	0.291	7.85913639212872e-05
NOP53	4.39107563301277e-09	-0.392600966495487	0.357	0.465	7.86573378141577e-05
WDR61	4.46727176150795e-09	0.251225810691608	0.463	0.273	8.00222390638919e-05
TRPC4AP	4.51938700413602e-09	0.256724849614822	0.346	0.182	8.09557794050885e-05
RBBP4	4.58033276420741e-09	0.281581512403391	0.605	0.412	8.20475008052474e-05
VSIR	4.69262439249429e-09	-0.401889172035514	0.295	0.412	8.40589807427501e-05
MRPL13	5.35250531404962e-09	0.279722090720089	0.462	0.281	9.58794276905709e-05
ENSMMUG00000009018	6.10254489572228e-09	-0.398209493795026	0.524	0.583	0.000109314886717073
MCOLN2	6.39517880200375e-09	-0.313590142589922	0.11	0.211	0.000114556837880293
TBC1D22A	6.56300665308324e-09	0.272135499592659	0.385	0.217	0.00011756313817668
FAM120A	7.07843687978077e-09	-0.368065970439193	0.248	0.361	0.000126796039827513
PRELID1	7.599160991775e-09	0.280133138018495	0.72	0.535	0.000136123770845666
DYNC1LI2	8.32510826626649e-09	-0.386718953927845	0.19	0.297	0.000149127664373632
SCFD1	8.84368312541125e-09	0.250036022688575	0.291	0.142	0.000158416895825492
BAK1	8.94824249878301e-09	0.257999372387381	0.27	0.126	0.0001602898678807
ENSMMUG00000018687	9.07606361906961e-09	-0.305427540724409	0.759	0.789	0.000162579527608394
CCDC85B	9.12889837893167e-09	0.298324068485005	0.317	0.166	0.000163525956661803
TNRC6B	9.34573853246344e-09	0.301410848037216	0.346	0.193	0.000167410214332018
CAPG	9.55214624554708e-09	-0.250402618519294	0.892	0.904	0.000171107595696485
NMRAL1	9.76308217718618e-09	0.26983210214516	0.546	0.356	0.000174886091039936
TAF10	9.93408177784549e-09	0.250775641702551	0.306	0.15	0.000177949206886546
PMAIP1	9.99142471696636e-09	0.467573703377085	0.529	0.377	0.000178976390955018
ATG12	1.00614401626956e-08	0.265842856316944	0.73	0.575	0.000180230577634366
TBCC	1.0150818227924e-08	0.279950900357029	0.433	0.259	0.000181831606916802
ENSMMUG00000053146	1.03645858295234e-08	-0.34825809416327	0.557	0.634	0.000185660825964253
SDCBP	1.04748929250764e-08	-0.368440007846614	0.464	0.564	0.000187636756966893
ATG101	1.0549029472002e-08	0.251564873184502	0.403	0.233	0.000188964764931971
IMPDH2	1.06564800331531e-08	-0.336979352272262	0.355	0.465	0.000190889526833871
LMAN1	1.07471523648562e-08	0.299321247129093	0.382	0.23	0.000192513740311669
ENSMMUG00000041076	1.11219311479114e-08	-0.53982166070497	0.242	0.372	0.000199227152652537
ABHD12	1.11555233265973e-08	-0.321813406237131	0.148	0.254	0.000199828889349338
CERS2	1.1938472287637e-08	-0.344420067338842	0.148	0.251	0.000213853854088442
ENSMMUG00000016278	1.21028828669366e-08	0.294534765954912	0.683	0.519	0.000216798940795435
LSM10	1.28385146646798e-08	0.275074220232476	0.519	0.348	0.000229976313188409
ADRB3	1.29191396969091e-08	0.375298275390147	0.58	0.42	0.000231420549390734
FLII	1.31871894997339e-08	-0.34692916197966	0.421	0.516	0.000236222125508734
IGKC	1.32641363414605e-08	-0.44574367089948	0.611	0.66	0.000237600474284583
SLFN13	1.346525587911e-08	0.270090119215927	0.198	0.075	0.000241203128562497
HNRNPLL	1.44182502653368e-08	0.25131099923275	0.341	0.176	0.000258274117002979
HMOX1	1.450756213558e-08	0.290024884287575	0.199	0.075	0.000259873960534644
MRPL17	1.45311589341937e-08	0.265636872653586	0.547	0.369	0.000260296649988211
ZBTB18	1.48784810511422e-08	0.25229150359215	0.169	0.053	0.00026651823106911
TMEM70	1.51135561418274e-08	0.2573447041157	0.378	0.214	0.000270729131168554
CCL4L1	1.52146576872375e-08	-0.585484663649152	0.18	0.291	0.000272540163151485
SLK	1.5831457796693e-08	-0.292354707912081	0.157	0.27	0.000283588903512161
B4GALT1	1.65669154526703e-08	0.277149902146367	0.476	0.302	0.000296763156503683
METTL9	1.72116968175143e-08	-0.340486867413339	0.238	0.353	0.000308313125092133
C1H1orf43	1.77316594698539e-08	0.271125858406818	0.623	0.447	0.000317627216083492
CLEC12A	1.79376272484183e-08	-0.268566594243431	0.093	0.19	0.000321316716900917
EPSTI1	1.80218059008654e-08	0.31069699655543	0.47	0.291	0.000322824609102201
ZNF528	1.85243003659493e-08	0.256516913715935	0.347	0.193	0.00033182579245525
ITGAL	1.86489768496386e-08	0.262731819862973	0.248	0.11	0.000334059122307577
DENND1B	1.97593472503683e-08	-0.262890921344792	0.095	0.19	0.000353949187295847
UBE2V2	2.11015131130045e-08	0.276205130888548	0.427	0.259	0.00037799140439325
COPS6	2.17961428556117e-08	0.284462479336513	0.62	0.447	0.000390434306972573
TDG	2.26899804836911e-08	0.261838628436058	0.45	0.281	0.000406445620404359
PARK7	2.41601822783338e-08	0.276261920653491	0.778	0.62	0.000432781345151794
ZNF483	2.59066027738045e-08	-0.349354372124678	0.352	0.444	0.000464064975487159
TGFB1	2.60573184466341e-08	-0.296143568498653	0.227	0.35	0.000466764745334557
TMEM126A	2.86219704134885e-08	0.250010576595195	0.344	0.19	0.00051270535601682
NABP1	2.87257091002903e-08	-0.253645608380144	0.138	0.246	0.0005145636271135
ENSMMUG00000029338	2.87366561842216e-08	-0.284665722239858	0.116	0.211	0.000514759722227961
LYST	2.90034280552468e-08	-0.315081738084376	0.104	0.201	0.000519538406753635
PAFAH1B3	2.95394473299151e-08	0.268397188248397	0.446	0.273	0.000529140120020769
STRAP	2.97999817813019e-08	0.262470541995879	0.514	0.337	0.000533807073648461
CKS1B	3.04608471881498e-08	0.255133977321761	0.384	0.222	0.000545645155681328
TMEM38B	3.1021951123963e-08	-0.307692899359124	0.108	0.203	0.000555696210483549
PRPF40A	3.52978081001793e-08	0.282938188144332	0.727	0.561	0.000632289636498511
AARS1	3.74981084451271e-08	0.257602973539374	0.39	0.225	0.000671703616577561
SRSF6	3.98433348643232e-08	0.270811702565201	0.581	0.406	0.000713713657424622
SRSF1	4.30149245513275e-08	0.265660225467739	0.527	0.353	0.000770526343487929
HNRNPC	4.51495495772823e-08	0.29353077507904	0.827	0.658	0.000808763881577857
DSE	4.79597310157205e-08	0.892689222635019	0.501	0.374	0.000859102661684602
INF2	4.96000607600177e-08	0.277644495332846	0.461	0.291	0.000888485888394197
ENSMMUG00000006075	5.0147118562252e-08	-0.250751777759122	0.177	0.286	0.00089828533480562
RBFA	5.0731559913953e-08	-0.306659531069295	0.199	0.307	0.00090875443273864
EIF2AK4	5.18016256123078e-08	-0.305177071364234	0.13	0.227	0.000927922519593271
BOLA2B	5.58483703557498e-08	0.283683835464856	0.461	0.305	0.00100041185818255
IL4R	6.69061205002553e-08	-0.298442918174715	0.137	0.238	0.00119848933652107
ATP5MC1	6.91757239723734e-08	0.251262269376075	0.667	0.492	0.00123914474351713
MTHFD2	7.10395764164767e-08	0.431694067162137	0.597	0.447	0.00127253193234835
TGFBI	7.34537480571222e-08	0.311635659546534	0.48	0.316	0.00131577698894723
ZYX	8.42302883659961e-08	-0.295185560845759	0.489	0.596	0.00150881715550009
GPAA1	8.56086244339874e-08	-0.369750170647433	0.353	0.447	0.00153350728948602
CD40	8.60352256881369e-08	0.657867044380845	0.402	0.265	0.0015411489977516
RPS27L	8.90314904092856e-08	0.43704012498578	0.549	0.676	0.00159482108770153
NUCKS1	9.32564852677703e-08	0.257986177989296	0.595	0.417	0.00167050342060157
RELB	9.81859782368618e-08	0.254627668086969	0.379	0.219	0.00175880542815691
JAK1	9.82958753184453e-08	-0.346391162270753	0.566	0.652	0.00176077401457931
EIF4G2	1.02371599182483e-07	-0.330351494192111	0.679	0.711	0.00183378245615582
CREB1	1.02776552960035e-07	0.253587325029806	0.381	0.222	0.0018410363931731
SRP72	1.13053345693354e-07	0.270074358199476	0.44	0.281	0.00202512458140504
ENSMMUG00000008383	1.15896240185015e-07	-0.322694875170448	0.314	0.42	0.00207604935043417
NFKBID	1.18004532513733e-07	-0.279586314114489	0.087	0.174	0.0021138151909185
IGSF8	1.18733258810993e-07	-0.393439857746383	0.545	0.623	0.00212686886508132
IQGAP1	1.19050810104426e-07	-0.353513424925097	0.838	0.845	0.00213255716140058
NXF1	1.26456702783679e-07	0.3632622113858	0.422	0.265	0.00226521891696404
UBA1	1.2928118438248e-07	0.254784575537983	0.593	0.436	0.00231581385584337
ENSMMUG00000016665	1.33095123245148e-07	-0.283080491212974	0.702	0.751	0.00238413294269034
RSAD2	1.54943755429234e-07	0.321287959804808	0.149	0.048	0.00277550749100388
VMAC	1.56430901863354e-07	-0.388521066522105	0.121	0.211	0.00280214674507825
SIGMAR1	1.63311444097001e-07	0.255349403555807	0.288	0.152	0.00292539789810958
SLC25A43	1.66503056542369e-07	0.294594444584809	0.875	0.783	0.00298256925184345
ACAP2	1.66665689875423e-07	-0.382898682598652	0.455	0.527	0.00298548250273845
SSR1	1.66995302960544e-07	0.256438617517972	0.697	0.543	0.00299138686193222
FHL3	1.8100133322666e-07	0.264314673922888	0.245	0.12	0.00324227688208915
HPS3	2.04647509797482e-07	0.253177987369929	0.346	0.201	0.00366585084300229
SOD2	2.12205472509262e-07	-0.298208588644044	0.342	0.497	0.0038012366290584
PIK3CG	2.19153574797702e-07	-0.379839953464039	0.346	0.447	0.00392569798535124
PLEC	2.22839388056262e-07	-0.293090008718655	0.207	0.318	0.00399172195825182
AFTPH	2.41016799418884e-07	-0.31176693023158	0.294	0.396	0.00431733392799047
P2RY8	2.53015053593146e-07	-0.311075205473003	0.082	0.163	0.00453225865501402
RECQL	2.61805733171179e-07	-0.268424016015753	0.156	0.254	0.00468972609829533
PDCD11	2.71682338064738e-07	-0.262022607820939	0.135	0.23	0.00486664572175365
PCBP1	2.81817572249183e-07	0.313051859484063	0.848	0.714	0.00504819817169961
PELI1	2.90481654393944e-07	0.269813574783744	0.397	0.246	0.00520339787515873
NUMB	2.92818113767127e-07	-0.280968847300955	0.17	0.265	0.00524525087191055
RCSD1	2.95484260228164e-07	-0.297885738367691	0.145	0.243	0.0052930095534671
SMARCA2	3.09926332801099e-07	-0.385982933016209	0.265	0.358	0.00555171039946609
C9orf16	3.31580588756311e-07	-0.265528543202861	0.216	0.321	0.00593960308639179
RNF181	3.3389110265853e-07	0.252518949103393	0.842	0.735	0.00598099132192225
SPEN	3.6652479161818e-07	-0.307140754656525	0.196	0.294	0.00656555859225646
PPP1CB	3.67149435583616e-07	-0.289636509802194	0.251	0.353	0.00657674783960931
RPS2	3.86747917471771e-07	-0.324252151670094	0.881	0.869	0.00692781544567184
KMT2C	3.96660778781283e-07	-0.380017066016469	0.363	0.444	0.00710538453030913
NDUFB7	3.98408777663085e-07	-0.318219348355297	0.713	0.738	0.00713669643427885
PCYOX1	4.18945512883542e-07	-0.299306746015471	0.208	0.307	0.00750457097228288
SERTAD2	4.49954700932344e-07	-0.342519028132551	0.213	0.313	0.00806003855780107
CHID1	4.52381133648022e-07	0.270188074871846	0.421	0.278	0.00810350324703702
RAPGEF1	4.58148449810063e-07	-0.28171910477241	0.107	0.19	0.00820681318144766
PRDX1	4.84305635223967e-07	-0.424708117137329	0.776	0.799	0.00867536684376692
ENSMMUG00000039070	5.14478660237984e-07	-0.336115564052359	0.393	0.492	0.00921585624084301
BNIP3L	5.20850373209591e-07	-0.331021288399814	0.305	0.412	0.00932999273530341
AZIN1	5.33005784905324e-07	0.278149144330389	0.544	0.388	0.00954773262500907
HAX1	5.39950246035944e-07	0.257615678050104	0.475	0.316	0.00967212875724186
CIB1	5.81998978138228e-07	-0.292836558415178	0.458	0.543	0.0104253476953901
MYADM	6.15498260591659e-07	-0.318477021702808	0.107	0.19	0.0110254203419784
CLSTN1	6.5883153328191e-07	-0.256657112390788	0.142	0.233	0.0118016492556789
LAMTOR4	6.8761016310376e-07	-0.347904687054406	0.615	0.642	0.0123171608516776
ESYT1	7.16041755734559e-07	-0.33954644024356	0.325	0.417	0.0128264559704732
FAM127A	7.35100767330375e-07	-0.277975639511797	0.205	0.305	0.013167860045189
RAB11A	7.68716321212806e-07	-0.256711257504042	0.576	0.66	0.013770015461885
SHMT2	8.33626200974725e-07	0.255176733707743	0.317	0.184	0.0149327461380602
MRPL11	8.44595975367145e-07	-0.317064825765833	0.292	0.388	0.0151292477067517
SH3TC1	9.82395446864991e-07	-0.279277700991397	0.197	0.294	0.0175976496396926
ATP6AP2	1.02573955985852e-06	-0.293605766848525	0.51	0.578	0.0183740727357456
FURIN	1.13357528483647e-06	-0.28513829707919	0.199	0.297	0.0203057340772756
ENSMMUG00000055885	1.20881965335347e-06	-0.482845784585932	0.734	0.781	0.0216535864505207
DNAJB1	1.28027191796192e-06	-0.347033756660018	0.377	0.471	0.0229335108664518
MVB12A	1.3522719091811e-06	0.257288866560783	0.605	0.46	0.0242232467091611
VASP	1.43458633028748e-06	-0.329345230389427	0.446	0.521	0.0256977449344397
WARS1.1	1.43637984211084e-06	1.40278218320902	0.542	0.444	0.0257298721117315
NIT2	1.52119909085459e-06	-0.269460360907189	0.221	0.316	0.0272492393144782
HECTD1	1.5824567822125e-06	-0.251401057061154	0.164	0.257	0.0283465483397726
GARS1	1.87588466635047e-06	0.25513137702019	0.403	0.265	0.0336027220283359
SEC23IP	1.9524208019662e-06	0.45695747230604	0.233	0.126	0.0349737138256206
ACSL4	1.97762232813576e-06	-0.337648521087476	0.271	0.358	0.0354251487638958
WAS	2.03008411693937e-06	-0.286365977697324	0.445	0.521	0.0363648967867349
DNMT1	2.08412195950619e-06	-0.365685041958117	0.478	0.54	0.0373328766606344
FN1	2.0891001962411e-06	-0.533293533775983	0.071	0.144	0.0374220518152669
ENSMMUG00000000249	2.1353051813776e-06	-0.283869767569004	0.313	0.406	0.038249721714017
KPNA3	2.42176948395967e-06	-0.263779636138518	0.195	0.286	0.0433811567661696
DYNC1H1	2.48355531836117e-06	-0.325335048471294	0.321	0.404	0.0444879264178037
GTF2B	2.71160954127028e-06	-0.277311132297633	0.363	0.455	0.0485730617127745
PRRC2C	2.88744057154092e-06	-0.292676409285171	0.555	0.615	0.0517227229580125
PHF3	2.96549534029464e-06	-0.321629431962721	0.246	0.334	0.053120918030698
LRPPRC	3.07414935923863e-06	-0.331742573601614	0.252	0.34	0.0550672374720416
MS4A6E	3.5749500974458e-06	-0.251864395210218	0.064	0.131	0.0640380810955467
PAPSS2	4.03740019876607e-06	-0.257715416388231	0.12	0.198	0.0723219497604967
RGS19	4.22378096786274e-06	-0.320131762725012	0.417	0.492	0.0756605884773252
MOB3A	4.337638310064e-06	-0.287540141782807	0.243	0.332	0.0777001150481763
RAP1B	4.35741584036764e-06	-0.272902601080437	0.724	0.738	0.0780543899485056
GLB1	4.49781715911803e-06	-0.28709765364074	0.281	0.369	0.0805693987712812
HYI	4.63996483386778e-06	-0.26325489063137	0.307	0.404	0.0831156900690736
SPSB3	4.79522846253644e-06	-0.294483361642171	0.246	0.337	0.0858969274494153
GPR65	5.07253110319603e-06	0.314708046960644	0.526	0.398	0.0908642496515506
IFNGR1	5.29081727782094e-06	-0.322487169426955	0.471	0.529	0.0947744098976065
EIF3M	5.321601064755e-06	-0.321703013793811	0.679	0.709	0.0953258398729564
RAMP2	6.5044844015577e-06	-0.284994604549087	0.059	0.123	0.116514829085103
GALNS	6.54981814127913e-06	-0.274021548674105	0.626	0.658	0.117326892364733
SNX8	7.33392892943411e-06	-0.275693237962885	0.305	0.388	0.131372668912953
CFAP298	7.63852573066945e-06	-0.270307654147046	0.151	0.235	0.136828911413482
CCL3	8.16032141197952e-06	-0.267548437891015	0.052	0.112	0.146175837452789
FGR	8.90101738194036e-06	-0.259960149313176	0.182	0.275	0.159443924362698
HMOX2	1.0081123401619e-05	-0.292829004969384	0.51	0.561	0.180583163493201
EPB41	1.10386668494231e-05	-0.25911581869083	0.259	0.345	0.197735639273717
NAMPT	1.12542199325394e-05	0.28072475084338	0.344	0.227	0.201596841651578
[truncated: 93 more rows]
