# Supplementary material for: mRNA-1273 vaccination protects against SARS-CoV-2–elicited lung inflammation in nonhuman primates
Source: JCI Insight. 2022 Jul 8;7(13):e160039. doi: 10.1172/jci.insight.160039 (PMC9310526; doi:10.1172/jci.insight.160039)
Supplement: Supplemental data set 2 [file jciinsight-7-160039-s123.zip › group_DEG/day2_meyloid_markers_vaccine_ref.csv]

	p_val	avg_log2FC	pct.1	pct.2	p_val_adj
MPZL1	0	0.539565333442174	0.644	0.367	0
NIBAN1	0	0.608549027975357	0.744	0.405	0
SRGAP2	0	0.401645684954481	0.454	0.173	0
TAGLN2	0	-0.606812519564941	0.945	0.969	0
IFI16	0	0.709469975246985	0.984	0.91	0
ADAR	0	0.523726545101907	0.753	0.462	0
S100A4	0	-1.38337994495566	0.746	0.933	0
S100A8	0	-1.2110302214046	0.081	0.301	0
ENSMMUG00000004441	0	0.475995733503778	0.996	0.999	0
PLEKHO1	0	0.68188463190031	0.527	0.243	0
MOV10	0	0.588714711480679	0.439	0.052	0
RPL5	0	-0.816726241508486	0.973	0.992	0
GBP7	0	0.75341852622662	0.578	0.257	0
GBP3	0	2.98440868629308	0.958	0.383	0
IFI44	0	1.32552633574885	0.864	0.257	0
IFI44L	0	1.18094378780162	0.8	0.141	0
RPS8	0	-0.610386732007396	0.998	0.999	0
SDC3	0	1.03552993612936	0.528	0.039	0
IFI6	0	3.29425233893008	0.999	0.751	0
CD52	0	-1.06367516815134	0.751	0.935	0
CEP85	0	0.518038456730535	0.939	0.854	0
TMEM50A	0	0.521411780865342	0.863	0.688	0
C1QB	0	1.62185835562136	0.718	0.494	0
C1QC	0	1.62611045202862	0.753	0.52	0
FBXO6	0	0.828414923943687	0.787	0.444	0
RPL22	0	-0.372829528759408	0.985	0.994	0
NADK	0	0.52967757374871	0.676	0.4	0
ISG15	0	4.4175169616304	0.989	0.167	0
RPL35A	0	-0.569248140088923	0.994	0.996	0
TNK2	0	0.582474812606187	0.466	0.103	0
RPL15	0	-0.575915643662396	0.969	0.976	0
MRAS	0	0.459738544296095	0.487	0.188	0
PLSCR1	0	0.887397980848294	0.813	0.511	0
RPL22L1	0	-0.715099744680099	0.636	0.8	0
TNFSF10	0	1.22584836322797	0.345	0.061	0
ENSMMUG00000063637	0	-0.579125246903315	0.996	0.993	0
TREX1	0	0.557736145577472	0.66	0.354	0
SHISA5	0	0.926252903986774	0.937	0.75	0
GPX1	0	-1.1294762846308	0.755	0.931	0
RHOA	0	-0.586570237471051	0.993	0.998	0
TKT	0	-0.560402636608462	0.902	0.943	0
SELENOK	0	1.14104216315469	0.826	0.662	0
ENSMMUG00000047632	0	-0.657366133271733	0.548	0.737	0
PARP14	0	1.08140667835408	0.752	0.228	0
DTX3L	0	0.726936970487202	0.686	0.297	0
PARP9	0	0.487770309641527	0.547	0.197	0
PLA1A	0	0.518819898424723	0.406	0.092	0
S100P	0	0.755055037014154	0.461	0.135	0
CD38	0	1.00271825883882	0.293	0.025	0
LAP3	0	1.17743057017669	0.966	0.813	0
RPL9	0	-0.471468453734291	0.981	0.973	0
PLAC8	0	1.9712603156447	0.986	0.884	0
CCNI	0	-0.837621212194839	0.718	0.9	0
CXCL10	0	2.88972429554478	0.577	0.037	0
STAP1	0	0.904710567966517	0.667	0.232	0
HERC6	0	0.637714824547928	0.518	0.075	0
HERC5	0	1.86132033373491	0.915	0.183	0
ENSMMUG00000052609	0	-0.404158103199509	0.996	0.99	0
RPS3A	0	-0.744998761021893	0.991	0.988	0
DDX60	0	0.738924439289357	0.599	0.119	0
DDX60L	0	0.971207136948019	0.668	0.185	0
MX1	0	2.94337407562028	0.992	0.526	0
MX2	0	2.43595504255707	0.967	0.214	0
POR	0	0.503368140367786	0.745	0.507	0
NCF1	0	0.998859596791632	0.879	0.699	0
PPIA	0	-0.388805090253767	0.99	0.992	0
PSMA2	0	0.756258129719992	0.922	0.772	0
NT5C3A	0	0.80905190167486	0.733	0.34	0
CPVL	0	-1.52753810878742	0.241	0.59	0
SAMD9L	0	0.970099544135959	0.81	0.345	0
SAMD9	0	0.427731435707508	0.371	0.077	0
ENSMMUG00000054565	0	0.677702020465183	0.625	0.357	0
TMEM140	0	0.529504868679605	0.445	0.113	0
ENSMMUG00000032580	0	-0.599152399008979	0.477	0.736	0
GIMAP4	0	1.35087886114573	0.855	0.443	0
GIMAP6	0	0.521767731023453	0.463	0.175	0
NUB1	0	0.612706424565575	0.677	0.396	0
ENSMMUG00000061125	0	-2.08598181259279	0.84	0.936	0
BTF3	0	-0.509613444864743	0.92	0.959	0
NSA2	0	-0.660809995221576	0.78	0.873	0
RPS23	0	-0.461443734157541	1	0.999	0
ENSMMUG00000003130	0	0.533331867696223	0.613	0.3	0
IRF1	0	1.13472694327229	0.69	0.276	0
CD14	0	-0.864064389027063	0.665	0.832	0
GM2A	0	0.747347514642292	0.699	0.386	0
ATOX1	0	1.1040955111497	0.988	0.919	0
NPM1	0	-0.576160227876452	0.904	0.944	0
HK3	0	0.703911324300163	0.785	0.583	0
RACK1	0	-0.544689601613347	0.986	0.979	0
ENSMMUG00000001200	0	-0.787176258331049	0.45	0.695	0
DSE	0	2.05323997829928	0.46	0.101	0
NCOA7	0	0.752457804440083	0.638	0.227	0
RPS12	0	-0.47312607709085	0.997	0.998	0
STX11	0	0.679099276276647	0.649	0.308	0
DYNLT1	0	0.895620980329435	0.899	0.671	0
EEF1A1	0	-0.964253075863111	0.998	1	0
CGAS	0	0.6639677504129	0.643	0.275	0
RAB44	0	0.747298753772901	0.553	0.168	0
ETV7	0	0.295869792448311	0.227	0.018	0
RPL10A	0	-0.62263789913683	0.973	0.979	0
NUDT3	0	-0.447412502167333	0.994	0.991	0
BAK1	0	0.376465264415589	0.41	0.137	0
RPS18	0	-1.2656014123964	0.966	0.994	0
PSMB9	0	1.49874712083432	0.968	0.758	0
PSMB8	0	1.21463552098929	0.978	0.865	0
MAMU-DOB	0	0.775705890412726	0.683	0.297	0
ENSMMUG00000041076	0	1.03956945092643	0.786	0.509	0
AIF1	0	-0.604782834908494	0.863	0.927	0
MAMU-E	0	1.36619161459186	1	0.976	0
MAMU-A	0	1.00823133854861	0.997	0.981	0
ENSMMUG00000050016	0	0.746582602710079	0.424	0.121	0
ENSMMUG00000058325	0	1.5804013398212	0.815	0.762	0
MAMU-F	0	0.628207204780505	0.76	0.503	0
C4H6orf62	0	0.598243962819629	0.871	0.666	0
ENSMMUG00000022489	0	0.666181575365885	0.989	0.97	0
B2M	0	0.512902943785966	1	0.997	0
ENSMMUG00000017437	0	0.618333714453215	0.517	0.123	0
RPL4	0	-0.693796466367143	0.936	0.954	0
RPLP1	0	-1.49629038689617	0.986	0.999	0
PML	0	0.961376770081046	0.725	0.157	0
ISG20	0	2.51905065705168	0.879	0.233	0
RNASE6	0	-0.800362237665968	0.696	0.855	0
ENSMMUG00000006463	0	-1.03659561534108	0.759	0.94	0
PSME1	0	0.715414897234366	0.974	0.883	0
PSME2	0	1.55595220520026	0.98	0.783	0
IRF9	0	0.550648151509369	0.803	0.533	0
PSMA6	0	0.524112849286604	0.926	0.809	0
RPL36AL	0	-0.773493659629786	0.907	0.97	0
RPS27A	0	-0.737647750843594	0.678	0.833	0
IFI27	0	3.33046511266547	0.567	0.07	0
SERPINA1	0	0.518240814619673	0.963	0.927	0
WARS1.1	0	1.3976536577888	0.841	0.488	0
HSP90AA1	0	0.535714679883392	0.997	0.991	0
CXHXorf21	0	0.834794513164562	0.597	0.206	0
SLC38A5	0	0.700973745917975	0.406	0.073	0
PLP2	0	-0.907141771678904	0.416	0.722	0
RPS4X	0	-0.677363782616803	0.985	0.995	0
ENSMMUG00000032410	0	-0.702245675466162	0.412	0.647	0
SH3BGRL	0	-0.513925514365278	0.874	0.941	0
HNRNPH2	0	-0.630651299538558	0.969	0.977	0
ARMCX1	0	0.462573147216594	0.514	0.198	0
RPL39	0	-0.372714025377689	0.992	0.994	0
RPL10	0	-0.655579784717007	1	1	0
MPP1	0	0.773878417723541	0.816	0.539	0
CTSB	0	0.813008802894758	0.99	0.971	0
PRSS55	0	0.455558035470114	0.651	0.386	0
IDO1	0	2.66042199675711	0.505	0.089	0
RPL7	0	-0.645793991905984	0.943	0.968	0
ENSMMUG00000020073	0	-0.898590581594778	0.978	0.995	0
PABPC1	0	-0.565253251873995	0.945	0.986	0
ENSMMUG00000014786	0	-1.34138707338772	0.799	0.971	0
ENSMMUG00000050257	0	2.38891295060528	0.971	0.531	0
ENSMMUG00000001645	0	-0.459527677574531	0.949	0.959	0
RPL8	0	-0.47632874852067	0.998	0.998	0
IL15RA	0	0.72235336134459	0.498	0.113	0
VIM	0	-0.51368827986732	0.991	0.999	0
RPS24	0	-0.539993000571572	0.995	0.997	0
ENSMMUG00000006397	0	0.826328206123706	0.654	0.339	0
SRGN	0	0.823526031137079	0.989	0.946	0
IFIT2	0	3.08291575113154	0.963	0.342	0
IFIT3	0	2.44262604275645	0.956	0.236	0
IFIT1	0	2.64598860929502	0.933	0.118	0
IFIT5	0	0.71599374843277	0.521	0.043	0
PIK3AP1	0	0.500617291470992	0.575	0.279	0
CLEC2B	0	0.60654653666048	0.569	0.288	0
C3AR1	0	0.681392059810789	0.804	0.594	0
PLBD1	0	-0.652406641888696	0.199	0.472	0
ENSMMUG00000030923	0	-0.667043186240515	0.346	0.599	0
EIF4B	0	-0.856843745586745	0.587	0.804	0
PFDN5	0	-0.427621815747489	0.95	0.978	0
CD63	0	0.446811074568245	0.992	0.966	0
RPS26	0	-0.626295986145521	0.997	0.998	0
STAT2	0	0.781845573461001	0.665	0.224	0
ENSMMUG00000003073	0	-0.60444765676547	0.988	0.994	0
CPM	0	-0.953507521199021	0.354	0.615	0
RPL6	0	-0.574975801690841	0.996	0.999	0
OAS1	0	2.58076597507963	0.934	0.188	0
OAS3	0	1.50664507848536	0.829	0.179	0
OAS2	0	1.98568203191865	0.938	0.2	0
GCN1	0	-0.606368855339253	0.997	1	0
OASL	0	2.01961712900029	0.905	0.223	0
ENSMMUG00000002320	0	0.538824206158334	0.996	0.971	0
NMI	0	1.20584575247014	0.816	0.411	0
ENSMMUG00000020721	0	-0.71414434162777	0.652	0.818	0
KCNH7	0	1.40951145995153	0.778	0.24	0
CIR1	0	0.577656039727283	0.674	0.333	0
STAT1	0	1.47221456362886	0.943	0.487	0
SPATS2L	0	0.877315788908983	0.796	0.422	0
EEF1B2	0	-0.492887750488625	0.957	0.975	0
DNPEP	0	1.48511618690549	0.852	0.328	0
SP110	0	0.782470029723886	0.781	0.396	0
SP100	0	0.79975015788559	0.891	0.612	0
ENSMMUG00000062821	0	1.34910081081366	0.842	0.231	0
ENSMMUG00000061756	0	0.853708147036049	0.623	0.127	0
ENSMMUG00000064873	0	2.61327702049387	0.822	0.257	0
ENSMMUG00000061959	0	2.58292460735354	0.593	0.177	0
ENSMMUG00000013256	0	0.918034200599547	0.604	0.141	0
IRF7	0	2.61043275130579	0.913	0.13	0
RPLP2	0	-0.533423930151079	0.994	0.983	0
TCIRG1	0	0.783696465496106	0.894	0.674	0
UNC93B1	0	0.842013723641911	0.779	0.382	0
FAU	0	-0.490716300194724	0.998	0.996	0
PLAAT3	0	1.40586487065785	0.82	0.44	0
PLAAT4	0	2.20918370361709	0.819	0.303	0
EEF1G	0	-0.566789647686407	0.92	0.961	0
AHNAK	0	-0.996050132594068	0.619	0.847	0
SLC15A3	0	0.721834301051273	0.842	0.599	0
SERPING1	0	1.2180228535109	0.425	0.037	0
UBE2L6	0	1.88378545966926	0.933	0.391	0
CAT	0	-0.531301764875127	0.745	0.845	0
RPS13	0	-0.697810866650622	0.994	0.999	0
TRIM22	0	0.523396399358408	0.865	0.663	0
TRIM21	0	0.40034852478934	0.399	0.091	0
KCTD14	0	0.554313811019313	0.308	0.064	0
TMEM123	0	0.908505741157044	0.845	0.536	0
CASP1	0	1.09102838980788	0.977	0.881	0
ENSMMUG00000016894	0	-0.630426878245206	0.966	0.974	0
RPL7A	0	-0.573927241849613	0.993	0.999	0
ENSMMUG00000001522	0	0.476480630556843	0.215	0.011	0
RPL12	0	-0.60379870402152	0.994	0.999	0
CHMP5	0	0.600342701531825	0.849	0.613	0
DNAJA1	0	0.518404235862417	0.939	0.813	0
DDX58	0	1.20508192609338	0.754	0.165	0
HACD4	0	-0.620781684404792	0.531	0.712	0
RPS6	0	-0.573447867622707	0.988	0.991	0
ECRG4	0	-1.36965631999359	0.008	0.343	0
IL1RN	0	2.87687349858879	0.766	0.291	0
VAMP8	0	-0.740676729452895	0.742	0.877	0
TMSB10	0	0.868373583154622	1	1	0
NAGK	0	0.893595460420736	0.894	0.615	0
ENSMMUG00000015563	0	-0.544644102299192	0.997	0.995	0
EIF2AK2	0	0.80322908288974	0.712	0.223	0
RSAD2	0	1.14211997251212	0.625	0.048	0
CMPK2	0	1.03774688132508	0.654	0.062	0
RPS7	0	-0.541849847146076	0.997	0.998	0
ENSMMUG00000001764	0	1.70189646520678	0.929	0.592	0
RBX1	0	0.617682271035854	0.955	0.841	0
RPL3	0	-0.48693072922163	0.99	0.99	0
APOBEC3H	0	0.807637113974613	0.643	0.185	0
APOBEC3A	0	2.59888717237605	0.386	0.059	0
EIF3L	0	-0.651227282533448	0.753	0.862	0
APOL2	0	2.73890642252992	0.829	0.186	0
APOL6	0	1.42909949826906	0.742	0.182	0
HMOX1	0	0.613485262317284	0.681	0.381	0
RTCB	0	0.695716979413754	0.742	0.376	0
MRPL40	0	0.869470687522197	0.808	0.527	0
ENSMMUG00000003272	0	1.27812952683011	0.726	0.071	0
SIGLEC1	0	1.39793091652842	0.88	0.279	0
PSMF1	0	0.563525455741439	0.591	0.307	0
SAMHD1	0	0.736825242710319	0.91	0.677	0
TGM2	0	0.868106908552388	0.758	0.533	0
ADA	0	0.590013081884338	0.432	0.141	0
CD40	0	0.554694302991449	0.386	0.096	0
ZNFX1	0	1.0361245860774	0.748	0.27	0
RNF114	0	0.651134463765243	0.831	0.569	0
CTSZ	0	0.645414715042493	0.94	0.821	0
RPS21	0	-0.446968913092541	0.992	0.997	0
HELZ2	0	0.627887928549826	0.484	0.054	0
ENSMMUG00000058755	0	-0.574547774241768	0.973	0.98	0
ALOX5AP	0	-0.702398426257264	0.813	0.916	0
EPSTI1	0	1.15351415332341	0.756	0.167	0
LCP1	0	-0.495076799081662	0.883	0.941	0
ITM2B	0	0.66168127429718	0.996	0.985	0
PHF11	0	0.704036731812873	0.721	0.321	0
TNFSF13B	0	0.989865102579241	0.854	0.451	0
LAMP1	0	0.663113461334782	0.967	0.854	0
SCIMP	0	0.694886387225407	0.679	0.27	0
XAF1	0	0.746748286512389	0.698	0.22	0
C16H17orf49	0	-0.521738484450607	0.931	0.948	0
GABARAP	0	-0.473778160304448	0.977	0.99	0
ENSMMUG00000006206	0	0.531557160139194	0.753	0.504	0
CD68	0	0.668854794369955	0.967	0.882	0
ENSMMUG00000017890	0	1.51656387715	0.941	0.54	0
ENSMMUG00000002324	0	-0.770634354461416	0.613	0.805	0
SLFN5	0	1.12328640890353	0.739	0.097	0
SLFN13	0	0.525600323588733	0.631	0.339	0
TRIM25	0	0.641002380202231	0.695	0.348	0
ABI3	0	0.647544705359589	0.417	0.115	0
CNP	0	0.699133384680203	0.608	0.195	0
DHX58	0	1.17870027139356	0.782	0.166	0
IFI35	0	1.53477415933368	0.891	0.442	0
GRN	0	0.553308520752179	0.982	0.948	0
ENSMMUG00000061824	0	0.723208252512089	0.996	0.985	0
LGALS3BP	0	1.70153536281038	0.962	0.703	0
RNF213	0	1.99715816815783	0.965	0.487	0
ENSMMUG00000005593	0	-1.12920640069953	0.994	0.996	0
IL27	0	0.411165798209152	0.235	0.006	0
ENSMMUG00000000983	0	-0.365795823453648	0.987	0.993	0
MVP	0	0.848661067091797	0.911	0.688	0
MT1E	0	-1.52710540629985	0.494	0.696	0
PSMB10	0	1.30303397932415	0.898	0.586	0
MLKL	0	0.468540831927931	0.45	0.142	0
COX4I1	0	-0.542052254910368	0.984	0.987	0
CYBA	0	0.523356877931717	0.987	0.939	0
C18H18orf32	0	-0.737270093774966	0.977	0.988	0
GPX4	0	-0.385825490214345	0.981	0.987	0
OAZ1	0	-0.601178619077472	0.994	0.996	0
GADD45B	0	0.8573723240283	0.663	0.378	0
RPS28	0	-0.335109823114683	0.999	0.993	0
CALR	0	0.654837884596188	0.958	0.888	0
RAB8A	0	0.630474611061862	0.748	0.412	0
HSH2D	0	0.404749217723868	0.301	0.02	0
BST2	0	1.55669887298284	0.993	0.856	0
UBA52	0	-0.448531349937578	0.998	0.995	0
ATP13A1	0	0.531622890694821	0.573	0.223	0
RPS16	0	-0.424481381514213	0.997	0.992	0
PSG7	0	0.82336610833168	0.28	0.009	0
APOC2	0	1.85431964919247	0.674	0.392	0
NAPA	0	1.24378825546067	0.927	0.577	0
PLA2G4C	0	1.36675822887567	0.562	0.038	0
RPL18	0	-0.564273701222462	1	0.998	0
PLEKHA4	0	0.328618717192225	0.256	0.016	0
IL4I1	0	0.677202902395285	0.341	0.06	0
PRPF31	0	0.589967429365408	0.744	0.463	0
RPS9	0	-0.468879204831735	0.997	0.994	0
RPS5	0	-0.539161110239916	0.99	0.994	0
ND2	0	-0.615128284208829	0.984	0.999	0
COX2	0	-0.551974866942325	0.978	1	0
ATP8	0	-0.775910626246007	0.821	0.996	0
ATP6	0	-0.827351792734227	0.97	0.999	0
COX3	0	-0.67873819404	0.996	0.999	0
ND4L	0	-0.863889700901653	0.823	0.998	0
ND4	0	-0.893763442387167	0.922	0.998	0
ENSMMUG00000064139	0	0.611530176303273	0.999	0.993	0
SLC25A6	0	-0.899121601188302	0.947	0.984	0
ENSMMUG00000058167	0	-1.64734457796693	0.068	0.658	0
ENSMMUG00000042343	0	1.57227253379859	0.413	0.098	0
ENSMMUG00000045208	0	1.30010705107909	0.95	0.836	0
NEXN	0	0.276366024024927	0.197	0.006	0
CCL8	0	1.53470168061718	0.244	0.014	0
RPS4Y1	0	-0.501163289762235	0.945	0.986	0
TRPM2	3.32990956207177e-307	0.498498647806606	0.449	0.184	5.96486699853916e-303
CD274	9.07835095098364e-305	0.539394642176795	0.318	0.08	1.6262050058497e-300
MYD88	1.72175851708185e-304	0.420677007319575	0.545	0.268	3.08418603164872e-300
ENSMMUG00000013289	3.56857175496084e-304	0.762052339487806	0.565	0.302	6.39238258466135e-300
ROGDI	3.70343017043169e-303	0.450658001357413	0.612	0.338	6.63395446429428e-299
GLUL	4.28008879599474e-303	0.664505583219366	0.937	0.866	7.66692306026538e-299
TAPBP	7.61181665505345e-302	0.458434199802178	0.886	0.718	1.36350471741972e-297
GSDMD	2.22541031040636e-301	0.467683120341161	0.677	0.418	3.98637748903091e-297
MT1X	5.77399625020807e-301	-1.83927932330671	0.114	0.326	1.03429594829977e-296
SHFL	6.4333049028541e-301	0.330079749647389	0.378	0.121	1.15239790724826e-296
MYOF	1.1649909040203e-300	0.457735614323441	0.64	0.378	2.08684820637157e-296
CNIH4	8.47849767239576e-300	0.46891058527128	0.869	0.7	1.51875328805625e-295
CCR1	7.56114491065751e-299	0.506497765360454	0.444	0.181	1.35442788784608e-294
MED17	1.39185212446563e-298	0.375480136872096	0.447	0.182	2.49322471055529e-294
IGFBP4	5.75479487102847e-298	0.493759511171212	0.708	0.475	1.03085640524733e-293
ODF3B	2.84908289432722e-296	0.409237819205314	0.806	0.534	5.10356218860834e-292
PRPF3	5.72488679486279e-296	0.364158744457712	0.47	0.203	1.02549897156377e-291
TMEM106A	8.95596752802861e-296	0.309294261020275	0.296	0.068	1.60428246329576e-291
RPL13	1.41513238734285e-294	-0.394687677148855	0.999	0.991	2.53492664544725e-290
HIST1H2AC	2.18714904642157e-292	0.645950075197351	0.634	0.367	3.91784008685496e-288
RPS15	1.6431312591477e-290	-0.336660810442377	0.999	0.978	2.94334102451128e-286
PCYOX1	1.87217206388371e-290	-0.458734065528584	0.246	0.476	3.35362181803488e-286
APOL4	2.5035685867358e-288	0.332744849006512	0.251	0.044	4.48464240941984e-284
TRIM14	2.55060635870245e-288	0.394946133432212	0.561	0.287	4.5689011703437e-284
S100A6	3.70889096729115e-288	-0.377965746902108	0.99	0.997	6.64373638970863e-284
RPS3	3.80082597026375e-288	-0.432473459704118	0.968	0.951	6.80841956053346e-284
CXCL11	8.97940982300044e-288	1.14842183245209	0.186	0.009	1.60848168159407e-283
ENSMMUG00000052293	1.95651583127524e-286	0.638297891641872	0.99	0.972	3.50470680856334e-282
BCL2A1	2.84261649435405e-286	0.755268915862727	0.881	0.736	5.09197892633641e-282
TGFB1	1.93516700894411e-285	0.513773775487274	0.773	0.562	3.46646466312158e-281
ND5	4.61161606907203e-285	-0.560735378629259	0.676	0.847	8.26078786452873e-281
EEF2	8.13020102385637e-285	-0.442831748830503	0.945	0.957	1.45636290940339e-280
BATF2	1.16928820045914e-280	0.25557322645489	0.183	0.01	2.09454595348245e-276
CD81	3.46108332319357e-279	0.49951024953173	0.926	0.793	6.19983855683664e-275
SLC25A3	8.52007662332231e-278	-0.444627419390263	0.812	0.859	1.52620132553572e-273
ENSMMUG00000055885	6.01528604845089e-277	-0.42551642703367	0.061	0.246	1.07751818985901e-272
CD36	8.28841858782464e-277	-0.721969380480005	0.567	0.694	1.48470442163703e-272
APOBEC3D	1.59174014572696e-276	0.385602549483766	0.497	0.231	2.85128412304071e-272
ENSMMUG00000028695	1.71305211025179e-275	1.20663561190164	0.168	0.004	3.06859024509403e-271
COTL1	1.91508933085481e-275	-0.496625570403754	0.885	0.912	3.43049951836022e-271
TXNIP	2.4169503014784e-275	-0.524012385302296	0.946	0.964	4.32948307503825e-271
ENSMMUG00000054038	7.27459032632129e-275	0.437618852919099	0.998	0.985	1.30309736515393e-270
PRKDC	8.64200011778631e-275	-0.52630457424337	0.355	0.561	1.54804148109906e-270
CCL2	6.18630638885624e-274	1.90397416768262	0.328	0.108	1.10815306343582e-269
RNF149	1.72394523736197e-272	-0.616628186036819	0.597	0.7	3.08810310368649e-268
SAMD4A	4.30899802166731e-272	0.32997463981512	0.26	0.055	7.71870815621264e-268
TRPC4AP	1.31470409081868e-271	0.403848576318965	0.593	0.339	2.3550294378835e-267
TSPAN14	1.95556761318512e-271	0.455850711660904	0.792	0.592	3.50300826549851e-267
RBCK1	3.16609432781281e-271	0.402075820384699	0.577	0.311	5.67142476941109e-267
RPS19BP1	3.92182187680392e-271	0.438783092635386	0.776	0.548	7.02515952791886e-267
ENSMMUG00000064120	4.71138711101918e-271	0.866783308892113	0.98	0.945	8.43950773196866e-267
CD80	4.75234167053774e-271	0.304780170722249	0.235	0.039	8.51286963443425e-267
FAM111A	6.54175285946674e-271	0.436318735150192	0.729	0.502	1.17182418971628e-266
RNF19B	8.82236906391501e-271	0.366347203325448	0.391	0.142	1.5803509704191e-266
SORL1	1.68885559603424e-270	-0.404531473317188	0.111	0.315	3.02524702917614e-266
EIF2S2	1.96326836397792e-270	0.490292759606157	0.898	0.754	3.51680262039364e-266
CDH1	2.68832506149121e-270	-0.343843550535796	0.087	0.28	4.8155966826492e-266
NLRC5	1.41413239941191e-267	0.330775764315736	0.363	0.123	2.53313536706655e-263
NUCB1	4.50741999671486e-267	0.453227452762452	0.896	0.764	8.07414144011532e-263
BLZF1	9.50375047661532e-267	0.303308675144401	0.383	0.142	1.7024068228761e-262
KMO	2.64683552826573e-266	0.350469474074072	0.355	0.118	4.74127648178241e-262
ENSMMUG00000051239	1.20812593641947e-265	-0.305240478005035	0.997	0.997	2.16411598990819e-261
TMBIM6	1.51986845814521e-265	0.393028545250131	0.972	0.905	2.72254036907551e-261
PLCB2	2.02588869805497e-265	-0.443697527525282	0.188	0.408	3.62897442482586e-261
JUP	4.2505204921602e-264	0.32540666749894	0.189	0.016	7.61395735760656e-260
CCL4L1	1.34775468499057e-263	2.28502040064979	0.365	0.13	2.4142329672236e-259
APOE	6.52424973868632e-263	0.675559253982732	0.94	0.97	1.16868885569088e-258
ENSMMUG00000062917	3.04777407247488e-262	0.517265780515802	0.243	0.046	5.45947769602425e-258
ARHGEF10L	5.05509292941991e-261	0.432510572597184	0.555	0.298	9.05518796446988e-257
NCBP2	1.19598363096198e-260	0.431879345827599	0.858	0.725	2.1423654781422e-256
HCK	1.81627885003662e-260	0.494534920751883	0.777	0.59	3.25350030407061e-256
PLEK	1.52984183656744e-258	0.606868351074305	0.718	0.523	2.74040568184326e-254
ENSMMUG00000004941	1.58044991405216e-257	-0.451333079436797	0.218	0.426	2.83105993104163e-253
RPL13A	1.29236365446706e-256	-0.34800853780684	0.991	0.969	2.31501101424684e-252
DRAM1	9.01427492607196e-255	0.621593292192159	0.567	0.323	1.61472706750727e-250
ENSMMUG00000014173	4.30135787241911e-254	-0.314978281186824	0.051	0.215	7.70502235686435e-250
FCGR1A	3.06877122131209e-253	0.521363302881807	0.848	0.728	5.49708988873635e-249
CTSS	5.25035380908786e-253	-0.355635617121822	0.953	0.944	9.40495877821909e-249
PLTP	2.23605539472982e-252	-0.804711563677995	0.444	0.629	4.00544602857952e-248
CCL3	1.14955184756545e-251	0.976038486453059	0.377	0.146	2.05919222454399e-247
ERH	8.96620491651946e-249	0.434124457513535	0.83	0.655	1.60611628669613e-244
EFHD2	1.34962480894316e-248	0.472754896001881	0.778	0.573	2.41758292025988e-244
PSMA3	6.5943030983314e-248	0.412126704873333	0.821	0.625	1.1812375140041e-243
RPSA	3.0246475640847e-247	-0.310684150877453	0.997	0.993	5.41805118154493e-243
PDE1B	3.15242965839969e-247	0.266148289782886	0.286	0.079	5.64694724709136e-243
RHBDF2	9.47918322530673e-246	0.370065660878857	0.516	0.271	1.6980060911492e-241
CRIP1	1.5945226889771e-245	-0.443206031530342	0.96	0.988	2.85626849276469e-241
ENSMMUG00000012203	8.40684837949834e-245	-0.491952137679436	0.279	0.485	1.50591875021954e-240
NUDT16	3.043925862606e-244	0.482702476891231	0.71	0.52	5.45258439768612e-240
AK2	4.29010693775412e-244	0.397195246830665	0.705	0.48	7.68486855759895e-240
LAPTM5	5.59385387557191e-244	0.380483742272152	0.977	0.94	1.0020270447312e-239
AKAP9	2.61299452286069e-243	-0.582427933195717	0.538	0.67	4.68065708880036e-239
ENSMMUG00000053735	2.15922854104701e-242	-0.484492332156204	0.347	0.536	3.86782608557751e-238
ANKRD22	6.66625466801978e-242	0.445188480016617	0.201	0.03	1.19412619868238e-237
SLIRP	9.08274113147166e-242	0.37398918359739	0.911	0.787	1.62699141888052e-237
ATP5F1E	1.48184861892833e-241	0.254970978829038	0.999	0.995	2.65443543108631e-237
RPL23	4.32792806736626e-241	-0.401814071501143	0.932	0.934	7.75261754707319e-237
FCGR3	2.50178533378002e-240	0.653061302916868	0.685	0.478	4.48144806840014e-236
ENSMMUG00000014947	1.29026208329417e-239	0.504311563679373	0.532	0.293	2.31124646980484e-235
NME2	2.04205396748069e-238	-0.338623442104335	0.968	0.986	3.65793127194816e-234
PARP12	9.67479894378363e-238	0.333703235936706	0.501	0.258	1.73304673479996e-233
ENSMMUG00000015749	5.26428950607413e-237	0.438600418779027	0.706	0.478	9.42992179223058e-233
ENSMMUG00000013257	7.1730391404183e-237	0.418857194222922	0.17	0.014	1.28490650122313e-232
TRAFD1	7.77363267872311e-236	0.396154148857981	0.501	0.26	1.39249082173967e-231
RRP7A	5.07566958187239e-235	0.349729019504851	0.536	0.291	9.09204692200802e-231
LILRA5	7.66333926316038e-234	-0.507409339098756	0.584	0.722	1.37273396220992e-229
SNRPA1	2.5864075399484e-233	0.50096331065833	0.874	0.713	4.63303182630957e-229
FCN1	2.59397537046279e-233	1.3902358031726	0.167	0.015	4.64658808111e-229
DNAJB1	1.94519213316886e-232	0.520993657492421	0.716	0.489	3.48442266814537e-228
PCBP1	3.98199340216115e-232	0.440170108376756	0.92	0.779	7.13294478129126e-228
ATP6V1B2	5.58702045843136e-232	0.469449149383864	0.879	0.718	1.00080297471881e-227
ATP6V1FNB	5.91773201457624e-232	-0.459979325379194	0.853	0.876	1.06004333577104e-227
SP140	1.33375088504107e-231	0.401267520621055	0.732	0.514	2.38914796037408e-227
CD46	1.94413443771072e-231	-0.507086153269149	0.455	0.615	3.48252801827122e-227
IRF5	5.04086989581703e-231	0.383665312798611	0.729	0.502	9.02971024437705e-227
TMEM14B	2.67137873181471e-230	-0.367483168207996	0.87	0.904	4.78524072229969e-226
CYP3A5	5.49713709434178e-230	-0.308657793905679	0.012	0.13	9.84702167709444e-226
SUB1	4.2656408841669e-229	0.472053947089359	0.898	0.76	7.64104251580816e-225
RPL32	1.41340989273517e-228	-0.330890838131379	0.998	0.997	2.53184114085651e-224
CSF2RB	2.11252806904682e-228	0.436374812896541	0.643	0.412	3.78417153008356e-224
EIF3K	2.41496565549967e-228	-0.35950700405622	0.947	0.964	4.32592797869655e-224
ADAM28	2.84198127334971e-227	0.320175328278217	0.282	0.085	5.09084105495134e-223
CTSC	3.19865441177941e-227	0.58489548609667	0.947	0.923	5.72974964782047e-223
EMB	8.03274654054904e-227	-0.44984492043124	0.266	0.46	1.43890588780855e-222
CASP5	1.31165476918977e-226	0.443477950239131	0.514	0.28	2.34956718804963e-222
ARHGDIB	1.47581394495601e-226	-0.411785436955115	0.87	0.919	2.6436255195997e-222
SREBF1	2.98878251727119e-226	0.348233681033024	0.342	0.129	5.35380612318789e-222
ALOX5	1.06268106174017e-225	-0.485710554045002	0.53	0.709	1.90358058589517e-221
RRBP1	1.25901817365602e-225	0.428440787901188	0.749	0.564	2.25527925447002e-221
ARID5A	1.85440389251604e-225	0.334121192595282	0.326	0.116	3.32179369266399e-221
CAPG	1.93120665385602e-223	0.392076101969654	0.988	0.973	3.45937047905228e-219
RPL23A	2.94714698899973e-223	0.370991025389099	0.979	0.945	5.27922440139522e-219
ENSMMUG00000016665	9.24621352138223e-223	-0.404753313536942	0.801	0.851	1.6562742280852e-218
DHRS7	1.66613737707092e-221	-0.468713099741055	0.771	0.823	2.98455188354714e-217
PPIB	4.70540139128628e-221	0.442148954271466	0.964	0.915	8.42878551221111e-217
ENSMMUG00000062333	6.58006653088298e-221	0.316474498725378	0.357	0.149	1.17868731767707e-216
CD44	1.06073189863686e-220	-0.387711858480876	0.906	0.949	1.9000890500282e-216
IL18BP	1.42325286810014e-220	0.403959729648247	0.257	0.072	2.54947286262778e-216
ALCAM	3.22586907714437e-220	-0.481794200098587	0.305	0.505	5.77849927788871e-216
SAT1	1.24072973767096e-219	-0.411733785352978	0.897	0.921	2.22251917908999e-215
TAPBPL	5.28311919171666e-219	0.346712886667851	0.472	0.237	9.46365140812205e-215
RIN2	2.78619989343333e-218	0.315938527137809	0.338	0.13	4.99091986910712e-214
TIMD4	4.66089271203528e-218	0.598442496594881	0.19	0.031	8.3490571150688e-214
SNX2	5.5994027594752e-218	0.37031365807858	0.834	0.674	1.00302101630479e-213
ATP5MC2	1.31783514329361e-217	-0.36013799941901	0.954	0.975	2.36063809218185e-213
BRI3	1.8906830852415e-217	0.432889966224116	0.896	0.735	3.3867806105931e-213
ELOA	2.21538441963357e-217	-0.312765043438321	0.996	0.982	3.96841811088961e-213
RILPL2	1.45128178688562e-216	0.505257524419178	0.737	0.542	2.59968106484821e-212
H1-4	1.94866413669859e-216	-0.642548358167961	0.285	0.48	3.49064206806819e-212
ACP5	1.96494755586158e-215	-0.65839058894626	0.495	0.638	3.51981055681484e-211
ADM	2.34422012171798e-215	0.43795837066551	0.186	0.03	4.19920150403342e-211
LSM2	2.09514678905758e-214	0.389028661927502	0.71	0.511	3.75303644323884e-210
HSD17B7	4.93733270474127e-214	0.404342783787977	0.348	0.142	8.84424407400304e-210
GNS	9.85595811864741e-214	0.422705807179655	0.854	0.706	1.76549777779331e-209
CAMP	2.4149726981733e-213	-0.972821746944698	0.688	0.777	4.32594059423784e-209
CD69	5.57177325825943e-213	0.449071776877285	0.42	0.188	9.98071743752011e-209
ENSMMUG00000063316	1.73799496774307e-212	-0.848277865286482	0.556	0.709	3.11327038571816e-208
NMT1	3.57012435274871e-211	0.325345771392042	0.59	0.352	6.39516375307876e-207
ASAH1	1.09079453794612e-210	-0.402657034754317	0.867	0.9	1.95394025582289e-206
SLC25A37	1.64598908414805e-210	0.516072083775293	0.615	0.384	2.9484602464344e-206
ERP29	4.34710051769426e-210	0.408044521429376	0.773	0.612	7.78696115734573e-206
CXCL9	1.29105979795847e-209	2.26214660671614	0.144	0.01	2.31267541608301e-205
UBE2L3	1.69552731006459e-209	0.357022619886761	0.811	0.629	3.0371980705187e-205
TSC22D3	3.65419565525451e-209	-0.589240972694381	0.649	0.775	6.54576067725741e-205
SH3BP1	8.77656444272675e-209	0.403165829543581	0.492	0.268	1.57214598862564e-204
OPTN	4.24675901766572e-208	0.406014527641278	0.551	0.323	7.6072194283446e-204
GIMAP2	4.6746040499553e-208	0.255309145393314	0.31	0.11	8.37361823468493e-204
LAIR1	8.64675534628209e-208	0.525458048436219	0.909	0.758	1.54889328517951e-203
LYZ	2.54046115831128e-207	-0.399905406381325	0.985	0.988	4.55072807288299e-203
KARS1	3.09674897959539e-207	0.349066309442567	0.579	0.352	5.54720644714922e-203
ENSMMUG00000018157	3.23901290783943e-207	-0.534462103944739	0.81	0.857	5.80204382181277e-203
ENSMMUG00000060858	4.60719376631079e-207	0.562000730500922	0.953	0.916	8.25286619359251e-203
MRPL20	5.73724110747393e-207	0.343912396299272	0.79	0.613	1.02771199958181e-202
CMTR1	1.03545022803754e-206	0.2856332737865	0.491	0.253	1.85480199348364e-202
FN1	1.89521275095852e-206	-0.819098208865559	0.479	0.674	3.39489460079199e-202
COMT	4.29611842804513e-206	0.420381086051318	0.744	0.567	7.69563694015724e-202
NCF2	9.0334016406554e-206	-0.419499341037878	0.8	0.818	1.6181532358906e-201
VPS13C	9.46580034534603e-206	-0.469349469449418	0.455	0.608	1.69560881586183e-201
RPL24	1.16230989425159e-205	-0.327659397295972	0.996	0.998	2.08204571357287e-201
EIF6	4.64808116316837e-205	0.359825789865918	0.774	0.573	8.3261077875835e-201
ENSMMUG00000039360	1.13131355447165e-203	0.356601688464038	0.736	0.519	2.02652197012506e-199
PGAM1	4.58074095254251e-203	0.432429362652921	0.718	0.546	8.2054812682894e-199
SELL	1.18139468821831e-202	0.47649708084008	0.148	0.013	2.11623230500546e-198
FLOT1	6.80132038022899e-202	0.402954519869824	0.768	0.588	1.21832051971042e-197
DSTN	5.33135660006385e-201	-0.400686685547047	0.811	0.855	9.55005907769438e-197
PRCP	5.73093697188642e-201	-0.516042635204127	0.703	0.789	1.02658273977401e-196
DMAP1	7.24827645788015e-201	0.386445581643978	0.619	0.39	1.29838376190007e-196
AQP3	1.05903007927599e-200	-0.696416474542732	0.133	0.304	1.89704058100709e-196
EMC8	2.45803814498446e-200	0.277124066815306	0.443	0.223	4.40308372911066e-196
TNFSF12	1.38448343816354e-199	0.373535392334264	0.94	0.884	2.48002518278235e-195
ATF3	4.11492400953676e-199	0.477087130489259	0.624	0.404	7.3710633782832e-195
SEM1	4.80493915249552e-199	0.372469557024994	0.962	0.89	8.60708750386523e-195
TNFRSF1A	5.57704560284603e-199	0.350625494368235	0.701	0.487	9.9901617883781e-195
FXYD5	8.34233426921042e-199	-0.378558750445547	0.923	0.934	1.49436233764366e-194
GRB2	1.53130678170803e-197	0.395562604005851	0.953	0.873	2.7430298380736e-193
FBXO7	2.58404000467885e-197	0.324242646511831	0.521	0.292	4.62879086038123e-193
ICAM1	6.64248588508192e-197	0.500317129272994	0.475	0.258	1.18986849659472e-192
ATP5PB	1.24576176065843e-196	-0.414572419911118	0.696	0.772	2.23153304186745e-192
SMPDL3A	3.23873309498992e-196	0.504014813392066	0.647	0.448	5.80154259305545e-192
NEURL3	1.15859269088084e-195	0.480671325504557	0.141	0.012	2.07538708717484e-191
WDR74	1.16612958022645e-195	0.590824547072527	0.641	0.416	2.08888791705964e-191
MAX	1.6825754976333e-195	0.341323906472251	0.598	0.375	3.01399748891053e-191
PTPRC	2.07533689141334e-195	-0.385638115244766	0.844	0.87	3.71755097358872e-191
CISD2	5.38195395874609e-195	0.367166539286728	0.794	0.629	9.64069412630187e-191
TFPI2	1.59504362242191e-194	0.687879815833836	0.132	0.008	2.85720164084437e-190
SERBP1	1.83748895037597e-194	-0.414458928272059	0.708	0.775	3.29149395680847e-190
PFN1	1.05280830960643e-193	-0.380950517709258	0.968	0.976	1.885895524998e-189
JAML	6.89892449688958e-192	-0.344343557645119	0.04	0.17	1.23580434512783e-187
CTNNBL1	1.19727870725459e-191	0.302600506207817	0.584	0.36	2.14468534830515e-187
SDF2L1	1.7192495673342e-191	0.400388641889189	0.563	0.346	3.07969174996576e-187
TNFRSF1B	1.96380944514527e-191	0.424263682992151	0.801	0.618	3.51777185908872e-187
PZP	2.51124511900642e-191	-0.503621185243605	0.466	0.61	4.4983933816762e-187
ATP6V1G1	1.80042879880542e-190	0.349466105246642	0.972	0.924	3.22510810730015e-186
ENSMMUG00000000729	2.38869017446231e-190	0.412307088453671	0.806	0.639	4.27886070951433e-186
NAMPT	1.95161981063172e-189	0.321737067868724	0.442	0.224	3.4959365667846e-185
HBEGF	2.26540447141437e-189	-0.568564110333839	0.243	0.419	4.05801902964457e-185
SERPINB1	7.34605304306829e-189	0.384143146254546	0.864	0.721	1.31589848160482e-184
ENSMMUG00000062894	1.36408405569556e-188	0.398353624065019	0.112	0	2.44348376896746e-184
LMAN2	3.84904860360496e-188	0.339022720069273	0.865	0.718	6.89480076363757e-184
RAB31	8.97399035573988e-188	-0.458436485738186	0.732	0.776	1.60751089242368e-183
EHD4	3.84412475899914e-187	0.345924886041594	0.583	0.37	6.88598068079516e-183
MRFAP1	5.06571749133228e-187	0.375330271449365	0.783	0.614	9.07421974222351e-183
VAPA	3.2918393837297e-186	-0.428057713509342	0.832	0.843	5.89667188807501e-182
OSBPL11	3.41947079707611e-186	-0.457325898085946	0.524	0.644	6.12529803880244e-182
ANP32B	8.56614289701098e-186	-0.409719821816303	0.772	0.817	1.53445317714158e-181
SEMA4D	9.57521301924628e-186	0.285509338782617	0.288	0.101	1.71520790813759e-181
H2AFZ	9.78760383733422e-186	-0.428492785034501	0.854	0.868	1.75325347538168e-181
NDUFB4	6.16979599346255e-184	0.367446814787797	0.915	0.805	1.10519555630895e-179
TPD52L2	6.77839496135537e-184	0.366738080223903	0.717	0.511	1.21421388942759e-179
RBM8A	2.73717303002363e-183	0.363490680429621	0.769	0.58	4.90309804868133e-179
NRROS	2.83942042190626e-183	0.318302222083019	0.487	0.27	5.08625380176069e-179
ENSMMUG00000058389	2.97805483367049e-183	-0.483871029087271	0.733	0.816	5.33458962355395e-179
MARS1	7.46389018806478e-183	0.303518121995255	0.515	0.299	1.33700664938804e-178
WSB1	2.13765392679018e-182	0.453131041284049	0.825	0.657	3.82917947905926e-178
ENSMMUG00000049154	4.64943975152466e-181	-0.595883915117783	0.583	0.668	8.32854142690613e-177
SUCNR1	1.36053728038184e-180	0.502344196187812	0.402	0.204	2.43713043034799e-176
SLC25A43	3.30711501424271e-180	-0.42957394733422	0.767	0.843	5.92403512501297e-176
KCNMA1	4.90534200386203e-180	0.352071951872056	0.117	0.004	8.78693913151806e-176
TPI1	1.34671792419828e-179	-0.345180512783267	0.884	0.918	2.41237581761637e-175
JAK2	2.66656943682685e-179	0.363630763953509	0.524	0.308	4.77662583218793e-175
ANXA4	5.41446609258553e-179	0.347602460775355	0.888	0.783	9.69893311164846e-175
SEC61A1	1.11925429450332e-178	0.343372453806981	0.612	0.401	2.0049202177438e-174
ENSMMUG00000041688	1.36241023097765e-178	0.385268100403281	0.609	0.406	2.44048544675027e-174
IFNGR2	4.51771258086673e-178	0.554941208517392	0.587	0.388	8.09257854610657e-174
NDRG2	1.94736608664959e-177	-0.320796990381211	0.111	0.268	3.48831687101541e-173
ENSMMUG00000051392	2.24763025977401e-177	0.345897725685318	0.921	0.848	4.02618008433319e-173
ENSMMUG00000002075	3.99170596885778e-177	-0.494094848258125	0.73	0.779	7.15034290201494e-173
TFEC	2.32930896233647e-176	0.3320853501421	0.441	0.232	4.17249114423331e-172
IQGAP1	2.37673525604008e-176	-0.379109491344205	0.842	0.872	4.2574458641446e-172
CD9	2.63019348644029e-176	-0.367606200916399	0.785	0.941	4.71146559226048e-172
CST6	3.33709037097252e-176	-0.771061795249561	0.052	0.181	5.97772998152307e-172
LILRA1	5.8274017036908e-175	0.428318144849078	0.481	0.282	1.04386246718213e-170
COX1	1.97441586216121e-174	-0.324233131404607	0.997	1	3.53677113388937e-170
SCLT1	3.1917727798121e-174	0.264943353405609	0.816	0.635	5.71742258047741e-170
PSMB7	3.70798494393513e-174	0.341279982871637	0.914	0.808	6.642113430071e-170
TWF2	5.28971135916073e-174	-0.389898113493082	0.724	0.791	9.47545995766462e-170
RHBDD2	1.18755620137216e-173	0.471295601568681	0.529	0.354	2.12726942351794e-169
VAMP5	2.58541660517678e-173	0.346334356413522	0.748	0.563	4.63125676485316e-169
EWSR1	5.604753895077e-173	0.322322272705011	0.707	0.499	1.00397956522514e-168
ENSMMUG00000060377	1.5084388697782e-172	0.281677720380788	0.977	0.988	2.70206654743369e-168
GSTA1	7.98011773235905e-172	-0.739046826716153	0.079	0.22	1.42947848939748e-167
C15H9orf152	7.99230536869246e-172	0.51706864718349	0.989	0.964	1.43166166069388e-167
TRIM26	9.31739240872543e-172	0.256766299380164	0.398	0.198	1.66902450217499e-167
C3H21orf91	1.26198718056321e-171	0.270070707923749	0.312	0.128	2.26059763654287e-167
RNASE4	2.44840262834261e-171	-0.355010867861762	0.133	0.292	4.38582362815011e-167
FOLR2	1.97670405544373e-170	0.500877182529631	0.429	0.246	3.54086997451636e-166
TRIM72	2.05298511159805e-170	0.331672798336933	0.658	0.453	3.67751223040559e-166
RPS14	3.70119372102088e-170	-0.306024863082169	0.997	0.987	6.6299483124647e-166
VSIG4	1.62875353283902e-169	-0.318609848357398	0.047	0.172	2.91758620337453e-165
ENSMMUG00000002309	1.88246320511663e-169	-0.359470206955355	0.132	0.286	3.37205633932542e-165
AARS1	3.97645428044976e-169	0.364155324975814	0.525	0.32	7.12302255256965e-165
ACTR2	5.32489885379165e-169	-0.362237626497096	0.815	0.858	9.53849131679698e-165
CKB	6.96422803851981e-169	0.55549274332886	0.248	0.086	1.24750216854005e-164
COX7C	4.49560972905519e-168	-0.266198739876288	0.961	0.951	8.05298570765657e-164
NDUFA4	9.97701186582552e-168	0.306304953935443	0.958	0.894	1.78718213552533e-163
SRSF7	5.28637827072159e-167	0.341942365510314	0.818	0.649	9.46948939634359e-163
S100A9	1.84855519178294e-166	-0.48444415666393	0.053	0.182	3.31131691504079e-162
CFLAR	3.28483862071995e-166	0.3955251456199	0.657	0.453	5.88413142129565e-162
METRNL	7.49195343140618e-166	0.39455567291834	0.492	0.29	1.34203361816779e-161
CREM	9.6174181712782e-166	0.301303375231993	0.374	0.181	1.72276811702106e-161
LILRB4	1.4187913538303e-164	0.764133628157973	0.31	0.136	2.54148095211621e-160
LGALS3	3.46027905683575e-164	-0.391615452102145	0.98	0.998	6.19839787450987e-160
CSDE1	1.6452786430354e-163	-0.357112167116236	0.755	0.803	2.94718763326932e-159
LTB4R.1	1.06452468679269e-162	-0.315305155472527	0.183	0.346	1.90688307145174e-158
ENSMMUG00000009425	1.19789761124291e-161	-0.469089567571525	0.939	0.981	2.14579399101943e-157
GPR84	2.55016320088826e-161	0.326034042606261	0.423	0.226	4.56810734175115e-157
EIF3F	7.80750371908719e-161	-0.404340842615996	0.837	0.86	1.39855814120009e-156
PRR13	2.22214209388569e-160	0.302500374800094	0.961	0.894	3.98052313277744e-156
ENSMMUG00000008587	2.6046395803109e-160	0.403764617635929	0.378	0.194	4.66569088021091e-156
CEPT1	1.11238993319689e-159	0.308026638855989	0.617	0.426	1.99262408733559e-155
SZRD1	6.42827375465868e-159	0.291236992004977	0.579	0.369	1.15149667767201e-154
SCPEP1	1.02424217546744e-158	0.371596347140971	0.829	0.709	1.83472500891482e-154
CHCHD2	1.36922483606035e-158	0.259119251357245	0.97	0.936	2.4526924488349e-154
HYPK	1.65784348069773e-158	0.312931191213123	0.86	0.731	2.96969502697384e-154
CD164	1.81890625173425e-158	0.323569563869287	0.888	0.76	3.25820676873157e-154
TMEM60	2.19374197348791e-158	0.268529393952192	0.386	0.196	3.92964999710889e-154
CUL1	5.55773296847859e-158	0.370641801621776	0.521	0.317	9.9555670664357e-154
SLC46A1	7.35781282313261e-158	0.298984631710466	0.488	0.297	1.31800501100774e-153
ENSMMUG00000050761	7.76306902348321e-158	0.265943352347403	0.208	0.066	1.39059855417655e-153
ENSMMUG00000044585	7.89211757927132e-158	0.280557831009745	0.965	0.912	1.41371502197487e-153
CCDC88A	1.73862342467178e-157	-0.404209957132674	0.637	0.708	3.11439614061457e-153
ENSMMUG00000011278	4.51243527710805e-157	0.302193172505308	0.295	0.124	8.08312531188366e-153
TOR1AIP1	4.79349199279756e-157	0.273838936478784	0.566	0.361	8.58658220669827e-153
TMEM109	1.1694320285029e-156	0.301818946480598	0.647	0.462	2.09480359265724e-152
ANKFY1	3.04690995664718e-156	0.263436273898144	0.519	0.316	5.45792980534209e-152
PFKP	3.66064866070831e-156	0.260665140266831	0.318	0.14	6.5573199459268e-152
ENOSF1	3.91172221252662e-156	-0.251817910903888	0.121	0.269	7.00706799929894e-152
MRPS34	6.39018607629887e-156	-0.368730455609565	0.379	0.527	1.14467403184742e-151
RSL24D1	1.63137112604424e-155	-0.401509755803737	0.602	0.7	2.92227509808304e-151
C3H7orf50	1.8448262965114e-155	0.385936386295149	0.929	0.828	3.30463734494087e-151
H2AFJ	2.42862551729496e-155	-0.396997533776792	0.796	0.849	4.35039688913046e-151
FKBP2	2.8394950630837e-155	0.35462746534483	0.79	0.642	5.08638750650184e-151
PMAIP1	6.78218850727347e-155	0.41320328428116	0.5	0.302	1.2148934273079e-150
SERPINB9	7.68983732990515e-155	0.280255875000836	0.301	0.126	1.37748056090591e-150
IL1RAP	1.20600580815416e-154	0.273850587389477	0.392	0.206	2.16031820414654e-150
ENSMMUG00000055457	2.72474310175086e-154	-0.268456019156038	0.129	0.278	4.88083231816631e-150
COPE	3.67534925024096e-154	0.312986670174077	0.909	0.788	6.58365311195662e-150
TNFRSF12A	9.822527723006e-154	0.374550567986607	0.486	0.301	1.75950939102206e-149
MRC1	1.23091119365112e-153	-0.382138267552313	0.745	0.922	2.20493122118725e-149
SNRPD2	2.88925547791676e-152	0.293094499966503	0.901	0.803	5.17552333759229e-148
DDX39A	5.89981408411253e-152	0.295466906531122	0.554	0.345	1.05683369688708e-147
YBX1	1.14197839796163e-151	-0.824829650685643	0.851	0.825	2.04562590426866e-147
SARS1	1.9046333007683e-151	0.402379231135594	0.666	0.48	3.41176963166626e-147
TMEM51	2.15809493163477e-151	0.320917872041961	0.451	0.264	3.86579545103736e-147
PTTG1IP	2.96696243437528e-151	-0.389235032472713	0.524	0.634	5.31471980869644e-147
PHLDA2	5.11957858179356e-151	0.416399567753772	0.484	0.289	9.17070111356681e-147
UQCRH	7.05280038249526e-151	-0.290680468179375	0.908	0.925	1.26336813251638e-146
TPM4	1.01625009543418e-150	0.453578059564429	0.815	0.68	1.82040879595125e-146
COX17	1.14096358119016e-150	0.321899370749503	0.922	0.831	2.04380806298593e-146
RPL38	1.70742674123192e-150	-0.258656062106438	0.993	0.985	3.05851352156874e-146
HM13	2.7584271638713e-149	0.358254868799221	0.646	0.455	4.94117057864266e-145
ATF5	3.77743515859622e-149	0.295107670667014	0.297	0.129	6.76651959959341e-145
PSMB2	7.80316961861207e-149	0.329600919629268	0.728	0.548	1.39778177378198e-144
MPEG1	1.29418393654354e-148	0.478273303055659	0.933	0.838	2.31827168553044e-144
ADAMDEC1	1.8064847207857e-148	1.11365387834739	0.393	0.228	3.23595608034342e-144
EVI2B	2.52884717192781e-148	-0.381422747385669	0.279	0.44	4.5299239390743e-144
IGF1	3.27820008124575e-148	0.288260334992429	0.259	0.102	5.87223980553552e-144
QARS1	3.73729490275934e-148	-0.407633119067158	0.491	0.614	6.69461635931281e-144
MANF	1.97110266523902e-147	0.395426436392975	0.602	0.422	3.53083620424265e-143
SELPLG	2.29787283446639e-147	-0.472293221561246	0.511	0.633	4.11617960837964e-143
CDA	6.2692186225914e-147	-0.433958234275136	0.35	0.498	1.1230051318648e-142
NBN	7.61184011690535e-147	0.290050737093375	0.51	0.315	1.36350892014126e-142
PSMB6	5.8398533711867e-146	0.332453632620254	0.9	0.798	1.04609293438067e-141
OGFR	7.66186913847554e-146	0.253577245059435	0.377	0.196	1.37247061877512e-141
CSTB	1.04036726242462e-145	-0.339258505592097	0.941	0.957	1.86360987718123e-141
FCHO2	3.89642465641608e-145	-0.314631906319846	0.199	0.352	6.97966548703813e-141
PSMA7	1.52942941626344e-144	0.320559803033363	0.965	0.89	2.7396669133527e-140
ENSMMUG00000031981	3.88605243074657e-144	-0.378195760978644	0.242	0.394	6.96108571919633e-140
TSPAN1	4.07568469660427e-144	-0.530743080288663	0.043	0.152	7.30077399702723e-140
TREML2	4.96000568286747e-144	0.303521952603052	0.105	0.008	8.88485817972049e-140
LIG1	5.89131584947573e-144	0.290450674276234	0.246	0.094	1.05531140811659e-139
ROCK1	8.51016140015165e-144	-0.374304941941185	0.585	0.67	1.52442521160916e-139
MRPL18	1.02318363560424e-143	0.273076672462377	0.572	0.376	1.83282884645788e-139
PSMB1	1.38395048650376e-143	0.318269227948597	0.863	0.732	2.47907050647419e-139
NR1H2	1.69931060733996e-143	0.299140600785392	0.667	0.474	3.04397509092808e-139
PTK2B	3.5657273221335e-143	0.307020278738574	0.428	0.241	6.38728735213773e-139
PSMA4	4.46302414787845e-143	0.323354952355855	0.722	0.55	7.99461515609467e-139
VSIR	8.40686420666975e-143	-0.507585465193584	0.261	0.423	1.50592158534075e-138
FABP4	1.17443416806843e-142	-1.05010748893582	0.675	0.716	2.10376392526099e-138
RIPK2	1.74949844681297e-142	0.284536245101345	0.387	0.205	3.13387656777607e-138
YPEL3	1.96055654842783e-142	-0.335978879606841	0.173	0.324	3.51194494519877e-138
NFE2L1	3.66383945566333e-142	0.292359405494705	0.556	0.356	6.56303561692971e-138
SAR1A	7.03366688440138e-142	0.257101949699629	0.528	0.336	1.25994074900282e-137
STAT3	4.16617726461078e-141	0.256695219937251	0.534	0.338	7.46287333409728e-137
MAT2A	1.43734656228435e-140	0.317230943203735	0.713	0.534	2.57471889701996e-136
ENSMMUG00000065104	1.8135485320561e-140	-0.459128276634016	0.607	0.708	3.24860948547209e-136
ENSMMUG00000009018	3.63713762751519e-140	-0.432336749068916	0.557	0.648	6.51520463216797e-136
ENSMMUG00000053817	4.04826142607394e-140	0.253645208254151	0.662	0.462	7.25165069252625e-136
PSCA	5.64518865657537e-140	-0.525467801905368	0.022	0.112	1.01122264405235e-135
SNTN	2.82722913182308e-139	-0.322511712177713	0.017	0.101	5.06441554383468e-135
VCAN	6.20511286886045e-139	-0.34635977143882	0.092	0.222	1.11152186819897e-134
STX4	1.1870440997571e-138	0.250755403021789	0.439	0.251	2.12635209589489e-134
SNX5	2.08643300001557e-138	-0.364439021339904	0.548	0.644	3.73742743292788e-134
LSP1	2.68512945554859e-138	-0.383586716334176	0.373	0.569	4.8098723937242e-134
MAMU-DRA	7.02978324967005e-138	-0.341998021283477	0.994	0.986	1.2592450735134e-133
MRPL17	1.14633068385767e-137	0.303660404820823	0.761	0.61	2.05342215399424e-133
TMEM176B	2.35553907485594e-137	-0.452853789567403	0.228	0.415	4.21947714478945e-133
AXL	1.22279590337882e-136	0.367025414854127	0.467	0.294	2.19039430172248e-132
ERO1A	1.66986075778133e-136	0.303358919435319	0.525	0.334	2.99122157541369e-132
SERTAD1	3.05799384660878e-136	0.341555130317973	0.598	0.402	5.4777843774303e-132
SCGB1A1	4.43678680213225e-135	-0.501638353575507	0.165	0.309	7.94761619865949e-131
ADGRE2	6.79546098077577e-135	0.291070929869862	0.391	0.213	1.21727092548636e-130
ANXA2	8.60082974010645e-135	0.332223651954074	0.974	0.954	1.54066663134527e-130
C9orf16	1.0486422467103e-134	-0.409357948455771	0.567	0.655	1.87843285653216e-130
NFKB2	5.97725032086026e-134	0.263217187666239	0.241	0.095	1.0707048499757e-129
DHRS4	6.93900245307954e-133	-0.334771671292824	0.159	0.298	1.24298350942014e-128
BATF	2.41467254338788e-132	0.404829676845276	0.279	0.13	4.32540292697071e-128
GDI2	2.97665509922266e-132	-0.3432771898981	0.794	0.833	5.33208227923754e-128
ALDH3B1	6.52016406998222e-132	0.269862065919736	0.66	0.491	1.16795698985592e-127
CD53	1.046529118526e-131	0.307596273729925	0.854	0.713	1.87464761001562e-127
FAM174C	1.63908550045083e-131	0.291199560375567	0.715	0.534	2.93609385695758e-127
ARHGDIA	3.04573989632219e-131	0.292448860301895	0.905	0.792	5.45583387628194e-127
SEMA4A	3.19140513678007e-131	0.325994198412877	0.684	0.499	5.71676402151414e-127
CNDP1	4.29607097971076e-131	0.306648290851414	0.815	0.685	7.69555194595589e-127
RPL27A	8.43546714689064e-131	-0.275922745129367	0.965	0.948	1.51104523002252e-126
CCPG1	2.13238496883131e-130	-0.358524016339973	0.545	0.64	3.81974119466752e-126
HADH	3.77216723314574e-130	-0.318123776276689	0.33	0.468	6.75708316473396e-126
CFD	6.29579706232642e-130	-0.396008839419594	0.944	0.966	1.12776612777453e-125
THEMIS2	7.38874411736365e-130	0.283264548202842	0.561	0.377	1.32354573374335e-125
ENSMMUG00000056654	2.77350694994457e-129	-0.373791631975866	0.284	0.421	4.9681829994357e-125
IL13RA1	7.58508372358984e-129	-0.429722853300703	0.498	0.606	1.35871604740665e-124
VDAC2	9.7579989763058e-129	-0.308390824510605	0.843	0.863	1.74795035662566e-124
ALDH3A1	3.95744102121109e-128	-0.776126336319502	0.084	0.203	7.08896410129543e-124
MTPN	5.31336001835857e-128	0.286698693008254	0.89	0.801	9.51782180088571e-124
ENSMMUG00000018740	6.7747212879835e-128	0.295637814142054	0.935	0.856	1.21355582431648e-123
ARRB2	1.46861199657544e-127	-0.359441538948845	0.609	0.701	2.63072466946558e-123
RAB20	1.58553331845467e-127	0.324195813276526	0.552	0.373	2.84016583334786e-123
ENSMMUG00000032231	1.9408628923155e-127	0.265814988857884	0.448	0.278	3.47666769900476e-123
ENSMMUG00000028777	4.43873890926376e-126	-0.285335131392187	0.123	0.252	7.95111300816417e-122
SH3BP2	6.67949286028024e-126	0.297561128558745	0.707	0.533	1.196497556062e-121
ENSMMUG00000056012	8.4686208860381e-126	-0.427454235299139	0.608	0.684	1.516984059316e-121
ATP6V0D1	1.15925541368355e-125	0.306715154000937	0.865	0.734	2.07657422253134e-121
PSMD11	2.05677596361341e-125	0.262223286052232	0.557	0.375	3.68430278362071e-121
SNX1	5.4540951063639e-125	0.275841915031408	0.808	0.653	9.76992056402966e-121
EHD1	7.42252721053365e-125	0.300475824852465	0.287	0.135	1.32959729922289e-120
COX7B	1.72161043611552e-124	0.260319627691167	0.938	0.856	3.08392077421373e-120
LTBR	2.39106316417113e-124	0.317852931211672	0.628	0.451	4.28311144597974e-120
EIF3E	2.40996030341013e-124	-0.343200132102295	0.698	0.762	4.31696189149856e-120
ABHD16A	2.47894700886689e-124	0.260880818683353	0.64	0.463	4.44053777698326e-120
APOBEC3B	2.99243559546958e-124	0.25701267460205	0.109	0.016	5.36034988216466e-120
MMP14	3.82011648704422e-124	0.407482229850221	0.805	0.703	6.8429746632423e-120
ENSMMUG00000056509	7.51728867726305e-124	-0.44403917705563	0.047	0.146	1.34657192075813e-119
GUK1	2.25219034757666e-123	0.271013880749843	0.703	0.535	4.03434856961408e-119
PSMB3	4.64764376334314e-123	0.284606377191628	0.862	0.722	8.32532427327656e-119
CTSA	7.26069739169998e-123	0.309300293792599	0.969	0.912	1.30060872377522e-118
PTBP3	1.32348894308612e-122	-0.349940600598575	0.567	0.661	2.37076574375016e-118
NCSTN	6.80127228964241e-122	0.251977248663314	0.548	0.368	1.21831190524364e-117
BUD23	7.74986125490772e-122	0.274496041868976	0.692	0.526	1.38823264659162e-117
PSMC2	8.83801464507309e-122	0.261885162624687	0.59	0.409	1.58315356337194e-117
TRIM38	1.11408489461777e-121	0.283020772326824	0.749	0.592	1.99566027172882e-117
SNX10	2.73945731056943e-121	0.469821660760349	0.767	0.617	4.90718988042303e-117
ENSMMUG00000029987	3.61179518368605e-121	-0.33149205036595	0.192	0.326	6.46980871253681e-117
LITAF	2.60156852819417e-120	-0.258737625871327	0.897	0.916	4.66018970455422e-116
ANPEP	4.42481994421583e-120	0.32673130935083	0.444	0.278	7.92617996607381e-116
SKP1	7.17546084701507e-119	-0.314315304340055	0.856	0.867	1.28534030152581e-114
RCAN1	9.28336369157555e-119	0.253576928313636	0.315	0.161	1.66292893807193e-114
EIF3H	1.78084544971774e-118	-0.330923669195927	0.825	0.859	3.19002845407939e-114
CD163	1.83860452517454e-118	0.405162620308157	0.902	0.87	3.29349228594516e-114
EDF1	6.34472081531562e-118	0.300918826014852	0.912	0.806	1.13652983964749e-113
TUBB2B	7.50047664414252e-118	0.450276389400463	0.754	0.627	1.34356038126525e-113
PAK2	1.11027587144023e-117	-0.324597221880837	0.792	0.823	1.98883716851088e-113
NAP1L1	1.64290120787094e-117	-0.383752231756932	0.579	0.666	2.94292893365921e-113
CLEC7A	2.1600452528443e-117	0.325162021101514	0.566	0.401	3.86928906141999e-113
TANK	3.0635902971062e-117	0.252006182640777	0.524	0.341	5.48780929920633e-113
HYI	1.04584320255417e-116	-0.333561734916011	0.402	0.527	1.87341892873528e-112
LYN	1.53856660993752e-116	0.295436721716687	0.808	0.669	2.75603436838108e-112
GIMAP7	4.01249807138457e-116	0.302039674382891	0.278	0.134	7.18758779527118e-112
ENSMMUG00000001210	9.07608615714322e-116	0.385426769335334	0.917	0.897	1.62579931332907e-111
SLAMF9	1.17487095505247e-115	-0.369705573909153	0.379	0.502	2.10454634178549e-111
KTN1	1.9132659350046e-115	-0.355339595165895	0.593	0.669	3.42723326937374e-111
GPCPD1	2.0950816189703e-115	-0.337567454914425	0.759	0.81	3.75291970406149e-111
STK17A	2.6022394747717e-115	0.2635768713564	0.59	0.408	4.66139157115855e-111
ABCF1	4.27805031763855e-115	0.275727540423893	0.682	0.51	7.66327153398594e-111
QSOX1	5.01561267707858e-115	0.306528698848201	0.75	0.611	8.98446698845086e-111
PM20D2	5.87710023192055e-115	-0.311833064488174	0.477	0.6	1.05276496454393e-110
ENSMMUG00000018240	6.55173648170216e-115	-0.283473682412212	0.987	0.955	1.17361255596731e-110
SLC43A2	1.33220793101823e-114	0.267365003263683	0.309	0.155	2.38638406683295e-110
PSMC3	2.11050907282014e-114	0.273692619951314	0.653	0.477	3.78055490214272e-110
ENSMMUG00000031100	2.96779171932614e-114	0.31904998665853	0.17	0.057	5.31620530682892e-110
H1-0	2.99776352910976e-114	0.322004443376412	0.242	0.106	5.36989380969431e-110
TLR2	3.33504444649342e-114	0.259745211451709	0.614	0.435	5.97406511700366e-110
PRKACB	5.33901042784945e-114	-0.286677181892962	0.254	0.393	9.56376937940671e-110
TOPORS	5.44620999400986e-114	-0.341519603787737	0.548	0.637	9.75579596226987e-110
CLEC4E	1.01648841144525e-113	-0.394024163387192	0.317	0.449	1.82083569142188e-109
MICOS13	1.03364303348001e-113	0.260875604334566	0.912	0.811	1.85156476587275e-109
S100A2	1.07587390842532e-113	-0.314833885287137	0.225	0.358	1.92721293216227e-109
ENSMMUG00000009066	3.16650083906501e-113	-0.295749571217943	0.204	0.333	5.67215295301716e-109
H4C8	5.18324495342865e-113	0.307372657742318	0.303	0.158	9.28474668507673e-109
CARD19	5.37623234342526e-113	0.283947954449106	0.547	0.375	9.63044499677767e-109
SERPINB10	6.77434655380022e-113	-0.446543685652839	0.104	0.226	1.21348869818223e-108
SERPINE1	1.0703492888888e-112	0.405911922429738	0.502	0.36	1.91731668118651e-108
NFKBIB	1.20987222242653e-112	0.258106956188716	0.585	0.4	2.16724411203265e-108
NDUFB10	2.89630890932358e-112	-0.333397465731302	0.617	0.692	5.18815814927133e-108
SLC3A2	3.14413585826732e-112	0.359459715475731	0.711	0.554	5.63209056291424e-108
BID	3.82552331784871e-112	0.299957537295441	0.637	0.47	6.85265991926239e-108
ENSMMUG00000049295	1.67326224717866e-111	0.436312561333978	0.29	0.153	2.99731466337113e-107
LILRAB	6.90464525738583e-111	0.364454110488467	0.526	0.362	1.23682910495552e-106
CD37	9.7838239035048e-111	-0.267173145045283	0.868	0.9	1.75257637583481e-106
DNASE2B	1.73891694950149e-110	-0.283598633736231	0.199	0.334	3.11492193164203e-106
SMC6	2.61150646151856e-110	0.44354520229353	0.706	0.587	4.6779915245182e-106
CBR1	4.11552375179891e-110	0.25043989072931	0.655	0.491	7.37213769659739e-106
TOR3A	5.13912207871253e-110	0.253677914348876	0.458	0.286	9.20570937959776e-106
MAP1LC3B	6.12341826035183e-110	-0.322916995888775	0.672	0.722	1.09688791297682e-105
SNRPG	6.26147648730993e-109	0.250830047402986	0.795	0.64	1.12161828317183e-104
SUPT4H1	9.32304628722063e-109	0.259752738499193	0.741	0.592	1.67003728142983e-104
MFSD12	1.29267166739105e-107	0.300283139831494	0.539	0.371	2.31556275779759e-103
EIF4EBP1	1.03777732229656e-106	-0.304652316025381	0.668	0.726	1.85897051742983e-102
TPPP3	2.88982406445647e-106	-0.363479564929814	0.049	0.142	5.17654184666087e-102
EIF3A	3.74427351452197e-106	-0.339126683668299	0.576	0.644	6.70711714656321e-102
TAX1BP1	4.24082908886974e-106	-0.33582587176401	0.652	0.708	7.59659714689236e-102
KLF10	6.19510687022223e-106	-0.342151384698378	0.202	0.335	1.10972949366291e-101
ENSMMUG00000015208	6.32720794845532e-106	0.310688215375998	0.851	0.723	1.1333927598068e-101
RPL26	7.14599833644675e-106	-0.304878880756184	0.94	0.932	1.28006268200771e-101
PDCD4	8.84669943793586e-106	-0.362128579542965	0.438	0.547	1.58470927031745e-101
SLC43A3	1.12699152420236e-105	0.288542071958112	0.467	0.306	2.01877991730368e-101
ACAD10	1.83293070843917e-105	-0.314649044522963	0.812	0.939	3.28332877802708e-101
SLC39A1	8.26026000793235e-105	0.252989945965754	0.615	0.446	1.47966037522092e-100
CLEC12A	8.80613918626775e-105	-0.312154263548364	0.388	0.507	1.57744371243614e-100
HEBP1	9.65035091455203e-105	-0.324952823396809	0.374	0.486	1.72866735932371e-100
BUD31	2.57021438455764e-104	0.254250677883027	0.617	0.445	4.6040250270581e-100
FAM183A	7.24882448119357e-104	-0.333317467602338	0.031	0.111	1.2984819293162e-99
GOLGB1	1.39573685067717e-103	-0.353144076156979	0.446	0.546	2.50018342061802e-99
VMO1	5.02287948930468e-103	-0.602898122983015	0.81	0.895	8.99748402919148e-99
ZNF483	9.84616621015241e-103	-0.406264636462635	0.359	0.468	1.7637437532246e-98
TMEM14A	1.22501328412779e-102	0.260422323941739	0.57	0.408	2.19436629585811e-98
DDRGK1	1.30741855303167e-102	0.259852278143801	0.837	0.72	2.34197885404563e-98
EIF3M	1.81067265825745e-102	-0.319798301890603	0.721	0.762	3.24345793273656e-98
ETS2	3.00624951348674e-102	-0.352003323133678	0.311	0.434	5.38509475350879e-98
EMP3	3.91483493156088e-102	0.31413924250277	0.959	0.924	7.012643812905e-98
CORO1A	6.5488071566696e-102	-0.34832346466034	0.439	0.583	1.17308782597423e-97
NINJ1	7.6237583098923e-102	0.785673941707543	0.786	0.663	1.36564382605101e-97
ACO1	1.67473573897529e-101	-0.297849088386018	0.279	0.405	2.99995412922643e-97
SLCO2B1	2.35365745197653e-101	0.318681746831615	0.739	0.628	4.21610659372556e-97
SDCBP	3.09059293672037e-101	0.256381200200252	0.931	0.856	5.5361791275472e-97
C3	3.17099585117542e-101	0.93258081447846	0.232	0.113	5.68020486821052e-97
DHRS9	1.00841124459706e-100	0.250640762809519	0.209	0.086	1.80636706244672e-96
ENSMMUG00000005880	1.88314059091632e-100	-0.288794102580359	0.8	0.82	3.37326974050841e-96
HMGB1	2.23903993013636e-100	-0.264009273839488	0.924	0.934	4.01079222685327e-96
PGLS	5.24928175869815e-99	-0.329642121436122	0.704	0.74	9.40303841435599e-95
BRK1	8.09314609549775e-99	-0.250652591971178	0.855	0.896	1.44972526008651e-94
TAGAP	9.62866805273309e-99	0.26757027723301	0.181	0.07	1.72478330828608e-94
UBASH3B	9.79648881759173e-99	-0.294191793735464	0.306	0.425	1.75484504189521e-94
RBP4	2.49421197871814e-98	0.427483525632456	0.337	0.195	4.4678819174778e-94
IER3	8.57410033592041e-98	0.556489145979263	0.387	0.235	1.53587859317342e-93
ENSMMUG00000019505	8.78162899609336e-98	-0.348969372478314	0.527	0.612	1.5730532020702e-93
DNAH5	5.04477338564934e-97	-0.389001320196653	0.031	0.107	9.03670256571365e-93
DNAJC10	7.17177422565852e-97	-0.294747968376767	0.233	0.354	1.28467991704221e-92
RASGEF1B	1.03096373260753e-96	0.266832877168414	0.528	0.367	1.84676533421987e-92
ENSMMUG00000006075	9.28678569806469e-96	-0.302694687248963	0.15	0.266	1.66354192209433e-91
PTGDS	1.31888908066427e-95	0.63905285995546	0.401	0.262	2.3625260101939e-91
PTPN1	1.66163515285472e-95	0.351525312367831	0.641	0.487	2.97648704930866e-91
ENSMMUG00000014256	2.49404992298012e-95	0.25591021906857	0.998	0.997	4.46759162703429e-91
CRTAP	3.41258811422619e-93	-0.264391703874284	0.275	0.398	6.11296908901338e-89
C5AR1	3.54331272768845e-93	-0.336593170389193	0.692	0.756	6.34713608910832e-89
MGAT1	9.67038328991708e-93	0.251278895033641	0.73	0.571	1.73225575872285e-88
SLAMF7	3.84105621603596e-92	0.505902313982154	0.175	0.072	6.88048399978521e-88
TMX4	5.73411471545133e-92	-0.265764622780725	0.239	0.358	1.0271519689788e-87
IQGAP2	9.30960331693615e-92	-0.261436590711658	0.206	0.324	1.66762924216277e-87
GCA	1.18722594559941e-90	-0.323635811782438	0.34	0.452	2.12667783635223e-86
HSBP1	1.4382040506605e-90	0.266835428522584	0.95	0.864	2.57625491594816e-86
OSM	1.0198783951392e-89	-0.559489011247295	0.164	0.279	1.82690816921284e-85
CTSL	1.17575746975005e-89	0.812606297413464	0.56	0.432	2.10613435556326e-85
RSPH1	1.34533377347348e-89	-0.285701435301893	0.03	0.103	2.40989638842305e-85
ARHGAP18	1.52019759225076e-89	-0.329149247665764	0.549	0.612	2.72312994699878e-85
GPBAR1	1.89526254636267e-89	0.254618070473716	0.919	0.881	3.39498379929944e-85
CD4	7.85388056549432e-89	0.32092925924509	0.645	0.521	1.406865625697e-84
TTC3	8.6269818006831e-89	-0.314083100231268	0.353	0.458	1.54535124995636e-84
AIM2	1.50531636031307e-88	0.318212722635092	0.692	0.549	2.69647319622881e-84
ENSMMUG00000054896	5.11337429825401e-88	-0.321578150821245	0.035	0.109	9.1595873804624e-84
TBC1D24	5.5558598651477e-88	0.270435086443246	0.505	0.352	9.95221177643907e-84
RTN3	3.491147750003e-87	-0.272422828670529	0.773	0.767	6.25369296458038e-83
MPC2	5.2592460185733e-87	-0.571087105157289	0.702	0.69	9.42088739307036e-83
ATG3	1.43603093544976e-86	0.267388560211728	0.777	0.631	2.57236221467116e-82
HVCN1	1.6157598389578e-86	0.269798832759311	0.656	0.513	2.8943105995251e-82
CMBL	2.40892897222214e-86	-0.250728290687497	0.174	0.288	4.31511446794151e-82
DYNLRB2	2.58034278532645e-86	-0.472843048097939	0.138	0.243	4.62216803135527e-82
ENSMMUG00000052841	3.92627458806897e-86	0.267929172775762	0.459	0.314	7.03313566960795e-82
ENSMMUG00000031911	5.76179877265943e-86	-0.487535930552796	0.038	0.112	1.03211101414648e-81
PPP1R9B	6.2883131033037e-86	0.253429670279529	0.592	0.432	1.12642552619479e-81
ARL6IP4	1.10929779979408e-85	-0.300037988945824	0.544	0.61	1.98708514877114e-81
PYGL	1.35420924525057e-85	-0.288588140620639	0.404	0.502	2.42579502101734e-81
CASP4	1.85526357032786e-85	0.277851153809571	0.636	0.479	3.32333363352829e-81
SEPTIN11	2.39523341408541e-85	-0.311055377896277	0.574	0.628	4.29058161465119e-81
SIGLEC5	4.4177451901966e-85	0.532152001022677	0.282	0.17	7.91350695919918e-81
G0S2	5.09000808299691e-85	-0.267680778321882	0.562	0.674	9.11773147907236e-81
ENSMMUG00000015946	7.25691710279365e-85	-0.298663122077337	0.751	0.753	1.29993156062343e-80
POMP	7.95838659530198e-85	0.261511358775469	0.847	0.722	1.42558579081644e-80
PLA2G15	1.18959986207992e-84	0.250782717465329	0.776	0.66	2.13093023294376e-80
SMCO4	2.00491175850327e-84	-0.293032239657556	0.345	0.454	3.5913984330069e-80
NAAA	2.39012735501962e-84	-0.398129214611064	0.658	0.711	4.28143513104665e-80
DDX46	3.07508850201482e-84	-0.303601856437619	0.498	0.579	5.50840603365915e-80
HSD17B14	3.09693352722507e-83	-0.262026941532801	0.271	0.393	5.54753702731828e-79
HNRNPDL	3.72144558998274e-83	0.259307611505533	0.851	0.758	6.66622548533608e-79
DUSP6	1.51383736884007e-82	0.335470035837056	0.447	0.309	2.71173687880321e-78
KRT19	1.6485537070882e-82	-0.468404795148238	0.039	0.112	2.9530542555071e-78
MARCKSL1	1.87792354183132e-82	0.285822201072177	0.148	0.057	3.36392444048244e-78
GOLIM4	5.92595357485596e-82	-0.265586628672722	0.385	0.487	1.06151606386395e-77
DEK	6.03845637264924e-82	0.264858268009693	0.8	0.682	1.08166869003266e-77
SMIM22	1.20132049548887e-81	-0.3128350238411	0.039	0.112	2.15192540356922e-77
SEC61G	1.8030195474735e-81	0.253324640872261	0.873	0.781	3.22974891538927e-77
ENSMMUG00000052792	2.25857467290562e-81	0.251376569023473	0.434	0.297	4.04578481157583e-77
TMEM256	2.99290055794576e-81	-0.287693896771872	0.426	0.516	5.36118276944824e-77
BIRC3	6.37222013965664e-81	0.448425156298173	0.182	0.081	1.14145579361669e-76
ENSMMUG00000004539	7.45365735649117e-81	-0.283786085782629	0.644	0.687	1.33517364226826e-76
CTSD	1.89579885099761e-80	0.333375060039279	0.958	0.894	3.39594448179202e-76
C1H1orf162	2.52625759297119e-80	-0.269916087508384	0.542	0.628	4.52528522628929e-76
PPP3CA	4.02364556524628e-80	-0.274155073609871	0.299	0.405	7.20755630102566e-76
STMP1	6.45616288977477e-80	-0.250304726130124	0.248	0.361	1.15649245844536e-75
CD86	1.10388805580943e-79	0.56971861886896	0.533	0.423	1.97739467437142e-75
PRPF8	3.0079843504187e-79	-0.285084714539985	0.549	0.621	5.38820236690501e-75
SLC11A1	5.52046830923107e-79	-0.264278474500071	0.77	0.8	9.88881488232561e-75
PIFO	6.06808103975367e-79	-0.335718053171953	0.054	0.132	1.08697535665108e-74
PLD3	6.66918513169833e-79	0.570768589806858	0.617	0.483	1.19465113264112e-74
PARP6	6.8670014692629e-79	0.252046219478025	0.928	0.863	1.23008597318906e-74
SYNGR2	7.12963570824146e-79	0.261455402398815	0.88	0.811	1.27713164441729e-74
HIGD2A	7.45714143049509e-79	-0.290011759706898	0.598	0.657	1.33579774444459e-74
F13A1	4.68055345967136e-78	-0.263364790585454	0.083	0.171	8.38427541230931e-74
NAA38	8.85979754092632e-78	-0.298609374132533	0.487	0.568	1.58705553350613e-73
ARL6IP5	9.33282166625391e-78	-0.267471269544561	0.645	0.705	1.67178834507606e-73
SCARB2	2.79790711527264e-77	0.273317565227362	0.817	0.695	5.01189101558789e-73
IGBP1	1.65121145413806e-76	-0.291223216619639	0.538	0.604	2.95781507779751e-72
APBB1IP	1.94807211067784e-76	-0.282338949924055	0.411	0.513	3.48958157185722e-72
PDSS1	1.07446503654183e-75	0.299930002636212	0.184	0.087	1.92468921995738e-71
RPS4Y2	2.04237886369753e-75	-0.300649696354542	0.558	0.622	3.65851325854138e-71
MAP3K8	4.2682147771742e-75	-0.403403322699623	0.575	0.631	7.64565313035214e-71
BPTF	2.08430407255097e-74	-0.288585081798584	0.454	0.537	3.73361388516055e-70
HSPA5	2.20990541444867e-74	0.313270628446261	0.886	0.814	3.9586035689019e-70
SPACA9	4.59940340395198e-74	-0.474419207781894	0.228	0.325	8.23891131749918e-70
C9orf116	9.70181097572427e-74	-0.325393103396243	0.041	0.109	1.73788540008149e-69
APPL1	1.2926816498161e-73	-0.27984968669833	0.425	0.511	2.31558063931557e-69
MBP	1.51611627042502e-73	-0.284921179817447	0.364	0.456	2.71581907521233e-69
MTHFD2	1.61685636293022e-73	0.402676241541755	0.587	0.451	2.8962748029169e-69
HDAC2	1.74439080745262e-73	-0.286218538992061	0.363	0.46	3.12472725338987e-69
SAT2	2.76535363488279e-73	-0.266259094125877	0.42	0.506	4.95357796616554e-69
PLXDC2	3.61733560445157e-73	-0.268670771601327	0.733	0.774	6.4797332682541e-69
CLINT1	4.74186823905147e-73	-0.334524517464255	0.464	0.546	8.49410857661291e-69
ENSMMUG00000012749	5.57030403060648e-73	-0.436704829439238	0.372	0.455	9.97808561002538e-69
SGK1	8.13744411933522e-73	-0.367665513536194	0.632	0.7	1.45766036509652e-68
GSTK1	1.92748908773583e-72	-0.272003843506901	0.674	0.717	3.4527112028612e-68
LAMP2	4.65729174002591e-72	-0.257775681060023	0.544	0.604	8.34260669390842e-68
MCL1	5.25010550999034e-72	0.254795561372975	0.884	0.773	9.40451400004569e-68
CNN2	1.06751391511742e-71	-0.315265572558829	0.343	0.44	1.91223767614983e-67
SCN1B	1.77054157460691e-71	0.333222931796476	0.234	0.133	3.17157112259336e-67
ARF5	4.6299709576709e-71	-0.26844476807638	0.809	0.826	8.29366697647589e-67
MRPS15	1.18262666216759e-70	-0.260957127935578	0.675	0.707	2.1184391399408e-66
ATRX	3.02017014872721e-69	-0.270518942769361	0.394	0.487	5.41003078741505e-65
THY1	7.82389846211626e-69	0.253206391678455	0.18	0.087	1.40149493151889e-64
LIMS1	6.69444979387699e-68	-0.279330877960226	0.589	0.651	1.19917679157719e-63
TMOD3	1.26383511393541e-67	-0.274165192969149	0.65	0.691	2.2639078395925e-63
LSM4	3.92321635144558e-67	-0.269882770771666	0.632	0.675	7.02765745034446e-63
ABCA6	6.40454127760901e-67	-0.351477661131704	0.13	0.213	1.1472454790581e-62
SLPI	3.23207905854629e-66	-0.462159651833102	0.051	0.119	5.78962321757397e-62
PNPLA2	5.63770721830308e-66	-0.31867993828902	0.485	0.539	1.00988249401463e-61
LIPA	3.49678351904106e-65	-0.274221258476333	0.655	0.685	6.26378831765825e-61
IL7R	4.70999505409203e-65	-0.287472299482069	0.327	0.43	8.43701414039506e-61
P2RX4	5.50605156981759e-65	0.261195778873588	0.614	0.478	9.86299017701425e-61
FYB1	2.04904279056327e-64	0.388003082311625	0.361	0.248	3.67045035073599e-60
LRP1	1.1243585750637e-63	-0.266805923651569	0.845	0.841	2.01406351551161e-59
ELOVL5	2.92347945528086e-63	-0.266352230561478	0.623	0.67	5.2368287482446e-59
APEX1	3.07922356239719e-63	-0.270005579072014	0.575	0.627	5.51581316732208e-59
PROS1	1.20090148881381e-62	-0.329017938478894	0.497	0.552	2.15117483691218e-58
PECAM1	1.64213140729722e-61	-0.262926223619569	0.799	0.806	2.9415499898915e-57
ITGAX	2.31529225629334e-61	0.258229568057208	0.824	0.689	4.14738301869826e-57
CYB5A	6.2173293323892e-61	-0.273796825008058	0.574	0.632	1.11371020331088e-56
ZFYVE16	8.40437680667217e-61	-0.275668358007506	0.386	0.467	1.50547601737919e-56
BHLHE40	8.55935683685862e-61	-0.301465761500605	0.398	0.485	1.53323759018648e-56
HDLBP	3.42098517751916e-60	-0.256430210087116	0.733	0.73	6.12801074849008e-56
ANP32A	1.65068927099369e-57	-0.254365107358527	0.595	0.652	2.956879691131e-53
ENSMMUG00000049722	1.72077336462353e-57	-0.250506338686661	0.292	0.381	3.08242132805013e-53
DECR2	3.50999328204608e-57	-0.255182885908828	0.58	0.623	6.28745096612914e-53
AKR7A2	2.30044188323279e-56	-0.29848946347719	0.625	0.646	4.12078154543489e-52
IDH1	6.67881525471393e-56	-0.259380504923745	0.585	0.645	1.19637617657691e-51
KMT2C	1.11212134946476e-55	-0.257159546239606	0.379	0.462	1.99214297329622e-51
UCP2	2.96353449909124e-55	-0.349365107151066	0.734	0.766	5.30857934822214e-51
MATR3	3.75810764680159e-55	-0.265031294040053	0.615	0.65	6.7318982277157e-51
DNASE2	7.99363588926793e-55	0.606233574978381	0.819	0.7	1.43189999684456e-50
MS4A7	1.28029009736224e-54	0.290415532853172	0.846	0.822	2.29338365140499e-50
ABHD2	2.51920549380426e-53	-0.313423941230914	0.529	0.57	4.51265280105156e-49
HSPB1	6.67827459372858e-53	0.443369692047729	0.235	0.146	1.1962793279746e-48
GDF15	3.79588630122632e-52	0.431030545062938	0.267	0.173	6.79957113138671e-48
H2AC20	4.25569763830712e-51	0.264367862266761	0.715	0.602	7.62323117949954e-47
DST	4.25630275251371e-51	-0.376813089256808	0.565	0.574	7.62431512057781e-47
NCOA4	5.86142084577598e-51	-0.263608616604533	0.653	0.673	1.04995631610385e-46
RGS2	1.08911154258409e-50	0.470294092994154	0.467	0.355	1.95092550623088e-46
PCM1	3.65800570858551e-50	-0.278769696343067	0.395	0.466	6.55258562578923e-46
CLEC4A	2.33413798911084e-49	0.304183773438739	0.756	0.699	4.18114137989426e-45
GPR183	3.37286720703857e-49	-0.297133529653928	0.162	0.25	6.04181702796818e-45
ACSL4	3.42552034538132e-49	-0.281464133918146	0.345	0.42	6.13613459468156e-45
MATN2	2.57791144224243e-47	-0.281749313267328	0.158	0.238	4.61781276648887e-43
CFAP298	2.80045481511726e-47	-0.303581169822699	0.229	0.307	5.01645471031955e-43
LBH	6.12767862883113e-45	-0.302879322942657	0.065	0.123	1.09765107278252e-40
ENSMMUG00000044284	8.38115336190587e-45	-0.279452859170511	0.542	0.582	1.5013160017182e-40
ALDH1A1	6.90384169447235e-43	-0.377856999925938	0.748	0.787	1.23668516273083e-38
JUN	8.57837112489113e-42	0.254692523884929	0.911	0.865	1.53664361960175e-37
VMAC	7.93811164522552e-40	-0.329269742255115	0.118	0.181	1.42195393900925e-35
SOD2	6.47732377546718e-39	0.804502206789338	0.84	0.84	1.16028300789944e-34
SEC61B	1.89103811198327e-38	0.260619318411183	0.944	0.899	3.38741656999564e-34
H1-3	1.55893376348909e-34	-0.285216815869055	0.138	0.201	2.79251805053801e-30
RARRES1	3.23444544530646e-33	-0.400966520798539	0.359	0.412	5.79386212617746e-29
FHL1	6.31784102313506e-33	-0.31105498056638	0.495	0.512	1.13171486247418e-28
TIMP1	1.20893793537552e-31	1.22117878969727	0.201	0.141	2.16557052363818e-27
ENSMMUG00000063725	1.21104213872803e-31	0.826342926511481	0.502	0.437	2.16933978310351e-27
RPS27L	1.41824275598388e-31	0.293935870750099	0.902	0.835	2.54049824879393e-27
ENSMMUG00000039864	1.00021752324444e-27	-0.278857335014261	0.648	0.635	1.79168964938776e-23
CCL5	4.67647782084958e-26	0.381261017970724	0.178	0.119	8.37697472048785e-22
STMN1	2.0243527741816e-24	0.500775031441385	0.081	0.128	3.62622312439149e-20
PLA2G2D	7.44106763721252e-24	0.431302212047931	0.124	0.078	1.33291844585388e-19
HIF1A	1.92197284830559e-23	0.267621481582381	0.754	0.667	3.4428299631698e-19
CHCHD6	4.75235227267978e-22	-0.335615043089869	0.403	0.431	8.51288862605128e-18
ENSMMUG00000062077	9.12297936822967e-17	-0.327380200599047	0.999	0.997	1.63419929423098e-12
CSF3R	2.11223868017031e-16	0.456524761212849	0.518	0.482	3.78365314778908e-12
CTSH	4.85645159964539e-16	0.406087480625842	0.905	0.874	8.69936175044478e-12
CCL18	1.40449872442862e-10	-0.267477021839428	0.718	0.717	2.51587856506899e-06
CETN2	4.02289093941869e-07	-0.277870745003806	0.393	0.396	0.00720620453978071
SCGB3A1	1.04799532850065e-06	-1.17426826503637	0.205	0.217	0.0187727403194321
MS4A6A	0.0002183806985106	0.518119571575266	0.397	0.411	1
MT2A	0.00080901791302626	-0.670026457524603	0.888	0.789	1
ENO3	0.00741486807395874	-0.269748397422513	0.482	0.469	1
ND6	0.0094974959809463	-0.984453204116505	0.349	0.317	1
ENSMMUG00000051745	0.0138928678030001	0.447875746060093	0.557	0.564	1
ENSMMUG00000028699	0.0885610507597728	-0.3691509151697	0.602	0.563	1
ENSMMUG00000055690	0.23899411922384	-0.390124034301242	1	1	1
