# Supplementary material for: mRNA-1273 vaccination protects against SARS-CoV-2–elicited lung inflammation in nonhuman primates
Source: JCI Insight. 2022 Jul 8;7(13):e160039. doi: 10.1172/jci.insight.160039 (PMC9310526; doi:10.1172/jci.insight.160039)
Supplement: Supplemental data set 2 [file jciinsight-7-160039-s123.zip › group_DEG/day2_epi_markers_vaccine_ref.csv]

	p_val	avg_log2FC	pct.1	pct.2	p_val_adj
ISG15	1.88105608951124e-209	3.8998058449869	0.979	0.275	3.36953577314148e-205
IFI6	1.62201594357232e-181	2.69304497878795	0.994	0.851	2.9055171597211e-177
IFI27	7.24366398380694e-166	3.32504040571954	0.895	0.233	1.29755752941934e-161
RPLP1	4.20876948032725e-148	-1.43700930834695	0.935	0.996	7.5391687701102e-144
OAS2	2.80576944352235e-122	1.79370449343571	0.783	0.182	5.02597480418158e-118
IFIT1	1.08426468932665e-105	1.66459856515973	0.822	0.268	1.94224333799083e-101
STAT1	1.10075626613408e-104	1.2026349437002	0.945	0.6	1.97178469952598e-100
ENSMMUG00000061959	5.41575020580231e-101	1.50805040824484	0.972	0.844	9.70123334365367e-97
LGALS3BP	1.88146818839789e-98	1.41148032894954	0.904	0.55	3.37027396587715e-94
ENSMMUG00000064873	1.87590770089615e-87	1.43832737967566	0.916	0.723	3.36031346461527e-83
ENSMMUG00000050257	1.92138946067422e-87	1.49090796646284	0.773	0.306	3.44178494090574e-83
MX2	3.39636871783704e-86	1.72424407901957	0.594	0.081	6.08391528426149e-82
DDX60	5.06494384293363e-84	1.23210043831741	0.771	0.299	9.07283390584702e-80
EEF1A1	6.16672244294929e-83	-0.969107499781635	0.968	0.989	1.10464499120551e-78
ENSMMUG00000013257	3.73824834694457e-81	1.41329450604935	0.694	0.193	6.69632426388181e-77
RPL36AL	1.08569527157304e-80	-1.00968221130481	0.77	0.932	1.94480593996879e-76
MAMU-E	1.16547246482413e-79	0.832887684626463	0.998	0.978	2.08771082623947e-75
IFI44L	3.2365616220907e-78	1.00819254756522	0.585	0.083	5.79765283365107e-74
MAMU-DRA	1.25159173504248e-77	-1.44090220620357	0.845	0.971	2.24197627498159e-73
IFI44	2.26990304870368e-74	1.10579692280088	0.677	0.207	4.06607733114291e-70
ENSMMUG00000020073	6.92109502559856e-74	-0.964233905738729	0.903	0.956	1.23977575193547e-69
MAMU-DRB1	1.06415476018298e-72	-1.44881932141553	0.772	0.936	1.90622042191578e-68
HERC6	3.04739687250064e-70	1.04447879808283	0.695	0.228	5.4588020177104e-66
VIM	3.89124865837618e-70	-1.80237802561666	0.233	0.67	6.97039372174926e-66
APOC1	8.51054020545596e-70	-1.67895916677345	0.211	0.646	1.52449306700333e-65
FTH1	3.88133604903079e-64	-1.13357510547582	0.982	1	6.95263726462885e-60
MX1	4.5343788080732e-64	1.95387694181069	0.627	0.211	8.12243275890151e-60
OAZ1	1.5478237959839e-61	-1.08058738363035	0.896	0.967	2.77261676574597e-57
IFIT3	4.75577983858814e-60	1.13176254724329	0.695	0.288	8.51902842486294e-56
CFD	2.20164497107481e-58	-1.71460190975811	0.117	0.481	3.94380663668631e-54
IRF7	2.46934845356915e-56	1.09659097338655	0.55	0.145	4.42334388487842e-52
ENSMMUG00000001764	7.03668649564245e-56	1.10307362257371	0.823	0.497	1.26048165196443e-51
FCER1G	6.40350090600212e-55	-1.43443522531586	0.119	0.484	1.14705911729216e-50
ENSMMUG00000014786	1.83044336845148e-54	-1.08322430336313	0.549	0.752	3.27887320590714e-50
S100A4	6.92227290217442e-54	-1.78854440115404	0.223	0.561	1.2399867449665e-49
DHX58	1.22383929093026e-53	0.863812809746808	0.587	0.189	2.19226332184337e-49
HERC5	1.34147371155294e-52	0.940996434536764	0.495	0.106	2.40298185950479e-48
ENSMMUG00000006463	1.14671753643883e-51	-0.991049326675769	0.501	0.743	2.05411512302287e-47
CYB561	4.29308011820419e-51	0.851476847383805	0.849	0.642	7.69019441573917e-47
FABP4	1.28600148170052e-50	-1.90964063712688	0.11	0.439	2.30361445417014e-46
ENSMMUG00000032231	1.37986583627583e-49	0.790587630007261	0.817	0.503	2.4717536725209e-45
ENSMMUG00000016894	6.60766140954145e-49	-0.758221729366104	0.818	0.908	1.18363038829116e-44
ENSMMUG00000005593	3.38719669511862e-48	-0.870464441881933	0.935	0.985	6.06748543996599e-44
HSP90AA1	8.49159763620064e-48	0.810727841189527	0.999	1	1.52109988457262e-43
KCNH7	1.63182684698672e-47	0.842773081078832	0.544	0.176	2.92309143100732e-43
LGALS3	2.87812215755215e-47	-1.07350074968862	0.879	0.958	5.15558022082317e-43
OAS1	4.95329253168021e-46	0.971547998508672	0.577	0.209	8.87283291199877e-42
APOE	5.6755049305286e-46	-0.957572385202272	0.215	0.552	1.01665319820559e-41
PLA2G4C	1.665367694183e-45	0.831344793821282	0.37	0.039	2.98317315059001e-41
RNF213	5.69206226873202e-45	1.02742214201359	0.718	0.428	1.01961911419797e-40
PLAAT4	3.79591293885682e-44	0.814864216619067	0.846	0.55	6.79961884737422e-40
PPIA	7.88658420228847e-44	-0.871787550815084	0.842	0.947	1.41272382815593e-39
ENSMMUG00000009425	1.11106004516577e-43	-1.16925385782662	0.56	0.763	1.99024185890545e-39
ACTG1	1.22971970118503e-43	-0.574417358156795	0.961	0.994	2.20279690073275e-39
ITM2B	2.22571455851016e-43	0.584200883107332	0.987	0.982	3.98692248865925e-39
RPS18	2.31295514990705e-43	-0.913532852730369	0.849	0.906	4.1431965600285e-39
DUSP1	5.82827303899125e-43	-1.16664899202617	0.512	0.754	1.0440185494745e-38
COX4I1	7.01214932364847e-43	-0.555956641909126	0.954	0.976	1.25608630834515e-38
ENSMMUG00000058167	5.32354754412049e-42	-0.424563225350818	0.004	0.185	9.53607071578303e-38
AIF1	1.41274866453855e-41	-1.01184213530968	0.086	0.356	2.5306566827879e-37
MRC1	1.86396501022012e-41	-1.2615953028759	0.094	0.372	3.3389205228073e-37
RSAD2	1.89582811543709e-41	0.778566534136415	0.563	0.211	3.39599690318245e-37
CD52	2.96582699055416e-41	-1.28243335262649	0.098	0.376	5.31268588817967e-37
ENSMMUG00000003272	3.00749868822161e-41	0.616752175696351	0.405	0.079	5.38733240021137e-37
PABPC1	4.79870049520248e-41	-0.765834766875647	0.801	0.897	8.59591219705621e-37
LTA4H	5.02442067460692e-41	-1.34683494136203	0.236	0.532	9.00024475442338e-37
ACAD10	5.49967222012908e-41	-0.871838148418656	0.811	0.901	9.85156284791721e-37
ENSMMUG00000049151	6.09674694365176e-41	-0.615863978678931	0.93	0.969	1.09211028001634e-36
RPL5	6.57682627122622e-41	-0.672814085404962	0.904	0.95	1.17810688996475e-36
C6H5orf49	1.04081254500553e-40	0.756774077898578	0.852	0.732	1.86440751186841e-36
ENSMMUG00000062648	2.82263756977286e-40	0.530633837443514	0.39	0.066	5.05619067873413e-36
ALOX5AP	3.34509462794312e-40	-1.17743060676826	0.091	0.363	5.99206800703451e-36
DDX60L	5.50508877469453e-40	0.697975467642799	0.423	0.097	9.86126552211031e-36
ENSMMUG00000051239	1.48341095086846e-39	-0.522438834126801	0.976	0.993	2.65723403629067e-35
S100A10	2.37221054723246e-39	-0.6915006653587	0.856	0.947	4.2493407532575e-35
CCL18	3.37885724528405e-39	-1.3364173537053	0.096	0.372	6.05254698347731e-35
PSMB10	1.06314389220045e-38	0.844027941387182	0.685	0.385	1.90440965409867e-34
CD74	2.79844483314629e-38	-0.875144832860435	0.946	0.987	5.01285422961496e-34
TMEM175	5.21227086912881e-38	0.899800976081166	0.591	0.273	9.33674080787043e-34
C16H17orf49	5.61411695540232e-38	-0.804867273028034	0.693	0.807	1.00565677022122e-33
RPS26	2.9053101816171e-37	-0.513372244974957	0.976	0.996	5.20428212833071e-33
ENSMMUG00000001200	4.44897210723578e-37	-0.727739839865315	0.22	0.497	7.96944373569144e-33
AGRN	4.74946382259477e-37	0.694580079646059	0.627	0.283	8.50771454541402e-33
UBE2L6	6.46506641459899e-37	0.805393090770366	0.571	0.251	1.15808734684712e-32
PML	7.49055959800492e-37	0.598851533688713	0.516	0.178	1.34178394079062e-32
C18H18orf32	1.30464788040034e-36	-0.595704592497784	0.938	0.965	2.33701574816113e-32
PSCA	1.71133701171018e-36	-1.04155861833873	0.523	0.736	3.06551798907645e-32
CPVL	1.76914058836576e-36	-0.737868602464085	0.024	0.215	3.16906153593958e-32
SAMHD1	1.90315017993159e-36	0.726652715733512	0.706	0.4	3.40911291731146e-32
ENSMMUG00000032580	2.90031535064182e-36	-0.861858552518464	0.548	0.738	5.19533488760469e-32
OASL	4.54303716579818e-36	0.738008411430369	0.411	0.11	8.13794247509427e-32
TREM1	9.64346845430911e-36	-0.946475630072953	0.083	0.336	1.72743450422039e-31
TYROBP	1.2003312057102e-35	-1.06343559913184	0.139	0.417	2.15015328878869e-31
SLC25A6	1.24661038841745e-35	-0.857891138406843	0.603	0.772	2.23305318877217e-31
BST2	3.16149548596274e-35	0.974655886164042	0.758	0.516	5.66318686400505e-31
RHOA	1.99273310571894e-34	-0.788789613687189	0.914	0.943	3.56958281227434e-30
TRIM22	7.21712576641782e-34	0.625894207720833	0.688	0.38	1.29280373853842e-29
RPL7A	5.53783025657394e-33	-0.473913098721537	0.954	0.987	9.9199153386009e-29
GBP3	8.24062376849591e-33	0.955847891587219	0.592	0.299	1.47614293565067e-28
RETN	1.32196210176479e-32	-1.46347076837115	0.154	0.418	2.36803071289127e-28
H1-4	1.54637283133577e-32	-0.726186275319239	0.11	0.343	2.77001765277177e-28
ISG20	1.55251626808832e-32	0.744711136943273	0.796	0.525	2.78102239102661e-28
ENSMMUG00000064139	1.85748780178008e-32	-0.638242466783143	0.891	0.952	3.32731789932866e-28
UROS	4.12504021665308e-32	0.695348161771068	0.802	0.609	7.38918454009066e-28
RPS21	5.43238616129806e-32	-0.584587369976501	0.915	0.967	9.73103333073321e-28
RPS13	6.6640380337491e-32	-0.662801871791368	0.937	0.982	1.19372913298548e-27
ATP6V1FNB	1.56783949154004e-31	-0.797236583502585	0.405	0.617	2.80847088119568e-27
RPL32	1.61736581195229e-31	-0.677975986925739	0.924	0.961	2.89718737895014e-27
GPX1	4.04147661450152e-31	-1.04831468363915	0.339	0.552	7.23949705955658e-27
RPL12	4.47768584041913e-31	-0.489411980417477	0.945	0.985	8.02087864594278e-27
PRPF31	9.49683170228487e-31	0.600348100094741	0.813	0.576	1.70116746283029e-26
LCP1	9.88171112916946e-31	-0.76948133675719	0.125	0.371	1.77011091456813e-26
FN1	1.10781750533606e-30	-1.14710953895488	0.044	0.237	1.98443349730849e-26
C4orf48	1.36816503499349e-30	0.745792881939478	0.832	0.712	2.45079402718384e-26
ENSMMUG00000062821	3.37765260934531e-30	0.651684566383786	0.389	0.116	6.05038911912025e-26
GPNMB	3.58874928335057e-30	-0.966803811819785	0.091	0.316	6.42852659126587e-26
GABARAP	4.32741263935951e-30	-0.553855526505999	0.894	0.956	7.75169426088469e-26
ENSMMUG00000028695	4.57224537672958e-30	4.02361866969633	0.217	0.006	8.1902631433357e-26
CD48	6.81818862387672e-30	-0.599683166828793	0.113	0.354	1.22134212819504e-25
IRF9	7.59522237706434e-30	0.539922243037557	0.859	0.628	1.36053218440354e-25
FABP5	7.65841687016555e-30	-0.682303236185748	0.929	0.974	1.37185221395275e-25
SHISA5	7.88504030404008e-30	0.618163951154047	0.684	0.391	1.4124472696627e-25
PFN1	8.29491944199642e-30	-0.778206423292887	0.764	0.85	1.48586891964482e-25
ENSMMUG00000047184	1.0462772184621e-29	0.714085420985963	0.487	0.202	1.87419638143116e-25
RPL10	1.16335550077012e-29	-0.683224432897239	0.952	0.985	2.08391870852951e-25
TMBIM6	1.18886742116833e-29	0.43185815925301	0.983	0.96	2.12961821153884e-25
ENSMMUG00000051893	1.89648062462781e-29	-0.633613393480351	0.217	0.451	3.3971657428958e-25
PAM	2.46999333758395e-29	0.607468947124096	0.815	0.626	4.42449906561413e-25
SPATS2L	3.39053886139084e-29	0.578955451818559	0.755	0.508	6.07347226240941e-25
EIF2AK2	3.39614472121472e-29	0.541851177286878	0.598	0.297	6.08351403911192e-25
ENSMMUG00000060590	3.41413807356995e-29	2.0639617623389	0.205	0.002	6.11574553118586e-25
CD164	3.77364621290534e-29	0.536723117531007	0.931	0.822	6.75973246117734e-25
ENSMMUG00000002075	4.70199718572674e-29	-0.63044357021684	0.199	0.435	8.4226875587923e-25
ENSMMUG00000003073	6.4875944931741e-29	-0.550397992246883	0.913	0.947	1.16212280156228e-24
FOS	7.10449314792777e-29	-0.930155621874602	0.378	0.626	1.2726278575883e-24
RPS7	9.96843666757464e-29	-0.484061282546508	0.974	0.991	1.78564606026264e-24
ADAR	1.67263221324783e-28	0.566077723695202	0.717	0.451	2.99618608359085e-24
ENSMMUG00000018157	1.78638793186869e-28	-0.833404035051716	0.291	0.51	3.19995670235639e-24
APOL2	1.81911433554761e-28	0.892743059958565	0.414	0.141	3.25857950926644e-24
RPS24	2.77359136743218e-28	-0.511894516434221	0.929	0.98	4.96833421648126e-24
MAMU-DMB	3.05307855688986e-28	-0.883571048478824	0.325	0.554	5.46897961895681e-24
PLAAT3	3.16224629939782e-28	0.93463471963531	0.894	0.807	5.66453179611132e-24
ENSMMUG00000049154	3.86285929980665e-28	-0.694217494647749	0.066	0.257	6.91953986374364e-24
CD36	4.34544609906121e-28	-0.652156059654779	0.052	0.237	7.78399759724835e-24
ENSMMUG00000063637	5.48457794661077e-28	-0.55792985539033	0.935	0.969	9.82452447576388e-24
HEATR9	1.00729622241011e-27	0.821206226419216	0.721	0.49	1.80436972320324e-23
IFI35	1.10782265745033e-27	0.627502684174749	0.574	0.299	1.98444272629077e-23
NME2	1.14605697846596e-27	-0.594467428544511	0.839	0.925	2.05293186552608e-23
SOD2	1.51088674512448e-27	-0.580066430557998	0.796	0.906	2.70645142654149e-23
RPL39	1.70182091086068e-27	-0.484457133704771	0.931	0.985	3.04847179762475e-23
RPS3A	1.88210108453683e-27	-0.595456681743053	0.929	0.969	3.37140767273082e-23
HSH2D	1.88652864429314e-27	0.525568065581298	0.447	0.171	3.3793387605223e-23
ENSMMUG00000000983	2.19159059480898e-27	-0.626708179493355	0.835	0.881	3.92579623248133e-23
STAT2	2.47948784609865e-27	0.550838523728873	0.449	0.169	4.44150657871651e-23
RNASE6	2.64601332845771e-27	-1.06147610055677	0.08	0.273	4.73980367526629e-23
VNN2	2.71027483149582e-27	1.25025426050243	0.658	0.47	4.85491530565846e-23
SYT5	3.41520653308819e-27	0.586465547192126	0.349	0.101	6.11765946272088e-23
DDR1	3.56958405473229e-27	0.634428939541799	0.762	0.532	6.39419591724195e-23
ENSMMUG00000062894	5.96132189252542e-27	1.63498467220006	0.187	0	1.06785159060808e-22
ENSMMUG00000030923	8.10544506730178e-27	-0.50933427972737	0.145	0.358	1.45192837490577e-22
TGM2	8.19011198942392e-27	0.638527304315071	0.791	0.609	1.46709476066551e-22
ND4	8.63337646215969e-27	-0.66117205199704	0.922	0.908	1.54649672566666e-22
CD68	1.83129625177856e-26	-0.660554675711488	0.148	0.389	3.28040097581094e-22
PTPRC	1.88715859627302e-26	-0.54477155793062	0.105	0.323	3.38046719350386e-22
ENSMMUG00000061756	3.59308274859639e-26	0.592869773953141	0.292	0.064	6.43628912756071e-22
ENSMMUG00000063316	3.77768797571853e-26	-1.6575148857045	0.595	0.723	6.7669724709046e-22
SP110	3.92726688228131e-26	0.571823742047339	0.589	0.328	7.03491316623052e-22
ERBB2	4.23612082907968e-26	0.549520409077884	0.64	0.367	7.58816324113044e-22
ACSS1	5.17906094056874e-26	0.503256887075467	0.544	0.268	9.27725186284079e-22
BTG2	6.72241967850052e-26	-0.68646170115428	0.393	0.6	1.2041870370098e-21
MRPL33	6.89093270930559e-26	-0.600367104312634	0.593	0.736	1.23437277621791e-21
TEX49	7.26169388493746e-26	-0.83098290004289	0.183	0.398	1.30078722560885e-21
FXYD5	8.13891552310788e-26	-0.679529857254904	0.109	0.321	1.45792393765431e-21
MPC2	8.69741279498859e-26	-0.917049514983325	0.299	0.516	1.55796755396631e-21
ENSMMUG00000002324	9.04619720894069e-26	-0.665547834186677	0.32	0.519	1.62044530603755e-21
XAF1	1.01027539500043e-25	0.514192120786429	0.492	0.22	1.80970631506427e-21
CD83	1.2483803725033e-25	-0.574985502907274	0.077	0.27	2.23622376126516e-21
ENSMMUG00000053735	1.37977386062193e-25	-0.565312328802788	0.47	0.655	2.47158891653206e-21
ZNFX1	1.76799918281663e-25	0.544138445431344	0.553	0.283	3.16701693617943e-21
LILRA5	1.94720713158514e-25	-0.393484190965077	0.043	0.206	3.48803213480847e-21
MED25	2.03416488478698e-25	0.571806245500846	0.851	0.69	3.64379955811891e-21
CD14	2.26509804277377e-25	-0.754706085905751	0.139	0.349	4.05747012402065e-21
RPL6	3.18428713100663e-25	-0.492462579671146	0.96	0.983	5.70401353777218e-21
RPS8	3.830262962954e-25	-0.43516665262996	0.984	0.994	6.8611500455395e-21
ARHGDIB	4.26766693130982e-25	-0.572545980952606	0.138	0.367	7.64467177405529e-21
IFIT2	4.63723046051667e-25	1.09834728109234	0.418	0.169	8.30667092392351e-21
ENSMMUG00000044585	5.67091845435236e-25	0.41407510465924	0.957	0.923	1.01583162272814e-20
CYBB	5.9133010955875e-25	-0.627650035163607	0.096	0.306	1.05924962525259e-20
SPINK8	6.37956931588424e-25	0.643061982098476	0.313	0.081	1.14277225155434e-20
IL7R	6.50435248160741e-25	-0.411343138288886	0.042	0.204	1.16512466003034e-20
ENSMMUG00000006075	1.38592473987262e-24	-0.595859328208414	0.151	0.354	2.48260698653382e-20
ENSMMUG00000015563	1.38872763774712e-24	-0.446958735543994	0.973	0.989	2.48762781749642e-20
ATP12A	1.48831719257611e-24	1.31836682224648	0.503	0.226	2.66602258706159e-20
S100P	1.53851541033437e-24	0.71737643449966	0.839	0.712	2.75594265453196e-20
ENSMMUG00000056183	1.76917835014157e-24	-0.712200309753732	0.444	0.672	3.1691291786086e-20
NFE2L1	2.47205003189728e-24	0.554337927005117	0.793	0.567	4.4281832221376e-20
ND4L	2.47618134124486e-24	-0.614414610782442	0.734	0.932	4.43558363657192e-20
STMN3	2.51581374694515e-24	0.44041765233419	0.368	0.123	4.50657716490285e-20
PLXNB2	2.88908021235206e-24	0.580221700357157	0.775	0.552	5.17520938438625e-20
TRIM25	3.32167341394634e-24	0.506049618714852	0.641	0.382	5.95011358640208e-20
COTL1	4.05421790991413e-24	-0.508175951641425	0.147	0.367	7.26232054202918e-20
RPL18	4.32993980631455e-24	-0.490343192390698	0.977	0.987	7.75622117505126e-20
RPS2	4.8176440779602e-24	0.49331209465262	0.892	0.782	8.6298458368501e-20
ENSMMUG00000047632	6.09323071365413e-24	-0.56983460635122	0.279	0.499	1.09148041773687e-19
SPNS3	7.02651198552112e-24	0.566561541304659	0.654	0.396	1.2586590919664e-19
TPT1	7.06448754313722e-24	-0.458445405772836	0.989	0.991	1.26546165360217e-19
HSPH1	7.20260685703771e-24	0.540215272907377	0.914	0.842	1.29020296630117e-19
FAM107B	7.94834415272662e-24	0.508377724945513	0.743	0.516	1.42378688807792e-19
FAU	1.36394879642158e-23	-0.496603188378566	0.961	0.987	2.44324147902997e-19
LY86	1.96110927584649e-23	-0.707272197264113	0.059	0.228	3.51293504582381e-19
OAS3	2.0118750847728e-23	0.515751514187542	0.351	0.121	3.60387183935352e-19
TAPBP	2.08063104080734e-23	0.498456649577844	0.804	0.591	3.7270343833982e-19
LYZ	2.32773787836641e-23	-1.47746021313617	0.716	0.774	4.16967686151775e-19
FBLN2	2.59041260343511e-23	0.383235069834863	0.25	0.046	4.64020609653331e-19
HK2	2.79080265249212e-23	0.688803583914916	0.485	0.251	4.99916479140913e-19
SLC30A2	3.08502561347043e-23	0.387686620897326	0.263	0.055	5.52620638140958e-19
MS4A7	3.18629081089448e-23	-0.613770586923854	0.096	0.295	5.70760272955529e-19
IFI30	3.33635403246647e-23	-0.883796085003576	0.596	0.712	5.97641097835718e-19
RPS27A	3.4054100267325e-23	-0.631184726987142	0.437	0.611	6.10011098088593e-19
SLC11A2	3.83611878615358e-23	0.498487547463368	0.61	0.358	6.8716395816369e-19
ENSMMUG00000041076	4.59798270736664e-23	0.714402612953611	0.83	0.701	8.23636642370586e-19
RPS6	4.68941389263158e-23	-0.4997803444506	0.944	0.965	8.40014710587095e-19
RPS4X	4.95842343632694e-23	-0.525606858914054	0.928	0.96	8.88202390149245e-19
CPM	5.43426380136571e-23	-0.505113589868663	0.052	0.209	9.73439674738639e-19
SAMD9L	6.61347051332048e-23	0.488066011634191	0.407	0.165	1.1846709730511e-18
ATP5F1D	6.80965677199023e-23	0.483738049610853	0.778	0.578	1.21981381756661e-18
ENSMMUG00000014173	1.04316797341305e-22	-0.277909847874938	0.027	0.163	1.8686267907748e-18
LAPTM5	1.50487529124101e-22	-0.690894078739809	0.164	0.378	2.69568310920002e-18
JUP	1.62108428465236e-22	0.486254265732615	0.61	0.338	2.90384827909777e-18
UNC93B1	1.70750837683218e-22	0.517463966103188	0.574	0.325	3.05865975541948e-18
CSTB	1.90709766009503e-22	-0.485047197705457	0.83	0.905	3.41618403852823e-18
PARP14	2.09804059316432e-22	0.533505320960564	0.547	0.292	3.75822011453524e-18
CD44	2.71240240011385e-22	-0.923484758159363	0.317	0.51	4.85872641932394e-18
DPEP2	2.77559124081882e-22	0.514952003603622	0.399	0.158	4.97191658967876e-18
CCDC88A	2.97025662739236e-22	-0.496896725801397	0.072	0.24	5.32062069664793e-18
ENSMMUG00000000616	3.1291280937845e-22	0.453541946872669	0.518	0.255	5.60520715439617e-18
PZP	5.09200701549513e-22	-0.396320996471554	0.051	0.206	9.12131216685643e-18
VNN1	5.4695387881632e-22	1.1865854231905	0.414	0.182	9.79758483123674e-18
S100A8	7.01815822295153e-22	-0.552526595049295	0.023	0.152	1.25716268247731e-17
GRK5	7.42748452390573e-22	0.366652048055038	0.346	0.112	1.33048530276723e-17
ENSMMUG00000003780	9.24034397518112e-22	0.450793775607931	0.48	0.228	1.65522281627419e-17
TCTE1	9.93555506708555e-22	0.435941837985597	0.486	0.224	1.77975597916703e-17
ENSMMUG00000064335	1.05636658879322e-21	0.497661483455219	0.559	0.299	1.8922694705053e-17
ENSMMUG00000017890	1.38744812004925e-21	0.594734485660292	0.517	0.281	2.48533581744422e-17
SLURP2	1.46227815426373e-21	0.51195348033823	0.4	0.165	2.61937885773261e-17
WDR38	1.95509383100624e-21	0.57437578399952	0.739	0.534	3.50215957948149e-17
ATP13A1	2.0264611263992e-21	0.399656078482914	0.5	0.242	3.62999981571889e-17
TSPAN3	2.22870377937645e-21	0.482164651506971	0.87	0.705	3.99227707999703e-17
IGSF6	2.96075954300754e-21	-0.505913448277166	0.074	0.242	5.30360856938941e-17
ENSMMUG00000051745	3.02074652474909e-21	-0.457611590191461	0.221	0.429	5.41106324978304e-17
ENSMMUG00000028672	3.14436261983288e-21	0.723727094411619	0.153	0.002	5.63249676090665e-17
SLFN5	3.24845653888088e-21	0.455059692189028	0.704	0.437	5.81896019809732e-17
ANXA5	3.95963399909796e-21	-0.646795989277273	0.721	0.806	7.09289238258417e-17
ATP1B1	4.63560096753365e-21	0.49592580588568	0.903	0.8	8.30375201314303e-17
PSME2	5.32069838478323e-21	0.516457121012649	0.865	0.738	9.5309670166622e-17
LBH	5.35057053819572e-21	0.575707438931545	0.895	0.815	9.58447700506999e-17
ALOX5	5.63026223306007e-21	-0.44299176697532	0.052	0.202	1.00854887380805e-16
RPLP2	6.78059861870417e-21	-0.452214745886566	0.941	0.965	1.21460863056848e-16
NUCB2	7.6177217931229e-21	0.459698982594879	0.881	0.734	1.36456250480211e-16
PITX1	8.27832060713169e-21	0.461715664742636	0.501	0.259	1.4828955703555e-16
ACTB	9.88369567015581e-21	-0.353242925567638	0.998	0.998	1.77046640539501e-16
NADK	1.14838105816182e-20	0.422646605342392	0.675	0.413	2.05709498948527e-16
PLSCR1	1.3044107312119e-20	0.501735276678157	0.588	0.349	2.33659094281988e-16
TBC1D24	1.31639630663535e-20	-0.598274481936094	0.204	0.389	2.35806070407591e-16
RBMS3	1.37261637224983e-20	0.449305583379936	0.404	0.171	2.45876770761113e-16
STAP2	1.70718395866727e-20	0.414340753202115	0.56	0.305	3.05807862516069e-16
NCF2	1.79989847367467e-20	-0.553369862470844	0.113	0.29	3.22415813589344e-16
CIR1	1.93649411336619e-20	0.438361227143314	0.709	0.479	3.46884190527285e-16
HSBP1	2.74218458084231e-20	0.459849788958512	0.942	0.932	4.91207523966283e-16
C15H9orf152	2.76251471174883e-20	-0.358814474548499	0.977	0.985	4.94849260315568e-16
NPM1	3.17031409975901e-20	-0.458044594403481	0.801	0.851	5.67898364689831e-16
SGK1	3.29596472776957e-20	-0.495959937647037	0.075	0.235	5.90406161685364e-16
SCG5	3.7334439102389e-20	0.669821730799168	0.662	0.466	6.68771807641094e-16
RPS4Y1	4.94653006914045e-20	-0.453382348739715	0.84	0.91	8.86071931285129e-16
CSRP2	6.00356141920986e-20	0.507638877514582	0.547	0.31	1.07541795702306e-15
RABL6	6.03184137689069e-20	0.445144363799134	0.638	0.4	1.08048374584243e-15
MCEMP1	6.20140131677218e-20	-0.626307013037435	0.078	0.246	1.1108570178734e-15
LCN2	6.54339994678995e-20	1.08809185708445	0.77	0.538	1.17211923246848e-15
THBS3	7.92974389583776e-20	0.443366980192497	0.299	0.095	1.42045502406142e-15
ASAH1	8.14577487630148e-20	-0.702769793339169	0.474	0.617	1.45915265359188e-15
DEGS2	8.67099566048673e-20	0.405880369843863	0.882	0.736	1.55323545266299e-15
PHF11	8.91656290042408e-20	0.396978361610859	0.598	0.354	1.59722391235297e-15
SP100	1.06455789823645e-19	0.490529181632726	0.769	0.565	1.90694256311096e-15
RRP7A	1.09187939937632e-19	0.397601241171952	0.496	0.251	1.95588356810279e-15
INHBB	1.31112895902356e-19	0.349154219455185	0.366	0.138	2.3486253042989e-15
VMO1	1.34567752324301e-19	0.567295153991856	0.979	0.96	2.41051214738521e-15
SLC23A2	1.36779577541908e-19	0.361950763106408	0.294	0.09	2.4501325725082e-15
GREM1	1.86615777514795e-19	0.456922418915439	0.367	0.15	3.34284842262251e-15
ENSMMUG00000056842	2.03004685349961e-19	-0.257118155003776	0.034	0.161	3.63642292867386e-15
C15H9orf24	2.09159334387378e-19	-0.77346713338718	0.638	0.705	3.7466711568811e-15
DDX58	2.27952993905352e-19	0.399634655018757	0.369	0.152	4.08332197982657e-15
NOP10	3.08434457805389e-19	-0.552385743562992	0.43	0.596	5.52498644266793e-15
CD37	3.27800160526173e-19	-0.53088566922752	0.14	0.327	5.87188427550533e-15
SRGN	4.10074741766589e-19	-0.42696610466151	0.153	0.361	7.34566884926491e-15
SLC12A7	4.221399570315e-19	0.463428774155028	0.546	0.325	7.56179305030526e-15
RPL35A	4.98932353428401e-19	-0.350071498992773	0.964	0.987	8.93737524696294e-15
CD163	5.56151250504453e-19	-0.713646041622433	0.15	0.334	9.96233735028626e-15
JUN	6.52152546671301e-19	-0.512482985405875	0.535	0.71	1.1682008568523e-14
PRR29	7.11047207381663e-19	0.472127564205507	0.781	0.613	1.27369886258277e-14
RPS5	7.26144722702242e-19	-0.399670369587221	0.95	0.961	1.30074304177653e-14
ENSMMUG00000037684	7.62596951478994e-19	-0.263215350593103	0.034	0.16	1.36603991918432e-14
OLR1	7.85421855174368e-19	-0.509359539772401	0.087	0.255	1.40692616917384e-14
PSAP	8.02826566017727e-19	-0.991791153337834	0.86	0.868	1.43810322770755e-14
IZUMO4	8.05820917089968e-19	0.283412203897647	0.214	0.042	1.44346700878326e-14
ENSMMUG00000053817	1.00178308882204e-18	0.458053646414504	0.815	0.673	1.79449404700692e-14
HSPB1	1.06714866268797e-18	0.800177517720315	0.609	0.409	1.91158339947297e-14
ND6	1.18187084649192e-18	-1.48447225304975	0.331	0.503	2.11708524732097e-14
MAPK8IP1	1.24900937411257e-18	0.426748604099609	0.672	0.428	2.23735049184785e-14
KDELR2	1.36296116557062e-18	0.40516041653598	0.791	0.571	2.44147233588666e-14
ALDH3A1	1.59162563073852e-18	0.471132909466663	0.934	0.872	2.85107899234191e-14
ENSMMUG00000004941	1.64398290799398e-18	-0.33234326872716	0.07	0.217	2.94486658308961e-14
CTSC	1.83762068291608e-18	-0.481997178990888	0.26	0.459	3.29172992930757e-14
CCND1	2.25654669331672e-18	0.413031695418971	0.522	0.275	4.04215209173823e-14
CCDC69	2.42564979313444e-18	0.473157400496119	0.64	0.428	4.34506647444172e-14
ENSMMUG00000062792	2.47931109862544e-18	0.522436173779079	0.754	0.545	4.44118997096775e-14
GCN1	2.5069464754549e-18	-0.440887629424599	0.98	0.985	4.49069322148237e-14
NPC2	2.62145729292437e-18	-0.717762996199715	0.566	0.699	4.69581644881542e-14
RPL15	2.66673632129519e-18	-0.416050405328949	0.906	0.95	4.77692477233607e-14
RPS9	2.93317014403338e-18	-0.41350818036737	0.974	0.983	5.254187679007e-14
AHNAK	3.30260684582253e-18	-0.758024844040817	0.672	0.727	5.9159596429219e-14
NR2F6	3.62203226985119e-18	0.359060313105688	0.471	0.235	6.48814640498443e-14
SLFN13	4.39980387733671e-18	0.445413307410121	0.726	0.543	7.88136868547325e-14
DNAJA4	5.0868096771801e-18	0.48435363971853	0.727	0.543	9.11200217473272e-14
FAM234A	6.04727592172027e-18	0.424610135590058	0.66	0.417	1.08324853585775e-13
UBA7	7.54508247693359e-18	0.429078040995352	0.424	0.206	1.35155062409311e-13
LKAAEAR1	7.58508458379589e-18	0.46944924957169	0.649	0.428	1.35871620149536e-13
PTOV1	7.58906573830821e-18	0.396834571548525	0.602	0.354	1.35942934570315e-13
POR	7.73658921277819e-18	0.420672007050205	0.708	0.492	1.38585522568496e-13
PLXDC2	8.25021796977263e-18	-0.475748073788133	0.083	0.233	1.47786154492537e-13
ENSMMUG00000039864	8.61036526352293e-18	-0.574532405622835	0.49	0.653	1.54237472965486e-13
TMEM254	8.75560858395007e-18	0.437994457508325	0.675	0.47	1.56839216564298e-13
GPX4	9.87763681851222e-18	-0.475921478231404	0.882	0.936	1.76938108330009e-13
CHIT1	1.02179681870969e-17	-1.18174725230706	0.099	0.261	1.83034464135467e-13
AK1	1.07988666904809e-17	-0.644112990139242	0.208	0.389	1.93440099026584e-13
CD101	1.08462921057071e-17	-0.260528146313152	0.023	0.13	1.94289630489532e-13
ITGAM	1.34097657170982e-17	-0.338626570459093	0.048	0.18	2.4020913329038e-13
NOXO1	1.35819662333101e-17	0.27901497405246	0.214	0.048	2.43293761137285e-13
ITM2C	1.45737216931317e-17	0.297617522505339	0.484	0.246	2.61059076689069e-13
ITGAX	1.72414453821995e-17	-0.299065766832283	0.061	0.204	3.0884601113134e-13
ENSMMUG00000060502	1.93126513181409e-17	0.357792942740621	0.253	0.073	3.45947523061857e-13
TOPORS	2.12616521082078e-17	-0.50777449750742	0.486	0.624	3.80859974214327e-13
ZFP36	2.1388289129278e-17	-0.756156121150329	0.625	0.717	3.83128423172757e-13
FCN3	2.30294694491861e-17	-0.654201553795251	0.828	0.831	4.1252688624327e-13
VOPP1	2.33468320168751e-17	0.352699191163254	0.514	0.279	4.18211801918283e-13
CCDC151	2.37955398096821e-17	0.397874373729184	0.585	0.36	4.26249504610835e-13
ITGB2	2.42858535910053e-17	-0.434537763384472	0.093	0.251	4.35032495375678e-13
LSS	2.59923272098333e-17	0.428140390716235	0.439	0.217	4.65600557309744e-13
ALYREF	3.19715147003773e-17	0.326861245505761	0.301	0.108	5.72705742827859e-13
MSN	3.22003692310694e-17	-0.542317144081548	0.165	0.338	5.76805214036146e-13
EMP3	3.2700390231925e-17	-0.558843982947827	0.249	0.437	5.85762090224472e-13
TWF2	3.48487447655959e-17	-0.398769658357817	0.109	0.266	6.2424556498612e-13
ND1	3.50504860612481e-17	0.937787119000985	0.228	0.066	6.27859356815136e-13
IQCC	3.5697138851276e-17	0.480748957325065	0.648	0.444	6.39442848242908e-13
ENSMMUG00000058755	3.80283178713005e-17	-0.425558272079042	0.936	0.961	6.81201258028605e-13
ENSMMUG00000002288	4.93460899653633e-17	0.372816366762828	0.384	0.171	8.83936509549552e-13
RPS23	6.23239725229934e-17	-0.509143718792976	0.972	0.983	1.11640931980438e-12
MZT2B	7.54475215508965e-17	0.424391635228063	0.544	0.349	1.35149145354121e-12
GLIPR2	7.58939387210244e-17	-0.481011414106501	0.122	0.292	1.35948812430971e-12
SMARCA2	7.97324605390235e-17	0.460704705454809	0.729	0.556	1.42824756563553e-12
RPL19	8.04520998917953e-17	-0.298282229156497	0.989	0.991	1.44113846536173e-12
ENSMMUG00000022127	8.65866964360076e-17	0.446556494159814	0.855	0.714	1.5510274932582e-12
KDM2A	1.04530673804355e-16	0.360192864483254	0.549	0.317	1.87245795985741e-12
PTPA	1.15518064132018e-16	0.41392117507592	0.612	0.402	2.06927508279684e-12
BBOX1	1.19909134427967e-16	0.316029136175588	0.258	0.083	2.14793232500817e-12
NUDT3	1.34429342296118e-16	-0.372356337199828	0.95	0.963	2.40803280855036e-12
SDC4	1.38558428806482e-16	0.419603888745139	0.605	0.376	2.48199713521051e-12
CTXN1	1.49033100836844e-16	0.411331685411445	0.702	0.499	2.66962993529039e-12
SAT1	1.56295669916957e-16	-0.443239475851557	0.788	0.857	2.79972433522246e-12
PPP1R37	1.64192659473923e-16	0.372554453492591	0.426	0.215	2.94118310915638e-12
CALR	1.88928396130858e-16	0.361808219539432	0.94	0.875	3.38427435989206e-12
SYCE3	1.93309798893992e-16	0.32451235813293	0.303	0.116	3.46275842758809e-12
ADA2	2.06990197496219e-16	-0.416392247387373	0.11	0.264	3.70781540774978e-12
RNF40	2.14822975168633e-16	0.374552516513334	0.527	0.303	3.84812395419573e-12
DNAJB2	2.23506921269991e-16	0.366616157778955	0.494	0.27	4.00367948070935e-12
CMPK2	2.53829289587223e-16	0.351162404037709	0.354	0.15	4.54684406437593e-12
CFP	2.81982855142066e-16	0.389039652292282	0.474	0.261	5.05115888415983e-12
ENSMMUG00000061125	3.05879946341124e-16	-1.38836935697452	0.829	0.815	5.47922747880855e-12
EPHA2	3.09203731280298e-16	0.331123576559013	0.383	0.172	5.53876643842397e-12
MPEG1	3.17641067688106e-16	-0.462277562987239	0.097	0.251	5.68990444549705e-12
CYB5A	3.563570182083e-16	0.488728342961043	0.868	0.806	6.38342326716527e-12
HNRNPH2	3.60792474440112e-16	-0.461884676786071	0.849	0.888	6.46287559464572e-12
PPARG	3.85279870916757e-16	-0.361917453569084	0.061	0.194	6.90151832773188e-12
SEC61A1	4.35301301848345e-16	0.377510775585748	0.453	0.235	7.79755222000941e-12
G0S2	4.41055339508568e-16	-0.666946924105966	0.109	0.257	7.90062429661697e-12
CNP	4.69873812412031e-16	0.319166070668099	0.327	0.136	8.41684960173672e-12
ENSMMUG00000054052	4.80686963301436e-16	-0.431842668242613	0.078	0.22	8.61054557361861e-12
ENSMMUG00000052220	5.58015856417495e-16	0.307506892562952	0.442	0.217	9.99573803600659e-12
SLC44A2	5.91896090507851e-16	0.349578901636167	0.478	0.255	1.06026346692671e-11
ZEB2	5.92950276131716e-16	-0.401011232572076	0.06	0.187	1.06215182963474e-11
CAMP	5.96414746759658e-16	-0.784796634278694	0.135	0.292	1.06835773587057e-11
TNRC6B	6.1578026342806e-16	0.377201622721919	0.572	0.343	1.10304718587868e-11
FBH1	6.61585639446704e-16	0.40662284842431	0.583	0.367	1.18509835594088e-11
LRP1	7.53449353912055e-16	-0.80519447568906	0.213	0.374	1.34965382766266e-11
ENSMMUG00000056792	8.1695363916899e-16	-0.72019386606537	0.41	0.525	1.46340905384341e-11
EEF1B2	8.72708232423035e-16	-0.535061056074658	0.778	0.833	1.56328225673938e-11
CSTA	8.7646289574138e-16	-0.269222779557126	0.059	0.187	1.57000798514153e-11
SMPD3	9.73722555145861e-16	0.267000175374903	0.187	0.04	1.74422921303278e-11
TRPV2	9.80054764974405e-16	-0.349540445584319	0.073	0.211	1.75557210049865e-11
UGDH	1.03093591451552e-15	0.32268196418634	0.411	0.196	1.84671550367165e-11
ENSMMUG00000032410	1.03751814926462e-15	-0.449712656522266	0.205	0.367	1.85850626077772e-11
ENSMMUG00000060530	1.04984301918025e-15	0.880223420356816	0.152	0.02	1.88058380025758e-11
CTSH	1.46617723261247e-15	-0.419232757515075	0.237	0.409	2.62636327677872e-11
TNK2	1.46840428003476e-15	0.438309190562477	0.591	0.363	2.63035258682627e-11
ENSMMUG00000050016	1.53424354310807e-15	0.755781427238929	0.324	0.15	2.74829045876948e-11
MTUS1	1.67681460625189e-15	0.357931291561983	0.512	0.297	3.00367800417902e-11
RENBP	1.67981637867158e-15	-0.282985824418492	0.05	0.169	3.0090550791144e-11
FHL1	1.70842583933919e-15	-0.419866456450172	0.07	0.198	3.06030320600829e-11
CTSA	1.80987115570788e-15	-0.600466531508025	0.317	0.477	3.24202220121952e-11
SREBF2	1.89897155733722e-15	0.341744006489564	0.552	0.328	3.40162775065815e-11
ND5	2.11414412188451e-15	-0.621428159950148	0.537	0.675	3.78706636553173e-11
RRM2	2.71854859171819e-15	-0.355560373937776	0.06	0.194	4.8697360923448e-11
LRRC8B	2.83002849918787e-15	0.280392250979284	0.353	0.156	5.06943005059522e-11
TRIM28	4.049088663689e-15	0.352394050700359	0.672	0.472	7.2531325232661e-11
PIGR	4.32078680424205e-15	0.683394894123128	0.731	0.519	7.73982540243878e-11
LRRC61	4.34208023705037e-15	0.322289892643599	0.252	0.084	7.77796832862833e-11
CSF1R	5.26291674991462e-15	-0.507752896163404	0.069	0.196	9.42746277412205e-11
MBD3	5.74570716676514e-15	0.341423304106606	0.963	0.952	1.02922852478264e-10
SGPP2	5.98062471034015e-15	0.376918834203703	0.528	0.319	1.07130930436323e-10
SLC7A2	6.03015054445215e-15	0.298140987872501	0.293	0.116	1.08018086702771e-10
S100A13	6.61613099243783e-15	-0.380994780321024	0.125	0.27	1.18514754467539e-10
DENND2B	6.67768638587618e-15	0.386286006055322	0.563	0.349	1.196173962302e-10
VAMP8	6.7287985461549e-15	-0.451104057697556	0.742	0.796	1.20532968357273e-10
EPHX1	7.4117323007815e-15	0.356054830223703	0.866	0.732	1.32766360703899e-10
MRPS34	7.90141304127096e-15	-0.369728673725751	0.238	0.4	1.41538011808287e-10
FGL2	7.94318069498206e-15	-0.384015708276467	0.071	0.2	1.42286195789214e-10
CLEC4A	8.05865767065379e-15	-0.3012132101219	0.074	0.213	1.44354734854421e-10
TMSB10	9.7312770119436e-15	-0.468434914333762	0.727	0.807	1.74316365114946e-10
KLF6	1.00175820686421e-14	-0.614169809851191	0.351	0.492	1.79444947595586e-10
ELOA	1.01536348555157e-14	-0.400621806627639	0.908	0.961	1.81882061166853e-10
DHX30	1.01749049009683e-14	0.320359237689069	0.642	0.433	1.82263071491046e-10
DAPK1	1.02012053460869e-14	-0.279320866812323	0.075	0.202	1.82734191364454e-10
CMTR1	1.03904545264422e-14	0.344956823016749	0.53	0.325	1.8612421193216e-10
ENSMMUG00000028699	1.0676629352423e-14	0.441045576195204	0.741	0.547	1.91250461589954e-10
UNC119B	1.07547234023238e-14	0.414387652084622	0.633	0.422	1.92649360305827e-10
ALKBH5	1.11280195865982e-14	0.3489160836441	0.611	0.406	1.99336214854734e-10
ZSCAN18	1.1177481051399e-14	0.408104399982189	0.703	0.532	2.00222218073711e-10
KARS1	1.12333222904337e-14	0.362685894139214	0.519	0.328	2.01222502188539e-10
HBEGF	1.12814571398428e-14	-0.302460638467259	0.025	0.119	2.02084741746004e-10
DUSP18	1.15995091230442e-14	0.4040356123811	0.685	0.495	2.07782006921091e-10
VILL	1.17439211983741e-14	0.35260578807851	0.568	0.36	2.10368860426475e-10
SLC39A3	1.20566893633627e-14	0.272537980808538	0.461	0.246	2.15971476565915e-10
LIMK2	1.26082163400068e-14	0.375355230519936	0.599	0.382	2.25850979298543e-10
C19orf33	1.37864358220946e-14	0.440339574019017	0.856	0.717	2.46956424881181e-10
ENSMMUG00000018474	1.39241899714695e-14	-0.294894955578261	0.071	0.2	2.49424014958934e-10
DBI	1.42746347654887e-14	-0.512250222051956	0.712	0.778	2.55701532554198e-10
LSP1	1.42920251307625e-14	-0.255973174665406	0.069	0.2	2.56013046167349e-10
P2RX6	1.45924047551038e-14	0.282831059658833	0.272	0.101	2.61393746378175e-10
APOBEC3H	1.77783032396548e-14	0.335622936019855	0.208	0.061	3.18462745931936e-10
XAB2	1.77878336696224e-14	0.3299153287681	0.417	0.217	3.18633464523945e-10
RNF145	1.80571581626439e-14	0.359745257919398	0.544	0.334	3.23457874167439e-10
ENSMMUG00000001458	1.90077704890799e-14	-0.482060162354985	0.821	0.842	3.40486192770888e-10
CTTN	2.22480810808698e-14	0.326161118466443	0.644	0.424	3.9852987640162e-10
ENSMMUG00000009018	2.29124735559843e-14	-0.446144089121113	0.308	0.451	4.10431138808347e-10
HEXB	2.55827280820718e-14	-0.714067435577217	0.494	0.589	4.58263408134151e-10
HOPX	2.55885885368752e-14	-0.451998087076614	0.288	0.461	4.58368386461045e-10
CHST6	2.60742376791957e-14	0.267443312558141	0.23	0.073	4.67067819547432e-10
MYCL	2.6252281519519e-14	0.267274922824124	0.277	0.105	4.70257118859143e-10
R3HDM4	2.67859864235843e-14	0.315588632758768	0.413	0.213	4.79817374805665e-10
PPP6R1	2.81105184814217e-14	0.410148365467786	0.821	0.684	5.03543717557707e-10
SEMA3B	3.04513189700301e-14	-0.499082939058929	0.142	0.284	5.45474476710149e-10
H1FX	3.10522820813133e-14	0.302338654003775	0.277	0.11	5.56239528922565e-10
ENSMMUG00000053272	3.20428582614364e-14	0.584303288003845	0.556	0.383	5.7398372003711e-10
CEBPD	3.3092067172109e-14	0.25372633052202	0.274	0.103	5.92778199253989e-10
RPL8	3.59013825295411e-14	-0.416915291156494	0.959	0.972	6.43101465251669e-10
RPL24	3.69064283643479e-14	-0.311358855464082	0.963	0.982	6.61104851290565e-10
FOXJ1	3.96503491167782e-14	0.408184120011331	0.819	0.725	7.10256703728848e-10
VEZF1	4.29952358753022e-14	0.362203652121228	0.595	0.396	7.70173660234289e-10
C4H6orf118	4.6584467666913e-14	0.371491032726577	0.704	0.534	8.34467569317413e-10
ENSMMUG00000012749	4.91419054895203e-14	-0.513123610144597	0.712	0.783	8.80278953033776e-10
NT5C3A	5.66712777769501e-14	0.347538693650549	0.519	0.314	1.01515259881851e-09
EIF4B	5.934347368225e-14	-0.446132274966404	0.467	0.585	1.06301964407014e-09
KRTCAP3	6.08044614883027e-14	0.291447240588121	0.249	0.09	1.08919031863997e-09
PDLIM5	6.39749857676002e-14	0.429848849959702	0.716	0.549	1.14598392005502e-09
FGR	6.51000448230948e-14	-0.276458165508687	0.067	0.191	1.1661371029161e-09
PCYT2	6.66052557475598e-14	0.301020359749198	0.503	0.292	1.19309994620604e-09
SRSF6	6.84677338191627e-14	0.384589557774498	0.686	0.486	1.22646251590266e-09
LRRC71	7.29974566995432e-14	0.415777919810092	0.749	0.594	1.30760344185892e-09
SCAMP4	7.45684508789301e-14	0.338108603652126	0.596	0.382	1.33574466059427e-09
RING1	7.64636643556817e-14	0.293087290934738	0.471	0.259	1.36969361960333e-09
TLR4	7.73029972437529e-14	-0.278632273444684	0.065	0.185	1.38472858962734e-09
CLEC2B	8.56139852126564e-14	0.359031311278908	0.567	0.361	1.53360331711431e-09
PLAUR	8.93421808350096e-14	-0.259404082188102	0.055	0.169	1.60038648529753e-09
ILRUN	1.03380166427785e-13	0.30352940543152	0.424	0.228	1.85184892122091e-09
NR2F2	1.06669350106323e-13	0.278650262106906	0.313	0.136	1.91076806845457e-09
ENSMMUG00000041595	1.09851915474185e-13	0.315271685450941	0.436	0.242	1.96777736188907e-09
ANAPC11	1.0985202379872e-13	-0.424047074195101	0.695	0.765	1.96777930230648e-09
CNFN	1.17756215603906e-13	-0.56844800830237	0.483	0.593	2.10936709011276e-09
CSNK1G2	1.17926776314505e-13	0.347284146166384	0.519	0.323	2.11242234412174e-09
HK3	1.38108309986199e-13	-0.26686478088197	0.065	0.189	2.47393415678278e-09
RABL2B	1.41037475404751e-13	0.345174325156869	0.792	0.629	2.52640429692531e-09
ABCG1	1.62183265114799e-13	-0.407639157921339	0.116	0.255	2.90518882800140e-09
IST1	1.63493611410759e-13	0.330740107081442	0.675	0.479	2.92866106120093e-09
PLIN2	1.63677843654188e-13	-0.54567173834258	0.069	0.187	2.93196121337746e-09
LRRC46	1.73508775722059e-13	0.375570036502539	0.741	0.6	3.10806269950925e-09
RNF187	1.94634851839393e-13	0.306131221832259	0.459	0.262	3.48649410099905e-09
ENSMMUG00000049722	2.21429617163285e-13	-0.421215256813596	0.293	0.433	3.96646873224592e-09
TRAF4	2.2202036530229e-13	0.319864993808164	0.6	0.385	3.97705080365992e-09
FCGR1A	2.31496620947081e-13	-0.323595205089789	0.081	0.215	4.14679897102505e-09
HIRA	2.48189231733451e-13	0.254498578434149	0.29	0.123	4.44581370804131e-09
CFL1	2.55826429271598e-13	-0.401523205743486	0.836	0.868	4.58261882754214e-09
SOCS3	2.57633768046961e-13	-0.384875594975626	0.09	0.215	4.61499368702522e-09
PKP3	2.61315600438311e-13	0.275549948684762	0.391	0.196	4.68094635065147e-09
FAXDC2	2.63656852823526e-13	0.313615137631851	0.488	0.29	4.72288520462782e-09
KCNMB1	2.66003547454199e-13	-0.264997531270423	0.058	0.172	4.76492154554707e-09
RNASET2	2.82391744117759e-13	-0.594745233885971	0.298	0.431	5.05848331238141e-09
ENSMMUG00000013256	2.8381621361552e-13	0.40381176836892	0.833	0.708	5.08399983449481e-09
TMEM123	3.11986052206723e-13	0.353024565459885	0.624	0.418	5.58860615317902e-09
SQSTM1	3.26491395574162e-13	-0.402518841859379	0.807	0.842	5.84844036891996e-09
ENSMMUG00000031981	3.32723237248009e-13	-0.315260785456972	0.123	0.255	5.96007134882359e-09
TMEM63A	3.33408049910037e-13	0.308535085966307	0.395	0.209	5.97233839803849e-09
MSR1	3.36624738362779e-13	-0.28631623381411	0.049	0.156	6.02995893829247e-09
ENSMMUG00000060728	3.41692108510051e-13	0.340691165732311	0.388	0.204	6.12073073974054e-09
HNRNPA1	3.44951901423532e-13	-0.303378369568058	0.86	0.892	6.17912341019972e-09
ENSMMUG00000043308	3.50832512519221e-13	0.320409596391384	0.383	0.191	6.2844627967568e-09
STARD10	3.57435158858349e-13	0.371368629366447	0.455	0.268	6.4027360006296e-09
SRSF7	3.59388232646962e-13	0.360821145428406	0.783	0.606	6.43772141140503e-09
STMP1	3.79344368724479e-13	-0.34750121529456	0.19	0.332	6.79519567696159e-09
ACSF2	3.97446418527331e-13	0.320890215147542	0.732	0.527	7.11945769508007e-09
VAV2	4.07321106031834e-13	0.275442421413271	0.377	0.189	7.29634297234824e-09
BIN2	4.332014390263e-13	-0.279863735521305	0.075	0.196	7.75993737727812e-09
RPL10A	4.37911865152061e-13	-0.37117814784115	0.945	0.972	7.84431524046887e-09
SMIM4	4.46946664655275e-13	0.382110505711986	0.617	0.439	8.00615560396994e-09
PCBD1	4.57758570908941e-13	0.426864282528689	0.794	0.662	8.19982928069185e-09
ENSMMUG00000060950	4.73161037570114e-13	-0.309845774769781	0.096	0.222	8.47573366599345e-09
WBP1L	5.38123492352329e-13	0.290799356909715	0.438	0.244	9.63940611850726e-09
SNX3	5.44587161827204e-13	0.397581420635285	0.858	0.747	9.75518982981071e-09
SERPINE2	5.55081146799238e-13	0.317602596021615	0.592	0.378	9.94316858261476e-09
KCTD12	5.65362768744135e-13	-0.261776026662052	0.058	0.169	1.01273432765137e-08
GAS8	6.05555234266631e-13	0.463170475308852	0.695	0.53	1.08473109114182e-08
VPS13C	6.19076003577398e-13	-0.413905786796622	0.425	0.556	1.10895084520819e-08
TEKT4	6.38642038256008e-13	0.38617156054373	0.659	0.475	1.14399948312799e-08
DNAJC25	6.90847882988576e-13	-0.470770601759265	0.584	0.69	1.23751581279744e-08
DAB2	6.99709339458214e-13	-0.266967894344949	0.057	0.169	1.2533893397715e-08
RPL4	7.72786335242398e-13	-0.383974491474076	0.905	0.932	1.38429216231971e-08
PEBP1	7.95953292733787e-13	-0.450227521775092	0.493	0.618	1.42579113327403e-08
HEBP2	9.15480794810969e-13	0.339098135118089	0.576	0.378	1.63990074774489e-08
IFT122	9.73684916585455e-13	0.341094925098531	0.589	0.383	1.74416179107953e-08
ENSMMUG00000001522	1.00911715482899e-12	0.283724101355452	0.156	0.035	1.80763155944517e-08
RAD9A	1.01651976643539e-12	0.360253536293492	0.61	0.383	1.82089185761572e-08
HSPBP1	1.10171112054655e-12	0.343328439056369	0.693	0.497	1.97349513023504e-08
XPA	1.20467712364924e-12	0.278108192402374	0.371	0.191	2.15793813159289e-08
MISP	1.38696025389248e-12	0.270056402392831	0.429	0.233	2.4844619027976e-08
GPAT4	1.43778933795653e-12	0.287268552569338	0.318	0.152	2.57551204108153e-08
NCKAP1L	1.45991292347344e-12	-0.29108393888319	0.07	0.185	2.61514201981797e-08
GCA	1.49219465222447e-12	-0.306237046291017	0.121	0.251	2.67296828052969e-08
SYNGAP1	1.74690114506175e-12	0.284572502535323	0.424	0.224	3.12922402114911e-08
TNFRSF1B	1.90956973987973e-12	-0.2826814144503	0.089	0.215	3.42061227504655e-08
ERGIC3	1.98108648040038e-12	0.31095860045911	0.834	0.725	3.54872021234121e-08
PGAP3	2.09282505947812e-12	0.288810349905291	0.365	0.189	3.74887752904316e-08
ENSMMUG00000022489	2.09421865582999e-12	0.579694925424862	0.861	0.76	3.75137387818826e-08
PGAP6	2.11446240151381e-12	0.287129251136515	0.411	0.224	3.78763649983168e-08
GASK1B	2.28123176524532e-12	0.258363926079285	0.167	0.044	4.08637046108394e-08
TRIM14	2.39311410716234e-12	0.263239410674645	0.359	0.185	4.2867853001599e-08
RNPEP	2.43230026626331e-12	0.304484332808273	0.454	0.275	4.35697946695747e-08
RSU1	2.70115603027282e-12	-0.367212799835423	0.356	0.497	4.8385807970277e-08
MGST3	2.80542092665313e-12	-0.764755218352833	0.722	0.787	5.02535050591376e-08
WARS1.1	2.82559651536318e-12	0.53216224290681	0.601	0.413	5.06149103797007e-08
PITPNM1	2.8423724758792e-12	0.359130696654647	0.766	0.583	5.09154181604241e-08
TJP3	2.86256644534955e-12	0.349234481927943	0.631	0.437	5.12771527355465e-08
SLC25A28	3.08773622181733e-12	0.257300448211866	0.247	0.097	5.53106189414139e-08
LDHA	3.28501062968242e-12	-0.550835474667598	0.246	0.396	5.88443954095013e-08
DDX1	3.36780417080328e-12	0.313124544558834	0.631	0.442	6.03274761115991e-08
TAPBPL	3.49593865921709e-12	0.291488938901546	0.479	0.281	6.26227492025557e-08
ENSMMUG00000058389	3.96613994866931e-12	-0.422336417114847	0.399	0.519	7.10454649005134e-08
SERF2	4.01222304852859e-12	-0.441391279708674	0.278	0.411	7.18709514682926e-08
NIBAN2	4.18494373715835e-12	0.304980647882096	0.515	0.317	7.49648971637176e-08
GPT	4.30622320652434e-12	0.314516441803472	0.54	0.339	7.71373762984705e-08
SOX21	4.39978221359553e-12	0.258416928757613	0.263	0.11	7.88132987921367e-08
SCD	4.45783518825495e-12	-0.426629837817617	0.048	0.147	7.98532017272109e-08
TMC5	4.52101221986061e-12	0.349622575492972	0.77	0.598	8.09848918943631e-08
MARCO	4.70251765161774e-12	-0.624643081585212	0.072	0.187	8.42361986934285e-08
ENSMMUG00000060377	4.74464833850624e-12	0.379141185069567	0.92	0.903	8.49908856876622e-08
VWA5A	4.79205043827104e-12	0.327769245691988	0.72	0.547	8.58399995007491e-08
CTBP1	4.95937227996911e-12	0.276536319135822	0.522	0.323	8.88372356510866e-08
ZYX	5.2017045952588e-12	-0.328732139717753	0.113	0.244	9.31781344148709e-08
RBM14	5.28589146339481e-12	0.294502881458728	0.749	0.554	9.46861737837912e-08
RUVBL1	5.38212402680135e-12	0.321732437115102	0.807	0.672	9.64099876920926e-08
SELENOH	5.43732096525651e-12	-0.38609858082784	0.288	0.426	9.73987304506398e-08
ATP2A3	5.61592123546992e-12	0.326427270522799	0.221	0.083	1.00597997090973e-07
PET100	5.79837144733783e-12	0.285839796589379	0.883	0.8	1.03866227736163e-07
STUB1	6.06529274372355e-12	0.312240601024787	0.573	0.38	1.0864758891832e-07
ALCAM	6.4717172539019e-12	0.388556079963112	0.798	0.688	1.15927871169145e-07
WDR78	6.6804451018482e-12	-0.491573165819367	0.345	0.466	1.19666813109407e-07
CDK2AP1	7.03664615520831e-12	0.314760023463304	0.618	0.45	1.26047442578246e-07
WIPI2	7.12673116606184e-12	0.270938656739998	0.472	0.286	1.27661135377666e-07
YBX1	7.22847941905588e-12	-0.549944947489429	0.329	0.475	1.29483751833548e-07
IFNAR2	7.64116545885132e-12	-0.334500775655606	0.16	0.295	1.36876196864404e-07
LRP5	8.79066433310645e-12	0.256269329711885	0.387	0.206	1.57467170198936e-07
PSME1	9.32543687775703e-12	0.375461964175956	0.859	0.769	1.67046550791262e-07
ENSMMUG00000015274	9.4521648852227e-12	0.314301428940843	0.448	0.264	1.69316629588994e-07
TRIB2	1.04792068613462e-11	0.26194598030687	0.295	0.138	1.87714032507295e-07
METRN	1.05725370580867e-11	0.335717605892231	0.618	0.44	1.89385856321508e-07
CEP131	1.05966286357319e-11	0.27363726674496	0.419	0.231	1.89817408751865e-07
KIF19	1.11964190265273e-11	0.33761881429974	0.52	0.33	2.00561454022183e-07
TNFRSF19	1.16282343904084e-11	0.327067286882767	0.464	0.288	2.08296562635385e-07
MSLN	1.17015884069356e-11	0.782135810844885	0.507	0.343	2.09610553133437e-07
TNFSF10	1.20277210034272e-11	0.377634983433741	0.358	0.183	2.15452566334391e-07
KCNA3	1.21383360145405e-11	-0.259674216408031	0.034	0.121	2.17434013028465e-07
SLC7A6	1.21881866017313e-11	0.276388102510216	0.435	0.246	2.18326986596813e-07
HBS1L	1.23317534829181e-11	0.360697709296685	0.772	0.639	2.20898700139511e-07
DPH2	1.31903436340103e-11	-0.398265957956832	0.69	0.745	2.36278625516027e-07
ACTN4	1.3364404864836e-11	0.314970316134515	0.797	0.639	2.39396584343808e-07
PROM1	1.33792004746544e-11	0.323027393768312	0.648	0.459	2.39661618102483e-07
EIF4A2	1.39498825799338e-11	0.287883367148635	0.904	0.831	2.49884246654354e-07
NWD1	1.43050007410812e-11	0.361556510313611	0.632	0.442	2.56245478274988e-07
H2AFZ	1.45817498732958e-11	-0.751678716623924	0.678	0.741	2.61202885480347e-07
DDIT4	1.4727191200198e-11	0.357906898104039	0.682	0.49	2.63808175969147e-07
RPL22	1.50037605192473e-11	-0.324877982612739	0.929	0.96	2.68762362181278e-07
SH3BGRL	1.50953435704854e-11	-0.518882318320589	0.493	0.583	2.70402889378105e-07
ENSMMUG00000017001	1.56058358074786e-11	0.275589628808266	0.318	0.158	2.79547336819364e-07
SDR16C5	1.61535226239262e-11	0.287979209338309	0.467	0.284	2.8935805076239e-07
BCL2A1	1.65370906347688e-11	-0.299688286563513	0.087	0.206	2.96228904540613e-07
NOP56	1.66818592865688e-11	0.285997036060613	0.507	0.317	2.98822145400307e-07
PBXIP1	1.71730116417451e-11	0.305690409485181	0.672	0.477	3.07620157538579e-07
CD59	1.72145477523155e-11	0.3362869230908	0.917	0.906	3.08364193887227e-07
UBA52	1.78099997257892e-11	-0.323243755380883	0.967	0.976	3.19030525088061e-07
PLEKHG2	1.82588595450558e-11	0.277917855537507	0.346	0.178	3.27070951030585e-07
CSNK1G1	1.85719903053973e-11	0.257824261516749	0.399	0.22	3.32680062340582e-07
HDGF	1.89791920060808e-11	0.323075490328247	0.687	0.523	3.39974266404925e-07
ACTR3	2.02894671333396e-11	-0.418296444447518	0.5	0.606	3.63445224759512e-07
COLEC12	2.08005545839457e-11	-0.250410460217013	0.042	0.134	3.72600334262219e-07
FLNA	2.18202860583725e-11	-0.445660845311525	0.292	0.431	3.90866784163627e-07
COPA	2.22438170056571e-11	0.318126309814805	0.617	0.442	3.98453494022336e-07
SMCO4	2.24059945711276e-11	-0.397938269920522	0.251	0.38	4.01358580752608e-07
B3GNT7	2.31948387920705e-11	0.378260939071363	0.5	0.327	4.15489147282359e-07
IFI16	2.52396588320666e-11	0.380515375204944	0.75	0.556	4.5211800865881e-07
BTF3	2.78649341593087e-11	-0.296843500946005	0.87	0.912	4.99144565595698e-07
ENSMMUG00000010266	2.79160886828386e-11	0.280750947681924	0.943	0.905	5.00060896575688e-07
ENSMMUG00000065238	2.80228257617083e-11	-0.561572473613429	0.206	0.343	5.01972877869481e-07
TMEM176B	2.90782440344327e-11	-0.611966330765412	0.376	0.494	5.20878585388794e-07
TMEM259	3.00755294248634e-11	0.332021836979522	0.582	0.398	5.38742958587578e-07
GDI1	3.1063377149426e-11	0.310075608588272	0.563	0.378	5.56438274877669e-07
ARHGAP30	3.15926412763586e-11	-0.274529249387193	0.088	0.204	5.65918983183412e-07
CSNK1D	3.2462135249869e-11	0.323832595648061	0.521	0.33	5.81494228730904e-07
BAG3	3.32325357099536e-11	0.289533120712752	0.412	0.239	5.95294412172399e-07
RIPK4	3.38546867501892e-11	0.252548051517734	0.299	0.143	6.06439003756138e-07
NECTIN2	3.45183638606687e-11	0.278149618791535	0.375	0.206	6.18327451836158e-07
JMJD8	3.50462181629351e-11	0.250846605207735	0.437	0.25	6.27782905952656e-07
NCL	3.71351785709777e-11	-0.328396990375464	0.823	0.837	6.65202453741923e-07
GMFG	3.74159184701822e-11	-0.556560717005508	0.337	0.461	6.70231347556373e-07
IQCE	3.74390804476986e-11	0.294885368983306	0.527	0.339	6.70646248059624e-07
ENSMMUG00000061128	3.76951416600505e-11	-0.513003953951194	0.436	0.538	6.75233072556484e-07
WDR45B	3.87339069532935e-11	0.251385039905379	0.476	0.29	6.93840475254346e-07
KCTD20	4.0538857042979e-11	0.258183925393749	0.441	0.255	7.26172546210883e-07
CP	4.3032549446005e-11	-0.439540480725867	0.301	0.435	7.70842058226288e-07
ENSMMUG00000018687	4.53485419811131e-11	-0.385804493129863	0.765	0.796	8.1232843250768e-07
MAP3K11	4.57130837744991e-11	0.286304153544351	0.422	0.25	8.18858469652602e-07
OSBPL11	4.64435195441743e-11	-0.33163828367697	0.095	0.206	8.31942765594795e-07
CXCL17	4.84577453245317e-11	0.434467594520954	0.825	0.71	8.68023591998336e-07
PSMB4	4.88891557324271e-11	0.279371164677895	0.708	0.525	8.75751446634967e-07
HYOU1	4.93827187082675e-11	0.287360523480287	0.396	0.226	8.84592640221195e-07
CFLAR	4.9447887225565e-11	0.278636340837285	0.494	0.295	8.85760003871546e-07
CACNB3	4.96587338679983e-11	0.27299621681282	0.392	0.22	8.89536899777453e-07
TSNAXIP1	5.28536628922374e-11	0.289559580209835	0.618	0.439	9.46767663388649e-07
ISOC2	5.70368509789047e-11	0.272511376865756	0.507	0.325	1.02170111158512e-06
IFT172	5.78256477112951e-11	0.34085769647967	0.662	0.494	1.03583082745243e-06
ENSMMUG00000052792	5.96697124452193e-11	0.272055391336899	0.553	0.347	1.06886355903121e-06
MRPS33	6.6656931371412e-11	0.314457315891928	0.639	0.466	1.1940256116561e-06
MFN2	6.89516132163778e-11	0.277472833100522	0.455	0.275	1.23513024754498e-06
SCAP	6.9549451828572e-11	0.260216293229344	0.391	0.222	1.24583933060521e-06
RAB1B	7.00269772451417e-11	0.308480212764915	0.673	0.506	1.25439324339222e-06
TSPAN6	7.23868607059846e-11	0.295766921638566	0.886	0.787	1.2966658358263e-06
DENND6B	7.33416808190817e-11	0.33242542281171	0.729	0.536	1.31376952851221e-06
DST	7.42059949741736e-11	-0.382976053600048	0.128	0.248	1.32925198797237e-06
SLC29A1	7.7759016102479e-11	0.275788163181759	0.994	1	1.39289725544371e-06
ENSMMUG00000045123	7.81144098770961e-11	0.325270134315891	0.891	0.815	1.39926342412842e-06
SMG5	7.89797189630242e-11	0.262484458631205	0.334	0.176	1.41476370578465e-06
DUS1L	7.99414827446877e-11	0.253771663041788	0.315	0.161	1.43199178040559e-06
TRIM38	8.64068421642201e-11	0.315266365577997	0.602	0.448	1.54780576368768e-06
ALOX15	9.64465995156491e-11	-0.383972646803783	0.224	0.361	1.72764793712382e-06
DRC3	1.02551154571651e-10	0.342694263980384	0.811	0.739	1.83699883184199e-06
CLUH	1.0433738259964e-10	0.301975844990868	0.415	0.25	1.86899553450736e-06
ZNF483	1.07908303499855e-10	-0.328454955093736	0.186	0.31	1.93296144059291e-06
TUSC3	1.09057069791175e-10	0.272491778535998	0.679	0.497	1.95353929116932e-06
TUBB4A	1.11025677770583e-10	0.314436222957319	0.371	0.209	1.98880296590446e-06
OMA1	1.13439600785743e-10	0.263601158766539	0.91	0.817	2.03204356887501e-06
CD53	1.17621602163761e-10	-0.287836199213777	0.091	0.204	2.10695575955945e-06
PAPSS1	1.18381124497181e-10	0.301294560974232	0.507	0.334	2.120561083118e-06
ENSMMUG00000020721	1.19266646439369e-10	-0.412983929180143	0.193	0.316	2.13642343766841e-06
CDS1	1.2139812337179e-10	0.310134125990291	0.633	0.459	2.17460458395887e-06
LRRC45	1.22161935910492e-10	0.259859744724864	0.387	0.218	2.18828675796464e-06
PUM1	1.24997519764951e-10	0.276130620130683	0.502	0.321	2.23908057154957e-06
ENSMMUG00000060306	1.28940681635513e-10	0.383311797853697	0.107	0.017	2.30971443013695e-06
KIAA2013	1.29893144873868e-10	0.291660127330803	0.59	0.407	2.32677590412559e-06
GAK	1.32184891758472e-10	0.270412271071593	0.442	0.268	2.36782796606952e-06
HNMT	1.36459795490176e-10	-0.371200810523742	0.186	0.317	2.44440431661552e-06
ENSMMUG00000001858	1.39961441771638e-10	-0.337261553645516	0.749	0.793	2.50712930645535e-06
JHY	1.42235019352917e-10	0.315572642019321	0.635	0.466	2.5478559016688e-06
TNKS1BP1	1.45420528534355e-10	0.279771213165186	0.331	0.176	2.60491792763591e-06
PCBP1	1.47311874496049e-10	0.304781650908163	0.819	0.699	2.63879760784772e-06
CLIC1	1.59900758687024e-10	-0.300536530738427	0.893	0.936	2.86430229036066e-06
FAM216B	1.61810443002048e-10	-0.509381819319072	0.524	0.611	2.89851046549568e-06
ENSMMUG00000019505	1.80497311684192e-10	-0.362662426203506	0.391	0.512	3.23324834419892e-06
SLC11A1	1.80531297292467e-10	-0.429574286520588	0.219	0.343	3.23385712839997e-06
BRD4	1.8890703789854e-10	0.26087998842312	0.574	0.383	3.38389176987656e-06
RDX	1.92550743339379e-10	-0.338976560382107	0.189	0.316	3.44916146543829e-06
ATP2B4	1.94418526202343e-10	0.285638428088729	0.489	0.325	3.48261905986257e-06
ENO3	1.944886135462e-10	-0.615415543080982	0.058	0.154	3.48387453445307e-06
SLC22A4	1.98459001583332e-10	0.306910527115828	0.578	0.406	3.55499609536222e-06
C4BPA	2.00131859027968e-10	0.404015718094275	0.709	0.578	3.58496199076798e-06
STRBP	2.01256660932574e-10	0.268870961189596	0.65	0.451	3.6051105672852e-06
CYP27A1	2.13743431570926e-10	-0.619431581702111	0.511	0.596	3.82878608972999e-06
MB	2.26027832921592e-10	-0.403336955716545	0.13	0.246	4.04883657112448e-06
MYH14	2.26629977370558e-10	0.296323150057478	0.73	0.574	4.05962278463881e-06
FAM53B	2.35006476342224e-10	0.277886615317721	0.376	0.215	4.20967101071826e-06
CCDC39	2.41560711684052e-10	-0.40175918016318	0.618	0.67	4.32707702839642e-06
SPOP	2.52341473177193e-10	0.284334280175276	0.517	0.347	4.52019280902306e-06
ADSS2	2.61521321141388e-10	0.298932934097869	0.762	0.593	4.68463142560568e-06
RUNX1	2.75630077578735e-10	0.302616215428869	0.53	0.35	4.93736157966788e-06
OPTN	2.81368474585932e-10	0.256133602154067	0.422	0.253	5.04015348525779e-06
ENSMMUG00000014256	2.87496821747229e-10	-0.667064973075376	0.943	0.945	5.14993056795812e-06
TST	3.0507153380312e-10	0.293670789220083	0.843	0.716	5.46474638501529e-06
CUEDC1	3.07437242138593e-10	0.278926138002767	0.423	0.25	5.50712331842862e-06
SCGB2A1	3.12050222683144e-10	0.307142831668736	0.346	0.193	5.58975563892316e-06
ENSMMUG00000016665	3.17635923904632e-10	-0.333050232608842	0.659	0.723	5.68981230490368e-06
CCT2	3.21032542276667e-10	0.261378269051127	0.892	0.824	5.75065592980194e-06
MIDN	3.37316217658074e-10	0.27861567303857	0.524	0.345	6.04234540690908e-06
STOM	3.50039964661435e-10	0.342711074023861	0.514	0.35	6.27026588698029e-06
MVP	3.81993546273218e-10	0.314776910141534	0.768	0.622	6.84265039439215e-06
SELPLG	3.94058957602578e-10	-0.28808058079357	0.079	0.18	7.05877810753498e-06
ZBTB7A	3.95123243355462e-10	0.251106427542054	0.497	0.316	7.07784265822638e-06
ENSMMUG00000007870	3.96068612461465e-10	0.323659483745114	0.738	0.585	7.09477705502221e-06
RPS28	4.14150373920319e-10	-0.317288860238077	0.979	0.976	7.41867564803467e-06
CCDC170	4.40004192180351e-10	-0.462937122266677	0.281	0.393	7.88179509452663e-06
EHF	4.42264854251604e-10	0.29920671066352	0.745	0.587	7.92229033420898e-06
FOSB	4.50102162680511e-10	-0.425315287923507	0.143	0.266	8.062680040096e-06
PAK4	4.50713839663571e-10	0.253858578311683	0.305	0.161	8.07363700989356e-06
EPCAM	4.80886904649857e-10	0.296552327590288	0.635	0.459	8.61412712299289e-06
COQ8A	5.07562019007382e-10	0.2729484311	0.452	0.286	9.09195844647924e-06
TPPP3	5.11283917064645e-10	0.306143602643564	0.859	0.831	9.15862880637898e-06
CD82	5.14525260515306e-10	0.251765231440714	0.431	0.259	9.21669099161068e-06
LAMC2	5.23284009600743e-10	0.250038359602937	0.352	0.2	9.37358646397811e-06
ND3	5.30431804902182e-10	0.407663599600955	0.876	0.817	9.50162492121279e-06
GPRC5C	5.57114391970284e-10	0.256024101896637	0.339	0.183	9.97959010336369e-06
DYNLL2	6.11270401991981e-10	0.267036926835845	0.407	0.246	1.09496867108823e-05
TSPO	6.31389927414932e-10	-0.38229451174335	0.775	0.813	1.13100877697837e-05
OGDH	6.41118352340749e-10	0.270400844426339	0.534	0.36	1.14843530454798e-05
OSCP1	6.87295763274045e-10	0.282879794459173	0.802	0.686	1.2311529007528e-05
PPT1	6.8984004508694e-10	-0.393893957584229	0.205	0.327	1.23571047276424e-05
ARPC3	7.3580089021971e-10	-0.307080975645794	0.866	0.901	1.31804013465057e-05
OTUD4	7.75906517907447e-10	0.260056378568475	0.521	0.349	1.38988134552761e-05
TRA2A	8.06828889258942e-10	0.278820285070637	0.681	0.516	1.44527258932954e-05
HYPK	8.25539405368453e-10	0.271728545578859	0.872	0.807	1.47878873683651e-05
EIF4EBP1	8.46091288433477e-10	-0.304304724058099	0.105	0.213	1.51560332497089e-05
MAP1LC3B	8.48377564090705e-10	-0.386766579222926	0.466	0.55	1.51969873055568e-05
CLGN	8.51587157674555e-10	0.251500268405512	0.334	0.182	1.52544807554243e-05
NSA2	8.85437643386356e-10	-0.396633621027481	0.539	0.62	1.58608445059798e-05
KCTD17	8.94669884481039e-10	0.2612277974158	0.481	0.303	1.60262216407089e-05
SLC25A29	9.01977405337303e-10	0.302380906083711	0.6	0.398	1.61571212618071e-05
ENSMMUG00000021075	1.02015301037652e-09	0.257590343692782	0.768	0.631	1.82740008748746e-05
FURIN	1.04880698575463e-09	0.271648118717708	0.367	0.215	1.87872795358226e-05
ENSMMUG00000042257	1.05361055091226e-09	0.262707607826831	0.7	0.523	1.88733257984913e-05
SDF2L1	1.06307218590782e-09	0.251744167461712	0.531	0.358	1.90428120661668e-05
ANKRD65	1.10185776474077e-09	-0.507973385599514	0.522	0.587	1.97375781398014e-05
CFAP73	1.10247932571065e-09	0.350016682834461	0.788	0.679	1.97487121614548e-05
ECI1	1.19796376468749e-09	0.252593600709648	0.546	0.371	2.1459124916847e-05
ENSMMUG00000032498	1.20805833490629e-09	-0.320943982172794	0.152	0.264	2.16399489531763e-05
BACE2	1.23351958693305e-09	0.311430525626237	0.638	0.462	2.20960363607317e-05
ENSMMUG00000062885	1.31590697955391e-09	0.251674532582663	0.512	0.338	2.35718417247492e-05
SERPING1	1.43116447900964e-09	0.288366924728548	0.627	0.446	2.56364493124997e-05
GOLIM4	1.4339752367185e-09	-0.258027450822962	0.104	0.207	2.56867984153386e-05
TUBB6	1.59699351548013e-09	-0.289994663695542	0.069	0.163	2.86069448427956e-05
S100A11	1.64623502822899e-09	-0.485965647627005	0.548	0.611	2.94890080606659e-05
ENSMMUG00000052609	1.72268714113685e-09	-0.264431761385515	0.97	0.985	3.08584947591844e-05
GOT2	1.9421549876823e-09	0.258821042288556	0.428	0.268	3.47898222943531e-05
GPSM3	1.95132456984954e-09	-0.275926895469037	0.101	0.207	3.49540770197147e-05
TOP2A	1.98162982832347e-09	-0.33551415035109	0.051	0.139	3.54969351147584e-05
DNAJB13	1.98602930948385e-09	0.285520870868037	0.723	0.558	3.55757430207842e-05
SFT2D1	2.06346826482846e-09	-0.337152858882509	0.236	0.358	3.69629070278723e-05
SAMD4B	2.09735476380529e-09	0.301183079948129	0.496	0.328	3.75699158840442e-05
HDAC7	2.31245497074775e-09	0.265224864717477	0.446	0.279	4.14230058910045e-05
PECAM1	2.35238036920057e-09	-0.616794152742248	0.267	0.369	4.21381895534898e-05
NUBP2	2.5408825909027e-09	0.277916579925055	0.388	0.237	4.551482985084e-05
ELF3	2.72897289229573e-09	0.266804988791772	0.817	0.655	4.88840914196935e-05
ATP5PB	2.73123448249223e-09	-0.361009334906826	0.522	0.615	4.89246032848833e-05
ENSMMUG00000014947	2.80461525789011e-09	0.28792311411083	0.35	0.204	5.02390731145856e-05
STBD1	2.94968813513637e-09	-0.31164629529523	0.147	0.255	5.28377635646977e-05
TINF2	3.20323708288531e-09	-0.384853391340443	0.683	0.725	5.73795858657246e-05
CFAP65	3.20944989752142e-09	0.26716661145452	0.633	0.457	5.74908760143013e-05
F11R	3.30523383824305e-09	0.286430930322406	0.737	0.58	5.92066537444478e-05
ECE1	3.53637834971668e-09	0.281495250929303	0.464	0.306	6.33471453784749e-05
CD63	3.73625430129209e-09	-0.474099668310885	0.862	0.886	6.69275232990453e-05
FARP1	3.90263508977432e-09	0.290704349096314	0.587	0.429	6.99079023631273e-05
ENSMMUG00000011177	4.01702030682884e-09	0.316754547760066	0.105	0.022	7.19568847562251e-05
CCT7	4.58037446412951e-09	0.268903767846004	0.762	0.611	8.2048247775952e-05
ENSMMUG00000057462	4.65709903943822e-09	0.25825048503094	0.316	0.172	8.34226150934568e-05
CYP2A26	5.01636793700652e-09	-0.564014475949197	0.346	0.439	8.98581988555977e-05
GSTA4	5.0875300808331e-09	-0.664558249428648	0.165	0.272	9.11329263379634e-05
IDO1	5.37746024305973e-09	0.406050024277093	0.2	0.086	9.6326445333929e-05
SKP1	5.38409945588145e-09	-0.380465419653539	0.911	0.921	9.64453735532044e-05
SVBP	5.71866192202221e-09	-0.254561846433572	0.17	0.284	0.000102438391009184
PPP2CB	6.22162743456744e-09	0.253731295077936	0.556	0.393	0.000111448012235407
CCNO	6.29034155525321e-09	-0.327376830283571	0.127	0.231	0.000112678888279251
RAP1B	6.33418968123702e-09	-0.362185128197486	0.371	0.475	0.000113464339759999
OGA	7.00703837044162e-09	0.292272329284517	0.591	0.424	0.000125517078329721
TNFSF12	7.92444998113685e-09	-0.438055252248149	0.275	0.383	0.000141950672512104
CROCC	8.34819919805967e-09	0.282051159229463	0.396	0.242	0.000149541292234843
RPL7	8.3910316194427e-09	-0.3367302666621	0.857	0.877	0.000150308549399077
DBT	8.4556682736831e-09	0.281499977883741	0.489	0.33	0.000151466385786485
CHORDC1	8.57284681657045e-09	0.260075501421193	0.593	0.431	0.000153565405025227
TCEAL9	9.70167966210281e-09	-0.363685892722401	0.117	0.218	0.000173786187787248
KPNB1	1.00611613224077e-08	0.280355458305412	0.615	0.459	0.00018022558276829
EIF3J	1.14996999371491e-08	0.262311981756825	0.63	0.473	0.000205994124974152
BRK1	1.15289381568736e-08	-0.318354265355609	0.606	0.683	0.000206517869204077
MAP3K8	1.18939968248491e-08	-0.426092689506599	0.169	0.272	0.000213057165123521
NUMA1	1.22301439162384e-08	0.252647490044518	0.459	0.301	0.000219078567971578
SHTN1	1.29655195490423e-08	-0.356623035181468	0.24	0.35	0.000232251351681994
ENSMMUG00000065104	1.29754613972254e-08	-0.331609441109795	0.333	0.439	0.000232429440008498
FAM13A	1.32236118455329e-08	0.266480211682314	0.571	0.424	0.000236874558989032
MPST	1.42372826380832e-08	0.271934020353292	0.668	0.516	0.000255032443895985
ENSMMUG00000006397	1.45886029266461e-08	0.281207744586591	0.462	0.306	0.000261325644225012
ENSMMUG00000040968	1.49016213376474e-08	0.329249006545155	0.572	0.393	0.000266932743021277
OSBPL6	1.49040002408616e-08	0.321425598039283	0.423	0.279	0.000266975356314553
TMEM45B	1.49728107243375e-08	0.250733155858511	0.542	0.391	0.000268207958505058
VAPA	1.73194081993273e-08	-0.347998381427103	0.747	0.776	0.00031024255907455
BIRC3	1.75105160350472e-08	0.262501705624724	0.145	0.05	0.000313665873735801
AKNA	1.81036585609525e-08	0.292365619264223	0.582	0.431	0.000324290835802343
MSMB	1.96976186563851e-08	-0.294734884768209	0.045	0.119	0.000352843442991826
ARRB2	1.99840083799551e-08	-0.281664986851554	0.385	0.494	0.000357973542110136
SERPINB11	2.07570464067436e-08	0.382655253114621	0.472	0.308	0.000371820972283998
GTF2A2	2.2072944234579e-08	-0.311694326322325	0.342	0.444	0.000395392650074013
SNTN	2.41784698713479e-08	-0.424879296100928	0.821	0.798	0.000433108930805455
PSMD2	2.42724696580703e-08	0.262335717792172	0.645	0.488	0.000434792748985014
TCTEX1D4	2.43934469781465e-08	-0.521655678032688	0.581	0.626	0.000436959815719538
NAPA	2.46372942391301e-08	0.327266715811583	0.563	0.413	0.000441327851705537
ENSMMUG00000051744	2.46818077434946e-08	0.310480287213285	0.581	0.428	0.000442125222109219
PRDX6	2.62342919005307e-08	0.271243824958296	0.903	0.868	0.000469934870814207
PDIA6	2.64101613824327e-08	0.277874480255998	0.586	0.431	0.000473085220843517
RPS14	2.89101511956127e-08	-0.308277600598611	0.948	0.961	0.00051786753836701
EPB41L2	3.06966661729291e-08	-0.250932902165632	0.083	0.171	0.000549869381155679
RACK1	3.18532809560663e-08	-0.389563713122356	0.905	0.912	0.000570587821766015
CCDC181	3.35774001365297e-08	0.272408562780379	0.782	0.661	0.000601471968645657
FTL	3.45267827377308e-08	-0.636476324473212	0.777	0.796	0.000618478259180973
EFHC1	3.74149230132075e-08	0.273671675389921	0.795	0.681	0.000670213515935585
TLN1	3.77530818629625e-08	-0.349573313037534	0.262	0.378	0.000676270955411247
GOLM1	3.89530886608102e-08	0.289395829854173	0.553	0.402	0.000697766677181093
PAPSS2	3.90768439069039e-08	0.295735286718793	0.523	0.352	0.000699983504904369
DHRS7	3.97279394733757e-08	-0.432759604515308	0.301	0.396	0.000711646579786579
RPSA	4.31941976871208e-08	-0.290000152178353	0.959	0.974	0.000773737663169395
RPS16	4.59059065476422e-08	-0.330884754960286	0.942	0.956	0.000822312503987915
ZNF664	4.59185234446676e-08	0.269165245330347	0.624	0.484	0.00082253851046433
DYM	4.63312005061269e-08	0.255970253222893	0.438	0.286	0.000829930794666252
CTNND1	5.26030238389857e-08	0.267132363525774	0.624	0.468	0.000942277966027751
MLEC	5.55291139891778e-08	0.252606270313135	0.641	0.479	0.000994693018888143
DGKZ	5.55587383576869e-08	0.264387550064467	0.395	0.253	0.000995223680201245
GLRX	5.79135187412281e-08	-0.489844704406851	0.516	0.585	0.00103740486121162
SDHD	6.04364015800218e-08	-0.269509856548859	0.195	0.308	0.00108259726150293
IFT74	6.46065975173649e-08	0.255194846449693	0.711	0.572	0.00115729798132856
MDK	6.85598801395374e-08	0.431194945718816	0.408	0.257	0.00122811313293953
SPINT1	7.43663279895191e-08	0.260212778246708	0.506	0.363	0.00133212403327626
TXNRD1	7.61551571845e-08	-0.308713305019399	0.288	0.394	0.00136416733064595
CYSTM1	7.76777550351676e-08	-0.378302445939078	0.824	0.857	0.00139144162594496
GRN	8.3066839056429e-08	-0.566615226485927	0.385	0.475	0.00148797628801781
UBL5	9.17946704502039e-08	-0.27144644162744	0.911	0.943	0.0016443179317745
TRIR	9.62987340688579e-08	0.261749554863988	0.593	0.442	0.00172499922337545
NIN	1.04941256269089e-07	-0.266072512614774	0.163	0.262	0.00187981272354819
POLD4	1.11982940890458e-07	-0.31573022396295	0.183	0.284	0.00200595042017077
CTNNB1	1.25346116515649e-07	0.253524264773453	0.631	0.475	0.00224532498514482
APPL1	1.26218645456684e-07	-0.295653466576062	0.236	0.338	0.00226095459606558
H1-3	1.29337374724985e-07	-0.544669440651415	0.116	0.211	0.00231682039344865
PTPN6	1.30298331099684e-07	0.272079235655653	0.711	0.561	0.00233403400498863
ENSMMUG00000012419	1.33892796216142e-07	-0.264576883157851	0.835	0.884	0.00239842165861975
JUNB	1.36219507965435e-07	-0.369740881512594	0.179	0.279	0.00244010004618484
ATP5MC1	1.37074148047526e-07	-0.302697853239242	0.57	0.639	0.00245540921397533
SCPEP1	1.39812070808858e-07	-0.264868924803724	0.261	0.371	0.00250445362439908
CTSS	1.43091432193824e-07	-0.625056375752131	0.49	0.527	0.00256319682488797
CDH1	1.48590678734553e-07	-0.280357513893783	0.183	0.284	0.00266170482817205
VAT1	1.59576829507483e-07	-0.321368458708677	0.154	0.25	0.00285849974696754
ENKUR	1.59818785759828e-07	0.268820504075641	0.663	0.532	0.0028628339093158
MRFAP1	1.67072535959397e-07	0.269221358090358	0.726	0.613	0.00299277033664068
PYCARD	1.72476217515983e-07	-0.515081688155559	0.282	0.378	0.00308956648436381
LIPA	2.03060669866135e-07	-0.304946286173424	0.135	0.228	0.00363742577931208
C10H20orf96	2.03701138333493e-07	0.251510404540914	0.608	0.453	0.00364889849096786
PLP2	2.15686284764619e-07	-0.4115568769251	0.384	0.459	0.00386358841898862
TAGLN2	2.19639819032265e-07	-0.374067747381387	0.937	0.917	0.00393440807832496
CENPF	2.2229423577243e-07	-0.393336259606652	0.058	0.134	0.00398195664539154
KRT7	2.37910661764186e-07	0.277903462480531	0.395	0.246	0.00426169368418187
ENSMMUG00000004431	2.7636850206332e-07	-0.708667366272829	0.588	0.604	0.00495058897746025
VDAC2	2.87164881079257e-07	-0.324644995503664	0.664	0.71	0.00514398451477272
RSRP1	3.03300333497947e-07	0.27777977797018	0.785	0.646	0.00543301887394873
PRELID1	3.23545096501754e-07	-0.33441136561391	0.428	0.508	0.00579566331363593
ABRACL	3.44815712502188e-07	-0.33944747782441	0.307	0.4	0.00617668385805169
TKT	3.62004076643814e-07	-0.427558891985131	0.644	0.672	0.00648457902492064
EIF3K	5.02696881344059e-07	-0.281322362148022	0.813	0.839	0.00900480923551612
NAAA	5.12192672468799e-07	-0.294091682544969	0.165	0.259	0.00917490734193359
EIF3L	5.4903444752552e-07	-0.339797075469722	0.581	0.637	0.00983485405852464
ATP5MC3	5.69457410812545e-07	-0.277212625561163	0.793	0.809	0.0102006905998851
MSL3	6.89254760545883e-07	-0.269988852114697	0.246	0.345	0.0123466205256584
PCM1	7.36792896789742e-07	-0.294237292246745	0.819	0.807	0.0131981711601947
LAP3	8.70195594842032e-07	0.368207631941609	0.678	0.571	0.0155878136904053
SERPINA1	8.87826977063387e-07	-0.333103284833244	0.637	0.69	0.0159036446401365
SLC7A7	9.47113460261101e-07	-0.325062978233186	0.244	0.338	0.0169656434136571
ETHE1	1.02128310690228e-06	-0.325958123034069	0.254	0.35	0.0182942442939406
ENSMMUG00000013491	1.04914913781494e-06	-0.369795429254998	0.553	0.609	0.018793408505679
DNASE2	1.10374264352585e-06	-0.328397387606899	0.213	0.306	0.0197713419734786
PKIB	1.19041566591727e-06	-0.355677558207667	0.533	0.604	0.0213239158235761
ARL8B	1.3794397278099e-06	-0.33720233235913	0.271	0.354	0.0247099038442587
RPL22L1	1.59241736287953e-06	-0.363238439969077	0.616	0.646	0.028524972221261
MGST1	1.81772161013027e-06	-0.266122040225304	0.326	0.424	0.0325608472022635
TUBB	1.83435405164699e-06	-0.366731401911573	0.472	0.539	0.0328587841271526
TPM3	1.96277980412295e-06	-0.257874596822131	0.718	0.732	0.0351592746312545
ATP1B3	2.01075676918384e-06	-0.28123692608608	0.146	0.231	0.0360186860063902
EML4	2.08681736372983e-06	-0.333268046447867	0.292	0.374	0.0373811594364924
CNBP	2.14427240372753e-06	-0.253219490620711	0.735	0.749	0.0384103515679712
C9orf16	2.21104247652643e-06	-0.329719830549064	0.326	0.406	0.039606403882018
CAPG	2.21841065469092e-06	-0.306503975456559	0.816	0.837	0.0397383900574784
HIF1A	2.28425415993971e-06	-0.339222856858792	0.287	0.372	0.040917844767
TSC22D3	2.30968022736208e-06	-0.394106363691547	0.394	0.461	0.041373301912737
STING1	2.46121581531668e-06	-0.334548168043331	0.571	0.622	0.0440877588997678
RAB31	2.65903211055392e-06	-0.293522780242209	0.18	0.268	0.0476312421963524
CIBAR2	2.66557193507108e-06	0.263112017154894	0.812	0.776	0.0477483900729283
CCN2	2.68131115000133e-06	-0.560415486865723	0.492	0.58	0.0480303266299739
MYDGF	2.88554032487606e-06	-0.286347369063522	0.286	0.38	0.0516886838395048
C10H22orf15	3.19737423541139e-06	0.304653434380423	0.64	0.503	0.0572745646789242
SEPTIN11	3.76895736256358e-06	-0.253473021388588	0.176	0.264	0.0675133332356014
ENSMMUG00000041182	4.48471662694832e-06	-0.308888049528525	0.191	0.277	0.0803347289385252
COX5A	5.76465071376798e-06	-0.273753332998692	0.777	0.8	0.103262188235726
ENSMMUG00000053539	5.78478482825986e-06	0.287317458239638	0.608	0.49	0.103622850628619
HSD17B4	6.55035084242095e-06	-0.264364721280983	0.356	0.431	0.117336434640287
SDC2	6.59169713704689e-06	-0.271848079772637	0.135	0.218	0.118077070815921
ATP8	7.25221847833579e-06	-0.268165663404342	0.714	0.886	0.129908989602429
LITAF	7.42018428729669e-06	-0.261226347598606	0.821	0.828	0.132917761138346
IQGAP1	9.44164826465726e-06	-0.293694552523464	0.69	0.695	0.169128245364806
PRDX3	9.89017876274973e-06	-0.349383169526292	0.586	0.631	0.177162772177136
ATP1A1	9.97300097049459e-06	0.266012640425378	0.775	0.657	0.17864636638447
GSN	1.10190194921511e-05	0.458343445559825	0.642	0.508	0.197383696162903
EEF2	1.11395756166051e-05	-0.274815036076044	0.833	0.822	0.199543218020246
ANXA1	1.17393478843752e-05	-0.250557232204885	0.971	0.98	0.210286938652813
NFKBIA	1.29898774946496e-05	-0.280300721973295	0.428	0.492	0.232687675561658
WFDC2	1.55747937191909e-05	0.77660664489185	0.756	0.635	0.278991279891866
C1orf194	1.62918761386952e-05	-0.295247814213145	0.518	0.574	0.291836377272448
GNS	1.66884253811604e-05	-0.280990516060503	0.29	0.369	0.298939763852726
PLA1A	1.75105748042471e-05	0.277808135185096	0.112	0.048	0.313666926468478
CTSB	1.80615876588545e-05	-0.435067193998856	0.69	0.673	0.323537219733061
DNAH12	1.92013721256291e-05	-0.339649484859357	0.355	0.415	0.343954178886395
SCAND1	2.27164796653616e-05	-0.302654440949996	0.815	0.804	0.406920300245622
KIF9	2.28784391731739e-05	-0.349937006137972	0.501	0.539	0.409821480909065
DYNLRB1	2.57474215352909e-05	-0.258492939705554	0.767	0.8	0.461213561961667
AIG1	2.86568697790279e-05	-0.306068357567536	0.338	0.4	0.513330508351727
NDUFB3	3.3988497781431e-05	-0.257572457042332	0.664	0.708	0.608835960758773
HERPUD1	3.53613847995023e-05	-0.259279603900097	0.41	0.468	0.633428485913485
WRAP53	3.62755478987085e-05	0.257668462600408	0.642	0.534	0.649803889509566
PAK2	3.63907027212932e-05	-0.255971607239926	0.626	0.672	0.651866657846525
PSMD9	4.52123317739507e-05	-0.255678659793072	0.541	0.569	0.809888499066778
OSTF1	4.7190214340938e-05	-0.274114316696126	0.466	0.521	0.845318309489223
ECHDC1	5.20157145468883e-05	-0.260137762660451	0.302	0.371	0.93175749467841
TXNIP	5.55783698127834e-05	-0.351122132484822	0.881	0.895	0.995575338456389
CYCS	5.64803301652706e-05	-0.254310263231861	0.458	0.523	1
PGLS	5.79549277515336e-05	-0.266360897980933	0.637	0.655	1
ACP5	6.62051070155633e-05	-0.302282422059725	0.138	0.202	1
ENSMMUG00000058325	6.64089645882077e-05	0.476776138802184	0.694	0.624	1
ENSMMUG00000050829	6.70260214803577e-05	-0.43399869904981	0.804	0.802	1
MT1E	6.73629684765376e-05	0.782650079525203	0.924	0.91	1
CREG1	6.74622271102574e-05	-0.267078322448779	0.248	0.319	1
LAMTOR4	7.05658228671977e-05	-0.253281507229915	0.7	0.699	1
ROPN1L	8.31250075065568e-05	-0.349585515118733	0.688	0.701	1
EIF3H	8.85393251057987e-05	-0.279666450360813	0.396	0.457	1
ENSMMUG00000061718	9.48463159522413e-05	-0.251625964553832	0.059	0.112	1
SLPI	9.83953183567157e-05	0.443129766580613	0.903	0.813	1
UGT2A1	0.000100313452630642	-0.306582272044539	0.276	0.341	1
VPS29	0.000101247120245722	-0.264830940055889	0.552	0.607	1
AQP3	0.000102540304582556	0.250271536361265	0.823	0.752	1
ENSMMUG00000015946	0.000104100223041249	-0.255759773946417	0.384	0.435	1
ADH1B	0.000105273693094351	-0.401818121509248	0.626	0.613	1
GADD45B	0.000109206228530082	-0.250650418002076	0.267	0.345	1
KRT19	0.000110120558908237	0.261335084468111	0.914	0.833	1
GRB2	0.000123704152244373	-0.270429796677929	0.44	0.495	1
MYH9	0.000131049987040186	-0.307341306248706	0.579	0.604	1
SELENBP1	0.00014908995420062	-0.258567297000603	0.465	0.514	1
SPACA9	0.000150092181444168	-0.307537251617714	0.882	0.872	1
PTGDS	0.000164712091659194	-0.519472498927599	0.052	0.103	1
GOLGB1	0.000166080800217023	-0.259799266594935	0.772	0.763	1
RPL23A	0.00017010983845916	0.33207260192437	0.849	0.782	1
RPS3	0.00018314514298092	-0.266263943410209	0.812	0.793	1
TPP1	0.000198773486875968	-0.307143403120085	0.233	0.295	1
GPX2	0.000206165035378552	-0.29887309218046	0.206	0.275	1
TYMS	0.000211513446550872	-0.389827600496576	0.085	0.143	1
ENSMMUG00000060858	0.000228265890481469	0.336273179296823	0.761	0.655	1
MS4A8	0.000228338846639268	-0.397916109743231	0.602	0.651	1
SCGB1A1	0.000254842677195875	1.90334440066469	0.527	0.574	1
CFAP54	0.000297580557385469	-0.293349710180766	0.5	0.519	1
C9orf116	0.000298745834992302	-0.359686579159754	0.819	0.807	1
LAGE3	0.000303965824300364	-0.287208066980082	0.412	0.453	1
CCN1	0.000330367871109875	-0.354099362256702	0.114	0.169	1
NRP2	0.000377626714959687	-0.283734441941608	0.235	0.295	1
PSMB9	0.000379327343822233	0.312615126411977	0.652	0.547	1
ENY2	0.000397411948501838	-0.258314258688194	0.525	0.554	1
RMDN3	0.000412101211306305	-0.443566478339049	0.359	0.402	1
COL21A1	0.000471986714840569	-0.351074858155594	0.373	0.407	1
CREB3L1	0.00050291415713659	0.339666776944035	0.107	0.057	1
MRPL34	0.00057469273989955	-0.263588952216082	0.487	0.514	1
TMC4	0.000602943788664021	-0.284932016938245	0.46	0.495	1
ATRAID	0.00066084632195803	-0.264673659192197	0.355	0.406	1
CKS2	0.000676272565401833	-0.400404670928313	0.16	0.222	1
RSPH14	0.000932900042433098	-0.313503137302838	0.525	0.547	1
CAMTA1	0.00101898958782939	-0.264293290225239	0.411	0.455	1
FDX1	0.00102001648254914	-0.258316022411968	0.109	0.16	1
STMN1	0.00103868268828953	-0.38079901227156	0.49	0.519	1
RBKS	0.00104265408948395	-0.284899243469641	0.334	0.378	1
RNF167	0.00110292860442612	-0.288954885987864	0.481	0.514	1
ENSMMUG00000006283	0.00116351596706276	0.282571617077628	0.806	0.754	1
PI3	0.00123916185975993	0.746960046174386	0.193	0.13	1
ENSMMUG00000057837	0.00141313237803386	-0.2625650939795	0.167	0.218	1
RTN4	0.00143225362193745	-0.295268707512886	0.471	0.483	1
AHSP	0.00153951051151624	-0.283284319147931	0.167	0.224	1
HP	0.0017225430924534	1.2092013702371	0.24	0.172	1
IFI27L2	0.00216987991172341	-0.277113247423977	0.913	0.938	1
BPIFB1	0.00234833465259746	0.79778636847645	0.193	0.13	1
FHAD1	0.0028763910003484	-0.254669339456248	0.695	0.659	1
ENO1	0.00289497012218387	-0.337956729001547	0.715	0.684	1
EFCAB2	0.00292747043295225	-0.296531370826423	0.592	0.596	1
BCAM	0.00330836742726603	0.259766295725648	0.369	0.295	1
FBP2	0.00346365674059918	-0.269886996034444	0.364	0.4	1
TEX26	0.0037869949392022	-0.357963661749684	0.57	0.576	1
C15orf48	0.00428924146232124	-0.283682845775693	0.286	0.323	1
FUOM	0.00455547962332567	-0.446749518649862	0.329	0.363	1
CST3	0.00595870028580186	-0.499024895765586	0.602	0.629	1
C5AR1	0.00637378817012028	-0.253637809565349	0.25	0.294	1
CLN6	0.00678500599050047	-0.272854258216036	0.582	0.596	1
SYNE2	0.00685799108730373	-0.30023714686835	0.786	0.69	1
ENSMMUG00000057247	0.00706742017389707	0.563600461111767	0.212	0.156	1
CBR1	0.00804484038022454	-0.280173416096026	0.912	0.864	1
DNAH7	0.0134235575413695	-0.26226428091942	0.621	0.583	1
BNIP3L	0.018096044294607	-0.255472432861538	0.407	0.428	1
ANP32B	0.0181948245904538	-0.279693733883536	0.513	0.512	1
CXCL16	0.0228660813156759	-0.250344518523197	0.522	0.519	1
CTSD	0.0282766945567635	-0.842972971877747	0.749	0.697	1
ENSMMUG00000042415	0.0466104377096576	0.960875912785563	0.26	0.213	1
PIP	0.0718673274484912	-0.324718686502416	0.218	0.235	1
PTPRCAP	0.0939030115218558	0.255893624371335	0.146	0.114	1
MT2A	0.118446192628929	0.282502067535228	0.839	0.743	1
ENSMMUG00000057196	0.18729793315487	0.985872195149405	0.101	0.127	1
AQP5	0.308925324035297	0.391532053090768	0.134	0.119	1
AGR2	0.378206961631391	0.389075938058989	0.785	0.736	1
CEACAM5	0.409479701362673	0.279275989432314	0.214	0.235	1
TFF3	0.473099976544535	0.375782451914474	0.523	0.549	1
MT1X	0.553269073296149	0.333767033731003	0.314	0.29	1
C3	0.652639019499486	0.362525973700372	0.171	0.182	1
S100A9	0.82072554429086	0.327166136328683	0.107	0.114	1
C20H16orf89	0.854617121575262	0.579631381998449	0.142	0.143	1
SCGB3A1	0.880661051824176	1.27932342903943	0.46	0.415	1
MAMU-A	0.960501647502953	0.324440231406443	0.966	0.972	1
