# Supplementary material for: mRNA-1273 vaccination protects against SARS-CoV-2–elicited lung inflammation in nonhuman primates
Source: JCI Insight. 2022 Jul 8;7(13):e160039. doi: 10.1172/jci.insight.160039 (PMC9310526; doi:10.1172/jci.insight.160039)
Supplement: Supplemental data set 2 [file jciinsight-7-160039-s123.zip › group_DEG/day2_lymph_markers_pre_ref.csv]

	p_val	avg_log2FC	pct.1	pct.2	p_val_adj
ENSMMUG00000038348	6.76151546452311e-267	-3.57920408879667	0.055	0.904	1.21119026516002e-262
ENSMMUG00000028777	2.37685985337631e-227	-2.94002406234668	0.065	0.833	4.25766905535298e-223
ENSMMUG00000030923	2.70424614956591e-226	-3.97866725725715	0.21	0.988	4.84411612771742e-222
ENSMMUG00000029987	6.0356271695382e-202	-2.77658570826954	0.098	0.83	1.08116189487938e-197
ZNF483	3.30678962415712e-183	-3.18246784058127	0.341	0.966	5.92345225375265e-179
ENSMMUG00000002324	4.59154035398371e-179	-3.19420157470026	0.401	0.978	8.22482623609102e-175
ENSMMUG00000014786	1.34770286067981e-171	-2.9117346244243	0.634	1	2.41414013433575e-167
RPLP1	1.75066761229073e-171	-2.67840253262334	0.961	1	3.13597089389639e-167
ENSMMUG00000006463	1.24054733068017e-169	-2.99755452071999	0.71	1	2.22219243344739e-165
RPS18	4.35879952340928e-169	-2.53913395407718	0.95	1	7.80791758628304e-165
ENSMMUG00000002309	6.58463758679342e-169	-2.52294185883907	0.085	0.728	1.1795061309223e-164
IFI6	2.95486606836323e-167	4.34249242720663	0.996	0.228	5.29305158825905e-163
ENSMMUG00000065104	1.73774315614877e-163	-2.84252796367253	0.613	0.988	3.11281931560929e-159
ISG15	4.08163745893234e-160	5.01714020124029	0.964	0.049	7.31143718018551e-156
ENSMMUG00000047632	8.22583301732241e-157	-2.64155105580079	0.319	0.914	1.47349346839296e-152
EEF1A1	4.64261782407934e-156	-1.73759271245956	0.999	1	8.31632130827332e-152
MX1	5.9267472822352e-155	4.09716481940932	0.949	0.043	1.06165824066679e-150
ENSMMUG00000009425	1.47780989131347e-153	-2.93888648814779	0.84	0.994	2.64720085830982e-149
ENSMMUG00000002075	7.62246326205938e-152	-2.51024724182031	0.049	0.617	1.3654118441327e-147
ENSMMUG00000020073	7.12876762994495e-151	-1.70924894955851	0.984	1	1.27697614555204e-146
RPS27A	7.237538980242e-151	-2.42214616901342	0.662	0.981	1.29646035753075e-146
ENSMMUG00000032410	2.606806443926e-150	-2.63181846943967	0.295	0.883	4.66957238300464e-146
ENSMMUG00000006854	1.54624962247482e-147	-2.28881707555948	0.076	0.66	2.76979694873915e-143
ENSMMUG00000009066	4.98692909170551e-147	-2.25186630758521	0.1	0.698	8.93308608197207e-143
ISG20	1.06033804859093e-143	3.0274336041725	0.966	0.299	1.89938354644094e-139
RNF213	4.68186763965344e-142	2.9702967705844	0.953	0.188	8.38662950291121e-138
ENSMMUG00000061630	3.66684831180201e-139	-2.05811754803125	0.058	0.602	6.56842538093095e-135
ENSMMUG00000019505	1.76774542933489e-138	-2.43284598398471	0.189	0.784	3.16656238756759e-134
S100A11	3.9384634926088e-138	-2.45956013369321	0.172	0.769	7.05496965431014e-134
MX2	7.20141691953626e-138	3.42744882711662	0.891	0.025	1.28998981279653e-133
ENSMMUG00000001200	5.63058514021996e-135	-2.4293485370392	0.307	0.864	1.0086067161676e-130
ATP6	5.26027697448173e-134	-2.20757584453854	0.811	0.991	9.42273414438913e-130
ENSMMUG00000056012	1.29903152989547e-133	-2.30261070593823	0.533	0.941	2.32695517950176e-129
PFN1	1.23489773233736e-126	-2.08898993714007	0.779	0.985	2.21207230793591e-122
IFI27	1.80149608633404e-125	4.39317901612641	0.853	0.04	3.22701993945016e-121
IRF7	1.18209084625128e-117	2.80072352271187	0.827	0.034	2.11747933288992e-113
ENSMMUG00000009018	2.94538612514781e-117	-2.07421689779216	0.511	0.91	5.27607016597728e-113
SP100	3.78554012545676e-117	2.13843263931648	0.929	0.265	6.78103802673069e-113
PSMB8	3.02767915502645e-115	1.63429352847826	0.982	0.676	5.42348167039888e-111
ENSMMUG00000013257	5.01881037644737e-113	-2.36499603968572	0.386	0.852	8.99019502733018e-109
IFIT3	5.96382018112795e-113	2.77329739903951	0.806	0.025	1.06829910904545e-108
ENSMMUG00000004941	3.27457763355103e-112	-2.19586878375256	0.152	0.676	5.86575091497997e-108
ENSMMUG00000061959	2.41181896254797e-111	1.37421793364398	0.998	0.957	4.32029130761217e-107
ENSMMUG00000005593	1.89558875898238e-110	-1.23526193818436	0.998	1	3.39556814396513e-106
ENSMMUG00000029338	1.82467572249253e-109	-1.96231906615505	0.095	0.59	3.26854162170087e-105
ENSMMUG00000058389	5.49627820246138e-109	-1.81416738988215	0.781	0.954	9.84548314406906e-105
ENSMMUG00000031981	6.44238349366381e-108	-2.01177401165555	0.169	0.685	1.15402415522e-103
ENSMMUG00000056654	3.33831506432769e-107	-2.18981772884861	0.142	0.648	5.97992377473019e-103
UBE2L6	3.66657662064184e-104	1.99310726680676	0.898	0.225	6.56793870055573e-100
ENSMMUG00000014862	4.23090026628255e-103	-1.63894946552684	0.046	0.475	7.57881164699192e-99
ENSMMUG00000064873	3.73062776836188e-101	2.82817969604536	0.85	0.361	6.68267352146663e-97
STAT1	2.0989154791373e-98	2.02846571553907	0.888	0.21	3.75978729777865e-94
FTL	6.13484572966698e-97	-2.1665437472894	0.22	0.713	1.09893491555525e-92
ENSMMUG00000053735	2.12952830987787e-96	-1.8174633891596	0.13	0.608	3.81462406148423e-92
ENSMMUG00000018157	1.30093017134705e-95	-2.3272810075857	0.064	0.491	2.33035621593397e-91
S100A4	9.06869627344703e-95	-2.23766335258182	0.434	0.898	1.62447556346257e-90
OAS2	1.08067861675025e-94	2.06924015541949	0.801	0.093	1.93581960618472e-90
PSME1	2.50458781110618e-94	1.31768275766705	0.985	0.784	4.48646814603451e-90
ENSMMUG00000030508	2.86277620662457e-94	-1.34513151447614	0.015	0.355	5.1280910189266e-90
ENSMMUG00000031947	2.32086389817605e-91	-1.78106059145046	0.55	0.867	4.15736350080276e-87
ENSMMUG00000017890	3.7146859575778e-91	1.94217764436129	0.801	0.127	6.65411695580911e-87
ENSMMUG00000055457	5.36939125441857e-91	-1.64009344977414	0.073	0.497	9.61819055403998e-87
ENSMMUG00000016009	1.40066878155251e-90	-1.71270005684054	0.141	0.599	2.50901798839502e-86
PSMB9	1.54189426027286e-89	1.40005683973251	0.973	0.664	2.76199518842678e-85
IFIT2	4.93943940625505e-89	2.68386546495901	0.706	0.028	8.84801780842467e-85
IFIT1	1.8104493736603e-87	2.42494546237387	0.682	0.009	3.2430579630377e-83
SERF2	1.54033974357071e-86	-1.54147469394463	0.064	0.466	2.75921058265822e-82
ENSMMUG00000006075	5.39790326271533e-86	-1.74643960955904	0.098	0.525	9.66926411450197e-82
GBP3	7.3801880404268e-86	2.26022432288548	0.808	0.179	1.32201308368165e-81
ENSMMUG00000060858	4.94919125774654e-84	1.43626502702673	0.987	0.889	8.86548630000138e-80
ENSMMUG00000018240	9.59325626459754e-83	-0.90059960979673	0.996	0.997	1.71843999467736e-78
ENSMMUG00000016894	1.8418452231551e-82	-1.01281194744858	0.972	0.997	3.29929734823774e-78
HERC6	4.02142545689245e-81	1.96911881866131	0.672	0.028	7.20357942093144e-77
PLAAT4	3.64741551642836e-77	2.35111706516679	0.8	0.225	6.53361541457813e-73
RPL36AL	5.07727464182147e-77	-1.27801727962382	0.779	0.963	9.09492206589481e-73
B2M	9.51083357094147e-77	0.720728027476297	1	1	1.70367561756275e-72
IFI16	5.24433729210465e-76	1.5486266251038	0.908	0.392	9.39418139134707e-72
ENSMMUG00000050257	1.00643519969032e-75	1.43881939701731	0.942	0.5	1.80282737320527e-71
ENSMMUG00000049722	8.78190519401816e-74	-1.6214888480907	0.125	0.531	1.57310267740447e-69
RPS21	2.47639033016371e-72	-0.751167462088543	1	1	4.43595799842226e-68
RPS4Y1	3.95417305128805e-72	1.37223372894891	0.974	0.355	7.08311018677228e-68
PLAC8	6.20499996480506e-72	2.67642837878437	0.687	0.105	1.11150164369553e-67
PSME2	1.45124169067697e-70	1.47531517372463	0.881	0.398	2.59960924050966e-66
ENSMMUG00000055756	1.94819514006605e-69	-1.86711841616898	0.36	0.731	3.48980195440032e-65
IFI35	2.16105748947807e-69	1.64747813773162	0.694	0.099	3.87110228090207e-65
HOPX	2.34442942364376e-69	-1.765909722786	0.208	0.639	4.19957642657307e-65
CD38	1.18948096283059e-68	2.00012182604852	0.635	0.049	2.13071724871844e-64
OASL	2.8524819701695e-68	1.89136721335848	0.667	0.083	5.10965095316463e-64
LCK	5.69199277596193e-68	-1.24762702248815	0.624	0.92	1.01960666595806e-63
HERC5	2.41177485696634e-67	1.89047940578631	0.594	0.019	4.3202123012838e-63
BST2	8.95238902020758e-66	1.37460018580715	0.95	0.602	1.60364144518978e-61
DHX58	1.62571986376353e-65	1.64877118626663	0.6	0.034	2.91215199195962e-61
DDX60	5.07706530868983e-65	1.67428178884535	0.609	0.04	9.09454708745609e-61
PPIA	1.34748418170134e-61	-0.876852504111792	0.97	0.991	2.41374841468161e-57
CMTM1	4.65238577946124e-61	-1.1972137054513	0.028	0.296	8.33381864674891e-57
ENSMMUG00000008632	6.22647100302028e-61	-1.44789753385705	0.114	0.469	1.11534775077102e-56
CASP1	1.04522357407232e-60	1.45340768579442	0.784	0.247	1.87230898823575e-56
ENSMMUG00000064692	3.98578810320249e-59	-0.95980319108592	0.942	0.978	7.13974222926663e-55
ENSMMUG00000053539	4.0098265154332e-59	-1.96073301324492	0.105	0.457	7.18280223709549e-55
LYZ	6.45152090266296e-59	-1.72100519770655	0.13	0.503	1.15566093929402e-54
ENSMMUG00000032498	8.71760486143792e-59	-1.28443991149491	0.074	0.395	1.56158455882937e-54
PML	3.83847877855781e-58	1.45481864733916	0.6	0.065	6.8758670360306e-54
COX2	1.89771988548736e-57	-1.15727253451456	0.84	1	3.39938563087351e-53
PTPRCAP	1.94061278609504e-56	0.925977279517292	0.985	0.892	3.47621968373204e-52
IFI44	1.14331931593173e-55	1.76932838745345	0.513	0.012	2.04802789062851e-51
PSMB10	1.18028409253127e-55	1.28790569827721	0.801	0.278	2.11424289495127e-51
ENSMMUG00000061824	1.87862136295374e-55	1.13076824144134	0.972	0.722	3.36517444745903e-51
SHISA5	1.942886336978e-55	1.17113148158101	0.878	0.451	3.48029229542868e-51
ENSMMUG00000062821	5.01024472744683e-55	1.36437320655564	0.733	0.207	8.9748513802755e-51
ENSMMUG00000059019	3.0393446550341e-54	-1.70672874771825	0.319	0.67	5.44437808056258e-50
LGALS3BP	1.07003119980101e-53	1.38752812353478	0.664	0.148	1.91674688820355e-49
CFD	1.57867207982696e-53	-1.47960804990951	0.031	0.29	2.82787529659404e-49
ENSMMUG00000058755	5.65179236749067e-52	-0.786571230843139	0.986	0.994	1.0124055667886e-47
MAMU-E	7.26283798638941e-51	0.636047376814629	0.999	0.994	1.30099216850194e-46
LAP3	1.90717406347691e-50	1.48570706166277	0.634	0.142	3.41632089990619e-46
RSAD2	2.17857991704257e-50	1.58035749716999	0.473	0.006	3.90249020539836e-46
ENSMMUG00000009632	3.81157204163467e-50	-1.07595864773523	0.031	0.269	6.82766899818019e-46
ARPC2	4.19928476566282e-50	-1.2865292302441	0.177	0.506	7.52217880073182e-46
IRF9	4.52006800399771e-50	1.17565631290645	0.633	0.108	8.0967978155611e-46
APOL6	8.58652997063402e-50	1.47029720591448	0.599	0.111	1.53810511363967e-45
ENSMMUG00000045208	1.17631739621907e-49	1.14022647437097	0.966	0.63	2.10713735184723e-45
RPL38	2.86753519206311e-49	-0.700107361365075	0.996	0.994	5.13661578954264e-45
ENSMMUG00000020716	5.1310017351743e-49	-0.823769151781624	0.011	0.204	9.19116340821771e-45
OAS1	5.05271514558894e-48	1.76292139685027	0.467	0.015	9.05092864029347e-44
ZFP36	6.19261289903914e-48	1.84988297211174	0.772	0.373	1.10928274860488e-43
ENSMMUG00000062026	1.3479168986924e-47	-1.20460172934289	0.071	0.349	2.41452354062769e-43
ENSMMUG00000002320	1.43015061181526e-47	0.846467291666864	0.992	0.864	2.56182879094468e-43
S100A6	2.04226661050854e-47	-1.15062261151146	0.72	0.938	3.65831217940395e-43
LGALS3	2.14434514384983e-47	-1.41253179385874	0.275	0.623	3.84116545617821e-43
SP140	4.5931193418173e-47	1.26172321293145	0.613	0.13	8.22765467699733e-43
EIF2AK2	9.3331915363612e-47	1.2622153168371	0.532	0.059	1.67185459990838e-42
ENSMMUG00000014947	1.2924285416622e-46	1.30168975908418	0.73	0.278	2.3151272466795e-42
ENSMMUG00000064120	2.19776614426209e-45	-0.823446383877571	0.922	0.985	3.93685849421668e-41
STAT2	2.54730196497163e-45	1.28660463529574	0.492	0.046	4.56298200985369e-41
IRF1	5.02512664969321e-45	1.25239454674222	0.784	0.315	9.00150936759544e-41
HSH2D	5.3318112945696e-45	1.31678508552188	0.476	0.031	9.55087357196253e-41
ND4	5.47575295632417e-45	-2.01438075830127	0.636	0.818	9.80871627066348e-41
ENSMMUG00000051239	7.49500726443763e-45	-0.807316672065072	0.942	0.978	1.34258065127871e-40
ENSMMUG00000043529	1.63263612143106e-44	-1.30787649408314	0.01	0.185	2.92454108431945e-40
ENSMMUG00000031876	3.13574527392385e-44	-0.789670196262731	0.015	0.201	5.61706050917979e-40
DDX58	6.48347459775763e-44	1.45363313329895	0.44	0.015	1.16138480469632e-39
EPSTI1	2.83306616540023e-43	1.26678975193305	0.519	0.071	5.07487142208144e-39
CD52	3.16217309792831e-43	-1.07222558498038	0.837	0.963	5.66440067031898e-39
SP110	1.0416950672157e-42	1.20025780610223	0.583	0.13	1.86598837390349e-38
C16H17orf49	3.48657268360305e-42	-1.15970928348395	0.503	0.725	6.24549764813815e-38
NT5C3A	3.53123562248128e-42	1.18146748124889	0.563	0.111	6.32550237055072e-38
MOB4	4.4896907211229e-42	-1.29196757927665	0.286	0.571	8.04238298874746e-38
SELL	6.57211297607233e-42	1.63885262527914	0.474	0.046	1.17726259740384e-37
RPS20	6.61031189835489e-42	0.652027913887984	0.998	0.892	1.18410517035231e-37
STRADA	2.75944931563689e-41	1.23601204218184	0.596	0.142	4.94300155910036e-37
SLC29A1	4.26110417487436e-41	0.936845048633244	0.985	0.793	7.63291590845244e-37
RPL15	4.97292283775483e-41	-0.706305960629881	0.975	0.988	8.90799667927022e-37
KCNH7	1.21397647962415e-40	1.34129679585192	0.481	0.056	2.17459606795074e-36
TRIM22	1.64908649826261e-40	1.03707451617454	0.729	0.253	2.95400864433781e-36
SLC38A5	1.70856353396998e-40	1.16345197130283	0.548	0.102	3.06054985840042e-36
RPS12	4.68968833913628e-40	0.516485878790254	1	1	8.40063872189482e-36
MAMU-DOB	4.78716573157775e-40	1.07591056027712	0.604	0.157	8.57524997497523e-36
NAPA	1.4674565217485e-39	1.01913915394101	0.704	0.235	2.62865486740808e-35
XAF1	2.55852744929859e-39	1.13780514945594	0.425	0.025	4.58309021992856e-35
IFI44L	5.29539810162733e-39	1.28099628666195	0.393	0.009	9.48564661944504e-35
ENSMMUG00000061756	8.51889601570465e-39	1.1536777674456	0.583	0.136	1.52598984329317e-34
RPS29	1.0865350940768e-38	-0.43374209553816	1	1	1.94631031401977e-34
APOL2	2.18704353695683e-38	1.8833475086078	0.655	0.315	3.91765108775078e-34
ENSMMUG00000044284	5.76182200492069e-38	-1.28313931654829	0.474	0.685	1.03211517574144e-33
RPL26	1.00893325069859e-37	-0.767253393266316	0.929	0.948	1.80730213197638e-33
DTX3L	1.00934642473974e-37	1.1231312389119	0.489	0.074	1.80804225063629e-33
SAMD9L	2.04823717392124e-37	1.13071665623753	0.482	0.077	3.66900724964512e-33
HNRNPA2B1	2.7191763948806e-37	0.74781945798207	0.955	0.772	4.87086067614961e-33
TPT1	3.27793909287354e-37	-0.485631344270786	1	1	5.87177229706437e-33
ENSMMUG00000052202	3.47756103527956e-37	-0.720519020014286	0.016	0.182	6.22935508249628e-33
CD37	3.89403313514168e-37	1.37119086578488	0.868	0.562	6.97538155497929e-33
ENSMMUG00000047277	4.39896524975734e-37	-1.3507782852418	0.224	0.497	7.87986645189032e-33
ENSMMUG00000063316	6.24147513790949e-37	-2.05543004572843	0.197	0.475	1.11803544145373e-32
C18H18orf32	2.06193718906806e-36	-0.628834468448813	0.974	0.978	3.69354808677762e-32
ENSMMUG00000003272	2.35072607986983e-36	1.11287540030075	0.371	0.006	4.21085562687082e-32
SERP1	2.63156231626865e-36	-0.842783541012519	0.031	0.222	4.71391757713203e-32
DNAJA1	1.034367470129e-35	1.020954368581	0.652	0.222	1.85286244924208e-31
TRAC	1.93061039191661e-35	-1.24681994761143	0.409	0.701	3.45830239504022e-31
CD164	2.08261574865407e-35	0.925868069270117	0.82	0.432	3.73058959056403e-31
FABP5	2.12253031311142e-35	-1.2947978152671	0.181	0.469	3.80208854987648e-31
ENSMMUG00000060377	2.8524075630133e-35	0.550330538988506	0.999	0.988	5.10951766762572e-31
FBXO6	3.1604492054042e-35	1.16016190045329	0.418	0.04	5.66131266164054e-31
ENSMMUG00000010157	3.24538256350559e-35	-1.00104335159793	0.061	0.284	5.81345378600756e-31
CD74	5.34026735107917e-35	2.45397958946168	0.878	0.75	9.56602090598812e-31
LST1	5.79579028002644e-35	-0.85550022480468	0.017	0.176	1.03819991286114e-30
SAMHD1	5.85589588036951e-35	1.01383539505533	0.625	0.198	1.04896662905059e-30
GPBAR1	1.13725520666449e-34	0.86472923610066	0.867	0.494	2.0371652516981e-30
RAB5C	5.09244116517227e-34	1.21539482093185	0.409	0.046	9.12208985917309e-30
ZNFX1	6.68429289607725e-34	1.05396498180986	0.488	0.09	1.19735738647432e-29
ENSMMUG00000062648	6.76178736286503e-34	-1.19255839650537	0.13	0.383	1.21123897031001e-29
MS4A1	7.92281512496779e-34	1.86804891467244	0.416	0.049	1.41921387333548e-29
ENSMMUG00000040029	1.36463291002601e-33	-0.542066274963851	0.006	0.133	2.44446693172959e-29
HELZ2	1.88421534883633e-33	1.0131616729676	0.385	0.028	3.37519495437052e-29
TMBIM6	3.00014246744759e-33	0.861129895890366	0.819	0.423	5.37415520193886e-29
HSP90AA1	3.81028027180509e-33	0.990501765115434	0.958	0.716	6.82535505088447e-29
TRIM25	4.28701987630514e-33	0.99580028845959	0.467	0.086	7.67933870442539e-29
ENSMMUG00000057835	6.8810717492922e-33	-0.677285157498008	0.013	0.157	1.23260638245071e-28
PARP6	9.27074286411018e-33	1.01744152620646	0.782	0.42	1.66066816924806e-28
ENSMMUG00000063452	1.62307306306526e-32	-1.03797398383068	0.074	0.293	2.9074107778688e-28
DSE	1.91689015296288e-32	1.2088123162407	0.39	0.04	3.4337253310024e-28
ENSMMUG00000041188	2.19783334810439e-32	-0.493804545855689	0.993	0.997	3.9369788764594e-28
ENSMMUG00000001645	3.19903213512533e-32	-0.726953544575613	0.927	0.938	5.73042626365001e-28
ENSMMUG00000004441	4.14593189802332e-32	-0.658035310438911	0.905	0.985	7.42660780892918e-28
ENSMMUG00000047378	4.30384841731909e-32	-0.607911206723885	0.009	0.142	7.70948366994368e-28
CD79A	5.38917247620707e-32	1.78382446618541	0.414	0.062	9.65362465662973e-28
APOE	5.95281453637421e-32	-0.743588058536936	0.124	0.38	1.06632766790071e-27
RPL35	6.17966401366976e-32	-0.60459914517226	0.987	0.991	1.10696321476866e-27
PRR13	8.64383249720753e-32	0.835886340264376	0.878	0.528	1.54836971522479e-27
ENSMMUG00000029649	1.03955780811178e-31	-0.464643089967513	0.005	0.123	1.86215990167063e-27
NMI	1.73244389324964e-31	1.08013714861224	0.444	0.074	3.10332674597808e-27
ENSMMUG00000065175	2.11875104472543e-31	-0.892747488177078	0.031	0.201	3.79531874641666e-27
ENSMMUG00000029973	4.53879279046396e-31	-0.903136292616154	0.036	0.213	8.13033952555809e-27
CD9	5.85714741926042e-31	-1.08197968848378	0.083	0.309	1.04919081721212e-26
SMCO4	7.19151121853428e-31	-0.937835890688975	0.062	0.265	1.28821540457605e-26
CD79B	1.01488726854574e-30	1.97690660644018	0.369	0.037	1.81796756414598e-26
PSMF1	2.17659245738642e-30	0.90438669178992	0.481	0.102	3.89893006891629e-26
ENSMMUG00000059742	2.75825194369989e-30	-0.694469985723578	0.025	0.185	4.94085670674962e-26
ENSMMUG00000003130	4.23814655513256e-30	0.914304594560747	0.5	0.117	7.59179192420895e-26
CMPK2	4.25281797318844e-30	1.05283741367677	0.315	0.003	7.61807283537245e-26
ENSMMUG00000032091	8.77761121742533e-30	-0.604481381499111	0.012	0.142	1.5723334973774e-25
CNP	8.86901051151669e-30	0.921183741047991	0.465	0.096	1.58870585292798e-25
SLFN5	3.03052438347894e-29	0.910060111461598	0.61	0.21	5.42857832812583e-25
CHIT1	4.02975592761387e-29	-0.833454201963276	0.026	0.185	7.21850179313472e-25
HCST	4.4599037166597e-29	-1.08943113826439	0.552	0.741	7.98902552765252e-25
NUB1	4.71770043333601e-29	0.926646070032335	0.462	0.105	8.4508167862348e-25
ENSMMUG00000030153	4.72017286869953e-29	-0.66028281250522	0.017	0.157	8.45524565970147e-25
SCLT1	5.70196221152058e-29	0.790534987985953	0.801	0.423	1.02139249094968e-24
ENSMMUG00000011916	7.14352301941663e-29	-0.626629263719124	0.017	0.157	1.2796192784681e-24
ENSMMUG00000056183	7.31828912585708e-29	2.20695721013961	0.462	0.151	1.31092513111478e-24
ENSMMUG00000056354	1.15784471307017e-28	-1.14337947791296	0.185	0.42	2.07404723452259e-24
CYB561A3	1.29599473390329e-28	1.40755535373539	0.403	0.077	2.32151536684096e-24
NFKBIA	1.74620686594683e-28	1.06705574274945	0.634	0.272	3.12798035897055e-24
OAS3	1.87868296105777e-28	0.936006800062614	0.395	0.062	3.36528478814279e-24
PSMA2	2.21790906872892e-28	0.844133552940994	0.813	0.478	3.97294051481412e-24
ENSMMUG00000019832	2.6610569953333e-28	-0.734669636666508	0.024	0.173	4.76675139574054e-24
ENSMMUG00000055731	2.70710699672672e-28	-0.552349490425267	0.009	0.127	4.84924076323658e-24
GPX1	4.7360449531092e-28	-0.978383314083771	0.021	0.164	8.48367732450451e-24
ANXA2	5.3427417379712e-28	-1.02259785807651	0.358	0.602	9.5704532752278e-24
ENSMMUG00000030448	6.48356397171646e-28	-0.976947799041014	0.09	0.299	1.16140081425357e-23
TAPBP	9.14499161098372e-28	0.803818617293402	0.672	0.275	1.63814234727551e-23
ENSMMUG00000041539	1.05443052611255e-27	-0.65199141967912	0.023	0.17	1.88880140142541e-23
PLSCR1	1.11659427742787e-27	0.965385278057072	0.361	0.046	2.00015532915654e-23
CD19	1.86191958384354e-27	1.39069528527546	0.322	0.022	3.33525655053894e-23
OAZ1	1.9167868487248e-27	-0.788306724630761	0.816	0.873	3.43354028212074e-23
TRAFD1	2.22440348957554e-27	0.82169323230188	0.39	0.062	3.98457397087666e-23
COX7A2L	3.11103798745795e-27	-0.494186996183926	0.009	0.123	5.57280234693342e-23
ENSMMUG00000063647	4.87865392990674e-27	-0.494927935940345	0.006	0.111	8.73913278464194e-23
ENSMMUG00000029420	5.21019661558924e-27	-0.456689821438261	0.005	0.108	9.333025197505e-23
MVP	6.41671761865648e-27	0.839397002838167	0.638	0.262	1.14942662702993e-22
HNRNPA1L2	7.18780317883186e-27	-0.9837233925204	0.086	0.287	1.28755118342415e-22
RNF149	7.46330406291769e-27	-1.01600143456119	0.13	0.352	1.33690165679045e-22
DUSP23	8.68705126194489e-27	-0.549513376976025	0.014	0.139	1.55611149255219e-22
ENSMMUG00000040838	1.01888693611734e-26	-0.55162168807955	0.01	0.127	1.825132168667e-22
RPL23A	1.28503763188501e-26	-0.454464296968443	0.997	1	2.30188790999561e-22
FABP4	1.97244301469771e-26	-1.58799570693646	0.031	0.185	3.53323717222801e-22
STK17A	2.32503687103765e-26	0.799449958540904	0.798	0.46	4.16483854708975e-22
CRIP1	2.37090573818171e-26	-0.757327429369527	0.878	0.966	4.2470034488049e-22
APOBEC3H	2.68202560931204e-26	0.779680792898547	0.73	0.349	4.80431247396066e-22
PHF11	2.86452322295333e-26	0.816485005841329	0.49	0.136	5.1312204492763e-22
ENSMMUG00000005864	2.96076526954969e-26	-0.430266459481013	0.007	0.114	5.30361882734437e-22
CASP12	3.99852025394366e-26	0.861819924771022	0.683	0.318	7.16254933088929e-22
ENSMMUG00000052747	4.28948767537684e-26	-0.934734538440171	0.749	0.815	7.68375927290254e-22
PRPF31	4.89451750493542e-26	0.754525240047947	0.579	0.201	8.76754920659081e-22
EVL	5.14076482137494e-26	0.766692570715319	0.825	0.481	9.20865202452893e-22
ACTB	8.24694697371997e-26	0.491059818457041	1	1	1.47727561140246e-21
RPS2	8.32069048414066e-26	-0.73727242372292	0.867	0.886	1.49048528642412e-21
ATP5F1D	9.34319854071561e-26	-0.910667299207772	0.535	0.685	1.67364715459839e-21
ENSMMUG00000055976	9.63757798925926e-26	-0.824450364974655	0.044	0.21	1.72637934521601e-21
RPL31	1.28326510870096e-25	-1.01380488710108	0.385	0.571	2.29871278921603e-21
PARP14	1.28444002911777e-25	0.871221987893052	0.446	0.108	2.30081742415867e-21
ENSMMUG00000058431	1.29454329049457e-25	-0.524586642336816	0.009	0.117	2.31891539626292e-21
RAC2	1.71122605112808e-25	0.621189714262192	0.95	0.784	3.06531922538573e-21
RPS4Y2	1.77189668009702e-25	0.756062781504901	0.465	0.12	3.17399852305779e-21
SAMD9	2.09078866381042e-25	0.911959702122142	0.366	0.059	3.74522973348361e-21
DDX24	2.15072152976833e-25	0.792493910387331	0.596	0.222	3.85258747627402e-21
PARP9	2.85140327759551e-25	0.770899819707473	0.338	0.04	5.10771869115683e-21
RETN	3.80337688426311e-25	-1.13450834870586	0.063	0.25	6.8129890127805e-21
ADAR	6.39692949711236e-25	0.736497522740671	0.591	0.216	1.14588198081774e-20
CD40LG	9.40014708290302e-25	-1.07179200796594	0.071	0.259	1.68384834696042e-20
DDIT4	1.52977592932672e-24	0.972946675901514	0.501	0.164	2.74028762220295e-20
CIR1	1.54861466537239e-24	0.789655546738331	0.446	0.12	2.77403345008157e-20
FOS	1.77984131425064e-24	1.99322760550858	0.586	0.306	3.18822974621717e-20
ENSMMUG00000056821	3.19286256843699e-24	-0.469037113410431	0.006	0.102	5.71937471884118e-20
HNRNPDL	3.45168676484766e-24	0.694382773065077	0.804	0.466	6.18300650187161e-20
ENSMMUG00000054976	5.34703264881555e-24	-0.602792845102876	0.025	0.16	9.57813958382329e-20
USP15	5.49249461314519e-24	0.774418443032714	0.514	0.173	9.83870560052699e-20
BIRC3	5.55670619475423e-24	1.08416329278697	0.481	0.154	9.95372780666326e-20
HIF1A	6.77713979024555e-24	0.997693661641535	0.444	0.13	1.21398905062669e-19
LIMD2	1.04294898790201e-23	0.79919067629374	0.763	0.432	1.86823452202886e-19
EIF2S2	1.51130259914869e-23	0.812927223904404	0.634	0.284	2.70719634585506e-19
ENSMMUG00000031260	1.58727408242411e-23	-0.615767735514774	0.023	0.151	2.84328406384631e-19
RPL28	1.90340240871034e-23	0.351384572956053	1	1	3.40956473472284e-19
RPL37A	2.51596707861064e-23	-0.530812454645055	0.995	0.991	4.50685182791523e-19
TENT5C	3.12265926539174e-23	1.02198882426612	0.394	0.096	5.59361954209623e-19
ARGLU1	3.22394691422284e-23	0.74137537769552	0.508	0.173	5.77505610744737e-19
CHMP5	3.24493481243811e-23	0.718604002536173	0.55	0.201	5.81265172952039e-19
SMCHD1	3.69584140173644e-23	0.823856077204447	0.563	0.222	6.62036070293049e-19
ENSMMUG00000011287	4.30926397720506e-23	-0.509682769834812	0.009	0.111	7.71918456236742e-19
WAS	6.26660061112307e-23	0.723185560330163	0.515	0.176	1.12253616747048e-18
TMEM123	8.29137183017227e-23	0.726751628871994	0.739	0.389	1.48523343593876e-18
TCF4	8.29409741307578e-23	1.11865712363548	0.273	0.019	1.48572166960426e-18
ND2	1.45981043219311e-22	-0.74250619514951	0.827	0.877	2.61495842718751e-18
HSPD1	1.52059078559094e-22	0.809558076353542	0.62	0.272	2.72383427422904e-18
AIM2	1.58113161499795e-22	0.941221583051166	0.465	0.157	2.83228106194582e-18
SH3BP5	1.65927625144348e-22	0.969230206740397	0.468	0.157	2.97226154921071e-18
HNRNPH2	1.83651706601846e-22	-0.494055490519468	0.965	0.972	3.28975302035886e-18
ENSMMUG00000023553	2.31708972060759e-22	-0.778091866073098	0.079	0.259	4.15060281652437e-18
NCF1	2.41771769513614e-22	1.40932299757851	0.356	0.08	4.33085770729736e-18
ENSMMUG00000001858	3.06404509027267e-22	0.690862863871452	0.709	0.352	5.48862397020544e-18
DDX3Y	3.09862405612114e-22	0.779066037378342	0.326	0.049	5.5505652717298e-18
ENSMMUG00000018860	3.24591111065438e-22	-0.853899297689232	0.086	0.265	5.81440057251519e-18
TESC	3.54862197355892e-22	-0.996316048590739	0.14	0.34	6.35664654123609e-18
TPM3	3.80926224393601e-22	0.623682963282884	0.867	0.568	6.82353145756258e-18
IFI30	4.77130225564214e-22	1.67353500596945	0.503	0.225	8.54683373053177e-18
IRF8	4.83356337467823e-22	1.01402000964854	0.298	0.04	8.65836207306111e-18
WARS1.1	7.48956228708884e-22	1.28582950272232	0.402	0.117	1.34160529248622e-17
RPL12	9.07021105073229e-22	0.383434343462792	1	1	1.62474690551768e-17
ENSMMUG00000051745	9.42271901518666e-22	-0.946751372586813	0.382	0.599	1.68789165719039e-17
UBL5	9.94041322300941e-22	-0.729626988637275	0.692	0.756	1.78062622063768e-17
ENSMMUG00000012203	1.00664381716633e-21	-0.899564707635088	0.058	0.219	1.80320106969004e-17
IGHM	1.48202715618763e-21	2.0140929225333	0.301	0.043	2.6547552448789e-17
IFIT5	1.54651724151638e-21	0.703619280640932	0.29	0.031	2.77027633472829e-17
CASP4	1.96146249806402e-21	0.702957370073333	0.403	0.099	3.51356777278209e-17
ENSMMUG00000056842	1.99734807980508e-21	-0.487951456725301	0.02	0.136	3.57784961535484e-17
GOLGA5	3.41328507741497e-21	-1.00105954813483	0.237	0.432	6.11421755917343e-17
RNASE4	3.80124667082482e-21	-0.89966144252673	0.109	0.296	6.8091731614485e-17
RPL24	4.15070610420526e-21	0.351348786225157	0.999	0.997	7.43515984446287e-17
TSPO	4.97279642403147e-21	-1.06430256299909	0.245	0.448	8.90777023436757e-17
RPS24	5.00541078340164e-21	-0.391736507955645	1	0.997	8.96619233630735e-17
EIF1AY	5.2402623039111e-21	0.695732777791025	0.364	0.08	9.38688186499594e-17
TRA2B	5.58068042387402e-21	0.664114379393912	0.634	0.284	9.99667284328553e-17
BANK1	5.99277555337486e-21	0.998510782523994	0.272	0.028	1.07348588487604e-16
CLEC2B	9.73808640831483e-21	0.806005719245205	0.486	0.179	1.74438341832144e-16
DHRS7	1.00441153008113e-20	-0.906913237398678	0.248	0.454	1.79920237383433e-16
DRAP1	1.05766321761544e-20	0.630030444948002	0.646	0.284	1.89459212171453e-16
TNFSF13B	1.09191174293806e-20	0.967462640926047	0.323	0.062	1.95594150512495e-16
NCL	1.11749175052817e-20	0.709380270997713	0.799	0.469	2.00176297272111e-16
ENSMMUG00000041825	1.15154616537119e-20	-0.534504077751039	0.017	0.127	2.06276464602942e-16
COMMD6	1.32035195554373e-20	-0.62859263552681	0.842	0.852	2.36514645796548e-16
GRB2	1.39188418653772e-20	0.708379446952982	0.61	0.269	2.49328214334501e-16
DEK	1.47402320320985e-20	0.7217423594322	0.657	0.321	2.64041776390981e-16
ENSMMUG00000064773	1.4987775140754e-20	0.759311807640453	0.613	0.296	2.68476016096326e-16
RCSD1	1.54387836175925e-20	0.713631357819311	0.522	0.204	2.76554930941934e-16
PGGHG	1.54568034392362e-20	0.743187646316801	0.404	0.114	2.76877720007038e-16
RBM8A	1.54737841516846e-20	0.690951551172265	0.605	0.272	2.77181895509127e-16
CD40	1.72268515089617e-20	0.993872143940198	0.272	0.028	3.0858459108003e-16
RSRC2	2.25332612072829e-20	0.682532395135397	0.436	0.127	4.03638308006058e-16
GBP7	2.63328458091147e-20	0.79556998845222	0.294	0.046	4.71700266978672e-16
SARS1	2.677137101674e-20	0.790329333952776	0.513	0.191	4.79555569022863e-16
ENSMMUG00000047290	3.67802018366925e-20	-0.564403500475504	0.025	0.145	6.58843755500673e-16
RTCB	4.31507454587359e-20	0.710138333843318	0.362	0.086	7.72959303402336e-16
NBN	6.85141745222939e-20	0.640390057849894	0.288	0.037	1.22729440821785e-15
RPL27A	7.51172975978424e-20	-0.522054255334058	0.92	0.92	1.34557615187015e-15
ENSMMUG00000001210	8.34034599776002e-20	0.519512353251567	0.975	0.92	1.49400617857875e-15
ENSMMUG00000049151	8.89003432418449e-20	0.478684427703291	0.986	0.923	1.59247184849117e-15
GRAP	1.08749526910262e-19	0.709233448170634	0.381	0.102	1.94803027554352e-15
GPSM3	1.14299720978966e-19	0.619933503519633	0.784	0.463	2.04745090189622e-15
CGAS	1.23369349573954e-19	0.705767096006774	0.283	0.037	2.20991515891825e-15
ENSMMUG00000021460	1.38968584804686e-19	-0.724017168577151	0.059	0.21	2.48934425960634e-15
FCRLA	1.40084876922994e-19	1.08886582104148	0.235	0.012	2.50934040032158e-15
ENSA	1.41926919144395e-19	0.667280086052139	0.503	0.185	2.54233690263354e-15
EAF2	1.69527823827092e-19	0.953651071041419	0.237	0.015	3.0367519082147e-15
GPBP1	1.78968393885855e-19	0.64109303175843	0.509	0.191	3.20586083967732e-15
SWAP70	1.82173514494431e-19	0.945576446933966	0.261	0.031	3.26327416513874e-15
OST4	1.90442409261029e-19	-0.56449703326123	0.838	0.852	3.41139487709281e-15
GLIPR1L2	2.10024590779738e-19	-0.929465404868502	0.101	0.272	3.76217049463744e-15
SUCLG1	2.22326864135778e-19	0.641638409549996	0.526	0.201	3.9825411172642e-15
ENSMMUG00000056332	2.30089473099603e-19	1.11924138660807	0.245	0.019	4.12159273163319e-15
ELL3	2.47531949417439e-19	0.883178983008586	0.253	0.025	4.43403980991458e-15
DAXX	3.91460871482159e-19	0.618692020141623	0.375	0.096	7.01223859085992e-15
ENSMMUG00000032580	4.60010397458205e-19	-0.95787939418823	0.393	0.54	8.24016624966883e-15
ENSMMUG00000059894	5.04242596105365e-19	-0.502367384178602	0.015	0.114	9.0324976240354e-15
SIGLEC10	5.56261776172674e-19	0.926751094799185	0.206	0	9.9643171965811e-15
CDC26	6.526812139965e-19	-0.540625741457382	0.031	0.151	1.16914785863193e-14
ENSMMUG00000060590	6.62508766732496e-19	-1.24915287415861	0.116	0.284	1.18675195384792e-14
ENSMMUG00000051893	6.73711240566521e-19	-0.617066832161553	0.039	0.17	1.20681894522681e-14
XRCC6	8.13111814356542e-19	0.566205384284462	0.717	0.373	1.45652719305687e-14
ENSMMUG00000054565	8.28398285869105e-19	0.726800542708033	0.508	0.207	1.48390984947733e-14
SPATS2L	8.953524750073e-19	0.775420395266496	0.277	0.043	1.60384488848058e-14
ARID4B	1.01956432427219e-18	0.622828959399098	0.48	0.17	1.82634557406877e-14
GMFG	1.09105351258197e-18	-0.582498962220722	0.825	0.836	1.95440415708808e-14
RPS6	1.1309875829692e-18	-0.343908082595437	0.996	0.994	2.02593805737272e-14
VPREB3	1.13826792674866e-18	1.21901482371418	0.231	0.015	2.03897933718487e-14
MEF2C	1.50810846791268e-18	0.889014783113627	0.253	0.031	2.70147469857198e-14
MAMU-DMB	1.53617783831106e-18	1.17774719310355	0.373	0.123	2.7517553617666e-14
TREX1	1.63365788038969e-18	0.643197573070856	0.272	0.04	2.92637136114205e-14
IDH2	1.82502613428954e-18	0.638744613153346	0.564	0.238	3.26916931435285e-14
HM13	2.09822986833051e-18	0.686848196712162	0.471	0.173	3.75855916314044e-14
ENSMMUG00000045959	2.24800391297983e-18	-0.635288709308837	0.041	0.17	4.02684940932076e-14
DUSP2	2.30180347482523e-18	1.13870526794149	0.304	0.062	4.12322056445443e-14
RSRP1	2.34479405903798e-18	0.580168997296178	0.724	0.383	4.20022959795474e-14
ENSMMUG00000016234	3.39743576106232e-18	-0.426449220442323	0.015	0.111	6.08582667879094e-14
CD2	4.0347899866906e-18	-0.815392305916712	0.436	0.639	7.22751930315888e-14
GPNMB	4.08691933521242e-18	-0.649642646484264	0.015	0.111	7.32089860516601e-14
RPS28	4.14222201625846e-18	-0.305832372141467	1	1	7.41996229772377e-14
SUPT4H1	4.33015656091169e-18	0.607511940341298	0.577	0.259	7.75660944756111e-14
DDX60L	4.90072909901282e-18	0.646287893044567	0.32	0.068	8.77867603506167e-14
PMAIP1	6.07024352008171e-18	0.749072375275041	0.329	0.08	1.08736272175224e-13
ENSMMUG00000030042	7.05829748229818e-18	-0.564605657166512	0.033	0.151	1.26435282800407e-13
RBCK1	8.69344670063147e-18	0.560001388520218	0.461	0.16	1.55725710748411e-13
MAMU-A	1.0296592851738e-17	0.42183622721491	0.996	0.997	1.84442867753184e-13
ATP6V1FNB	1.36266824660349e-17	-0.899415736988742	0.23	0.401	2.44094763014084e-13
PSMA6	1.58057825950856e-17	0.606215583200798	0.62	0.29	2.83128983625769e-13
ETFB	1.77214281539701e-17	0.64518098859751	0.68	0.361	3.17443942522067e-13
HMGA1	1.99188537840095e-17	0.730917772866142	0.4	0.139	3.56806427832963e-13
RPS5	2.74752408980782e-17	-0.331087924321342	1	1	4.92163990207274e-13
ENSMMUG00000050016	2.86591447093765e-17	0.746684367681731	0.252	0.037	5.13371259179062e-13
TUBA1A	3.44003734925698e-17	0.733200149384679	0.848	0.599	6.16213890372404e-13
CXCL10	4.34268874577342e-17	1.37924765532754	0.21	0.012	7.77905835030392e-13
ATP5F1C	5.00686007503188e-17	0.517917007174604	0.649	0.309	8.9687884524046e-13
NAGK	5.26921278360312e-17	0.673769831593845	0.284	0.062	9.43874085926827e-13
SF3B2	5.26993950554891e-17	0.597247512449003	0.606	0.29	9.44004263628976e-13
TSC22D3	5.51641851819112e-17	0.658416858665951	0.736	0.451	9.88156049163575e-13
MYD88	5.62489437410408e-17	0.580677101371122	0.291	0.059	1.00758732923326e-12
SNX6	5.80611966782938e-17	0.565495940341181	0.519	0.21	1.04005021609828e-12
PIK3AP1	5.81551588277506e-17	0.673579231859815	0.328	0.083	1.0417333600815e-12
SERTAD1	5.83013545050356e-17	0.612397114773089	0.339	0.09	1.0443521632487e-12
RPS4X	7.09698749501415e-17	-0.360432243301941	0.999	1	1.27128336998188e-12
ARPC3	7.25937215154098e-17	0.447299443315183	0.942	0.775	1.30037133350554e-12
RAB8A	7.25982268725061e-17	0.589270561810738	0.451	0.17	1.3004520379672e-12
RTP4	9.64933443815645e-17	0.655223084130456	0.302	0.068	1.72848527790696e-12
BTG2	9.96245573032676e-17	0.787111979388595	0.524	0.235	1.78457469497343e-12
PVRIG	1.00953248157233e-16	0.676449766069926	0.434	0.157	1.80837553424052e-12
NOL7	1.2329887073546e-16	0.588061311525824	0.449	0.167	2.2086526714843e-12
ICAM2	1.5866203249406e-16	0.640770242193203	0.436	0.157	2.84211298806611e-12
CDC37	1.62014018385046e-16	0.493405037945076	0.647	0.309	2.90215711133132e-12
SYNGR2	1.62631416920985e-16	0.878711902927872	0.484	0.222	2.91321657130561e-12
TRIM14	1.66491113463253e-16	0.623179085620506	0.32	0.083	2.98235531546724e-12
TREML2	1.68429202799351e-16	0.66935070759498	0.249	0.037	3.01707230974478e-12
PSMB6	1.70320242862093e-16	0.503978488166916	0.656	0.321	3.05094651038868e-12
BRD2	1.84281109598448e-16	0.56320999554635	0.562	0.247	3.301027516237e-12
UBXN4	1.86103576798302e-16	0.561826912233315	0.507	0.21	3.33367337118798e-12
ENSMMUG00000061125	2.09407051090206e-16	-0.923750746250508	0.367	0.519	3.75110850617886e-12
C1QBP	2.2641164197504e-16	0.589192347489054	0.485	0.207	4.05571174269888e-12
LSM2	2.40276089201993e-16	0.562425963802231	0.52	0.222	4.30406558587529e-12
TMEM140	2.58014271878409e-16	0.584627989505343	0.208	0.015	4.62180965215794e-12
PNISR	2.65996986933619e-16	0.528086977101449	0.605	0.281	4.76480402694192e-12
ENSMMUG00000016603	2.6631826156682e-16	0.535884497534183	0.875	0.617	4.77055901944644e-12
ZNF267	3.11173402390965e-16	0.56274390803909	0.253	0.04	5.57404915702936e-12
C3H21orf91	3.18632301628028e-16	0.623984179135828	0.366	0.114	5.70766041906286e-12
ENSMMUG00000056722	3.3636377047793e-16	-0.669177442005223	0.073	0.213	6.02528422057116e-12
ENSMMUG00000016086	3.38435813450875e-16	-0.499468349245372	0.029	0.136	6.06240072634552e-12
SF3B4	3.68676599181018e-16	0.489455140671845	0.375	0.114	6.60410392112957e-12
PSMD11	3.71265334429668e-16	0.560730707118422	0.333	0.09	6.65047593563864e-12
CMTR1	4.4587123012393e-16	0.552966443735552	0.361	0.114	7.98689134520995e-12
COTL1	4.50301981630907e-16	0.662494631709558	0.745	0.475	8.06625939695445e-12
SYK	4.5631440571796e-16	0.687882448103885	0.226	0.028	8.17395994962581e-12
PSMC4	4.56384829789232e-16	0.452693613297748	0.458	0.17	8.17522145601452e-12
BUD23	4.71746833266355e-16	0.479684010408607	0.559	0.244	8.45040102430021e-12
PTPN1	4.77080776895007e-16	0.605461368981209	0.422	0.154	8.54594795652025e-12
COX4I1	4.87565478207115e-16	-0.523687153794386	0.925	0.941	8.73376041112406e-12
CHORDC1	5.01313585428366e-16	0.572555282165667	0.335	0.096	8.98003025577833e-12
RPL39	5.22367093947602e-16	-0.367127289044298	0.999	1	9.3571617538834e-12
SRRM1	5.2778082339606e-16	0.510569313771545	0.53	0.228	9.45413788949362e-12
LRRFIP1	5.44740452500831e-16	0.541104584972362	0.607	0.309	9.75793572564739e-12
CCT2	5.54383286305092e-16	0.523750854041712	0.552	0.247	9.93066780758311e-12
CHCHD2	5.88155587329749e-16	0.446856548143353	0.922	0.685	1.05356310358378e-11
ZC3H15	5.96742752383473e-16	0.539529432715941	0.414	0.142	1.06894529234452e-11
PLCG2	6.10108553790999e-16	0.666931434493624	0.224	0.028	1.09288745240582e-11
TRIM38	6.10904972144232e-16	0.567083064565165	0.377	0.127	1.09431407660196e-11
C9orf16	6.52312385064984e-16	-0.832501634841011	0.235	0.404	1.16848717536691e-11
WBP2	7.58739406465322e-16	0.535519502750344	0.45	0.173	1.35912989880133e-11
MMP25	8.01113276828232e-16	-0.568105068404081	0.034	0.145	1.43503421278241e-11
ARF1	8.17784571042614e-16	0.477198621567622	0.788	0.472	1.46489750210863e-11
ENSMMUG00000040370	8.62874645209167e-16	0.568389847085527	0.463	0.185	1.54566735196318e-11
PLEK	8.77127117200187e-16	0.708092529655273	0.208	0.019	1.57119780504069e-11
ENSMMUG00000040771	1.00418176008294e-15	1.2978082031265	0.214	0.025	1.79879078683658e-11
MILR1	1.01103606943986e-15	0.679664600440674	0.217	0.025	1.81106891118763e-11
UBE2I	1.04480175404428e-15	0.472282708527667	0.662	0.343	1.87155338201952e-11
RPL13	1.05071233604029e-15	-0.275327237678482	1	1	1.88214100754897e-11
STAP1	1.17562846925569e-15	0.670843385999225	0.247	0.043	2.10590327697772e-11
CISH	1.18323159609283e-15	-0.794178943320128	0.208	0.395	2.11952275808109e-11
TRIM21	1.2127514819323e-15	0.561806192121932	0.251	0.043	2.17240172958533e-11
RNF114	1.25258526178433e-15	0.543988801172736	0.438	0.167	2.24375597943428e-11
ENSMMUG00000057493	1.27666921857095e-15	-0.472597310137792	0.022	0.117	2.28689757122615e-11
MRPS18B	1.29174101395128e-15	0.544173482663838	0.452	0.176	2.31389567829093e-11
EHD4	1.33386123072109e-15	0.621151509514703	0.317	0.086	2.38934562259069e-11
PSMB3	1.51075756705221e-15	0.517686085755376	0.631	0.306	2.70622002986061e-11
PRPF4B	1.75249415187892e-15	0.502539475275222	0.496	0.204	3.13924277426071e-11
CCR7	1.78968400319126e-15	0.686829920641556	0.248	0.043	3.20586095491651e-11
PARK7	1.82017242374361e-15	0.509569256315944	0.524	0.231	3.26047486265194e-11
NFKBIB	1.87904072752501e-15	0.5261949556598	0.347	0.102	3.36592565521556e-11
DCPS	1.98597831917153e-15	0.540325315659794	0.284	0.065	3.55748296313196e-11
TRAT1	2.57759350377276e-15	-0.665093283054783	0.044	0.16	4.61724324330815e-11
CREM	2.58515177096346e-15	0.605970210766359	0.32	0.09	4.63078236732684e-11
MPZL1	2.70872601505888e-15	0.581382292016486	0.349	0.111	4.85214091077498e-11
CXHXorf21	2.97917553918524e-15	0.598238406365129	0.178	0.006	5.33659714334252e-11
GMPR2	3.34291300681075e-15	0.543458875393777	0.348	0.108	5.9881600691001e-11
TAPBPL	3.39591423315581e-15	0.585684480997751	0.659	0.377	6.083101165852e-11
S100A10	3.44512273739621e-15	-0.482201084103535	0.84	0.904	6.17124835949783e-11
PKIG	3.6131109646419e-15	0.69044514330135	0.2	0.019	6.47216567096304e-11
NOP58	3.63978644435889e-15	0.5878577659228	0.41	0.151	6.51994945778008e-11
VAMP5	4.52548282528421e-15	0.517864674640206	0.462	0.185	8.10649738493161e-11
ENSMMUG00000055748	4.63964064834227e-15	-0.622991095169723	0.066	0.198	8.31098829337551e-11
HCLS1	4.67987182412154e-15	0.431021664929144	0.72	0.386	8.38305439854891e-11
EWSR1	5.6042875780179e-15	0.530863039758348	0.538	0.25	1.00389603385035e-10
DYNLT1	5.67355047845049e-15	0.561319350628295	0.418	0.157	1.01630309720484e-10
CCT7	5.77379992374704e-15	0.485846204990815	0.526	0.228	1.03426078034081e-10
CXCR6	6.52618383805256e-15	-0.509352789459576	0.028	0.13	1.16903531091035e-10
MAPK1IP1L	6.69500476374603e-15	0.492188039993578	0.318	0.09	1.19927620332983e-10
CTNNBL1	6.91811522117325e-15	0.482806505272196	0.331	0.096	1.23924197956876e-10
BLK	7.19111075211675e-15	0.674034806052791	0.231	0.037	1.28814366902667e-10
GZMM	7.22534472889246e-15	1.19246919991971	0.358	0.139	1.29427600128651e-10
POU2F2	8.22755026789059e-15	0.629531264887353	0.192	0.015	1.47380107948724e-10
ENSMMUG00000014173	8.54363911611141e-15	-0.371078099619959	0.018	0.105	1.53042207486904e-10
MAMU-DRB1	9.16881817954589e-15	1.8415821848669	0.584	0.451	1.64241040050206e-10
SERPINB9	9.38368158320391e-15	0.525066470492579	0.409	0.148	1.68089888199932e-10
MRPL40	1.00069251176784e-14	0.483227535331473	0.401	0.145	1.79254049632973e-10
NMT1	1.082215264897e-14	0.521061588234023	0.35	0.114	1.93857220400999e-10
PDGFRA	1.1279768204904e-14	0.465626289532793	0.356	0.117	2.02054487854446e-10
ENSMMUG00000060382	1.3253565504656e-14	-0.548531565237153	0.024	0.117	2.37411118884903e-10
ENSMMUG00000022874	1.32851252119359e-14	0.552724095260569	0.318	0.093	2.37976447921407e-10
PNRC2	1.37001575622609e-14	0.518259961351859	0.514	0.225	2.4541092241278e-10
TAF7	1.38043153390418e-14	0.564058180879047	0.476	0.207	2.47276700668255e-10
LBH	1.79461225778186e-14	0.577584859386119	0.505	0.228	3.21468893736464e-10
SZRD1	1.93037801512073e-14	0.441531038150344	0.378	0.123	3.45788613848577e-10
ENSMMUG00000055885	2.03322645109766e-14	0.711119776527937	0.193	0.019	3.64211854185124e-10
HSPA5	2.20448592287512e-14	0.727804361245463	0.59	0.315	3.94889563364621e-10
CHD4	2.24611310365853e-14	0.539661164697629	0.378	0.139	4.02346240258353e-10
TMSB10	2.32254695781525e-14	0.381929642182936	0.999	0.994	4.16037836553446e-10
HNRNPK	2.44059327925404e-14	0.481825641985672	0.831	0.559	4.37183474112776e-10
REL	2.64004049182133e-14	0.579433872181893	0.345	0.111	4.72910453299955e-10
GMIP	2.85827724649063e-14	0.494158017903759	0.283	0.071	5.12003203163867e-10
ENSMMUG00000008831	3.02943436793785e-14	0.501725652601536	0.237	0.043	5.42662578328707e-10
SIGLEC5	3.9653060388178e-14	0.638632416213962	0.268	0.065	7.10305270733432e-10
MRFAP1	4.29277633181838e-14	0.548931682610607	0.429	0.173	7.68965024318627e-10
CXCR5	4.59716237292082e-14	0.626035017765261	0.189	0.019	8.23489695861306e-10
SAMSN1	4.99643649382084e-14	-0.776533215865305	0.114	0.256	8.95011669138127e-10
UQCRQ	5.0949823030605e-14	-0.729163660555182	0.533	0.608	9.12664179947227e-10
COX3	5.6396366501292e-14	-0.330454436476361	0.983	0.997	1.01022811313764e-09
ABCF1	5.71712851441776e-14	0.513270943765806	0.409	0.16	1.02410923078765e-09
TALDO1	5.81662759877833e-14	0.443428934574159	0.688	0.386	1.04193250176916e-09
RPL7A	5.90412771050322e-14	0.272161393464295	0.999	1	1.05760639678244e-09
ZRANB2	6.58801176357829e-14	0.432155074834444	0.372	0.13	1.18011054720978e-09
NME3	6.75089163903418e-14	-0.805747078989328	0.149	0.296	1.20928721930019e-09
PGAM4	6.87786816292145e-14	-0.729451630922076	0.121	0.265	1.23203252402412e-09
CR2	6.88469345842598e-14	0.643607136894574	0.196	0.022	1.23325513920785e-09
ALDH1A1	6.97500180467315e-14	-0.654810489700043	0.081	0.222	1.2494320732711e-09
NDUFB11	7.86529311810332e-14	0.430806050802076	0.731	0.426	1.40890995624585e-09
AK2	7.958801145585e-14	0.436497918897089	0.326	0.099	1.42566004920864e-09
IRF2	9.48495536986609e-14	0.530668655875718	0.415	0.17	1.69904005540411e-09
ARHGAP30	9.9234407957054e-14	0.474026431829823	0.555	0.265	1.77758594973471e-09
GSDMD	9.93555544199228e-14	0.503229828398622	0.411	0.164	1.77975604632408e-09
PTPN2	9.9770541498372e-14	0.503400812130185	0.481	0.213	1.78718970986034e-09
RARRES1	1.10513368064119e-13	-0.419989086513739	0.021	0.108	1.97962596213257e-09
LSM6	1.14744613196505e-13	-0.741963697485962	0.237	0.386	2.05542025618899e-09
IL18BP	1.16758249918102e-13	0.523123667142932	0.181	0.015	2.09149053078296e-09
CSNK2A1	1.16861779038437e-13	0.491738539391231	0.323	0.102	2.09334504791552e-09
DUSP1	1.46403728161613e-13	0.874083851929048	0.578	0.336	2.62252998255898e-09
NDUFB4	1.68962001704616e-13	0.462309021445087	0.789	0.494	3.02661633653479e-09
MRPS34	1.69642851889971e-13	-0.792102453129074	0.165	0.312	3.03881240590505e-09
ENSMMUG00000006206	1.77505785677893e-13	0.502415345943153	0.543	0.265	3.17966113884809e-09
BLNK	1.87483281956794e-13	0.653196401919996	0.202	0.031	3.35838802969204e-09
ELF1	1.88941275392159e-13	0.497683272124152	0.618	0.324	3.38450506609975e-09
ENSMMUG00000020200	2.07949411105691e-13	-0.690815719240147	0.103	0.238	3.72499780113624e-09
ANTXR2	2.21223798156374e-13	-0.661217095610047	0.065	0.185	3.96278189637513e-09
CTSH	2.26398452621413e-13	0.865894247375203	0.349	0.142	4.05547548180736e-09
CYRIB	2.32060348848373e-13	0.526096840089149	0.52	0.253	4.1568970289209e-09
ADA	2.35884568727917e-13	0.530569599247322	0.414	0.17	4.22540027962317e-09
TRIM72	2.38822002825805e-13	0.531008293979531	0.499	0.235	4.27801853661864e-09
ARID5A	2.44060788241271e-13	0.489755147296599	0.304	0.093	4.3718608997659e-09
SNRPN	2.4920337228311e-13	-0.741707031105485	0.109	0.247	4.46398000770734e-09
RUBCNL	2.60790517381063e-13	0.634326290627904	0.163	0.009	4.67154053784698e-09
MOV10	2.62754412360265e-13	0.484088651421466	0.296	0.086	4.70671978860942e-09
MORC3	2.65340443031757e-13	0.466782356790475	0.323	0.105	4.75304335602785e-09
LNPEP	3.04737878067616e-13	0.459023060106171	0.403	0.157	5.45876960982521e-09
RAB1B	3.08128811465739e-13	0.457492777275109	0.471	0.207	5.51951139978578e-09
CHCHD10	3.12087461994085e-13	0.779315572201429	0.546	0.309	5.59042270670005e-09
ADSL	3.30350061186435e-13	0.488942919622417	0.326	0.102	5.9175606460326e-09
UNC93B1	3.54582144430053e-13	0.462464216257314	0.162	0.009	6.35162995317554e-09
NLRC5	3.95797390200573e-13	0.478043423213863	0.315	0.102	7.08991865066287e-09
CTSS	4.02591249396095e-13	0.509002280177789	0.563	0.29	7.21161705043224e-09
ENSMMUG00000032231	5.3305721873359e-13	0.380960125540862	0.369	0.13	9.5486539591748e-09
IK	5.43627773054025e-13	0.433876928797846	0.515	0.231	9.73800429871674e-09
ENSMMUG00000062590	5.43966447640636e-13	0.454792289384084	0.257	0.065	9.74407097658672e-09
AHNAK	5.99305678396174e-13	-0.951671156697757	0.333	0.481	1.07353626171107e-08
CNPY3	6.03228983494572e-13	0.519587367567694	0.369	0.139	1.08056407813383e-08
ENSMMUG00000022769	6.48621937385349e-13	0.441768388171917	0.586	0.287	1.16187647643838e-08
CSNK2B	7.92276375106831e-13	0.388950216135334	0.681	0.37	1.41920467072887e-08
HIST1H2AC	8.76226691547515e-13	0.668181352752852	0.311	0.108	1.56958487256906e-08
PSMB2	8.84961627200747e-13	0.489899819894297	0.412	0.173	1.5852317628047e-08
FBXO7	8.86699661422331e-13	0.457418795549966	0.385	0.151	1.58834510350582e-08
ENSMMUG00000011711	9.20523157074324e-13	0.535067636989092	0.203	0.037	1.64893313126724e-08
PSMD4	9.6699728147954e-13	0.413901960000453	0.481	0.213	1.7321822303143e-08
MED29	9.79534321707411e-13	0.456795828897278	0.223	0.046	1.75463983047449e-08
FCHSD2	9.80454303654304e-13	0.514617391628585	0.22	0.043	1.75628779413595e-08
ABHD16A	9.85393388695935e-13	0.466428997548515	0.333	0.114	1.76513517717103e-08
ENSMMUG00000063583	1.04190973875854e-12	2.42907335927565	0.353	0.167	1.86637291503817e-08
PNPT1	1.07653841987245e-12	0.452576680564385	0.197	0.031	1.92840327151752e-08
FCMR	1.07861116170884e-12	0.676240807431599	0.345	0.133	1.93211617396905e-08
PGK1	1.1160221045555e-12	0.504530153142742	0.714	0.429	1.99913039589027e-08
ENSMMUG00000041517	1.12886956150783e-12	-0.555830867661177	0.055	0.167	2.02214404552898e-08
SF1	1.1405391040121e-12	0.444005063783235	0.551	0.272	2.04304769701688e-08
SYNE2	1.14164126013221e-12	0.666674203406542	0.416	0.182	2.04502198927483e-08
ENSMMUG00000001354	1.18675495492272e-12	-0.568387663520635	0.066	0.182	2.12583415075308e-08
FXR1	1.22116620780511e-12	0.435911376804032	0.305	0.096	2.18747502804129e-08
ENSMMUG00000050728	1.24876748713596e-12	0.46787069549025	0.162	0.012	2.23691719970665e-08
CD44	1.32781072046323e-12	-0.577103882213859	0.756	0.793	2.37850734356578e-08
ALDH3A1	1.37069232662758e-12	-0.663523632531214	0.086	0.219	2.45532116468798e-08
CD1C	1.44616425622566e-12	0.791426236551224	0.167	0.015	2.59051403217703e-08
CD7	1.45311662744789e-12	1.01047249903998	0.415	0.21	2.6029678147474e-08
LRIF1	1.47449648640233e-12	0.50287534886617	0.358	0.139	2.64126555609249e-08
TUFM	1.47532806246077e-12	0.398916907164005	0.548	0.262	2.64275515828598e-08
ENSMMUG00000062946	1.72223114940224e-12	-0.44596246380149	0.028	0.117	3.08503265792423e-08
IVNS1ABP	1.76057809042739e-12	-0.834619441360474	0.224	0.364	3.15372353338257e-08
ENSMMUG00000032370	1.76515123716606e-12	-0.720570165890665	0.118	0.25	3.16191541113557e-08
SNX2	1.76666720294218e-12	0.489610753389928	0.366	0.139	3.16463096063033e-08
BID	1.78540214044476e-12	0.424473703902576	0.333	0.114	3.19819085417869e-08
SMARCA5	1.95247619099584e-12	0.450740248435235	0.51	0.238	3.49747060093086e-08
TOX4	1.98469971398181e-12	0.40361732448162	0.299	0.093	3.55519259765561e-08
TWF2	2.06879283954864e-12	-0.753574458647458	0.369	0.497	3.70582861348348e-08
PSMC2	2.22805645784421e-12	0.411009652094473	0.307	0.099	3.99111753293634e-08
HARS1	2.23855452736336e-12	0.404136746308327	0.233	0.052	4.00992272486598e-08
NDUFS2	2.3855177948021e-12	0.386339615870567	0.377	0.142	4.27317802582901e-08
RRP7A	2.66679938879755e-12	0.43417358554202	0.272	0.077	4.77703774515306e-08
ENSMMUG00000019238	2.67545966533458e-12	0.404625757286524	0.511	0.238	4.79255089851384e-08
FAM111A	2.70060183458754e-12	0.486394905551735	0.292	0.093	4.83758806629667e-08
SMU1	2.76346880457873e-12	0.481133944460406	0.268	0.077	4.95020166964188e-08
HNRNPA1	2.76608640387141e-12	0.419165490564282	0.925	0.778	4.95489057525485e-08
KIAA0040	3.02764106760782e-12	0.465589016495842	0.385	0.154	5.42341344440589e-08
RPS16	3.08862629303558e-12	-0.255211225434087	0.999	1	5.53265627871463e-08
TNFRSF25	3.44606244685544e-12	-0.678318767932496	0.096	0.225	6.17293166105216e-08
TCEA1	3.46018516721869e-12	0.429749146726191	0.58	0.299	6.19822969003885e-08
GPR65	3.5136458838363e-12	0.491604263126102	0.386	0.157	6.29399387171597e-08
MDH1	3.57232750212788e-12	0.42731015619859	0.496	0.231	6.39911025456167e-08
PCBP1	3.58343447023353e-12	-0.601260750625885	0.636	0.67	6.41900616652932e-08
ENSMMUG00000016401	3.99445955363943e-12	0.401086586907658	0.309	0.102	7.1552753984343e-08
POLR2E	4.0227880552655e-12	0.353395078678357	0.519	0.25	7.20602024339709e-08
SAR1A	4.03103357765669e-12	0.402027216830934	0.325	0.114	7.22079044765643e-08
BTK	4.2783987582072e-12	0.502409408056003	0.161	0.015	7.66389569557655e-08
HYPK	4.42299529058625e-12	0.499460203836374	0.562	0.29	7.92291146402715e-08
POLR2G	4.46763120103679e-12	0.419013085587946	0.385	0.154	8.0028677704172e-08
TNFRSF13B	4.58858819177828e-12	0.626249401038298	0.168	0.019	8.21953802793244e-08
ENSMMUG00000058459	4.85131918600506e-12	-0.496713370212499	0.03	0.117	8.69016805789086e-08
PHAX	5.58092349861041e-12	0.417769348861683	0.222	0.049	9.99710826306083e-08
SPSB2	5.9566631625273e-12	-0.470870962218236	0.028	0.114	1.06701707230352e-07
ACIN1	6.12926544833286e-12	0.418593806860953	0.385	0.157	1.09793531975986e-07
BCL2A1	6.26239952529643e-12	0.733486247905705	0.286	0.096	1.12178362696635e-07
ENSMMUG00000059961	6.26520238696894e-12	-0.60541422644108	0.072	0.188	1.12228570357775e-07
VMO1	6.28493368329329e-12	-0.557304076693031	0.245	0.404	1.12582017068833e-07
ARL2	6.36945458287338e-12	0.43330395817973	0.366	0.145	1.14096039943011e-07
GDI2	6.52666487782228e-12	0.538016819801104	0.645	0.377	1.16912147956431e-07
WDR74	6.64153834781386e-12	0.641711524610599	0.383	0.164	1.1896987642439e-07
DDX5	7.06967993263942e-12	0.451924132707845	0.875	0.664	1.2663917663337e-07
TUBB	7.19190252557909e-12	0.520522341095454	0.764	0.515	1.28828549940698e-07
HVCN1	7.36702370284409e-12	0.662227329537802	0.181	0.031	1.31965495589046e-07
ENSMMUG00000050195	7.5380006485331e-12	2.12523158783959	0.187	0.034	1.35028205617173e-07
SKAP2	7.67295227288298e-12	0.475903176818701	0.314	0.111	1.37445594064153e-07
CYBC1	7.68858742528115e-12	0.445531387483185	0.29	0.096	1.37725666549061e-07
C15orf48	7.75837334165677e-12	-0.592362687136745	0.05	0.154	1.38975741669098e-07
DNAJA2	7.83622500146751e-12	0.397007763134544	0.318	0.111	1.40370298451288e-07
G3BP1	7.89019371593665e-12	0.438753657356149	0.514	0.256	1.41337040033573e-07
CNOT4	7.95649488353222e-12	0.414856348692121	0.267	0.077	1.42524692848713e-07
KARS1	8.53668032530032e-12	0.377812880564005	0.334	0.117	1.52917554667105e-07
MRPS12	8.87760199401759e-12	0.382502240643234	0.455	0.207	1.59024484518837e-07
CORO1A	9.38747482225951e-12	0.360519702033806	0.971	0.898	1.68157836491135e-07
NUDT22	9.40941398311416e-12	0.410755692352102	0.29	0.093	1.68550832679524e-07
EIF4A3	9.89576817616648e-12	0.404918522599409	0.375	0.151	1.7726289533967e-07
PSMC5	1.01301508563744e-11	0.454371290464192	0.437	0.194	1.81461392290235e-07
XRN2	1.06903197545236e-11	0.424412344598455	0.393	0.164	1.91495697762782e-07
NDUFS8	1.08647223174332e-11	0.341688083274364	0.465	0.216	1.9461977087218e-07
SLC2A3	1.104418475285e-11	0.596015116606216	0.421	0.191	1.97834481477802e-07
SRSF4	1.10802164909819e-11	0.395387533898549	0.366	0.142	1.98479918002958e-07
TARS1	1.1148633675668e-11	0.421984069420914	0.296	0.096	1.9970547503224e-07
HSPA9	1.14472424674188e-11	0.493673198603063	0.36	0.148	2.05054454318873e-07
NDUFV3	1.19612146090327e-11	0.392470711181928	0.36	0.142	2.14261237291603e-07
SERPINB1	1.26224864130457e-11	0.521612480357989	0.371	0.154	2.26106599116888e-07
NRM	1.26440395125364e-11	0.427246837226766	0.246	0.065	2.26492679788065e-07
C15H9orf78	1.27093033241939e-11	0.410435347854609	0.591	0.309	2.27661750446285e-07
ENSMMUG00000001458	1.28746820888264e-11	0.308515179965016	0.972	0.889	2.30624180257147e-07
BEND5	1.32250484545177e-11	0.560938568606437	0.138	0.006	2.36900292965775e-07
MAMU-F	1.35879173849887e-11	0.53900923028762	0.492	0.25	2.43400364117303e-07
GPR25	1.36638971648192e-11	-0.405463584909206	0.034	0.123	2.44761389913406e-07
TXNL1	1.37574077389572e-11	0.411230148758742	0.354	0.136	2.4643644482794e-07
IKZF3	1.41798626760866e-11	0.408257747305088	0.336	0.123	2.54003880116739e-07
ZNF107	1.46355422122039e-11	0.429159616970809	0.22	0.049	2.62166467647209e-07
CRLF3	1.49663992168214e-11	0.440650861158477	0.364	0.145	2.68093109170921e-07
SLFN12L	1.54245981258045e-11	0.450365313797258	0.189	0.034	2.76300826227537e-07
KIFBP	1.62898631210975e-11	0.436938126048696	0.42	0.188	2.91800318088219e-07
CD83	1.63406518587911e-11	0.925583413384241	0.273	0.096	2.92710096746525e-07
NCKAP1L	1.6434305249932e-11	0.504191116296027	0.409	0.182	2.94387709942031e-07
TMEM219	1.70068062873147e-11	-0.775191223758789	0.294	0.41	3.04642921024668e-07
ENSMMUG00000010630	1.73606275135522e-11	-0.529480365662319	0.074	0.188	3.1098092065026e-07
GADD45B	1.80171848513125e-11	0.658374642420907	0.445	0.213	3.22741832241561e-07
CCT3	1.81348097204117e-11	0.406164979399765	0.615	0.34	3.24848846521735e-07
MZB1	1.82057470986488e-11	0.492357377331276	0.157	0.015	3.26119547778096e-07
ENSMMUG00000058581	1.8419885843176e-11	0.747724707361945	0.246	0.423	3.29955415108811e-07
TC2N	1.8917522904241e-11	-0.681449469805223	0.103	0.228	3.38869587783668e-07
SRPRA	1.89511104653134e-11	0.439232261461094	0.387	0.164	3.39471241765159e-07
MED10	2.02070701574935e-11	0.386342658468334	0.35	0.133	3.61969247731181e-07
ENSMMUG00000064140	2.03863229351574e-11	-0.459561876530278	0.031	0.117	3.65180202737475e-07
CCT5	2.04067259660821e-11	0.427436601557644	0.518	0.262	3.65545682230429e-07
SRSF10	2.12308501440312e-11	0.396429284752192	0.437	0.191	3.80308218630031e-07
RNASEH2B	2.15644555971322e-11	0.423703801368089	0.341	0.133	3.8628409311143e-07
PPP2R2A	2.16245860131169e-11	0.421028387719096	0.266	0.08	3.87361209252962e-07
PSMD6	2.39828618757352e-11	0.403502514788029	0.325	0.12	4.29605004780044e-07
SASH3	2.47430444686444e-11	0.512241688675069	0.54	0.293	4.43222155566827e-07
RSL1D1	2.6642548866421e-11	0.437931748642142	0.383	0.167	4.772479778442e-07
LGALS8	2.76045703479716e-11	0.457829544781886	0.188	0.037	4.94480668643215e-07
FTSJ3	2.82867450459732e-11	0.389228614520174	0.193	0.037	5.06700464008519e-07
SCAF11	2.85994578201593e-11	0.389642129325865	0.508	0.256	5.12302087932513e-07
CNN2	2.96181740864495e-11	0.468865718070028	0.605	0.343	5.30550352410569e-07
MRPS18A	2.98038414830931e-11	0.403859567893027	0.382	0.164	5.33876212486647e-07
ENSMMUG00000012140	3.0145113192872e-11	0.309431088909552	0.999	0.991	5.39989412623916e-07
NPM1	3.07234777790184e-11	0.363373968925516	0.929	0.793	5.50349657455557e-07
GTF3A	3.08468552604312e-11	0.372429188280736	0.398	0.173	5.52559718280105e-07
TRA2A	3.26483988173665e-11	0.407996654517711	0.428	0.188	5.84830768015486e-07
ENSMMUG00000008396	3.3827801382626e-11	0.417810999056541	0.283	0.09	6.05957406166979e-07
FGL2	3.84085797006028e-11	-0.890440161664556	0.216	0.346	6.88012888176897e-07
ARHGEF3	4.04132575651133e-11	0.401812125512922	0.367	0.16	7.23922682763874e-07
DENR	4.08421532938234e-11	0.430639946821451	0.311	0.114	7.31605491952259e-07
CCT8	4.27267045088136e-11	0.401901931296912	0.623	0.343	7.65363457866378e-07
ERP29	4.31247523086062e-11	0.507223697372299	0.473	0.238	7.72493688104063e-07
TAF1D	4.36739537860192e-11	0.44500431489138	0.22	0.056	7.82331534168963e-07
AAK1	4.37872489411894e-11	-0.559650432687139	0.052	0.151	7.84360990283525e-07
DPM2	4.57282352419675e-11	0.279493995757773	0.305	0.105	8.19129877889364e-07
CALHM2	4.61633026994214e-11	-0.4698287353692	0.036	0.123	8.26923241254736e-07
EIF4H	4.71147284140017e-11	0.34731019256446	0.479	0.225	8.43966130080013e-07
PUM3	4.83344774241109e-11	0.385702223772367	0.211	0.049	8.65815494098098e-07
CTSL	4.88351492300386e-11	-0.768197388386087	0.066	0.176	8.74784028157682e-07
BAK1	4.89416948280495e-11	0.399156200439615	0.232	0.062	8.76692579454851e-07
ENSMMUG00000065238	5.19575080831551e-11	0.562399236198756	0.216	0.059	9.30714842293557e-07
SLAMF7	5.24568105242754e-11	0.483582223245485	0.15	0.015	9.39658846921345e-07
IRF5	5.35193929061365e-11	0.506754275370666	0.184	0.037	9.58692885127622e-07
PRPF40A	5.36705318282903e-11	0.416428618810563	0.476	0.241	9.61400236640164e-07
SEPTIN6	5.42461062595615e-11	0.383785754978271	0.566	0.306	9.71710501427524e-07
DCAF11	5.42878652579202e-11	0.399050649743154	0.259	0.083	9.72458530365125e-07
ILF3	5.47821131541136e-11	0.441125708213437	0.411	0.188	9.81311992929637e-07
EML4	5.52855189600922e-11	0.37327016155173	0.5	0.25	9.90329501132131e-07
EIF4A1	5.53508199716083e-11	0.455220086758268	0.744	0.481	9.9149923815142e-07
CST7	5.9670931796281e-11	-0.815926324220496	0.243	0.383	1.06888540126678e-06
TPI1	6.39431273457467e-11	-0.560119971201763	0.622	0.664	1.14541324014436e-06
SRRM2	6.40860990668576e-11	0.411759849575348	0.436	0.198	1.14797429258462e-06
SNX1	7.40617629627385e-11	0.376669311399064	0.299	0.105	1.32666835995154e-06
ENSMMUG00000011580	7.58715723895532e-11	0.339619881374381	0.43	0.188	1.35908747621407e-06
TOPORS	7.62379516287526e-11	-0.729261909773156	0.212	0.336	1.36565042752585e-06
RBM14	7.95276179642467e-11	0.372563119794252	0.459	0.216	1.42457822059355e-06
PSMD8	8.33100897146273e-11	0.346960083090266	0.472	0.219	1.49233363705812e-06
ENSMMUG00000000478	8.3313317747483e-11	0.394377384715114	0.529	0.253	1.49239146081066e-06
JAK2	8.45725037216228e-11	0.421006444104594	0.273	0.093	1.51494725916543e-06
SUPT6H	8.60946235185178e-11	0.387326633427657	0.17	0.028	1.54221299108721e-06
FURIN	8.74972213987214e-11	-0.690393676477896	0.152	0.287	1.5673377269153e-06
MAP3K8	8.7791508437408e-11	0.593731771044512	0.198	0.046	1.57260929063929e-06
PSMB7	9.20119093450111e-11	0.379495429268487	0.675	0.38	1.64820933209718e-06
COA6	9.30201589708286e-11	0.374388817927807	0.217	0.056	1.66627010764445e-06
KLHL23	9.42211391173878e-11	0.381430008537559	0.71	0.426	1.68778326500977e-06
ENSMMUG00000042951	9.56822518786789e-11	0.33193398264511	0.473	0.222	1.71395617790278e-06
TOR1AIP1	9.56880535146958e-11	0.414776387389767	0.307	0.117	1.71406010260875e-06
SDHB	9.68096320653211e-11	0.414972419092956	0.335	0.139	1.7341509391861e-06
KRR1	9.84169783446149e-11	0.345781974729766	0.286	0.096	1.76294333308709e-06
PI4K2B	9.86505496011962e-11	0.401052610367536	0.207	0.049	1.76712729500623e-06
UBE2V1	9.89568493279552e-11	0.370673489901198	0.487	0.235	1.77261404201166e-06
WASF2	1.02151616109414e-10	0.374019156255959	0.422	0.194	1.82984189936794e-06
POLD4	1.07904473043421e-10	0.47202912708731	0.466	0.235	1.93289282562679e-06
POR	1.09678216065631e-10	0.372295126500188	0.244	0.071	1.96466588438365e-06
TBC1D5	1.12917066131279e-10	0.428033456348326	0.31	0.12	2.02268340560959e-06
RPL27	1.1477676952614e-10	-0.288857505824126	0.999	0.994	2.05599627252174e-06
TFEB	1.15885439317292e-10	0.486070213531956	0.178	0.034	2.07585587449066e-06
YTHDC1	1.18516858466023e-10	0.380798472833909	0.365	0.154	2.12299248570188e-06
MTDH	1.18895234034872e-10	0.47574912954517	0.484	0.25	2.12977032726666e-06
STAT6	1.19709647396892e-10	0.440243962184758	0.317	0.123	2.14435891382053e-06
NXPE3	1.19714321386721e-10	0.462516132251079	0.367	0.157	2.14444263900034e-06
ATP13A1	1.26550913177646e-10	0.378293269763069	0.302	0.108	2.26690650775117e-06
SMC6	1.29540727599541e-10	0.532063360611122	0.315	0.123	2.32046305349058e-06
CXXC1	1.37234976620983e-10	0.402390142175664	0.283	0.099	2.45829013621166e-06
COQ6	1.43228466624928e-10	0.39970075564702	0.194	0.043	2.56565152265234e-06
ABI3	1.46651405097064e-10	0.362914608627608	0.236	0.068	2.62696661950371e-06
HIP1R	1.47334882319526e-10	0.446571614339635	0.167	0.028	2.63920974698967e-06
ENSMMUG00000051440	1.49775995265271e-10	0.361930895516226	0.239	0.068	2.68293740318679e-06
TRIM26	1.49859220069393e-10	0.386834753266365	0.168	0.028	2.68442820910303e-06
TMEM131L	1.56407968389249e-10	0.428249430843279	0.328	0.133	2.80173593775662e-06
SAT1	1.56947074911181e-10	-0.819360379235094	0.156	0.284	2.81139295288399e-06
EIF5B	1.57536823906023e-10	0.344226161831596	0.353	0.151	2.82195712662858e-06
MRPL20	1.59358940184503e-10	0.37745474911764	0.46	0.219	2.85459669552501e-06
ATF4	1.60806942321705e-10	0.434511446033776	0.647	0.386	2.88053475780871e-06
PPIG	1.69772417601583e-10	0.444018047968495	0.396	0.188	3.04113331649716e-06
UBXN1	1.74668516909248e-10	0.382820577590004	0.79	0.525	3.12883714339535e-06
ROGDI	1.78260493479313e-10	0.361759686599213	0.209	0.052	3.19318021969493e-06
YARS1	1.79263022363969e-10	0.386740014451685	0.222	0.062	3.21113851960578e-06
SPOP	1.81288362004748e-10	0.379469408364958	0.314	0.117	3.24741842859106e-06
IKBKG	1.81917591419914e-10	0.370065045328798	0.394	0.17	3.25868981510493e-06
ATG3	1.89700273241052e-10	0.314817614482538	0.406	0.179	3.39810099456697e-06
ENSMMUG00000007657	1.90055992608902e-10	-0.455687150602109	0.679	0.694	3.40447299560327e-06
LTB	1.924620533743e-10	-0.568556859102298	0.612	0.725	3.44757276209383e-06
AP1S2	1.95577954799286e-10	-0.734223121329724	0.222	0.349	3.50338790431961e-06
ENSMMUG00000017437	2.036246241446e-10	0.388933932811593	0.223	0.059	3.64752789230222e-06
DBNL	2.04047304010344e-10	0.468874304027727	0.515	0.284	3.65509935673729e-06
TNRC6B	2.06717864375626e-10	0.391162408351944	0.305	0.114	3.70293710456059e-06
UBE2L3	2.06774821548118e-10	0.363464955062926	0.446	0.21	3.70395737839144e-06
CYP27A1	2.12171166749337e-10	-0.384082069279589	0.028	0.108	3.80062210998087e-06
STX17	2.15953678952584e-10	0.367901592579621	0.256	0.08	3.86837825107763e-06
CYBB	2.18901104766366e-10	0.518673667403014	0.249	0.08	3.92117548967991e-06
EIF3I	2.28798466684407e-10	0.367896096845298	0.596	0.324	4.09846693371779e-06
ENSMMUG00000021075	2.43143131504867e-10	-0.701819163078379	0.259	0.38	4.35542291464668e-06
CNBP	2.44458039427802e-10	0.350180470814608	0.906	0.71	4.37897686027021e-06
PSMC3	2.45051314666687e-10	0.380611888803783	0.342	0.142	4.38960419962436e-06
DNAJB6	2.48738248143528e-10	0.389962024887596	0.39	0.173	4.45564823899501e-06
CSNK1G3	2.50498809200279e-10	0.415436674269942	0.202	0.049	4.48718516920459e-06
PLA2G4C	2.54525211026619e-10	0.464181970239263	0.125	0.006	4.55931010511982e-06
CD72	2.60008887697898e-10	0.717668528378878	0.151	0.022	4.65753920533244e-06
PFDN1	2.61315721116806e-10	0.307225315162747	0.333	0.133	4.68094851236535e-06
MAMU-DRA	2.65969640664641e-10	1.36298146487619	0.516	0.398	4.76431417322572e-06
CEBPZ	2.81893414416323e-10	0.423730779482097	0.351	0.151	5.0495567324396e-06
PLEKHJ1	2.87841749943566e-10	0.359048316701957	0.377	0.16	5.15610926673909e-06
RALGPS2	2.88644068118583e-10	0.526637643823585	0.167	0.031	5.17048119220817e-06
WSB1	2.93056288311495e-10	0.443795323952539	0.44	0.21	5.24951729252382e-06
ATP6V0D1	2.9359525053437e-10	0.365907257992195	0.35	0.145	5.25917172282217e-06
ENSMMUG00000054038	2.93674401639546e-10	-0.362645290143381	0.999	1	5.26058955656918e-06
CFL1	3.07668631467367e-10	0.276668856039566	0.991	0.929	5.51126819547495e-06
SNRPD3	3.30397232507321e-10	0.345251134343455	0.667	0.367	5.91840562590364e-06
FDFT1	3.41315002651397e-10	-0.744887933129465	0.215	0.333	6.11397564249448e-06
CCAR2	3.4784818879238e-10	0.37695776727577	0.219	0.062	6.2310046058379e-06
ZNF207	3.47894803748659e-10	0.38055844428126	0.339	0.142	6.23183961954973e-06
COMMD1	3.56283827230383e-10	0.372749458787171	0.245	0.077	6.38211219717785e-06
RAB3GAP1	3.59806834645565e-10	0.363034889586388	0.241	0.074	6.445219829006e-06
MRPL49	3.6276761167419e-10	0.364007712809238	0.33	0.136	6.49825622791977e-06
LSM14A	3.69524335141633e-10	0.325751159916197	0.459	0.219	6.61928941539206e-06
CCDC82	3.69622677935524e-10	0.389440308883287	0.326	0.133	6.62105102985905e-06
ACTG1	3.77007839367213e-10	0.324146215750967	0.997	0.981	6.75334142658489e-06
BCLAF1	3.77601197474676e-10	0.366854062974443	0.401	0.191	6.76397025036387e-06
TXN2	4.28512997114443e-10	0.327915057765762	0.273	0.096	7.67595331731102e-06
IDH3G	4.42479762725131e-10	0.349964992710384	0.235	0.071	7.92613998969527e-06
PSMD13	4.47780189049046e-10	0.39298861862211	0.485	0.253	8.02108652643557e-06
WDFY4	4.55997979300006e-10	0.383424445224224	0.128	0.009	8.16829180320102e-06
STX3	4.70888437113967e-10	-0.490895490217987	0.051	0.145	8.43502457402249e-06
TSC22D4	4.81239724546308e-10	0.392345690790876	0.345	0.142	8.62044718579802e-06
TOP1	4.85101178667791e-10	0.394792172186657	0.371	0.164	8.68961741347613e-06
CDC5L	4.9009582167203e-10	0.370721153073965	0.295	0.108	8.77908645361107e-06
ARHGAP15	5.00700883759354e-10	0.376189477324786	0.61	0.343	8.9690549307813e-06
EMC7	5.08997096190594e-10	0.360431219085902	0.304	0.117	9.11766498406211e-06
CHTOP	5.13536121494459e-10	0.303071382967396	0.347	0.142	9.19897254433025e-06
STX16	5.18204228552017e-10	0.360037889380057	0.173	0.034	9.28259234605229e-06
IL7R	5.25322719276671e-10	-0.550742816219951	0.362	0.534	9.410105870403e-06
SMN1	5.34002683406718e-10	0.378024124684028	0.173	0.034	9.56559006786455e-06
ENSMMUG00000057696	5.46389155859722e-10	0.357755101268804	0.18	0.037	9.78746894891521e-06
PPM1G	5.74965595054148e-10	0.32612175294645	0.428	0.198	1.0299358704205e-05
CBLB	5.81460098236701e-10	0.412336916793429	0.322	0.13	1.0415694739714e-05
SRSF5	5.94489104893042e-10	0.41868032347285	0.516	0.278	1.06490833359491e-05
B4GALT3	6.06934826669576e-10	0.382147611903624	0.2	0.052	1.08720235501321e-05
MTO1	6.1254133684447e-10	-0.521603027174825	0.096	0.21	1.0972452966895e-05
FGD3	6.50598732973478e-10	0.388691788835981	0.309	0.123	1.16541751037539e-05
ENSMMUG00000002917	6.60249039500094e-10	-0.379761601409103	0.028	0.102	1.18270410445652e-05
CCDC12	6.75454683972155e-10	0.33115729093106	0.347	0.139	1.20994197539932e-05
NUP62	6.79774348452156e-10	0.344548737379919	0.197	0.049	1.21767979038235e-05
ZNF581	7.32855387489177e-10	0.441163042736416	0.342	0.148	1.31276385560936e-05
SNX17	7.33583953400537e-10	0.327101184107509	0.386	0.173	1.31406893572638e-05
ARHGAP17	7.38412093641856e-10	0.40243212585136	0.169	0.034	1.32271758334066e-05
EIF5	7.75324950390057e-10	0.392154234728441	0.464	0.241	1.38883958363371e-05
NOSIP	7.79082824246502e-10	0.343433448987537	0.407	0.185	1.39557106307276e-05
RALA	7.80200382238945e-10	0.351901778725064	0.213	0.059	1.39757294470462e-05
SLC41A1	7.83331493854811e-10	0.377489857267847	0.237	0.074	1.40318170494212e-05
PYCR2	7.88445179574355e-10	0.330961628794347	0.269	0.093	1.41234185017154e-05
SHOC2	7.92771583689785e-10	0.331297320112268	0.39	0.176	1.42009173786351e-05
VPS37B	8.00246220971599e-10	0.333844210008641	0.178	0.037	1.43348105562642e-05
DGKD	8.09684176493604e-10	0.424051791719333	0.186	0.043	1.45038726535299e-05
TBRG1	8.27008596322511e-10	0.397851581194541	0.282	0.105	1.48142049859251e-05
ENSMMUG00000050212	8.4605042441262e-10	-0.395541820963777	0.029	0.105	1.51553012525033e-05
ACP5	8.54336540201277e-10	0.542131415970929	0.201	0.056	1.53037304446255e-05
ZFP36L1	8.73752326537941e-10	0.516064976490564	0.698	0.463	1.56515254252741e-05
RABEP2	8.83577891421039e-10	0.407666418346521	0.162	0.031	1.58275307690251e-05
EIF6	9.06203028732358e-10	0.353370676101357	0.529	0.281	1.62328148536827e-05
BRIX1	9.13379950630481e-10	0.295699390450602	0.207	0.056	1.63613750556438e-05
TRANK1	9.28342196932458e-10	0.403785643533331	0.259	0.09	1.66293937736511e-05
XRN1	9.38812319872812e-10	0.393064634528458	0.297	0.111	1.68169450858817e-05
TCP1	9.39556195694304e-10	0.396602718453221	0.326	0.136	1.68302701334721e-05
FUBP1	9.44582098219132e-10	0.323173191960388	0.333	0.139	1.69202991253993e-05
FCRL1	9.81815924718173e-10	0.409269303501011	0.125	0.009	1.75872686594766e-05
RSBN1	9.87915969824593e-10	0.357348531564808	0.211	0.059	1.76965387674679e-05
TCF25	1.03395409790276e-09	0.303730327354558	0.401	0.185	1.85212197557321e-05
DNAJC19	1.05824388661658e-09	0.342717300165549	0.462	0.219	1.89563227409629e-05
NCOA3	1.08143964793506e-09	0.389136614961107	0.427	0.21	1.93718284134607e-05
ATF7IP2	1.08187413022725e-09	0.351239806842969	0.13	0.012	1.93796112947607e-05
HNRNPM	1.09151650286842e-09	0.31641008303168	0.485	0.238	1.9552335115882e-05
ENSMMUG00000051392	1.12585994405642e-09	0.422600591353781	0.73	0.457	2.01675291778826e-05
CHD8	1.1662420899905e-09	0.348747341504938	0.174	0.037	2.08908945579998e-05
VCP	1.1985338654774e-09	0.382590157695778	0.526	0.287	2.14693371322967e-05
KLRB1	1.2237107908481e-09	-1.05329350830165	0.176	0.315	2.1920331396462e-05
GUK1	1.27628773427062e-09	0.349970145844247	0.48	0.241	2.28621421839897e-05
GBA	1.36966708844091e-09	0.359125810375546	0.181	0.043	2.4534846555242e-05
MTPN	1.3738266775192e-09	0.404398036791432	0.603	0.349	2.46093572744014e-05
DEF6	1.43191029298416e-09	0.329532636238039	0.382	0.167	2.56498090782252e-05
VASP	1.45152408994196e-09	0.371100068716415	0.541	0.302	2.60011510231304e-05
BIRC2	1.47782149082991e-09	0.334776325417146	0.307	0.123	2.64722163652362e-05
SLAMF6	1.48237064398084e-09	0.405170461109529	0.208	0.059	2.65537053456289e-05
ENSMMUG00000056624	1.49832494840542e-09	0.311285518742467	0.177	0.04	2.68394948007862e-05
CCT6A	1.51691391028095e-09	0.372838179883397	0.615	0.355	2.71724788748627e-05
DDX18	1.55465953267767e-09	0.313267351977214	0.471	0.244	2.78486162088552e-05
CIITA	1.63479901149678e-09	0.330082559194715	0.11	0.003	2.92841546929419e-05
APH1A	1.63922152097933e-09	0.278473001577048	0.362	0.154	2.93633751053028e-05
UBA3	1.69129841660021e-09	0.324168668993131	0.228	0.071	3.02962285365595e-05
TFG	1.74214040651861e-09	0.309599015574354	0.237	0.077	3.12069611019678e-05
CCR2	1.76173796281701e-09	-0.590822993007942	0.047	0.133	3.15580121279411e-05
SQLE	1.76960865659172e-09	-0.564249890344178	0.043	0.127	3.16989998655275e-05
PDE4B	1.79756478163317e-09	0.302572814261917	0.39	0.179	3.21997779333949e-05
KXD1	1.80893182242354e-09	0.303168860250602	0.345	0.145	3.24033957350729e-05
SURF2	1.85502105359203e-09	0.288383299593766	0.217	0.062	3.3228992132994e-05
CCT4	1.90110205005896e-09	0.297202302615981	0.522	0.275	3.40544410227061e-05
ODF3B	1.93248123471642e-09	0.46250059730428	0.235	0.08	3.46165363574752e-05
ENSMMUG00000006293	1.97166007401877e-09	0.3284179434123	0.47	0.228	3.53183469058982e-05
CAMLG	2.15003438825037e-09	0.335844564811161	0.401	0.191	3.85135659967289e-05
ENSMMUG00000001894	2.15361432814963e-09	0.342049708686276	0.251	0.086	3.85776934601443e-05
DNMT1	2.18312603781318e-09	0.375336605117393	0.326	0.142	3.91063367153474e-05
TANK	2.23163832892116e-09	0.399057968151663	0.418	0.207	3.99753373859647e-05
BAG6	2.28439605349664e-09	0.306288429127367	0.336	0.145	4.09203865062852e-05
STIP1	2.38652296222344e-09	0.344055996187214	0.421	0.204	4.27497858223084e-05
DDX39B	2.40923641336495e-09	0.328349981976034	0.476	0.247	4.31566518726063e-05
DMAP1	2.45302133746645e-09	0.34326621818162	0.258	0.093	4.39409712180366e-05
CYBA	2.4882789826892e-09	0.450495814807059	0.808	0.583	4.45725414169116e-05
LMNA	2.49494518921107e-09	-0.600523348313506	0.124	0.247	4.46919531743379e-05
NONO	2.59434655266743e-09	0.293152281239013	0.417	0.198	4.64725297979317e-05
RAD9A	2.60731684673287e-09	0.385419202611827	0.178	0.043	4.67048666755259e-05
OXA1L	2.7000302728955e-09	0.279528710469447	0.366	0.16	4.83656422783771e-05
TTC31	2.70434608131145e-09	0.302462980650488	0.166	0.034	4.84429513545321e-05
RO60	2.70882885751715e-09	0.357287974157269	0.286	0.111	4.85232513247047e-05
ENSMMUG00000057308	2.8069950328602e-09	0.387471878002412	0.254	0.093	5.02817020236248e-05
NR1H2	2.87726669286754e-09	0.367721645555693	0.386	0.182	5.15404782693363e-05
LPCAT1	2.91518328203153e-09	0.409038344900749	0.151	0.028	5.22196781310309e-05
NR4A2	2.9258015665317e-09	0.430403371679148	0.202	0.059	5.24098834612824e-05
ATP2B4	2.93567201208652e-09	-0.663432892654411	0.213	0.333	5.25866927525058e-05
ENSMMUG00000058325	3.00361634376824e-09	0.355217763732744	0.906	0.84	5.38037795659205e-05
RHOF	3.04743575404574e-09	0.356846774637342	0.315	0.13	5.45887166622214e-05
TSPAN3	3.14556823737851e-09	0.400511097183358	0.248	0.09	5.63465638361613e-05
EMB	3.19042563631702e-09	-0.638711744988765	0.102	0.21	5.71500944233469e-05
TBCC	3.19282142819572e-09	0.299014916317589	0.322	0.133	5.719301024327e-05
MLKL	3.3719963622752e-09	0.335191691520506	0.154	0.028	6.04025708374356e-05
ENSMMUG00000052195	3.4144285271967e-09	-0.416519439635168	0.045	0.13	6.11626582076745e-05
RSBN1L	3.45858784124914e-09	0.290700949348929	0.279	0.105	6.19536840002958e-05
GON7	3.52566317127238e-09	0.29922330200591	0.334	0.142	6.31552043870022e-05
SENP7	3.58052018808494e-09	-0.600013468550252	0.103	0.21	6.41378581291655e-05
ENSMMUG00000040135	3.78082831463154e-09	0.319103236569765	0.236	0.077	6.77259775999948e-05
SEPTIN7	3.99829743953528e-09	0.419979597079671	0.681	0.438	7.16215020343954e-05
RPS19BP1	4.05880564021893e-09	0.337930427511209	0.416	0.201	7.27053854332416e-05
LDHA	4.06332487029301e-09	0.440422943230667	0.714	0.472	7.27863384015587e-05
ZC3H13	4.09371715290834e-09	0.323288455387493	0.248	0.086	7.33307553600471e-05
ERP44	4.21834878672351e-09	0.33222778125749	0.397	0.191	7.55632818165782e-05
ENSMMUG00000037458	4.25759973837127e-09	-0.420257165791715	0.03	0.102	7.62663841134445e-05
TUT4	4.36192406752505e-09	0.344006236548366	0.249	0.09	7.81351458215762e-05
POU2AF1	4.56297293412762e-09	0.42561898469582	0.127	0.015	8.17365341690281e-05
DMAC1	4.72268341169735e-09	0.285816554762002	0.399	0.188	8.45974279537346e-05
TBC1D10A	4.74805632177587e-09	0.359532848564272	0.264	0.099	8.50519328919712e-05
CDKN2D	4.76985649031193e-09	0.365255095817598	0.168	0.037	8.54424393109576e-05
SSH2	4.96045966784106e-09	0.369735271025728	0.22	0.071	8.88567140300369e-05
PES1	5.1787015068378e-09	0.2865073619778	0.181	0.046	9.27660800919856e-05
APOC1	5.23026824537169e-09	-1.260744125885	0.115	0.228	9.36897950793431e-05
ATP5F1B	5.25992980505121e-09	0.327549657797031	0.59	0.34	9.42211225978823e-05
PM20D2	5.33432312334731e-09	-0.669777702487904	0.315	0.414	9.55537301085204e-05
MGST3	5.47351766121826e-09	-0.553547908187444	0.336	0.435	9.80471218654026e-05
TBK1	5.57414003312622e-09	0.37373890251505	0.205	0.065	9.98495704133899e-05
USP11	5.68031118861769e-09	0.290363880384253	0.163	0.034	0.000101751414321709
DAPP1	5.72317361147455e-09	0.358412984653864	0.143	0.025	0.000102519208902344
TM6SF1	5.73004329451994e-09	0.45638349126314	0.176	0.049	0.000102642265534736
STMP1	5.7318763234895e-09	-0.549336727945221	0.08	0.179	0.000102675100582667
PSAP	5.82635979077458e-09	-0.927869652729653	0.355	0.441	0.000104367582932145
GIMAP7	5.85206631176913e-09	0.717085045984284	0.61	0.488	0.00010482806384272
KEAP1	5.8961568828231e-09	0.355170644818406	0.2	0.059	0.00010561785824201
NFKB2	5.90601753630949e-09	0.286307582502151	0.17	0.04	0.000105794492127912
MPHOSPH10	5.98464775657276e-09	0.356601631267556	0.157	0.034	0.000107202995263488
PHF20	6.13207860070248e-09	0.343693565773206	0.262	0.099	0.000109843923974384
COPB2	6.18995850818045e-09	0.313288851483736	0.302	0.12	0.000110880726757036
ENSMMUG00000015208	6.23955518382961e-09	0.352088663724202	0.543	0.306	0.00011176915200794
CCDC167	6.46786852005209e-09	-0.577255169127505	0.076	0.173	0.000115858928799693
MECP2	6.5025684690128e-09	0.373373247960641	0.262	0.102	0.000116480508985426
STAT3	6.70749341526758e-09	0.352500754524642	0.286	0.114	0.000120151329547688
PARVG	6.95773262370231e-09	0.334155608293293	0.26	0.099	0.000124633864488379
SCAMP2	7.00310941340719e-09	0.287170121997296	0.511	0.262	0.000125446698922363
ATG12	7.05735172989737e-09	0.335060557198828	0.642	0.377	0.000126418341537652
PARP1	7.06906047277868e-09	0.347610913767615	0.297	0.123	0.000126628080248885
NOC2L	7.08140012602741e-09	0.289575496698916	0.198	0.056	0.000126849120457529
NCOR1	7.14264834607601e-09	0.291221771395548	0.443	0.222	0.00012794625982326
EMP3	7.34762446691901e-09	-0.448169147661526	0.739	0.787	0.00013161799707592
POLR2C	7.66540985282815e-09	0.317434364375116	0.229	0.077	0.000137310486693711
SMG7	7.81311451895383e-09	0.335330489575942	0.288	0.117	0.00013995632037802
ETNK1	7.94308427155399e-09	0.295514847894077	0.197	0.056	0.000142284468556347
RIOK3	8.04197002957518e-09	0.307689530030657	0.297	0.123	0.00014405580913978
F2R	8.16883599574502e-09	-0.374523433390386	0.032	0.105	0.00014632835919178
PARP3	8.51331535819746e-09	0.296423957120195	0.204	0.062	0.000152499018011391
RABAC1	8.69911517768616e-09	-0.55935985544152	0.498	0.562	0.000155827250177892
RHOG	8.74734448157743e-09	0.335492492610637	0.657	0.401	0.000156691181698497
HDHD5	8.91642351410799e-09	0.289066928004213	0.101	0.003	0.000159719894408216
AAMP	9.1824079092108e-09	0.302635247444886	0.281	0.108	0.000164484472877693
HACD4	9.37542037644128e-09	-0.478162147977215	0.052	0.139	0.000167941905203193
EIPR1	9.43309502404216e-09	0.291095890644946	0.239	0.08	0.000168975031165667
B3GNT2	9.72608480688382e-09	0.384449784874701	0.264	0.105	0.00017422335714571
KPNB1	9.82235978163817e-09	0.305840884421585	0.331	0.148	0.000175947930768485
MAPRE2	1.03750137469428e-08	0.410323115041751	0.412	0.21	0.000185847621248986
TIAL1	1.05738903698088e-08	0.298544543800397	0.374	0.173	0.000189410098194385
VIM	1.07137025849016e-08	-0.267738110055844	0.824	0.901	0.000191914554403342
NARS1	1.07174035368045e-08	0.371087374785784	0.357	0.173	0.000191980849554779
ADPGK	1.11466463709158e-08	0.356301770136559	0.182	0.052	0.000199669876442215
GLRX3	1.1177780891797e-08	0.2952165756817	0.288	0.114	0.000200227589114759
SAP30BP	1.12501513495955e-08	0.336198185366682	0.215	0.071	0.000201523961125304
VOPP1	1.16831541582344e-08	0.341527456176697	0.31	0.136	0.000209280340436453
DNAJC2	1.18151396392082e-08	0.31870212663575	0.245	0.09	0.000211644596357137
PRPF19	1.20410259934075e-08	0.299835914701451	0.215	0.071	0.000215690898619908
PKN2	1.20454238215383e-08	0.317462387476066	0.253	0.096	0.000215769676915216
SMARCB1	1.21043868753241e-08	0.26057700475469	0.345	0.151	0.000216825882097681
KDELR1	1.21514334386725e-08	0.310078166967529	0.407	0.204	0.00021766862718694
STX7	1.21800735205591e-08	0.436883334852816	0.236	0.09	0.000218181656973776
DYM	1.26751555429191e-08	0.289811999130032	0.312	0.133	0.000227050061240311
TM9SF1	1.27349293719726e-08	0.301251333375157	0.369	0.173	0.000228120789840144
HHEX	1.30547108810934e-08	0.370710756951557	0.122	0.015	0.000233849036013026
HSF1	1.32138852753382e-08	0.282253677500699	0.359	0.16	0.000236700326937132
UQCRC1	1.35138059508291e-08	0.310465542235542	0.485	0.259	0.000242072805997202
RPP25L	1.37447060365799e-08	0.27048257675132	0.164	0.037	0.000246208919233256
PAPSS1	1.3783248878672e-08	0.329282408681592	0.17	0.043	0.000246899337163652
ZC3HAV1	1.39619832680475e-08	0.304522466015581	0.382	0.179	0.000250101006280534
CALR	1.40506058032428e-08	0.391575752745502	0.777	0.571	0.000251688501753488
DRG1	1.40912019639412e-08	0.294092821237956	0.271	0.108	0.000252415700780078
DDX39A	1.40935532684606e-08	0.349597822673942	0.575	0.327	0.000252457819697935
SOCS2	1.42365528062536e-08	-0.457175183499796	0.034	0.108	0.000255019370418421
SSU72	1.43127914319681e-08	-0.636591890209763	0.253	0.358	0.000256385032920845
RASSF2	1.44400549017409e-08	0.315511581026152	0.251	0.093	0.000258664703454885
CCNL1	1.4568611532079e-08	0.388600886141864	0.382	0.191	0.000260967538374132
COPS6	1.48557029691668e-08	0.308681387387185	0.52	0.275	0.000266110207286684
XRCC5	1.49373363749116e-08	0.314032138124618	0.466	0.25	0.000267572506483791
SQSTM1	1.49977808290529e-08	0.365595516249446	0.452	0.231	0.000268655247990825
U2SURP	1.51155110435541e-08	0.337254447665948	0.366	0.176	0.000270764149323185
GIMAP6	1.51901988758875e-08	0.46310204583469	0.593	0.38	0.000272102032463772
NRBP1	1.63322139464592e-08	0.291130173319217	0.327	0.142	0.000292558948422924
ZC3H12A	1.63584870439002e-08	0.320510309117337	0.134	0.022	0.000293029578417385
MZT2B	1.6578805276188e-08	-0.561426233776953	0.095	0.194	0.000296976138912356
ERGIC2	1.65791273068445e-08	0.297751944989812	0.369	0.176	0.000296981907447506
SAFB	1.68176996434881e-08	0.289503348305308	0.299	0.123	0.000301255453713802
SSR3	1.69330006652122e-08	0.3333620251934	0.43	0.222	0.000303320840915946
ANO10	1.71000371290476e-08	0.283673268829514	0.156	0.034	0.00030631296509263
SF3A2	1.71430474255987e-08	0.265225378927167	0.361	0.167	0.00030708340853475
TCTA	1.72495546619974e-08	0.286855753790797	0.117	0.012	0.000308991272660359
APOBEC3D	1.74043852113748e-08	-0.730042667549567	0.364	0.454	0.000311764752291358
MT1E	1.74906915523317e-08	-1.43836380458376	0.211	0.346	0.000313310757776917
STOML2	1.75312324427171e-08	0.288803505861076	0.337	0.154	0.000314036966746391
GRPEL1	1.75357845108015e-08	0.281826591527056	0.217	0.071	0.000314118507941987
GIMAP4	1.76539507057911e-08	0.597554852513869	0.468	0.275	0.000316235218992835
MRPS7	1.77691244133685e-08	0.299804800515215	0.205	0.065	0.00031829832561667
NEMF	1.78851674924845e-08	0.339928318526422	0.313	0.139	0.000320377005292875
AKAP13	1.83261664206037e-08	0.351237874719989	0.429	0.222	0.000328276619092275
RAB8B	1.84969912541674e-08	0.278194853381143	0.245	0.09	0.000331336604335901
SSRP1	1.86290208644167e-08	0.32734256597652	0.229	0.08	0.000333701650744296
AKAP7	1.8836672823719e-08	0.289915803435654	0.161	0.037	0.000337421320291279
ARFRP1	1.91048845238025e-08	0.313287876765374	0.288	0.12	0.000342225796474874
ANXA6	1.92449839159716e-08	0.384328487007126	0.679	0.435	0.000344735396886799
COA1	1.94878627795534e-08	-0.775092056836377	0.247	0.349	0.000349086085970141
RPS27L	1.95782411264116e-08	-0.591089491420985	0.47	0.537	0.000350705033297412
MRPL17	1.96274745406196e-08	0.325102057840354	0.347	0.16	0.00035158695144612
CEP170	1.96534293251311e-08	0.340499929689797	0.248	0.096	0.000352051879501074
GPX4	1.98431153950699e-08	-0.426271175188946	0.797	0.79	0.000355449726071887
COPE	1.99832587258635e-08	0.325419879391124	0.68	0.407	0.000357960113556393
ITSN2	2.03831092482642e-08	0.296103731272574	0.343	0.157	0.000365122635964157
RIPOR2	2.06720548132785e-08	0.34382451596538	0.334	0.151	0.000370298517870257
FNBP1L	2.13577984248907e-08	0.289889081336988	0.323	0.145	0.000382582243185066
SH3BGRL	2.14545162492813e-08	0.348842964755732	0.613	0.367	0.000384314749573376
VRK2	2.14673889601179e-08	0.392475291962475	0.221	0.08	0.000384545338442591
ST13	2.16243655728773e-08	0.322974422055756	0.636	0.386	0.000387357260506951
ENSMMUG00000018687	2.23892294690361e-08	-0.552266345368478	0.546	0.611	0.000401058267478843
FRMD8	2.3008504744709e-08	0.295853413545712	0.199	0.062	0.000412151345491973
RBM34	2.3250804430416e-08	0.262506057849103	0.205	0.065	0.000416491659762042
CAT	2.35274670626992e-08	0.393535030135469	0.369	0.188	0.000421447517494131
FAM133B	2.405936031183e-08	0.290504420937054	0.316	0.139	0.000430975321265811
PDIA3	2.46927577137385e-08	0.372449006345755	0.555	0.327	0.000442321368926199
LPIN2	2.49854268472979e-08	0.342737708497828	0.227	0.083	0.000447563951115647
MTHFD2	2.54444438481987e-08	0.472172411069349	0.338	0.164	0.000455786322652783
CASP8AP2	2.5933095088678e-08	0.32891438949831	0.224	0.077	0.000464539532323489
LSP1	2.69307850645707e-08	0.314424245729496	0.816	0.599	0.000482411152861656
PARP12	2.71256037909961e-08	0.290552194151967	0.19	0.056	0.000485900940708113
CCDC90B	2.74751204588437e-08	0.252040361862171	0.248	0.093	0.000492161832779266
PSMA1	2.75047091681184e-08	0.294756578312397	0.525	0.296	0.000492691855328505
CCNK	2.77403154077516e-08	0.283694420889438	0.175	0.046	0.000496912269899054
GM2A	2.78204728005393e-08	0.368692608343899	0.154	0.037	0.000498348129276061
NSRP1	2.99012091476707e-08	0.318505764264531	0.216	0.074	0.000535620359462226
STX4	3.02443864277638e-08	0.312349185718629	0.217	0.074	0.000541767694080533
KLHL6	3.03974676121948e-08	0.338630541732291	0.193	0.062	0.000544509837337245
RIC8A	3.05656827112218e-08	0.289662685172905	0.242	0.093	0.000547523074406116
FASLG	3.05923420763079e-08	0.409194399143309	0.14	0.028	0.000548000623612903
AATF	3.07094320865847e-08	0.298548565283325	0.208	0.068	0.000550098056966991
ACAA1	3.12152585929489e-08	0.31655640368977	0.148	0.034	0.000559158927175493
ANKIB1	3.13726414555761e-08	0.317706137485981	0.178	0.052	0.000561978126393735
PSMD12	3.14031809211046e-08	0.285981029979274	0.198	0.062	0.000562525179839747
RAD23A	3.19422337518406e-08	0.273432829988283	0.477	0.253	0.00057218123319672
CD2BP2	3.30402681933157e-08	0.252036716741836	0.291	0.123	0.000591850324146864
ITM2A	3.34497046254976e-08	-0.663765198136971	0.156	0.262	0.000599184558956538
RAB30	3.47023824578609e-08	0.386482126920435	0.115	0.015	0.000621623776967662
NRBF2	3.47762962812748e-08	0.344343698126932	0.192	0.062	0.000622947795286475
LYN	3.51829808673989e-08	0.361332922549342	0.229	0.086	0.000630232736277716
RELB	3.60528272484639e-08	0.289994680109344	0.141	0.028	0.000645814294501733
GARS1	3.65942042717746e-08	0.346732759740597	0.208	0.071	0.000655511981120298
EXOSC7	3.68967090967486e-08	0.257075490998316	0.224	0.077	0.000660930750050057
SDCCAG8	3.72090018726093e-08	0.358781877476778	0.163	0.043	0.00066652485054405
ENSMMUG00000012419	3.74758339874989e-08	0.343045374461115	0.827	0.583	0.000671304614218068
CCDC186	3.77864866348052e-08	0.314960609357994	0.202	0.065	0.000676869335089265
XPC	3.83744318257068e-08	0.290748287556798	0.274	0.111	0.000687401197293886
SMNDC1	3.89600909478023e-08	0.276282933944048	0.324	0.142	0.000697892109147982
WASHC3	3.9008280216974e-08	0.312818560532329	0.317	0.145	0.000698755323526654
GIMAP2	3.93916314010456e-08	0.264393946764307	0.25	0.093	0.00070562229328693
SAP18	3.97454069631777e-08	0.305936151407872	0.698	0.426	0.000711959474931403
ENSMMUG00000006608	3.99354887074946e-08	0.354364173536379	0.763	0.528	0.00071536440921735
MRPS26	4.004156864085e-08	0.256206513734049	0.374	0.182	0.000717264619063545
CDK12	4.06720143688657e-08	0.268454667592489	0.198	0.062	0.000728557793389491
SF3A1	4.12495606326892e-08	0.26790775401404	0.353	0.167	0.000738903379613362
MNAT1	4.17368288616889e-08	0.292823748220337	0.177	0.049	0.000747631815399433
BABAM2	4.3392922667475e-08	0.298907134409955	0.194	0.062	0.00077729742374248
PRMT5	4.3743409675277e-08	0.280135240037519	0.111	0.012	0.000783575697513237
ARHGEF1	4.40211304067174e-08	0.310651350943369	0.567	0.33	0.000788550508975528
GLA	4.41989048304263e-08	0.307875795176858	0.144	0.031	0.000791734982227427
SRP54	4.56890586825433e-08	0.314724589237445	0.228	0.083	0.000818428108180398
NHP2	4.58349253812042e-08	0.262042040724147	0.555	0.315	0.00082104101835351
EMG1	4.7267495535989e-08	0.290617123918029	0.272	0.111	0.000846702647536172
UTP23	4.77553857569873e-08	0.291673049980722	0.147	0.034	0.000855442225064914
MBD1	4.81011444274912e-08	0.344779517250448	0.242	0.096	0.00086163580012965
RBM39	4.96370382774502e-08	0.293262707600572	0.664	0.414	0.000889148266663965
RAB10	5.07147361995256e-08	0.328399964985737	0.347	0.17	0.000908453069542103
U2AF2	5.15134729367672e-08	0.332846647437859	0.337	0.164	0.000922760840716312
SNAP29	5.16274288045349e-08	0.277144423022709	0.121	0.019	0.000924802132175635
NDUFB8	5.24674985610828e-08	0.33741776451015	0.647	0.407	0.000939850301724676
METAP2	5.35707826634917e-08	0.313626202375645	0.352	0.17	0.000959613429851126
CWF19L2	5.42762052147205e-08	0.332117757754589	0.281	0.12	0.000972249664011288
MRPL33	5.4940685373753e-08	-0.670290280575259	0.213	0.315	0.000984152497100037
ZNF428	5.50342360913715e-08	0.313268399187103	0.275	0.117	0.000985828271104737
TDG	5.50515839155794e-08	0.251438152870244	0.28	0.114	0.000986139022679773
PCMTD1	5.5409022633983e-08	0.254175063452956	0.256	0.099	0.000992541822442538
ASF1A	5.56950196575419e-08	0.346380982753651	0.198	0.068	0.000997664887125548
VTA1	5.75853411497145e-08	0.267860388262519	0.237	0.086	0.00103152621601484
EIF3J	5.88270178909585e-08	0.335263907453901	0.452	0.25	0.00105376837148074
GYG1	5.94143346225378e-08	0.321858152116209	0.222	0.083	0.00106428897609352
ECHS1	6.0300378978254e-08	0.289822641793585	0.363	0.176	0.00108016068863746
CYC1	6.03047272916191e-08	0.293290064257471	0.495	0.278	0.00108023857997477
EAPP	6.0640997338956e-08	0.261765410629983	0.324	0.148	0.00108626218533272
MYL6	6.29805955171479e-08	0.271448779026755	0.978	0.886	0.00112817140749867
ADD3	6.36824191384823e-08	0.331363705780953	0.26	0.108	0.00114074317402763
CD22	6.39322607607726e-08	0.298794684619575	0.126	0.022	0.00114521858700772
ARHGAP25	6.47201028637325e-08	0.284279372300753	0.308	0.139	0.00115933120259804
GIMAP8	6.54010993950207e-08	0.342997217686438	0.35	0.17	0.00117152989346301
CCNG1	6.68592340316251e-08	0.291423288831454	0.369	0.182	0.0011976494592085
NIP7	6.68901961138597e-08	0.270563331041159	0.163	0.043	0.00119820408298757
KDM5A	6.78599356192168e-08	0.26623077624624	0.274	0.114	0.00121557502674703
MARS1	6.84202187329419e-08	0.273632718192621	0.298	0.13	0.00122561137816319
DDA1	6.87529980924645e-08	0.289909908177995	0.239	0.096	0.00123157245483032
HTT	6.92027588224055e-08	0.337833530233178	0.219	0.08	0.00123962901878575
PDCD10	6.95102085090631e-08	0.254621814363964	0.412	0.207	0.00124513636502285
C8H8orf33	7.02328570002398e-08	0.255884504045136	0.198	0.065	0.00125808116744529
SEMA7A	7.02777700223008e-08	0.330663918295588	0.126	0.022	0.00125888569440947
HNRNPH3	7.0461085904012e-08	0.301863766215065	0.54	0.302	0.00126216943179857
MRPS21	7.06332782090384e-08	0.261812148140248	0.396	0.198	0.0012652539125585
PSMA7	7.30402546358991e-08	0.287990077204337	0.82	0.583	0.00130837008129286
PARP15	7.31258221085884e-08	0.310157859328627	0.162	0.043	0.00130990285143114
C14H11orf58	7.35504033167667e-08	-0.604743685785641	0.228	0.327	0.00131750837461324
COPS5	7.36454888925869e-08	0.294894449505359	0.351	0.167	0.00131921164253291
IL15RA	7.60104154791137e-08	0.31928582713138	0.125	0.022	0.00136157457247736
DNTTIP2	7.72921725877298e-08	0.264415531005624	0.22	0.08	0.001384534687564
CNST	7.99593104585477e-08	0.283911765143311	0.173	0.049	0.00143231112824396
ADD1	8.08696232301447e-08	0.266005316549087	0.275	0.114	0.00144861756092158
KRBOX4	8.16807332995072e-08	0.292511440365179	0.145	0.034	0.00146314697559407
SON	8.4988537245524e-08	0.288559741520081	0.779	0.525	0.00152239966767907
ENSMMUG00000062894	8.5476791740056e-08	-1.09382100546431	0.277	0.361	0.00153114577043962
TAGLN2	8.61396909245358e-08	-0.382175765710595	0.732	0.75	0.00154302028353121
ZCCHC17	8.85090014972139e-08	0.296519068140169	0.179	0.056	0.00158546174381959
NOB1	8.88927802356472e-08	0.253138125501817	0.213	0.074	0.00159233637236115
ENSMMUG00000008111	8.93258028215639e-08	-0.448516600875354	0.039	0.111	0.00160009310594267
MRPL18	9.01537302734787e-08	0.274846423069022	0.258	0.105	0.00161492377038882
ABHD6	9.31206787157285e-08	0.275408409291888	0.125	0.022	0.00166807071783485
ENSMMUG00000008097	9.34620581379653e-08	0.256519487697854	0.255	0.102	0.00167418584742537
SYVN1	9.53943991369572e-08	0.332940385317614	0.187	0.062	0.00170879987174031
ILF2	9.69447054870227e-08	0.295478658853078	0.483	0.269	0.00173657050938904
JMJD6	9.70800348818998e-08	0.278100064080478	0.161	0.043	0.00173899466483947
NDUFB10	9.92920040297734e-08	-0.621513713718402	0.3	0.392	0.00177861766818533
ASPSCR1	9.98721640325267e-08	0.269872540930333	0.186	0.059	0.00178901007431465
SDAD1	1.01381162221141e-07	0.29135756596677	0.197	0.068	0.00181604075886729
NGLY1	1.06127022198596e-07	0.304495819127853	0.236	0.093	0.00190105334864344
CDC42SE1	1.06269425285978e-07	0.309152344759527	0.437	0.238	0.00190360421514773
RGS1	1.06450753390229e-07	0.410728912575376	0.326	0.16	0.00190685234547917
SLC25A37	1.08176990415643e-07	0.404996328052803	0.165	0.049	0.00193777442931541
MEA1	1.11520969974194e-07	0.30405674016212	0.537	0.296	0.00199767513514774
FOSB	1.11782019272363e-07	0.639555321307596	0.256	0.117	0.00200235131122584
CEP57	1.12761056314888e-07	0.289372502486282	0.205	0.071	0.00201988880176859
CSF1	1.13405658871422e-07	-0.824116210212663	0.121	0.222	0.00203143556736379
PTBP1	1.1639131684847e-07	0.253011080896934	0.39	0.194	0.00208491765870665
HDAC1	1.17025803744948e-07	0.273453340821459	0.414	0.207	0.00209628322248325
N4BP1	1.17109073242724e-07	0.333718046979438	0.183	0.059	0.00209777482899691
TMEM50A	1.17121762444788e-07	0.333159610254871	0.565	0.336	0.00209800213067348
CRTC3	1.17586892461626e-07	0.272458096160024	0.179	0.056	0.00210633400466511
IRF3	1.18090919780154e-07	0.251334440402556	0.433	0.225	0.0021153626460219
ENSMMUG00000023620	1.19552554068625e-07	0.307455363291781	0.346	0.167	0.00214154490103128
TTC24	1.20530836642346e-07	0.331569005438906	0.106	0.012	0.00215906887677435
VRK3	1.21693267730855e-07	0.265676432864634	0.205	0.071	0.0021798915048628
CYB5A	1.21725741600153e-07	-0.697672821647883	0.245	0.352	0.00218047320928354
RNMT	1.24214645175897e-07	0.270354681668933	0.315	0.148	0.00222505693903585
CTSW	1.24777836225403e-07	0.601850067069945	0.249	0.111	0.00223514538030564
MRPL57	1.28640950677288e-07	0.26617986125439	0.351	0.173	0.00230434534948225
TNF	1.28913151426345e-07	-0.511000469066734	0.044	0.117	0.00230922128150011
OSBPL2	1.33610673850407e-07	0.277986873037825	0.5	0.278	0.00239336800068235
MTIF2	1.41061427187219e-07	0.303690911060343	0.214	0.08	0.00252683334520466
TADA3	1.47763907398474e-07	0.258939523870977	0.275	0.117	0.00264689487322886
RABEP1	1.51409207599234e-07	0.311484307260988	0.182	0.062	0.00271219313572507
CD48	1.52037759016311e-07	-0.367118285315418	0.915	0.914	0.00272345237725919
RNF121	1.53034964450008e-07	0.276658657795526	0.109	0.015	0.002741315318193
TMEM222	1.55728268560147e-07	0.289018541882889	0.207	0.074	0.00278956047471792
PRELID1	1.58706470837842e-07	0.261150348025147	0.439	0.225	0.00284290901211827
RNF167	1.58842260018217e-07	-0.575175016690687	0.457	0.528	0.00284534140370631
FYTTD1	1.64183342724812e-07	0.288921520752578	0.259	0.108	0.00294101621822955
PRPS2	1.65586637239881e-07	0.255138833528526	0.138	0.031	0.00296615343287799
CLDND1	1.6561162682436e-07	0.28924807121336	0.431	0.235	0.00296660107130476
EXOSC3	1.68635117947462e-07	0.296273155428271	0.162	0.046	0.00302076086779288
DAZAP2	1.68667658799911e-07	0.302495126464449	0.806	0.574	0.0030213437720828
RBM19	1.73177976329538e-07	0.294194822720145	0.135	0.031	0.00310213708999101
PTPA	1.74878571563357e-07	0.265581878113831	0.211	0.077	0.00313259985241442
EEF2	1.83796163908857e-07	0.256344950687909	0.948	0.796	0.00329234068409935
UCHL5	1.85767186213364e-07	0.302359834210424	0.191	0.065	0.00332764760663999
ACOT8	1.87728687507543e-07	0.273602722117146	0.213	0.08	0.00336278397932261
AZI2	1.89328115547792e-07	0.281850698596276	0.12	0.022	0.0033914345338076
NT5C	1.89777959816602e-07	0.274211787257445	0.326	0.154	0.00339949259419479
ABT1	1.91852590915064e-07	0.260799161515182	0.222	0.083	0.00343665546106154
RGCC	1.92984432138349e-07	-0.603743933366995	0.175	0.284	0.00345693013289425
ENSMMUG00000040181	1.93400089553731e-07	0.274545905882343	0.259	0.108	0.00346437580417599
NOC3L	1.94195058881628e-07	0.267128316881225	0.162	0.046	0.00347861608974661
ENSMMUG00000002764	1.97905890113895e-07	0.43144993803762	0.141	0.034	0.0035450882096102
GABARAPL2	1.99199624492246e-07	0.256330908765918	0.656	0.401	0.0035682628735296
TTC17	2.0130048854896e-07	0.257023289535434	0.177	0.056	0.00360589565137753
ENSMMUG00000045123	2.151646975482e-07	-0.467014007592077	0.778	0.741	0.0038542452271809
LMBRD1	2.16401772937883e-07	0.320783103903122	0.236	0.099	0.00387640495863629
ANKRD11	2.16540494064495e-07	0.267735972824116	0.319	0.151	0.00387888987017729
SPTLC2	2.19086484999462e-07	0.254232233335028	0.129	0.028	0.00392449620579537
MATR3	2.21830972041099e-07	0.29407772682867	0.546	0.318	0.00397365820217221
SEM1	2.22597480472687e-07	0.288202012207067	0.796	0.54	0.00398738866770724
RER1	2.24877906152071e-07	0.27016494266818	0.495	0.281	0.00402823793290204
JUNB	2.29015205069113e-07	-0.595869185856419	0.229	0.34	0.00410234936840302
LYRM1	2.32440145167541e-07	0.267932327065066	0.176	0.056	0.00416370032038617
HNRNPC	2.33508924372195e-07	0.267923728731183	0.703	0.463	0.00418284536227913
DDX27	2.34882802459621e-07	0.298356175355435	0.163	0.049	0.0042074556404592
TPM4	2.36568730081814e-07	0.324104555985733	0.521	0.312	0.00423765566195553
TAGAP	2.41230587272932e-07	0.297843578893321	0.287	0.13	0.00432116350982003
FCHSD1	2.50606980919767e-07	0.250333590743581	0.142	0.034	0.00448912284921579
TRIB3	2.54683330405451e-07	0.292372431206913	0.102	0.012	0.00456214249755284
C3H7orf50	2.55685773599229e-07	0.289011651520841	0.67	0.429	0.004580099262483
IWS1	2.62480352754178e-07	0.262320953439485	0.17	0.052	0.00470181055888559
NSFL1C	2.63646695970587e-07	0.281350730761027	0.283	0.13	0.00472270326492112
TNK2	2.73574436101599e-07	0.269267474589655	0.2	0.071	0.00490053887388795
NRDC	2.74125659836206e-07	0.263220962197705	0.282	0.13	0.00491041294464596
ELMO1	2.76843491049587e-07	0.266815123911259	0.313	0.148	0.00495909745517125
SLA2	2.84939890844265e-07	0.33453668028825	0.202	0.074	0.00510412826469332
IGBP1	2.8643805173758e-07	0.272196385215936	0.412	0.216	0.00513096482077527
COPS2	2.8886359873053e-07	0.301194868035394	0.241	0.102	0.00517441364405999
NCSTN	2.96595264703453e-07	0.29551044182521	0.205	0.077	0.00531291097663295
HIRA	3.03192079581248e-07	0.256843114047765	0.124	0.025	0.00543107972153889
MED27	3.03540818277571e-07	0.265456242586839	0.202	0.074	0.00543732667780614
NDUFA10	3.03954241079986e-07	0.256070033640575	0.192	0.068	0.00544473232046578
SRSF7	3.04472594170867e-07	0.323009124324038	0.741	0.491	0.00545401757938274
GGA2	3.11685935519261e-07	0.326913513198403	0.13	0.031	0.00558323016295652
WDR83OS	3.17355622785595e-07	0.252039747562112	0.889	0.673	0.00568479127095836
TESPA1	3.17835461157972e-07	0.316383363891446	0.21	0.08	0.00569338661572275
ATP8	3.18122661290372e-07	-0.843773391935577	0.413	0.497	0.00569853123169443
EXOC4	3.24611866634255e-07	0.295173786096467	0.181	0.062	0.00581477236701942
USP9Y	3.33210479713006e-07	0.286500254229584	0.106	0.015	0.00596879932309907
BBX	3.41486214724725e-07	0.275121618210724	0.331	0.164	0.00611704256436399
DDX50	3.5763005436072e-07	0.263396951459242	0.282	0.13	0.00640622716376357
PLXNB2	3.71386598845467e-07	0.292533930268892	0.122	0.025	0.00665264814511885
NR3C1	3.76878750427047e-07	0.336228402764519	0.369	0.191	0.00675102905639969
NOLC1	3.83095842623419e-07	0.318570571305056	0.189	0.068	0.0068623958289133
DDRGK1	4.00539423354379e-07	0.261268067946459	0.385	0.201	0.00717486269054699
JAGN1	4.05349371032326e-07	0.278172015381359	0.234	0.096	0.00726102328330205
RNF34	4.23664187490417e-07	0.2725877174233	0.158	0.046	0.00758909659051584
TBC1D10C	4.43267170124039e-07	-0.596967509391468	0.269	0.355	0.00794024481843191
PSMB5	4.44198056578364e-07	0.272924289085477	0.224	0.09	0.00795691978748823
QRSL1	4.44220606309276e-07	0.310190244717356	0.215	0.086	0.00795732372081806
ATRX	4.64154801127452e-07	0.308055249531244	0.393	0.216	0.00831440495259605
TMCO1	4.74181338905346e-07	0.263789523729735	0.397	0.21	0.00849401032381147
ATF3	4.90624093235273e-07	0.398394119029996	0.149	0.043	0.00878854938212344
LARP7	4.90976998505984e-07	0.288958902179855	0.256	0.114	0.00879487097423769
PHF5A	5.03181836537069e-07	0.277585046790195	0.442	0.25	0.00901349623788852
COPS3	5.03807624841076e-07	0.26747140386957	0.226	0.093	0.0090247059837782
RNF138	5.062040424026e-07	0.260867339473207	0.162	0.049	0.00906763301155778
TAOK2	5.14553764673451e-07	-0.473395153926776	0.074	0.154	0.00921720158659553
RBM10	5.2027951224307e-07	0.290948905792321	0.225	0.093	0.00931976690281011
PGS1	5.2282805113901e-07	0.265608680266629	0.216	0.086	0.00936541888005309
UTP14A	5.273392429684e-07	0.252858711847564	0.13	0.031	0.00944622785929295
CSRNP1	5.27670291608554e-07	0.291543918430584	0.205	0.077	0.00945215793358402
GLIPR2	5.33339397792904e-07	0.374558845951558	0.528	0.34	0.00955370863266429
SLC9A3R1	5.51279902663084e-07	-0.583775589994696	0.228	0.318	0.00987507689640383
SIPA1	5.53208766222335e-07	0.266785952550709	0.253	0.111	0.00990962862934069
ROCK1	5.6318599417449e-07	0.261469082921081	0.437	0.241	0.0100883507136476
JAML	5.70011277986537e-07	-0.576187974806325	0.091	0.176	0.0102106120225728
BEX1	5.7127748624664e-07	0.317151939161904	0.165	0.052	0.0102332936111361
TOMM7	5.7553315841484e-07	-0.288602564371296	0.953	0.938	0.010309525466685
SMARCC2	5.96930894118237e-07	0.310733600955	0.203	0.08	0.01069282310634
TMEM14B	6.038229294317e-07	-0.513696737704986	0.574	0.577	0.01081628013491
ENSMMUG00000020092	6.16164833868048e-07	-1.10822508636983	0.109	0.019	0.0110373606690784
RFXANK	6.20065876851018e-07	0.280114141480708	0.158	0.049	0.0111072400520323
ENSMMUG00000041688	6.28247322463118e-07	0.301186286923267	0.133	0.034	0.0112537942872818
ALOX5AP	6.32884727970533e-07	-0.634931244657454	0.201	0.302	0.0113368641321362
RBM41	6.46100185765283e-07	0.257987706849647	0.119	0.025	0.0115735926276135
AP2B1	6.51841020579674e-07	0.275860141037791	0.275	0.123	0.0116764282016437
ENSMMUG00000031426	6.55397327947334e-07	-0.57123411430739	0.588	0.593	0.0117401323355206
MLF2	6.71919281012726e-07	0.251008934327784	0.444	0.244	0.012036090080781
MAP1LC3B	6.77195114240113e-07	-0.567930037267567	0.289	0.37	0.0121305960813831
OSTC	6.89387283942312e-07	0.287302283867371	0.549	0.324	0.0123489944172586
ATF7IP	7.20566647441425e-07	0.267528599230992	0.208	0.08	0.0129075103556182
AIP	7.39249266448368e-07	0.296720533905661	0.62	0.392	0.0132421721098896
STAMBPL1	7.41120450209202e-07	0.260049107557824	0.344	0.176	0.0132756906245974
MORF4L1	7.41483311940363e-07	0.287181122852994	0.509	0.299	0.0132821905667877
DDX23	7.57110880772335e-07	0.265207304793083	0.228	0.096	0.0135621272072748
CHST12	7.64487125282288e-07	0.25532479308102	0.378	0.191	0.0136942578751816
ENSMMUG00000049295	7.68301367220241e-07	0.403457164150552	0.631	0.46	0.0137625823910162
YPEL5	7.85909463613753e-07	0.319215441792397	0.21	0.086	0.0140779962217132
CHID1	8.00357735489489e-07	0.268113596869853	0.166	0.056	0.0143368081158232
ZNF506	8.00535551690189e-07	0.276072636626712	0.16	0.052	0.0143399933374264
DHX37	8.02543259618105e-07	0.25477264428997	0.122	0.028	0.0143759574095391
BORCS5	8.05840505554454e-07	0.256984968291768	0.144	0.04	0.0144350209759969
RBM17	8.12945815448317e-07	0.26078427573158	0.355	0.185	0.0145622983921257
PRSS55	8.21685450157922e-07	0.299789292011711	0.178	0.065	0.0147188514686789
CD3D	8.29646947082675e-07	-0.354660911113748	0.565	0.744	0.014861465763092
THUMPD2	8.41790017000646e-07	0.271501340879496	0.161	0.052	0.0150789845745326
SMPDL3A	8.48188799156649e-07	-0.427736850867061	0.08	0.164	0.0151936059592931
ERGIC1	8.65742256293121e-07	0.259838671920393	0.236	0.105	0.0155080410369787
IFI27L2	8.71156755606994e-07	0.29645617130006	0.867	0.679	0.0156050309631881
ENSMMUG00000062288	8.72889774107105e-07	-0.498367428217273	0.123	0.213	0.0156360745235806
CREB3	8.76027294287427e-07	0.263117261543038	0.175	0.062	0.0156922769225707
CHD1	8.76307425502727e-07	0.306562599263674	0.266	0.127	0.0156972949130304
RNF5	9.05870463055727e-07	0.250832335983445	0.433	0.238	0.0162268576047172
PPM1K	9.35516910320336e-07	0.252501471638373	0.206	0.08	0.0167579144145682
FBXO34	9.61106373372033e-07	0.27738425545356	0.236	0.102	0.0172162984662132
MITD1	9.77093004707141e-07	0.271101741318236	0.317	0.157	0.017502666993319
PSMA4	9.96142654247341e-07	0.250877854913442	0.445	0.241	0.0178439033655326
TXNIP	1.02439002588411e-06	0.446619908470689	0.79	0.611	0.0183498985336621
SLFN13	1.02521667387654e-06	0.284967765053615	0.122	0.028	0.0183647062791505
PLP2	1.02874127851022e-06	-0.636557888598485	0.462	0.512	0.0184278425219537
GTF2I	1.0327331319425e-06	0.26747019260669	0.366	0.194	0.018499348592486
NUCKS1	1.04614817804864e-06	0.25345195619978	0.393	0.213	0.0187396523133853
RFC1	1.05021332468957e-06	0.288100569394278	0.194	0.074	0.0188124712851642
CTSD	1.07156376162491e-06	-0.615603325098334	0.337	0.41	0.019194921661987
NCF4	1.10412816589908e-06	0.25374460729293	0.31	0.154	0.0197782478357501
NECAP2	1.1276162874075e-06	0.254434589870144	0.32	0.16	0.0201989905563305
TUSC2	1.17075699060989e-06	0.264383968341595	0.194	0.074	0.0209717699727949
DNAJB14	1.1744919292478e-06	0.271585090994871	0.246	0.108	0.0210386739286159
ATP5MPL	1.19094554191581e-06	-0.329493540595671	0.887	0.846	0.0213334074923379
HACL1	1.33886205100725e-06	0.292241123604693	0.143	0.043	0.0239830359196929
TNFRSF14	1.35792922543091e-06	0.267197095429161	0.267	0.127	0.0243245862151439
CLTA	1.37376597404992e-06	0.283679065358246	0.627	0.407	0.0246082698931561
TLN1	1.39003179506375e-06	0.301984960783287	0.562	0.352	0.024899639544977
VPS72	1.41144666832569e-06	0.271396008883023	0.189	0.074	0.025283244169718
ENSMMUG00000010647	1.48813059682696e-06	0.299088374616698	0.118	0.028	0.0266568833809613
SOCS3	1.48865795992167e-06	0.283661566110541	0.122	0.031	0.0266663300360769
DNPEP	1.53716976069792e-06	0.295227341408172	0.206	0.086	0.0275353219233819
NUDT9	1.54539715670038e-06	0.263341621224555	0.176	0.065	0.0276826992679739
CORO1B	1.5713071244378e-06	0.309031046951837	0.299	0.154	0.0281468245200543
ENSMMUG00000049785	1.62269619981635e-06	-0.337270555516951	0.05	0.12	0.0290673570273102
ENSMMUG00000054077	1.65259575503482e-06	-0.642043408481937	0.072	0.148	0.0296029477599388
PFKL	1.70412617310352e-06	0.301068597018069	0.319	0.167	0.0305260121388034
TBC1D1	1.8016844924676e-06	0.277845309634846	0.208	0.086	0.0322735743135721
TMEM63A	1.8530239526758e-06	0.264142624994592	0.111	0.025	0.0331932180642815
KDM2A	1.86484771072149e-06	0.260758446738077	0.244	0.108	0.0334050170421541
CD4	1.86940153895796e-06	-0.593732378304038	0.109	0.198	0.0334865897673539
CCDC50	1.95609735344068e-06	0.366959727519058	0.272	0.136	0.0350395718921828
GTF2E2	1.99119650289186e-06	-0.388960644422661	0.054	0.123	0.0356683029563018
SNRNP200	2.15935545053367e-06	0.253503730985467	0.315	0.164	0.0386805341854096
TIA1	2.21234994763568e-06	0.271507264464742	0.274	0.133	0.0396298246119979
MIDN	2.26962711355978e-06	0.264360853242467	0.211	0.09	0.0406558304851963
DECR1	2.50710281277833e-06	0.252834042029106	0.189	0.074	0.0449097326852981
MDH2	2.57602315081849e-06	0.267408575699349	0.483	0.287	0.0461443027006116
NXF1	2.8665971290274e-06	0.25007033185974	0.254	0.12	0.0513493543722679
PRF1	3.06314671723507e-06	0.97901365042449	0.257	0.139	0.0548701471458318
SRRT	3.16567665041026e-06	0.257524984511982	0.23	0.102	0.0567067658387991
NARF	3.2696935152382e-06	0.251674170197801	0.118	0.031	0.0585700199384618
TMA7	3.30838106401005e-06	-0.306895502990626	0.886	0.84	0.0592630299996121
CD96	3.38842443987068e-06	-0.474655751318648	0.076	0.151	0.0606968469914036
AARS1	3.48420467635681e-06	0.26510361441757	0.288	0.145	0.0624125583675796
PRDX1	3.62348545902507e-06	-0.342141607475613	0.591	0.633	0.0649074950275161
ENSMMUG00000039070	3.64973542125007e-06	-0.583259562536149	0.091	0.173	0.0653777106008525
ABRACL	3.65027396898383e-06	-0.423706685930955	0.674	0.67	0.0653873576064074
RIN3	3.74213696959125e-06	0.28330906392282	0.131	0.04	0.067032899536288
PECAM1	3.77262435376152e-06	0.379652168714134	0.239	0.114	0.0675790200489301
CD59	3.92939408271336e-06	-0.568557627586479	0.117	0.201	0.0703872362036445
PSMA3	3.99219459975979e-06	0.267391489718311	0.487	0.293	0.0715121818654971
RASGEF1B	4.09371399975828e-06	0.251566339442406	0.103	0.022	0.0733306988776701
TAOK3	4.48547363743192e-06	0.275227853516363	0.259	0.13	0.080348289267318
RSRC1	4.5235759793182e-06	0.25637115351023	0.157	0.056	0.0810308165175269
RILPL2	4.8514999875853e-06	0.251635351808807	0.261	0.127	0.0869049192776154
CYTIP	4.92278805756033e-06	0.268174028989187	0.358	0.191	0.0881819024750782
PRCP	5.02113425133712e-06	0.312919108212944	0.149	0.052	0.0899435778442018
SNF8	5.03970659997495e-06	-0.527506779859806	0.177	0.259	0.0902762643253512
PSMD1	5.39538050565228e-06	0.257102720765896	0.2	0.086	0.0966474509977494
NECAP1	5.41553578061845e-06	0.251462498390993	0.12	0.034	0.0970084924382183
FTSJ1	5.56032579788274e-06	0.255514866784975	0.135	0.043	0.0996021160174736
TAX1BP1	5.64484785259038e-06	0.250303204375119	0.417	0.241	0.101116159583452
HYI	6.31645656441904e-06	-0.533542764600343	0.202	0.287	0.113146686438438
CCND3	6.39909796120098e-06	0.274342495373212	0.585	0.38	0.114627041778993
RELT	6.91106627147e-06	0.263365264810717	0.138	0.046	0.123797930120842
FTH1	6.95182633967043e-06	-0.471181465805962	0.961	0.997	0.124528065222516
SNX10	7.35326332885108e-06	0.268288222000637	0.137	0.046	0.131719006009709
HINT1	7.64319317900774e-06	-0.285461902500047	0.918	0.91	0.136912519415566
PRDX5	8.07582073823002e-06	0.274301513048308	0.628	0.423	0.144662176883914
NDUFA4	8.39508446888716e-06	0.268515385216711	0.858	0.679	0.150381148091176
DPP4	8.6071956175733e-06	-0.522488776096882	0.107	0.188	0.154180695097591
HMGB2	8.78866729712797e-06	-0.582320164096876	0.184	0.269	0.157431397293453
ENSMMUG00000012749	9.05652868212957e-06	-0.368778835589857	0.066	0.136	0.162229598282987
LFNG	9.21946880833343e-06	-0.517489169513385	0.139	0.222	0.165148344763677
RPN2	1.0128507814522e-05	0.276885233790726	0.433	0.259	0.181431960481533
GLUL	1.01312660678248e-05	-0.26836958911428	0.068	0.142	0.181481369072945
CHD7	1.04954950449042e-05	0.256125342771588	0.108	0.028	0.188005802739369
CARS1	1.06629088199777e-05	0.254062262590831	0.2	0.09	0.19100468569226
C11H12orf57	1.1412185231505e-05	-0.392738109736444	0.674	0.67	0.204426474051949
ITGA4	1.14377167540152e-05	-0.634225997553211	0.319	0.386	0.204883820214675
FAM3C	1.1845945435988e-05	0.266939213278101	0.153	0.059	0.212196420594854
STX11	1.19245803760012e-05	0.261146851154538	0.156	0.059	0.213605008275309
SLAMF1	1.21507762320377e-05	-0.410070109169393	0.12	0.201	0.217656854644492
MCUB	1.29572724074276e-05	0.264858551430895	0.356	0.204	0.23210362063425
SNRPD1	1.30811724473215e-05	-0.515772778313256	0.21	0.284	0.23432304204887
LY86	1.31041861302638e-05	0.34859634169563	0.157	0.062	0.234735286151415
AHI1	1.31601329811979e-05	0.292570037149661	0.154	0.059	0.235737462092197
LAIR1	1.35936235859101e-05	-0.494723795206935	0.107	0.185	0.243502579294408
FGD2	1.64354780893978e-05	0.259279093015231	0.109	0.031	0.294408719015383
CPT1A	1.75896407468521e-05	-0.336132439661518	0.066	0.133	0.315083234698361
HACD3	1.93672762212295e-05	-0.361005120283081	0.05	0.111	0.346926018950885
PDCD1	2.02033773091858e-05	-0.42337403338046	0.087	0.16	0.361903097739445
TNFSF10	2.07742149065109e-05	0.492664398515686	0.296	0.17	0.37212851162033
ZNF75A	2.18373875303369e-05	0.257776675578085	0.13	0.046	0.391173122830925
ENSMMUG00000060167	2.24447971299824e-05	-0.421849136762851	0.077	0.145	0.402053650989374
JUN	2.36770643641113e-05	1.11650389374302	0.586	0.522	0.424127253954325
IMMP1L	2.47715634453346e-05	-0.466674368293611	0.077	0.145	0.443733015996279
EIF4B	2.75965851179112e-05	-0.493009608094451	0.456	0.478	0.494337629217144
DBI	2.92387292647465e-05	-0.465237883326146	0.636	0.62	0.523753357319405
GLRX	3.13711157107962e-05	0.276302118005356	0.426	0.269	0.561950795727492
ENSMMUG00000011868	3.59569508403221e-05	0.360233977044709	0.114	0.037	0.64409686040269
IL10RA	3.65230493326274e-05	0.272713502906574	0.353	0.207	0.654237382695354
INPP4B	3.69911462669288e-05	-0.401384792043464	0.073	0.139	0.662622403079496
GZMB	4.18138457337484e-05	2.2514680541615	0.353	0.256	0.749011418628636
THAP6	4.20393456693312e-05	-0.416087582031171	0.067	0.13	0.75305079897473
CPD	4.23282459363995e-05	-0.41082308195317	0.079	0.145	0.758225869458725
CD247	4.29520541875931e-05	-0.577471063292147	0.199	0.269	0.769400146662355
DNAJB1	4.94531605076316e-05	0.417511604778737	0.253	0.139	0.885854464173205
ENSMMUG00000055627	5.046599116721e-05	-0.4568535775434	0.499	0.509	0.903997299778232
ND1	5.11114569956869e-05	-0.43243346267375	0.063	0.123	0.915559529163739
HNRNPLL	5.44030770081873e-05	-0.341619570990462	0.092	0.164	0.974522318447658
CST3	5.50768052233061e-05	-0.376285697987428	0.093	0.167	0.986590811965083
ENSMMUG00000059649	5.60198546077493e-05	-0.604716819879784	0.092	0.164	1
BTG1	5.74791590375835e-05	0.270095659327902	0.796	0.62	1
TYROBP	6.77912969251433e-05	0.523576556903801	0.325	0.207	1
FAM102A	7.34241287843114e-05	-0.490695173395071	0.229	0.299	1
ACTR3	7.66707204793116e-05	-0.344700930280631	0.608	0.608	1
ENSMMUG00000062077	7.88060139785279e-05	0.297724998436982	0.998	0.978	1
CDKN1A	8.37623116277845e-05	0.298370134470865	0.149	0.065	1
GSTA1	9.6778547190342e-05	-0.338933757839063	0.064	0.127	1
ENSMMUG00000063198	9.74899627888758e-05	-0.355075338340766	0.088	0.154	1
ARRB2	9.95851853890916e-05	-0.516377172591224	0.29	0.352	1
IGKC	0.000104806159408601	0.394800184080941	0.189	0.096	1
SLC11A1	0.00010980661846263	-0.366297344555023	0.072	0.133	1
ENSMMUG00000014648	0.000121838897501267	-0.311064224152999	0.893	0.852	1
KCNA3	0.000123959921978512	-0.352399241235633	0.079	0.142	1
SREK1IP1	0.000126730075535517	-0.374163624475828	0.066	0.123	1
HMGB1	0.000131379509901512	-0.289342551609133	0.798	0.753	1
TINF2	0.000134341736492245	-0.509644129904869	0.529	0.519	1
CD151	0.000136511376197229	-0.501972909768327	0.16	0.228	1
ABHD12	0.000148093537816253	-0.385771730565295	0.081	0.142	1
CD69	0.000152754355496876	0.42488910571532	0.541	0.398	1
LRRC8C	0.000157450720780442	-0.410474726433382	0.068	0.127	1
SELENOH	0.000159708618604309	-0.446353541831383	0.396	0.429	1
ENSMMUG00000013779	0.00016153953611995	1.24667547709019	0.197	0.108	1
ITGAE	0.000164874439755285	-0.533278875696978	0.198	0.265	1
ITGB1BP1	0.000166073049813671	-0.499868048908567	0.151	0.216	1
PPP1R35	0.000170200822660872	-0.382284972211559	0.079	0.139	1
ND3	0.000178526100635432	-0.490533162182823	0.32	0.383	1
RPS6KA3	0.000181305104602678	-0.455367527893537	0.117	0.182	1
XBP1	0.000198066495023267	-0.432133719873329	0.166	0.235	1
ASAH1	0.000198885302965584	-0.509290189944644	0.086	0.145	1
MPC2	0.000203674897693495	-0.488023314546872	0.24	0.302	1
TRPM7	0.000206081927331764	-0.483282571308745	0.125	0.188	1
SCML4	0.000235144930218362	-0.427987937781508	0.181	0.253	1
MSMO1	0.00023875348860567	-0.537180776108931	0.142	0.207	1
ODC1	0.00024009190909062	-0.435292046350014	0.151	0.219	1
ZNRD1	0.000247330434705791	-0.451440685588959	0.156	0.219	1
SCGB1A1	0.00025095210903633	0.924870211339203	0.107	0.176	1
SSBP4	0.000260724685211743	-0.377839402752909	0.06	0.114	1
ENSMMUG00000054067	0.000265786428463411	-0.427419563660243	0.081	0.139	1
EIF3E	0.000285507212016411	-0.371362752591452	0.663	0.605	1
TSPAN2	0.00031629980797384	-0.337177031722054	0.06	0.114	1
ELOC	0.00032472193921574	-0.433109453926389	0.168	0.231	1
ENSMMUG00000055026	0.000363987254379903	-0.323274236325476	0.078	0.136	1
RNPEPL1	0.000364042787708599	-0.44015836613613	0.124	0.185	1
NDUFB3	0.000436077641665633	-0.456153944773417	0.334	0.37	1
SKP1	0.000439078769943425	-0.439634356818126	0.578	0.54	1
TNFRSF1A	0.00045997838816665	-0.32597415936271	0.067	0.12	1
NOP10	0.000487622858890524	-0.39349758472925	0.592	0.568	1
CRTAP	0.000520793632748086	-0.346154593431977	0.055	0.105	1
ARL6IP4	0.000547395783665548	-0.464960710128252	0.242	0.293	1
ACOT7	0.000553583406387803	-0.409768970058888	0.121	0.179	1
CAPG	0.000572298436269246	-0.271749310322313	0.545	0.611	1
SPINT2	0.000615129679025714	-0.415521181238555	0.297	0.346	1
IQGAP1	0.000626592067720217	-0.422023833307698	0.528	0.522	1
KLRD1	0.000704456077745975	0.608116690863804	0.235	0.151	1
H2AFZ	0.000877755600938858	0.267823803930346	0.701	0.522	1
FAM89B	0.000930672713670959	-0.382701960712549	0.091	0.145	1
SETD7	0.000931457493313066	-0.276414776847832	0.057	0.105	1
TGFB1	0.000933678254176815	-0.3756763886998	0.421	0.451	1
ENSMMUG00000049684	0.000934226269122817	-0.326566796211792	0.075	0.127	1
ENSMMUG00000030408	0.00107101189559079	-0.277793984190551	0.773	0.704	1
ENSMMUG00000016665	0.0010859381507097	-0.402567602358258	0.497	0.488	1
SCGB3A1	0.00116894937026255	-0.678845325440105	0.24	0.296	1
ENSMMUG00000057791	0.00117919351622756	0.344194699295924	0.208	0.127	1
NKG7	0.00132089396698725	1.34773784296571	0.461	0.444	1
TKT	0.00132465431708905	-0.414998654567658	0.411	0.42	1
SDHAF4	0.00133576362369522	-0.428087708553496	0.153	0.207	1
RBPJ	0.00135166983010169	-0.463378242350377	0.213	0.265	1
MAP2K2	0.00139663170485785	-0.507576399306693	0.291	0.327	1
ASNSD1	0.00141364772852257	-0.284210610246096	0.068	0.117	1
KTN1	0.00148758293297466	-0.528095499828251	0.237	0.284	1
SDCBP	0.00152994186409545	-0.434157546332504	0.169	0.222	1
KDELR2	0.00158887824843924	-0.355086008903074	0.109	0.164	1
COX7A1	0.00171061705206912	-0.469492980704602	0.202	0.253	1
SERPINA1	0.00187838020019742	-0.282282674877842	0.145	0.207	1
CXCR3	0.00204459873112386	-0.537856464294893	0.211	0.259	1
RNASET2	0.00208577296442898	0.304532464992953	0.414	0.309	1
GNB2	0.00215994313519106	-0.382981638891821	0.417	0.435	1
FAM210B	0.00224792019851314	-0.307901962407555	0.063	0.108	1
TMEM50B	0.00224988766633558	-0.316335436542665	0.071	0.117	1
YPEL3	0.00236438366326692	-0.390342123312002	0.155	0.21	1
DIAPH1	0.00247728349984256	-0.373218470272922	0.347	0.373	1
EPC1	0.00252413322363142	-0.363562378218252	0.096	0.145	1
CCL5	0.00257185190211415	0.485516960076766	0.296	0.201	1
KLF6	0.00260694209357687	-0.344194337796445	0.395	0.429	1
THY1	0.00287107251797224	0.28698884212707	0.157	0.09	1
ND4L	0.00295739251549846	-0.320401563118781	0.421	0.509	1
RGS16	0.00301675560397101	-0.364585320098353	0.087	0.136	1
GRAMD1A	0.0030556210982369	-0.399187574927825	0.116	0.167	1
NAP1L1	0.00308435156256872	-0.352631312193605	0.481	0.475	1
ND5	0.00333785159528482	0.273326526151532	0.258	0.176	1
CLEC2D	0.00386051865199085	-0.377117534982408	0.488	0.503	1
DYNLRB2	0.00388832051491173	-0.415565683706787	0.137	0.188	1
ANXA5	0.00427192790891322	-0.447924214904041	0.292	0.333	1
ITGB1	0.00434377089714462	-0.35390112383842	0.478	0.497	1
DEGS1	0.00456538876331116	-0.355523632107486	0.104	0.151	1
EBNA1BP2	0.00464371651064992	-0.269821023344347	0.068	0.111	1
AGTRAP	0.00472348298280576	-0.330661472625133	0.09	0.136	1
RSL24D1	0.00483356758299522	-0.430904442501741	0.501	0.475	1
RBMS1	0.00493844487023717	-0.334256160012822	0.128	0.176	1
CTSC	0.00513196258397971	-0.318610706600786	0.363	0.389	1
ENSMMUG00000019371	0.00552588690478833	-0.305914332136505	0.092	0.145	1
VMAC	0.0059619735431261	-0.441571018855349	0.116	0.16	1
CD63	0.00612681790484329	-0.354035667387129	0.427	0.444	1
CNIH1	0.00669219365635147	-0.429498479835856	0.27	0.299	1
CKLF	0.00678103528770482	-0.364932485178032	0.331	0.358	1
TRIR	0.00712525446232646	-0.442472332414395	0.293	0.318	1
PHF19	0.00745364797551874	-0.319254231341138	0.064	0.102	1
ENSMMUG00000050862	0.00790496502283024	1.47471357393863	0.168	0.12	1
RORA	0.008097876191866	-0.341625096758029	0.079	0.12	1
PQBP1	0.00835917698433458	-0.421358078486687	0.16	0.201	1
ENSMMUG00000022130	0.0088637477888389	-0.342194086092547	0.079	0.117	1
YBX1	0.0089221574053404	-0.422642497046765	0.452	0.426	1
IL4R	0.00912716981609353	-0.515203362137213	0.196	0.235	1
ICOS	0.0101473733921145	-0.279967012465159	0.154	0.201	1
SKAP1	0.0103017042038597	-0.323948778461181	0.42	0.429	1
SEPTIN9	0.0104672023487222	-0.336303169798428	0.457	0.448	1
MBP	0.0106680786625209	-0.355179490019128	0.248	0.281	1
ADIPOR1	0.0110436858706734	-0.371532575822927	0.135	0.176	1
TNFSF14	0.0114335773293017	-0.329412400033989	0.073	0.111	1
NAA38	0.0114839178696564	-0.395559006218901	0.164	0.204	1
BRI3	0.0116468287974719	-0.335476055213609	0.095	0.136	1
SFT2D1	0.0126281821041677	-0.427307787295604	0.208	0.244	1
MYH9	0.0126308991629372	-0.342903101563356	0.696	0.62	1
PTTG1	0.0128275298005425	-0.257408768143835	0.075	0.114	1
ZNF524	0.0132216390844716	-0.316504876077841	0.111	0.151	1
ENSMMUG00000015274	0.0135952782302504	-0.332512082907384	0.155	0.194	1
RUNX1	0.0140719566854814	-0.256685089443251	0.066	0.102	1
FAM107B	0.014976559507417	-0.334836993381932	0.442	0.441	1
STK24	0.0151686245246564	-0.317119324640907	0.125	0.167	1
TBC1D25	0.0153048402263687	-0.412772968838747	0.233	0.265	1
H2AC20	0.0155608095309227	-0.417100523160814	0.323	0.34	1
MINK1	0.0156585581183687	-0.281704720297395	0.072	0.108	1
RALGAPB	0.0158974703188373	-0.330191505799895	0.084	0.12	1
HEBP2	0.0163665131461626	-0.396951559070452	0.151	0.188	1
ENSMMUG00000058499	0.0164384142891045	-0.285759309306178	0.075	0.111	1
MRPS36	0.0171897805370045	-0.409566643237681	0.152	0.188	1
TMEM160	0.017432551990789	-0.400711205796146	0.324	0.33	1
ND6	0.0179534429229796	-0.366068175289239	0.119	0.16	1
CD81	0.0182273993711198	-0.412653347888631	0.276	0.299	1
CSTB	0.0187246269734348	-0.384645879508219	0.392	0.389	1
PNPLA6	0.0209400620254761	-0.258049640231335	0.117	0.157	1
ENSMMUG00000060032	0.021449832697074	-0.333448829289253	0.111	0.148	1
NOTCH2	0.0215930788098991	-0.299981267013559	0.079	0.114	1
CCDC88C	0.0216943247002662	-0.327542015973258	0.117	0.154	1
COX8A	0.0218803515589074	-0.251154085718359	0.645	0.583	1
RAP1A	0.023745120274207	-0.314331108760533	0.377	0.373	1
PRKX	0.023861174637814	-0.332973856653482	0.106	0.142	1
CCNI	0.025554089741612	-0.315576409704116	0.669	0.583	1
ENSMMUG00000053146	0.0267136905182475	-0.254060574434267	0.505	0.475	1
ZFAND3	0.027285623716883	-0.293504360448594	0.081	0.114	1
GZMA	0.0287360219992205	0.7354188689249	0.119	0.077	1
LSM4	0.0305483609702156	-0.390590372749482	0.397	0.386	1
CD6	0.0323398797601951	-0.311363052218532	0.224	0.256	1
SLC25A1	0.0327398798907133	-0.328314327707503	0.091	0.123	1
DTD1	0.0348613931012239	-0.369231999395252	0.22	0.247	1
HERC1	0.03538964414945	-0.290157091020629	0.128	0.164	1
IPO5	0.0369848175224845	-0.26798218788818	0.134	0.167	1
ETS1	0.0370510473126921	-0.34470750200819	0.505	0.485	1
PIP4K2A	0.0370777273451559	-0.401372521766133	0.24	0.262	1
IKZF1	0.0382726317257569	-0.288782721361888	0.364	0.364	1
FDX1	0.0384785256610193	-0.278593011763451	0.115	0.148	1
ERO1A	0.0388672614505713	-0.354907696190074	0.207	0.238	1
TMEM59L	0.0404922271687579	-0.339059060731265	0.332	0.336	1
LTA4H	0.0411733393821393	-0.3919952559502	0.096	0.127	1
PNPLA2	0.0412952683097928	-0.258295749434281	0.075	0.105	1
HEXB	0.0440837439055818	-0.360593620296594	0.13	0.16	1
SRP9	0.0447755345842382	-0.287934003334268	0.336	0.336	1
STARD3NL	0.0451580262738228	-0.44453815098506	0.174	0.201	1
FLNA	0.0458593826413202	-0.307474590154676	0.496	0.494	1
DSTN	0.0470338587171964	-0.292404086442696	0.288	0.302	1
TTC39C	0.047393439538985	-0.28068854372195	0.105	0.136	1
UFM1	0.0476792226837787	-0.364406761546732	0.178	0.204	1
SAMM50	0.0491701367444074	-0.311619519903934	0.095	0.123	1
CD82	0.0503867487848929	-0.316194250763685	0.261	0.284	1
SNRPB	0.0505887136081149	-0.284476662573469	0.387	0.383	1
CTSB	0.0515823514893595	-0.353274768780669	0.312	0.315	1
ELF2	0.0528714068091952	-0.258305519388803	0.086	0.114	1
OSTF1	0.0529211233856722	-0.273002619822623	0.625	0.552	1
UPP1	0.0531730010872493	-0.280362783674907	0.094	0.123	1
ABR	0.0540316839106772	-0.333154178361561	0.12	0.148	1
NIPSNAP3B	0.054577864527704	-0.254005110486737	0.076	0.105	1
TIGIT	0.0559307176743973	-0.26195335074657	0.219	0.256	1
PFDN6	0.0576252595820195	-0.356188510120918	0.175	0.198	1
ENSMMUG00000000249	0.0585998498394607	-0.345881818176378	0.253	0.265	1
MYC	0.0650856374277366	-0.281667752679993	0.086	0.114	1
INSIG1	0.0684553979281664	-0.377576098647776	0.106	0.133	1
EIF4G2	0.0700748648605034	-0.320588051126063	0.486	0.435	1
ATP5PB	0.0707142300474295	-0.290401729985541	0.452	0.417	1
RPL22L1	0.0707691772357838	-0.312925991625896	0.665	0.617	1
SCAMP3	0.0787948175998166	-0.31874174427045	0.108	0.133	1
STUB1	0.0803722861148105	-0.33855194517248	0.227	0.238	1
ITK	0.0808471336880515	-0.33108443528366	0.242	0.259	1
ENSMMUG00000003532	0.0864519510019958	-0.282789876245928	0.192	0.228	1
PLEC	0.0880048038122322	-0.30767490835618	0.132	0.157	1
SRM	0.0902489121153333	-0.2713687083726	0.186	0.213	1
ENSMMUG00000050845	0.0904284059515393	-0.388587086429873	0.21	0.222	1
TOP2B	0.09253476379824	-0.312868151487638	0.224	0.238	1
ARL3	0.095292994920014	-0.273885847741953	0.114	0.139	1
ZYX	0.0967536261694452	-0.338605548504517	0.233	0.247	1
XCL1	0.0969366492054669	0.629594394178268	0.173	0.133	1
TGFBR2	0.0991197210502154	-0.316811711540205	0.133	0.154	1
MRPS15	0.10100778092126	-0.30086409864804	0.2	0.219	1
LCP2	0.101565903780854	-0.282708319319296	0.305	0.312	1
ST8SIA4	0.104053712385657	-0.308617198287582	0.251	0.256	1
BAX	0.10670163371942	-0.346680330744153	0.309	0.299	1
UBE2D2	0.10818132927271	-0.256471718869534	0.093	0.117	1
ELAVL1	0.109408418885309	-0.278316746088005	0.166	0.185	1
FKBP8	0.109852407700308	-0.342205847619704	0.243	0.25	1
CAMK4	0.110140715823561	-0.29737848427542	0.237	0.259	1
CD47	0.11199414344857	-0.340331369345775	0.246	0.256	1
H1FX	0.112391481660216	-0.251045911018419	0.1	0.123	1
SLC25A3	0.112688126821647	-0.317230125970525	0.579	0.488	1
DAZAP1	0.11374550194051	-0.271267900135792	0.613	0.537	1
EDEM1	0.115962511485073	-0.347942673753045	0.158	0.176	1
TAB2	0.119687029925525	-0.30989173067847	0.13	0.151	1
POLR2B	0.124530383134926	-0.304274670020109	0.116	0.136	1
ATP1A1	0.127690422659894	-0.280079972254377	0.259	0.269	1
SYTL2	0.128157455843179	-0.294907956725923	0.098	0.12	1
TMEM30A	0.128422323716865	-0.282982343198597	0.156	0.176	1
TRAPPC3	0.129007901219867	-0.341737452944515	0.133	0.151	1
SOD1	0.129113896195639	-0.279220873444806	0.369	0.361	1
CCDC107	0.136526016611026	-0.369692955524682	0.245	0.25	1
SREBF2	0.138692102027987	-0.349803039584485	0.216	0.225	1
SBNO1	0.139800065801952	-0.268765169453351	0.103	0.123	1
CAB39	0.139870922711575	-0.308169953639328	0.29	0.293	1
TMEM14A	0.144606197984321	-0.31478402872815	0.178	0.194	1
C10H20orf24	0.154627697460946	-0.266129757038897	0.141	0.16	1
ITGAL	0.155835928952261	-0.314547482024287	0.272	0.278	1
CCPG1	0.156278154435303	-0.302272778800919	0.196	0.21	1
MAPKAPK3	0.157692596990244	-0.337510653337894	0.159	0.173	1
ACAD10	0.164834715426812	-0.481349977608074	0.237	0.244	1
INKA1	0.167461198936795	-0.251368324508374	0.107	0.127	1
NTAN1	0.173679718424525	-0.269875454249656	0.121	0.139	1
ENO2	0.18161591307819	-0.296453340180512	0.145	0.16	1
PLAAT3	0.184075187152568	0.254760753082365	0.478	0.423	1
TMEM43	0.202471322146683	-0.280130347280612	0.164	0.176	1
PPP3CB	0.203005724032511	-0.253857871084404	0.086	0.102	1
RASSF1	0.211292750656431	-0.371333736994865	0.377	0.346	1
TLE2	0.217615251858718	-0.29229386519562	0.146	0.16	1
LENG8	0.223506458348601	-0.250185368909572	0.212	0.222	1
PTBP3	0.224829767039105	-0.271247222752756	0.35	0.33	1
CDK2AP2	0.227899210925576	-0.360618813401595	0.287	0.281	1
TNFSF12	0.229261256590089	-0.259548408872619	0.13	0.145	1
RAP1B	0.24267276314925	-0.259618008297644	0.55	0.478	1
RPP21	0.243910599744666	-0.263214330688341	0.157	0.17	1
NPC2	0.25847430062645	-0.345267364530821	0.221	0.225	1
ANAPC11	0.268747743334068	-0.253669805864353	0.285	0.275	1
CLTB	0.270502141389644	-0.265713425041303	0.169	0.176	1
PRKACB	0.276978134820426	-0.292778050341107	0.203	0.207	1
NFATC3	0.288116210104387	-0.292225306110728	0.117	0.13	1
ENSMMUG00000013256	0.290622783586482	-0.304779655583715	0.464	0.426	1
WDR1	0.29245902744899	-0.287032086052177	0.337	0.312	1
MYO1F	0.302739314160267	-0.268679544840605	0.173	0.182	1
NDUFB9	0.30539588208629	-0.318386325716375	0.339	0.312	1
SLC6A6	0.311110531726612	-0.287036237354066	0.146	0.154	1
STK25	0.3182582156057	-0.28210143806975	0.133	0.142	1
RALY	0.322350150972407	-0.292611298088249	0.266	0.256	1
ESD	0.328924280007009	-0.304092649981821	0.207	0.204	1
ENSMMUG00000000752	0.336921263656978	-0.295330218926549	0.253	0.241	1
DYNC1H1	0.344389247759058	-0.260925077260659	0.247	0.244	1
FCER1G	0.34953754568971	0.288043832743678	0.186	0.167	1
TNFRSF18	0.406958149844352	-0.357514355195427	0.092	0.102	1
RAMAC	0.446061793818161	-0.264082823784947	0.256	0.238	1
CD46	0.468898764292271	-0.257272815187361	0.269	0.253	1
COMT	0.469007975165021	-0.274690697538313	0.286	0.265	1
ARF6	0.501616500217147	-0.260498165076693	0.463	0.392	1
OTUD5	0.55065139686775	-0.374264233114439	0.111	0.114	1
CERS5	0.599958220625943	-0.259025192162953	0.116	0.117	1
CST6	0.621709214483652	-0.259921714953443	0.138	0.142	1
PTPN6	0.627088892778257	-0.270122010404703	0.343	0.309	1
ENSMMUG00000023144	0.65408594296529	-0.25726404546106	0.277	0.253	1
ENSMMUG00000055690	0.715240176859486	-0.316560804530034	1	1	1
CTBP1	0.766970467275347	-0.281764099137559	0.194	0.179	1
PTPN7	0.790450228127738	-0.28763297529021	0.246	0.222	1
ENSMMUG00000028695	0.966319743458713	-0.345734131205838	0.444	0.361	1
CYTB	0.986252532289547	0.292429679856361	0.419	0.485	1
