# Supplementary material for: mRNA-1273 vaccination protects against SARS-CoV-2–elicited lung inflammation in nonhuman primates
Source: JCI Insight. 2022 Jul 8;7(13):e160039. doi: 10.1172/jci.insight.160039 (PMC9310526; doi:10.1172/jci.insight.160039)
Supplement: Supplemental data set 2 [file jciinsight-7-160039-s123.zip › group_DEG/day2_lymph_markers_vaccine_ref.csv]

	p_val	avg_log2FC	pct.1	pct.2	p_val_adj
IFI6	1.16290551177768e-226	3.64565772442392	0.996	0.435	2.08311264324735e-222
ISG15	1.50543607675746e-217	4.262288726164	0.964	0.114	2.69668764429563e-213
MX1	4.6223490303559e-209	3.5835210880804	0.949	0.155	8.28001381807652e-205
RPLP1	5.26416070536056e-193	-1.7703562809261	0.961	1	9.42969107151237e-189
MX2	2.92065492919712e-186	3.11935292069419	0.891	0.088	5.2317691746708e-182
ISG20	9.34246951011125e-179	2.4667186140577	0.966	0.476	1.67351656334623e-174
RNF213	1.46713353471279e-173	2.32676966590258	0.953	0.427	2.62807630073103e-169
IFI27	1.38255162133649e-168	3.73484561463157	0.853	0.114	2.47656471930006e-164
IRF7	8.88971483591405e-166	2.72434626709909	0.827	0.069	1.59241461855728e-161
RPS18	5.91495113832194e-163	-1.58504776599142	0.95	0.996	1.05954519740761e-158
ENSMMUG00000050257	7.34935100803361e-161	2.06421369094305	0.942	0.437	1.31648924606906e-156
ENSMMUG00000005593	9.7220860765037e-161	-1.33060025535292	0.998	1	1.74151727888411e-156
ENSMMUG00000060858	4.48150125453756e-159	1.8767462176018	0.987	0.861	8.02771319725313e-155
ENSMMUG00000022489	5.55414667525329e-159	1.54675716638673	0.999	0.959	9.94914293938123e-155
IFIT3	1.23862317796596e-154	2.61261536370544	0.806	0.065	2.21874569869042e-150
ENSMMUG00000061959	2.0545826919584e-153	1.40899675326541	0.998	0.937	3.68037397610507e-149
ND4L	3.3811326991433e-153	-1.84127229785918	0.421	0.996	6.05662300397539e-149
EEF1A1	8.07708865528832e-151	-1.09518890947239	0.999	1	1.4468488908218e-146
ENSMMUG00000054038	5.5642890875319e-147	1.34337318958007	0.999	0.91	9.96731104249589e-143
ATP8	1.69740139284096e-142	-1.68301154629762	0.413	0.992	3.04055511499601e-138
ENSMMUG00000014786	2.93345231202002e-140	-1.70441036773585	0.634	0.965	5.25469312652146e-136
OAS2	1.11982002531701e-135	2.03333832185728	0.801	0.125	2.00593361135037e-131
SP100	6.17481545041367e-135	1.67280033526122	0.929	0.455	1.1060946916326e-130
STAT1	4.34876899095067e-132	1.92226788987108	0.888	0.325	7.78994989348994e-128
COX2	6.97653677416104e-132	-1.58330826865968	0.84	1	1.24970703235547e-127
PSMB8	1.15554346780994e-128	1.25198388597218	0.982	0.81	2.06992501388794e-124
ATP6	5.34610765502441e-127	-1.51537081813218	0.811	0.978	9.57648264244522e-123
PSMB9	1.22832349474418e-125	1.36303283288354	0.973	0.739	2.20029587613524e-121
ENSMMUG00000058325	4.55729270399254e-124	1.73806449237905	0.906	0.624	8.16347842066184e-120
UBE2L6	5.78372321937646e-123	1.644912182463	0.898	0.394	1.03603834028691e-118
COX3	1.45636417822416e-122	-1.17657874631119	0.983	1	2.60878515245294e-118
ENSMMUG00000052293	3.17827761331518e-122	1.44668953582331	0.968	0.841	5.69324868873149e-118
ENSMMUG00000064873	1.18266269130756e-121	2.31765747115043	0.85	0.563	2.11850367893923e-117
IFIT2	3.664636321291e-121	2.58117802935788	0.706	0.08	6.56446304232857e-117
ND4	1.61345425942885e-119	-1.68869003157582	0.636	0.961	2.89018061491489e-115
IFIT1	8.49119544200619e-118	2.25921431330322	0.682	0.053	1.52102783952657e-113
ENSMMUG00000020073	2.22506867266454e-116	-1.00836360255925	0.984	1	3.985765513344e-112
GBP3	7.16143485533029e-113	2.12654612749917	0.808	0.284	1.28282782563531e-108
ENSMMUG00000060377	4.09860980977612e-111	0.937060475787582	0.999	0.992	7.34183975225197e-107
ENSMMUG00000001210	1.61232102593243e-110	1.340223032475	0.975	0.71	2.88815065375276e-106
ENSMMUG00000050829	5.18268480983729e-107	1.05154087909484	0.991	0.943	9.28374329986153e-103
PSME1	1.82630791912711e-106	1.090218265014	0.985	0.843	3.2714653755324e-102
HERC6	5.827317217755e-103	1.76218912002579	0.672	0.088	1.04384733321645e-98
ENSMMUG00000017890	3.18850121749265e-98	1.54201852590114	0.801	0.31	5.71156223089459e-94
PFN1	8.95409571830124e-96	-1.24043836156707	0.779	0.959	1.6039471660193e-91
HERC5	1.07262530538988e-95	1.85964166541097	0.594	0.039	1.9213937095449e-91
ND2	1.43015621373878e-95	-1.24573090394746	0.827	0.971	2.56183882567028e-91
MAMU-E	1.2215490184856e-94	0.76455960501136	0.999	0.986	2.18816075681325e-90
RPL23A	1.2454846155081e-94	0.909803416442436	0.997	0.965	2.23103659175966e-90
OASL	9.44500965439752e-93	1.804198732297	0.667	0.122	1.69188457939223e-88
S100A4	3.37098962429321e-91	-1.89397406314645	0.434	0.849	6.03845371399643e-87
CD38	6.95546234788456e-91	1.85539100541726	0.635	0.1	1.24593197037656e-86
BST2	7.2608554312518e-90	1.31823670525712	0.95	0.692	1.30063703340013e-85
RPL36AL	7.63964440243192e-90	-1.07526632804808	0.779	0.945	1.36848950180763e-85
DDX60	1.36658279490499e-89	1.58529827984122	0.609	0.063	2.4479597605133e-85
PLAAT4	1.43298020497931e-86	1.95423919520893	0.8	0.343	2.56689744117945e-82
PPIA	8.57240921277532e-86	-0.867582197352962	0.97	0.994	1.53557566228444e-81
ENSMMUG00000014947	1.46109513223345e-84	1.59154283257734	0.73	0.251	2.61725971036977e-80
DHX58	3.82553021603588e-80	1.4335194094962	0.6	0.09	6.85267227598508e-76
IFI35	2.14759223824582e-78	1.37681033753673	0.694	0.214	3.84698197636973e-74
ENSMMUG00000006283	2.24764607407056e-78	0.766363858279099	0.996	0.961	4.0262084124826e-74
ND5	3.71720184864698e-78	-1.29541454023697	0.258	0.694	6.65862367148134e-74
PLAC8	6.9857110215754e-76	2.26012159234586	0.687	0.259	1.2513504152948e-71
ENSMMUG00000061125	3.34708374916866e-74	-1.99237523404947	0.367	0.696	5.99563111988582e-70
ENSMMUG00000064139	1.73367431795616e-73	0.609758388927631	1	0.994	3.10553080575488e-69
PSME2	1.7168973999659e-72	1.13751365341155	0.881	0.588	3.07547831255893e-68
RSAD2	7.79812087121506e-72	1.51396268099827	0.473	0.016	1.39687739166075e-67
B2M	1.13125423936315e-71	0.564328198453925	1	0.998	2.02641571897121e-67
APOL2	5.44139842115018e-71	2.16225492491706	0.655	0.241	9.74717699180632e-67
LGALS3	7.1994909353055e-71	-1.80403385244918	0.275	0.653	1.28964481124127e-66
ENSMMUG00000028695	1.54375087706879e-70	1.87994332697675	0.444	0.002	2.76532094609333e-66
IFI44	5.60153087144236e-70	1.5517363999	0.513	0.051	1.00340222500147e-65
PSMB10	1.40438740577805e-69	1.16149210096238	0.801	0.375	2.51567915997022e-65
ENSMMUG00000062821	1.75345371230525e-69	1.25580930116886	0.733	0.28	3.1409616348524e-65
IFI16	1.31301264108283e-68	1.09545833627226	0.908	0.588	2.35199954397168e-64
LGALS3BP	5.23091760329636e-68	1.28044179552217	0.664	0.212	9.37014270278476e-64
PML	9.33271091482807e-68	1.2518660639874	0.6	0.137	1.67176850617315e-63
LYZ	5.22040651112495e-67	-2.59937012492731	0.13	0.48	9.35131418337812e-63
APOC1	2.53221836119325e-66	-2.20351570591915	0.115	0.459	4.53596275040547e-62
MAMU-A	2.51120240279456e-65	0.801706243751072	0.996	0.996	4.4983168641259e-61
OAZ1	2.09272411757807e-64	-1.00170153912878	0.816	0.925	3.7486967118176e-60
S100A6	5.73520300843817e-64	-1.14361883512304	0.72	0.931	1.02734691490153e-59
VIM	9.90001429551896e-64	-1.00677694354867	0.824	0.978	1.77338956075631e-59
COX4I1	3.68613766600075e-63	-0.734467664371055	0.925	0.976	6.60297840110715e-59
APOL6	9.38834246997721e-63	1.34842387771453	0.599	0.165	1.68173378664702e-58
SHISA5	3.12967962763745e-62	0.968884427040727	0.878	0.6	5.60619511698696e-58
ENSMMUG00000051239	3.27456921047392e-62	-0.734875345619834	0.942	0.984	5.86573582672193e-58
COX1	4.97240987846479e-62	-0.779882069380273	0.991	1	8.90707781529398e-58
C18H18orf32	1.63557379377285e-61	-0.679210015638845	0.974	0.988	2.9298033367853e-57
FABP5	2.04086303547316e-61	-1.49026986685355	0.181	0.531	3.65579795544306e-57
VMO1	2.05829135222189e-61	-1.32345154366778	0.245	0.612	3.68701729923507e-57
TSPO	4.84814328296636e-61	-1.28234200670469	0.245	0.586	8.68447906277764e-57
OAS1	3.40062951197332e-60	1.53544811840464	0.467	0.051	6.09154764479781e-56
FABP4	3.64946221061374e-60	-1.73951733869014	0.031	0.282	6.53728165787239e-56
CD9	5.31514225847153e-60	-1.29918326686338	0.083	0.388	9.52101432760005e-56
STRADA	3.1783479346936e-59	1.26483072057842	0.596	0.175	5.69337465541664e-55
NAPA	4.66817963175399e-59	1.10207669454157	0.704	0.296	8.36211017436093e-55
CASP1	6.03618166118992e-59	1.13414201813615	0.784	0.42	1.08126122096895e-54
ENSMMUG00000045208	1.77220817059927e-58	0.993151243443748	0.966	0.775	3.17455649599448e-54
CRIP1	3.17466775101683e-57	-1.03410090406534	0.878	0.975	5.68678234239645e-53
ENSMMUG00000016894	6.43960110835444e-57	-0.666148658167562	0.972	0.976	1.15352574653953e-52
IRF1	1.71565567122398e-56	1.15611030263506	0.784	0.435	3.07325400386351e-52
HSH2D	4.94598661544406e-56	1.20041831802032	0.476	0.078	8.85974582424495e-52
EIF2AK2	1.18005748106274e-55	1.13564483286434	0.532	0.124	2.11383696582769e-51
DDX58	1.61040407481164e-55	1.34108529004239	0.44	0.053	2.88471681921009e-51
IFI44L	3.88664554309624e-55	1.24491973783687	0.393	0.02	6.96214816134829e-51
SLC38A5	5.62033523249461e-55	1.11746348772334	0.548	0.131	1.00677065019676e-50
TRIM22	1.21947766395261e-54	1.01638892298073	0.729	0.343	2.18445033943832e-50
KCNH7	4.4262639345395e-54	1.30906536781387	0.481	0.092	7.92876658594061e-50
ENSMMUG00000009425	1.83090583828027e-52	-0.989010682804282	0.84	0.957	3.27970162811145e-48
RPS26	3.59401441995408e-52	-0.47318671428343	1	1	6.43795803046374e-48
ENSMMUG00000016603	7.60608230532413e-52	0.717803669215603	0.875	0.522	1.36247752335271e-47
ENSMMUG00000053735	7.80596461702868e-52	-1.04158261225465	0.13	0.427	1.39828244184835e-47
SELL	2.73968341862227e-51	1.47643357342235	0.474	0.094	4.90759490777808e-47
AHNAK	8.74597397952022e-51	-1.21508173308994	0.333	0.653	1.56666631895146e-46
ENSMMUG00000006463	4.24967907207662e-50	-0.883811966096025	0.71	0.9	7.61245012181085e-46
ENSMMUG00000052792	2.32488390985965e-49	1.01475987088214	0.631	0.241	4.16456454773159e-45
STAT2	4.51456381989369e-49	1.05598957824698	0.492	0.112	8.08693817057557e-45
NT5C3A	1.59908798094337e-48	1.07847704535362	0.563	0.188	2.86444630026385e-44
EPSTI1	1.73709258159916e-48	1.09228091964982	0.519	0.137	3.11165394141858e-44
CD52	2.40524526446471e-48	-0.927004799655106	0.837	0.949	4.30851584223563e-44
ALDH1A1	3.24328546237874e-48	-1.27667957193946	0.081	0.345	5.80969724875904e-44
XAF1	5.40223202747809e-48	1.00552891529411	0.425	0.065	9.67701823082149e-44
ENSMMUG00000064773	9.02395064909297e-48	1.08686875378594	0.613	0.261	1.61646027977202e-43
ENSMMUG00000063316	4.2088772521836e-47	-1.24230057900697	0.197	0.502	7.53936182183647e-43
ENSMMUG00000058167	5.84061176889721e-47	-0.783332113992268	0.005	0.165	1.04622878616256e-42
ENSMMUG00000058755	9.69674374251158e-47	-0.601075815164219	0.986	0.98	1.7369777065961e-42
ENSMMUG00000052747	1.3810824971718e-46	0.950358095021083	0.749	0.406	2.47393307718385e-42
GSTA1	3.77779487659623e-46	-1.0942135889849	0.064	0.308	6.76716396244683e-42
SP140	5.99763160064165e-46	0.991547932278326	0.613	0.245	1.07435574862294e-41
ENSMMUG00000003272	1.08084486862933e-45	1.00980137293745	0.371	0.035	1.93611741317572e-41
SCLT1	1.89073220763113e-44	0.797413753060715	0.801	0.459	3.38686860352964e-40
CFD	6.51956104013813e-44	-1.85950592236486	0.031	0.231	1.16784896911994e-39
HELZ2	9.15428013473504e-44	0.958129712946581	0.385	0.051	1.63980620053509e-39
CYTB	1.47218307605837e-43	-1.11429144758316	0.419	0.822	2.63712154414336e-39
RPL28	2.13454975302324e-43	0.408896486670432	1	1	3.82361897259052e-39
RAB5C	2.62791790983732e-43	1.16431041975451	0.409	0.08	4.70738935189159e-39
ENSMMUG00000047632	6.27989100341267e-43	-1.00503710988463	0.319	0.596	1.12491687544131e-38
CEP85	1.28247092358052e-42	0.802921909370592	0.934	0.733	2.29729016540979e-38
ENSMMUG00000054565	3.52316405204008e-42	1.0189483924743	0.508	0.161	6.3110437664194e-38
ZC3H10	3.54487508557776e-42	0.430694616120859	0.999	0.996	6.34993474079545e-38
ANXA2	5.32397985159767e-42	-1.13359372759782	0.358	0.624	9.53684510816691e-38
IRF9	1.08586748565522e-41	0.842365764099052	0.633	0.263	1.9451144270542e-37
OAS3	1.49672199450748e-41	0.968020772436971	0.395	0.065	2.68107810876125e-37
ENSMMUG00000001645	1.53805753543614e-41	-0.648299344846374	0.927	0.963	2.75512246322675e-37
ENSMMUG00000030923	1.77706573557154e-41	-0.939253437500336	0.21	0.49	3.1832578521293e-37
SP110	1.93238070421946e-41	0.943108718047003	0.583	0.239	3.46147355546833e-37
CD164	8.20149598411955e-41	0.804607944431011	0.82	0.537	1.46913397563534e-36
GPBAR1	1.08010644928009e-40	0.760408780745064	0.867	0.59	1.93479468259543e-36
CMPK2	3.93161719958484e-40	0.997089614243861	0.315	0.022	7.04270588961632e-36
ZNFX1	5.51361864063251e-40	0.958560718838527	0.488	0.147	9.87654507096501e-36
ENSMMUG00000061824	8.94993470471295e-40	0.705587385016899	0.972	0.875	1.60320180365523e-35
ENSMMUG00000062894	3.81789138650719e-39	1.16987588184352	0.277	0.002	6.83898884065033e-35
ENSMMUG00000064692	7.84051288415825e-39	0.532277205550435	0.942	0.814	1.40447107293927e-34
ENSMMUG00000002324	1.06228818272469e-38	-0.91635573268255	0.401	0.649	1.90287682171474e-34
DSE	1.78200494392446e-38	1.04432268471641	0.39	0.075	3.19210545605188e-34
DTX3L	1.90225699141266e-38	0.965269038993207	0.489	0.163	3.4075129487175e-34
LAP3	3.64062300276825e-38	0.98821671345537	0.634	0.316	6.52144798485876e-34
APOBEC3H	7.4177772119384e-38	0.774487275259339	0.73	0.38	1.32874643197453e-33
TMEM123	1.4151555762511e-37	0.820305156852689	0.739	0.443	2.53496818373859e-33
ENSMMUG00000061756	5.62794299635137e-37	0.954290966476318	0.583	0.251	1.00813342893642e-32
ENSMMUG00000001200	5.79325129839841e-37	-0.907049707673004	0.307	0.571	1.03774510508211e-32
PRR13	1.81973074693005e-36	0.708108325741481	0.878	0.641	3.2596836869758e-32
FBXO6	9.76987299514646e-36	0.994825096189288	0.418	0.124	1.75007734962059e-31
PSMF1	1.51916973440334e-35	0.858064007554148	0.481	0.169	2.7212887452367e-31
RPS12	1.67536374191891e-35	0.40786483026473	1	1	3.00107907089934e-31
SPACA9	5.04290856248636e-35	-0.973734638404728	0.044	0.229	9.03336210798182e-31
RETN	5.66181971501021e-35	-1.7993869073084	0.063	0.265	1.01420176554978e-30
APOE	3.00221121231173e-34	-2.27053461659321	0.124	0.347	5.377860944614e-30
SLFN5	3.56130026964294e-34	0.794085389360714	0.61	0.271	6.3793571730114e-30
CNP	3.87204015152642e-34	0.820030093764198	0.465	0.153	6.93598552342927e-30
ENSMMUG00000014173	4.15796168969852e-34	-0.528995470555885	0.018	0.165	7.44815677475696e-30
HOPX	4.32476732900791e-34	-1.0684488388466	0.208	0.465	7.74695571645187e-30
ENSMMUG00000003130	4.44914555741712e-34	0.838707975742101	0.5	0.186	7.96975443700128e-30
CCL18	5.69701844639249e-34	-1.14113954525229	0.02	0.173	1.02050691430229e-29
LMNA	1.57845908658776e-33	-0.799114572264156	0.124	0.363	2.82749376180465e-29
GPX1	2.40260615065885e-33	-0.819865651979201	0.021	0.169	4.3037883976752e-29
ENSMMUG00000028672	9.71283450610365e-33	0.896500305476584	0.234	0	1.73986004507835e-28
HSPA8	9.72560491082111e-33	-0.535026163756708	0.916	0.975	1.74214760767538e-28
NMI	1.12570919360148e-32	0.942296490030964	0.444	0.149	2.01648287849834e-28
PARP14	1.24886414665524e-32	0.886581299020373	0.446	0.153	2.23709034590352e-28
SAMD9L	1.26278138447536e-32	0.864950163065325	0.482	0.178	2.26202029401072e-28
TRAFD1	1.437616787058e-32	0.793744496728442	0.39	0.106	2.575202950657e-28
PSMA2	3.42209320968292e-32	0.738114127398756	0.813	0.565	6.12999556650502e-28
PRPF31	4.91917649312824e-32	0.728556981402737	0.579	0.269	8.81172085214061e-28
ENSMMUG00000062350	6.20011893768492e-32	0.320664008775302	1	1	1.1106273053075e-27
ENSMMUG00000032410	1.69832181761848e-31	-0.834503633906482	0.295	0.535	3.04220387189998e-27
IFIT5	2.11455021808941e-31	0.731954232323384	0.29	0.037	3.78779380566356e-27
DRAP1	6.8172401348978e-31	0.75359993124455	0.646	0.361	1.22117222536424e-26
S100A10	1.55606503133714e-30	-0.60616555286461	0.84	0.935	2.78737929063421e-26
CYB5A	8.8148870830936e-30	-0.844698623849226	0.245	0.49	1.57901072319456e-25
RPL15	1.30798291042909e-29	-0.471233573044155	0.975	0.975	2.34298978745163e-25
ANXA5	2.82590483536796e-29	-0.940455704648327	0.292	0.512	5.06204333159463e-25
RPS29	2.92529930330932e-29	0.328460426799414	1	0.992	5.24008864201798e-25
CHIT1	3.53263894344819e-29	-1.003043268578	0.026	0.169	6.32801613939873e-25
RPS21	3.79952673559076e-29	-0.372071125924545	1	0.998	6.80609224146372e-25
TAGLN2	4.35957125481909e-29	-0.664525981554087	0.732	0.867	7.80929998875744e-25
AIF1	4.77431528516878e-29	-0.727555139218958	0.02	0.151	8.55223097032284e-25
DDX60L	8.79675071646792e-29	0.747560463928986	0.32	0.069	1.5757619558409e-24
PRDX1	9.57594803348239e-29	-0.817793239052178	0.591	0.769	1.7153395712377e-24
ENSMMUG00000050016	1.20760853966334e-28	0.813788375733023	0.252	0.025	2.16318917709894e-24
SCGB1A1	1.33911043081383e-28	0.394533278502813	0.107	0.314	2.39874851471681e-24
ENSMMUG00000004441	1.55571932188992e-28	-0.534277949244755	0.905	0.969	2.78676002130141e-24
ND3	1.80149513072078e-28	-0.784748508034273	0.32	0.567	3.22701822766014e-24
ENSMMUG00000053539	2.36508669415308e-28	-1.04077572826258	0.105	0.306	4.23657979523642e-24
CD79A	3.20055615954863e-28	1.2104021619647	0.414	0.141	5.73315624859947e-24
PHF11	4.96129928350899e-28	0.77436315807015	0.49	0.204	8.88717540654965e-24
TAPBP	6.57932285188511e-28	0.690116160851701	0.672	0.382	1.17855410245818e-23
MRC1	8.88827913625418e-28	-0.989564102943007	0.018	0.143	1.59215744167721e-23
LTA4H	1.22288929948366e-27	-1.18299613108034	0.096	0.28	2.19056160216509e-23
ENSMMUG00000063583	1.31433972459213e-27	3.5813561730436	0.353	0.116	2.35437674866189e-23
CD69	1.59436953141659e-27	-1.27382698241315	0.541	0.716	2.85599414162654e-23
DHRS7	2.16434970701376e-27	-0.816173331371829	0.248	0.463	3.87699963017376e-23
CST3	3.12831959625958e-27	-1.5738189559801	0.093	0.278	5.60375889277978e-23
ENSMMUG00000004941	3.22728693552279e-27	-0.754231377604942	0.152	0.361	5.78103908760198e-23
PGAM1	4.1973295981772e-27	0.673023249879751	0.578	0.304	7.51867650921481e-23
GMFG	4.2954962272665e-27	-0.567728285466143	0.825	0.892	7.69452239190248e-23
MRPS34	5.35641322379396e-27	-0.682365450718076	0.165	0.378	9.59494300778213e-23
WARS1.1	6.67824120866502e-27	1.25089554742847	0.402	0.155	1.19627334770817e-22
TRIM25	8.42047849872526e-27	0.719126414858382	0.467	0.202	1.50836031347666e-22
GIMAP7	1.76081823620244e-26	1.15928451439926	0.61	0.425	3.15415370650942e-22
ADAR	2.01664722384716e-26	0.701055734864818	0.591	0.318	3.61242017207741e-22
NME2	4.7340697198849e-26	-0.4241071791501	0.948	0.973	8.48013908922982e-22
PARP9	6.39325445823934e-26	0.649762734589732	0.338	0.094	1.14522367110441e-21
FCN3	8.03784462368032e-26	-0.55468823456348	0.009	0.11	1.43981910743986e-21
SAMD9	8.36485445977093e-26	0.767968936869551	0.366	0.114	1.49839637937877e-21
MS4A1	1.19134521932196e-25	0.851367706211237	0.416	0.135	2.13405669137142e-21
ATP6V1FNB	1.38790261070452e-25	-0.760619671783928	0.23	0.433	2.48614994655501e-21
CYP27A1	1.76454115345788e-25	-0.842501887417073	0.028	0.159	3.1608225681891e-21
CXCL10	2.30418302756083e-25	1.4905817429772	0.21	0.014	4.12748305726972e-21
ALDH3A1	3.79201483758375e-25	-0.96117135286589	0.086	0.263	6.79263617856378e-21
RPL18	4.3190313796444e-25	-0.278739935848568	1	0.994	7.73668091035702e-21
RPL37A	4.72844919896167e-25	-0.403081517616313	0.995	0.986	8.47007105010004e-21
ENSMMUG00000018687	6.77249074761394e-25	-0.726369973166728	0.546	0.688	1.21315626762008e-20
ERP29	6.92224829434311e-25	0.755267958360797	0.473	0.22	1.23998233696568e-20
H1-2	1.01217521169869e-24	-0.758559858206776	0.088	0.265	1.81310945671587e-20
RAC2	1.58923870749549e-24	0.496772285933839	0.95	0.851	2.84680329673668e-20
CASP12	1.70169486425194e-24	0.699096136272555	0.683	0.433	3.0482460103345e-20
MOV10	1.87696375739933e-24	0.625125121436909	0.296	0.067	3.36220517862942e-20
C5AR1	3.81622961663269e-24	-0.36754192081516	0.011	0.112	6.83601211227414e-20
ENSMMUG00000049154	4.6696772528585e-24	-0.397008758849091	0.008	0.102	8.36479286304543e-20
CASP4	5.11945951436928e-24	0.705638997147793	0.403	0.165	9.17048782808969e-20
ENSMMUG00000056654	7.26185224216529e-24	-0.692603653791146	0.142	0.333	1.30081559213907e-19
TPI1	7.94296683239764e-24	-0.607201104274984	0.622	0.763	1.42282364868739e-19
ENSMMUG00000039864	7.98112980965998e-24	-0.532882800185201	0.012	0.114	1.42965978280439e-19
TREML2	8.0546396242991e-24	0.731566555747604	0.249	0.043	1.4428275959007e-19
RTCB	8.1305532263951e-24	0.681290325815946	0.362	0.124	1.45642599944415e-19
CXCL16	1.31537621636376e-23	-0.545025185656832	0.017	0.127	2.3562334163724e-19
PLSCR1	1.83177720090093e-23	0.727682124311551	0.361	0.129	3.28126249997383e-19
CD79B	1.97794727847386e-23	1.39725466271064	0.369	0.143	3.54309695993022e-19
CD37	3.34679264815764e-23	0.80802955038408	0.868	0.696	5.99510967064479e-19
BTG1	4.09498912849484e-23	0.682360997490581	0.796	0.584	7.33535402587281e-19
KLF6	4.14664033285249e-23	-0.840228687332905	0.395	0.594	7.42787682823867e-19
RPS6	4.49010957517858e-23	-0.35997182582035	0.996	0.996	8.04313328201739e-19
CIR1	4.54338335798666e-23	0.657287532938029	0.446	0.194	8.1385626091615e-19
SAMHD1	5.93238436085154e-23	0.644147545710007	0.625	0.369	1.06266801055934e-18
CAMP	6.93487128397765e-23	-1.10956365480832	0.017	0.122	1.24224349309892e-18
RBCK1	7.27659264513327e-23	0.6170014865023	0.461	0.202	1.30345604052272e-18
GIMAP4	7.41263081024987e-23	0.937740744296713	0.468	0.235	1.32782455704006e-18
FTH1	8.95625636278303e-23	-0.724264818242331	0.961	0.992	1.60433420226532e-18
TPT1	1.77106402099782e-22	-0.35277543813392	1	0.994	3.1725069808134e-18
MT1E	2.11202208300794e-22	-0.983829787391791	0.211	0.42	3.78326515729213e-18
PLXDC2	2.12981453639144e-22	-0.313361896678505	0.012	0.108	3.81513677903798e-18
TRIM14	3.14455183118106e-22	0.622569741233388	0.32	0.098	5.63283569519463e-18
LDHB	5.34718723636608e-22	0.649363764553496	0.49	0.245	9.57841649650256e-18
SNTN	5.54646211478427e-22	-0.563555328839684	0.014	0.112	9.93537758621306e-18
JUN	8.47733203516068e-22	-0.682580079744318	0.586	0.78	1.51854448745833e-17
CD19	8.73806498574586e-22	0.920736739392589	0.322	0.102	1.56524958089666e-17
CD163	9.83395166884446e-22	-0.458666115920695	0.017	0.122	1.76155576244011e-17
SUPT4H1	1.07085371815244e-21	0.67086792192134	0.577	0.333	1.91822026532647e-17
EMB	1.20015821286697e-21	-0.606451065577379	0.102	0.275	2.14984340670861e-17
ENSMMUG00000014648	1.3298747268541e-21	0.351620171010451	0.893	0.682	2.38220459821375e-17
MAMU-F	1.42476277535035e-21	0.722072604760252	0.492	0.257	2.55217755948508e-17
FCRLA	1.8720756850172e-21	0.870605632835816	0.235	0.043	3.35344917457131e-17
ALOX5	2.04135756881721e-21	-0.399829073045353	0.012	0.106	3.65668381302227e-17
GPNMB	2.1375801202568e-21	-0.652559180730953	0.015	0.114	3.82904726941601e-17
CHCHD2	2.95996654971789e-21	0.427743964368188	0.922	0.8	5.30218808050966e-17
IGHM	3.10467412539645e-21	1.36719746541754	0.301	0.09	5.56140276082266e-17
ENSMMUG00000050728	5.49296535326016e-21	0.511832342819613	0.162	0.004	9.83954883729493e-17
FAU	5.81304504379643e-21	-0.259779551991608	1	0.998	1.04129075869525e-16
HACD4	6.42384818074206e-21	-0.443956949630632	0.052	0.19	1.15070392461633e-16
RAB13	8.48086354567476e-21	-0.380682184411549	0.016	0.114	1.51917708693672e-16
ENSMMUG00000016665	9.64750043522249e-21	-0.590852997840509	0.497	0.651	1.7281567529614e-16
OLR1	1.03878216720447e-20	-0.39397397832909	0.017	0.118	1.86077049611337e-16
CNBP	1.15130697068773e-20	0.462723570791228	0.906	0.741	2.06233617659294e-16
PAK2	1.20356570690666e-20	-0.66596271180003	0.529	0.665	2.15594725078191e-16
GLUL	1.26524811417277e-20	-0.540621144678008	0.068	0.218	2.26643894691769e-16
MGST3	1.45136398255911e-20	-0.934497053250139	0.336	0.49	2.59982830195813e-16
TMBIM6	1.49297736051499e-20	0.514606938120478	0.819	0.6	2.67437034589051e-16
TMEM140	1.55542419908848e-20	0.547235284061684	0.208	0.031	2.78623136782719e-16
LRP1	1.63968322553991e-20	-0.547124517104591	0.016	0.112	2.93716456190963e-16
HNRNPDL	1.71990824873475e-20	0.51300399652079	0.804	0.604	3.08087164595856e-16
ENSMMUG00000031981	1.79865507599199e-20	-0.612737587801367	0.169	0.353	3.22193083762446e-16
RNF114	1.83406864390979e-20	0.622983030165126	0.438	0.208	3.2853671618356e-16
GIMAP6	2.0494057453794e-20	0.675764722479334	0.593	0.351	3.67110051169811e-16
TREM1	2.37873768405764e-20	-0.627519057534488	0.02	0.122	4.26103281345246e-16
UBL5	2.37934177121439e-20	-0.566256936084296	0.692	0.775	4.26211491477634e-16
S100A11	2.4005297336555e-20	-0.694418058633257	0.172	0.355	4.30006891189709e-16
ND6	2.41957569848416e-20	-1.13003474031073	0.119	0.282	4.33418594869468e-16
CCL4L1	2.50836501279648e-20	-0.651676914016341	0.196	0.396	4.49323424742234e-16
MVP	2.6731454904933e-20	0.591619569613939	0.638	0.406	4.78840551712066e-16
VPREB3	3.1904400489379e-20	1.00881105208043	0.231	0.047	5.71503525966246e-16
G0S2	4.00885599965635e-20	-0.37675014297074	0.012	0.1	7.18106375218441e-16
CYB561A3	5.84128013093952e-20	0.969944776498328	0.403	0.196	1.0463485098552e-15
IL7R	6.59274079779571e-20	-0.939329763389096	0.362	0.567	1.18095765910915e-15
ENSMMUG00000050761	7.11179586126162e-20	0.685025461351785	0.194	0.027	1.27393599262779e-15
IGSF6	8.29658436512574e-20	-0.385714735649153	0.015	0.108	1.48616715732497e-15
FN1	8.46661702984378e-20	-1.10650613400305	0.016	0.11	1.51662510855592e-15
H1-4	8.55833516797175e-20	-0.860434091920009	0.192	0.369	1.53305457863878e-15
CD59	1.22056221514636e-19	-0.673005372021998	0.117	0.278	2.18639309599168e-15
UBA52	1.36216495078917e-19	-0.267080145568115	0.999	0.994	2.44004607634864e-15
RNF149	1.61274439648933e-19	-0.617902297903607	0.13	0.294	2.88890903743133e-15
DUSP1	1.79338780199919e-19	-0.682659639871787	0.578	0.718	3.21249556972115e-15
ACTB	2.65002383078017e-19	0.330123370077092	1	1	4.74698768807651e-15
FAM183A	2.7701404327326e-19	-0.489268713764714	0.024	0.127	4.9621525571539e-15
ARHGEF3	3.30940873474449e-19	0.59055976210054	0.367	0.151	5.92814386654781e-15
ENSMMUG00000032580	3.3743141984795e-19	-0.72329162770699	0.393	0.557	6.04440902373633e-15
ENSMMUG00000060287	4.91094425259284e-19	-0.455834682015343	0.968	0.973	8.79697443966956e-15
TSPAN1	6.54812988085539e-19	-0.832503767114393	0.056	0.182	1.17296650555763e-14
ENSMMUG00000012749	1.05671197067331e-18	-0.611648293184858	0.066	0.2	1.89288815306709e-14
UBB	1.1574059284318e-18	-0.546136116656396	0.779	0.822	2.07326123959989e-14
MAMU-DOB	1.16752333128527e-18	0.522007396926418	0.604	0.353	2.0913845433313e-14
IL18BP	1.31410959555611e-18	0.509842924809813	0.181	0.024	2.35396451851966e-14
PSCA	1.41289600643183e-18	-0.456364249663821	0.02	0.114	2.53092061632135e-14
ENSMMUG00000012203	1.44529468567273e-18	-0.470045239259369	0.058	0.19	2.58895637044556e-14
SGK1	1.45768264800734e-18	-0.424501243964314	0.031	0.139	2.61114692737555e-14
NUB1	1.53608966760635e-18	0.587919351528311	0.462	0.237	2.75159742158326e-14
ENSMMUG00000028889	1.62899052516084e-18	0.569601948473727	0.388	0.171	2.91801072772061e-14
PARP6	1.70114680528605e-18	0.594478724049027	0.782	0.614	3.0472642723089e-14
PVRIG	1.78942508715406e-18	0.653437915450982	0.434	0.218	3.20539715861907e-14
ENSMMUG00000006206	1.80070430535929e-18	0.57924280168884	0.543	0.314	3.2256016221901e-14
CD40	2.06116816562073e-18	0.795617756812687	0.272	0.086	3.69217053507641e-14
JAML	2.35531267755406e-18	-0.712741919617265	0.091	0.233	4.21907159930259e-14
ENSMMUG00000041188	3.81952710738675e-18	-0.293440576976531	0.993	0.988	6.84191890746189e-14
H2AC20	5.19502583764759e-18	-0.69155647874514	0.323	0.494	9.30584978297812e-14
RPS5	6.53865452479906e-18	-0.279929539036663	1	0.994	1.17126918502726e-13
RBIS	6.83754205662835e-18	0.496019513612299	0.552	0.329	1.22480890860384e-13
TMEM14B	7.72084088009243e-18	-0.522376570308244	0.574	0.678	1.38303422685096e-13
CD14	7.88069211349346e-18	-0.756424139631507	0.021	0.114	1.41166837829008e-13
ENSMMUG00000051392	8.33638408580799e-18	0.532043525536377	0.73	0.502	1.49329648129078e-13
CMTR1	9.19428127827228e-18	0.515855341569091	0.361	0.149	1.64697160537691e-13
TNF	9.5306728102293e-18	-0.673563522428461	0.044	0.159	1.70722942049637e-13
C9orf116	1.23173908735484e-17	-0.604546447819028	0.025	0.122	2.20641422717872e-13
AQP3	1.28060270075314e-17	-0.50233049761784	0.036	0.143	2.29394361785909e-13
TRIM21	1.56733807418917e-17	0.508632437889248	0.251	0.071	2.80757269229506e-13
EMP3	1.57847386327008e-17	-0.524280546491712	0.739	0.833	2.8275202312757e-13
SIGLEC5	1.59071213668314e-17	0.640912493972101	0.268	0.088	2.84944265044051e-13
RSPH1	2.42753232142605e-17	-0.533195169456748	0.03	0.131	4.34843864737049e-13
SIGLEC10	2.86138780845315e-17	0.714088415884319	0.206	0.045	5.12560398128213e-13
CTSD	2.94381983175505e-17	-1.00199349272425	0.337	0.49	5.27326446462282e-13
SHTN1	2.94482631049252e-17	-0.388833308329558	0.021	0.112	5.27506736998525e-13
TMEM176B	3.63384462822655e-17	-0.391586967884126	0.017	0.102	6.50930588254222e-13
MCEMP1	4.12020482127024e-17	-0.767480764108912	0.027	0.124	7.38052289634138e-13
ENSMMUG00000020721	4.16750214652255e-17	-0.391859560393195	0.042	0.153	7.46524659506585e-13
TRAC	4.69768214747874e-17	-0.617877550372725	0.409	0.61	8.41495803077867e-13
BIRC3	5.00752964434087e-17	0.780161496408591	0.481	0.273	8.9699878519078e-13
LSM2	5.06142438411138e-17	0.533884606322297	0.52	0.306	9.06652949925872e-13
PPP1R15A	5.52799886745907e-17	-0.640221388827641	0.184	0.347	9.90230437127943e-13
BUD23	9.10365120864176e-17	0.459376610479661	0.559	0.327	1.630737041004e-12
SDHAF4	1.49577552348988e-16	-0.573201439070211	0.153	0.308	2.67938269522742e-12
CLEC2B	1.61111927765039e-16	0.663425945003812	0.486	0.273	2.88599796205514e-12
C9orf16	1.61304273135373e-16	-0.610196667341974	0.235	0.402	2.88944344467394e-12
PIFO	1.65404851090428e-16	-0.520157771360411	0.037	0.141	2.96289709758283e-12
GPRIN3	1.6849587622748e-16	-0.427531451848733	0.055	0.175	3.01826663086285e-12
CD44	1.9075277090467e-16	-0.458452692154431	0.756	0.825	3.41695438521535e-12
MATN2	2.0092952732393e-16	-0.383910274678768	0.02	0.106	3.59925062295355e-12
RNASE4	2.20562288507298e-16	-0.58862250192587	0.109	0.253	3.95093227403122e-12
TCEAL9	2.30951554255105e-16	-0.319875760447591	0.018	0.102	4.13703519137169e-12
C14H11orf88	3.29079142261354e-16	-0.506623887327469	0.021	0.108	5.89479467532763e-12
CXCR5	3.48699154576409e-16	0.561951059832095	0.189	0.039	6.24624795592722e-12
SPATS2L	4.21021067050456e-16	0.613152663118747	0.277	0.106	7.54175037407482e-12
ENSMMUG00000028777	4.61482518223006e-16	-0.455595811752731	0.065	0.186	8.26653634892872e-12
ENSMMUG00000062590	5.81137066165262e-16	0.460400950829523	0.257	0.086	1.04099082662183e-11
RAB8A	5.8361508840079e-16	0.499812657360268	0.451	0.247	1.04542970785233e-11
GAPDH	6.1787713313983e-16	-0.318787997669143	0.96	0.978	1.10680330859338e-11
ARID5A	6.22037415392977e-16	0.503580422340271	0.304	0.12	1.11425562219344e-11
IRF8	6.75480574208834e-16	0.733382767318571	0.298	0.127	1.20998835258028e-11
NDUFB4	7.08276248175205e-16	0.443048595805736	0.789	0.592	1.26873524335624e-11
ENSMMUG00000018157	8.28239359576044e-16	-0.510434603036697	0.064	0.182	1.48362516480857e-11
LIMD2	8.74634335168121e-16	0.507018488302197	0.763	0.575	1.56673248458666e-11
CLEC4A	9.68722775647633e-16	-0.338019509073986	0.019	0.102	1.7352731080176e-11
TRA2B	1.05110526438665e-15	0.458175083126258	0.634	0.42	1.8828448600958e-11
ENSMMUG00000060590	1.06592596597987e-15	0.420129532113749	0.116	0	1.90939318285974e-11
SMCHD1	1.39465308379413e-15	0.566853029545899	0.563	0.365	2.49824206900043e-11
RARRES1	1.40456841461166e-15	-0.378576795064038	0.021	0.106	2.51600340109387e-11
ENSMMUG00000050862	1.46892968627217e-15	2.08409570773474	0.168	0.031	2.63129374701934e-11
CHMP5	1.6069421442388e-15	0.467850851665767	0.55	0.329	2.87851546297496e-11
RCSD1	1.76130551454941e-15	0.508703315956328	0.522	0.306	3.15502656821236e-11
CCR7	1.86991577484631e-15	0.621943089558133	0.248	0.078	3.34958012748219e-11
RESF1	1.93233204056524e-15	-0.647920726576209	0.36	0.508	3.46138638426452e-11
ACOT7	2.05796623881321e-15	-0.602554071001712	0.121	0.257	3.6864349235861e-11
TENT5C	2.24655981403447e-15	0.642939030938546	0.394	0.19	4.02426259487994e-11
ENSMMUG00000029987	2.51411750755552e-15	-0.459548771740626	0.098	0.233	4.50353869128421e-11
STAC3	2.6348248402496e-15	-0.295689218962364	0.023	0.11	4.71976173633912e-11
DSTN	2.78724254026331e-15	-0.635382070974852	0.288	0.437	4.99278756237366e-11
CST6	3.27723907787189e-15	-0.841066023050208	0.138	0.28	5.87051836019192e-11
CGAS	4.1695569662311e-15	0.515531194350652	0.283	0.11	7.46892739360976e-11
ENSMMUG00000002075	4.28396230985956e-15	-0.404006524823823	0.049	0.157	7.67386168565142e-11
CAPG	4.50448266455154e-15	-0.570078099089902	0.545	0.68	8.06887979701118e-11
JAK2	4.57086469450511e-15	0.491949911596857	0.273	0.104	8.187789927267e-11
GBP7	4.60394906789587e-15	0.553773543771809	0.294	0.118	8.24705396532188e-11
CCDC167	4.66144472317846e-15	-0.511061844107574	0.076	0.198	8.35004593262958e-11
SARS1	4.82645591065375e-15	0.621318552869771	0.513	0.318	8.64563047275407e-11
SLC9A3R1	5.23032661033101e-15	-0.583014300897022	0.228	0.38	9.36908405708594e-11
DDIT4	5.88462735906283e-15	0.670155455975735	0.501	0.304	1.05411329882892e-10
ENSMMUG00000056332	7.18635820542151e-15	0.833783241699215	0.245	0.088	1.28729234533715e-10
GZMM	8.25666261339008e-15	1.10318174392417	0.358	0.19	1.47901597393656e-10
FXYD5	9.65790632716888e-15	-0.462132393455789	0.792	0.855	1.73002076038576e-10
TREX1	1.03805668393295e-14	0.497738372154633	0.272	0.11	1.85947093792909e-10
ADSL	1.17086862228602e-14	0.456895139452126	0.326	0.141	2.09737696310094e-10
RTP4	1.23295321120601e-14	0.523300792722535	0.302	0.124	2.20858908723332e-10
NDUFB10	1.23884673259871e-14	-0.520245011849012	0.3	0.461	2.21914615210408e-10
DBI	1.44389111895177e-14	-0.502814876901557	0.636	0.718	2.5864421613783e-10
TMSB10	1.49787746971336e-14	0.298161605822523	0.999	1	2.68314791149754e-10
ID2	1.55944746660634e-14	-0.633823349199363	0.385	0.573	2.79343824693193e-10
ELL3	1.67043893217339e-14	0.626333923980234	0.253	0.092	2.99225725920219e-10
MYD88	1.71805061156652e-14	0.44710223148228	0.291	0.116	3.0775440604991e-10
PLA2G4C	1.92529675061027e-14	0.470952865760652	0.125	0.01	3.44878406936817e-10
ENSMMUG00000055627	2.1515786689719e-14	0.482669524451465	0.499	0.294	3.85412286972936e-10
ENSMMUG00000032231	2.33680279830207e-14	0.45367743077803	0.369	0.18	4.1859148525985e-10
TNFRSF25	2.41086229920368e-14	-0.583199694496055	0.096	0.222	4.31857763656355e-10
ENSMMUG00000055457	2.67250217223297e-14	-0.424437423306086	0.073	0.19	4.78725314112091e-10
MS4A7	2.79820704069319e-14	-0.53763709995907	0.037	0.131	5.01242827199371e-10
HNRNPA1	3.11369380508663e-14	0.367244641367864	0.925	0.851	5.57755971305168e-10
MRPL20	3.16845250519305e-14	0.465012652207547	0.46	0.263	5.67564897255231e-10
GSDMD	3.55506880389225e-14	0.464196767832537	0.411	0.222	6.36819474841218e-10
NBN	3.5759013371216e-14	0.468404725451129	0.288	0.12	6.40551206518592e-10
ENSMMUG00000019238	3.63901298188853e-14	0.429814030279821	0.511	0.292	6.51856395445692e-10
CTNNBL1	4.0591750308513e-14	0.442366265685613	0.331	0.151	7.27120023276393e-10
DEK	4.5546841131303e-14	0.468882382939347	0.657	0.449	8.1588056518503e-10
DBNL	4.68018374047101e-14	0.508733451248451	0.515	0.316	8.38361313430572e-10
IDH2	4.70937068758618e-14	0.478915194965603	0.564	0.361	8.43589571267312e-10
UQCRQ	5.46173688363452e-14	-0.501078161510104	0.533	0.643	9.78360927965452e-10
NCF2	5.55755084532017e-14	-0.328664208106823	0.036	0.129	9.95524082922201e-10
STAP1	5.61032501807528e-14	0.573413585135074	0.247	0.094	1.00497752048783e-09
SRSF7	6.08245338313735e-14	0.433948651435242	0.741	0.545	1.08954987452139e-09
C16H17orf49	6.23760384194004e-14	-0.548817785632176	0.503	0.602	1.11734197620672e-09
TCF4	6.43404936200794e-14	0.702927735576899	0.273	0.116	1.15253126221648e-09
GPBP1	7.02897786821241e-14	0.471637025612025	0.509	0.318	1.25910080553289e-09
PM20D2	7.86542264219474e-14	-0.634473077377794	0.315	0.459	1.40893315789634e-09
ENSMMUG00000003073	8.9120173524789e-14	-0.280821606129822	0.991	0.988	1.59640966834955e-09
ENSMMUG00000057696	1.10306333963931e-13	0.423774040522496	0.18	0.045	1.97591736029589e-09
GIMAP2	1.10956148655777e-13	0.443128558536998	0.25	0.09	1.98755749087094e-09
SMIM22	1.1479963582337e-13	-0.520647132894284	0.041	0.135	2.05640587650402e-09
PSMA6	1.24777998863046e-13	0.424138365471031	0.62	0.412	2.23514829363374e-09
STK17A	1.26254481525843e-13	0.415475436808333	0.798	0.639	2.26159652757242e-09
RRP7A	1.38705335075443e-13	0.429357741867324	0.272	0.11	2.4846286672064e-09
CSF1R	1.62026497933285e-13	-0.279114598586691	0.028	0.112	2.90238065747894e-09
DAXX	1.73176225207028e-13	0.428059785465128	0.375	0.192	3.10210572213349e-09
ALOX5AP	1.90272646277705e-13	-0.721621306619958	0.201	0.339	3.40835391277253e-09
ENSMMUG00000040771	1.94588103270622e-13	0.823728485476511	0.214	0.069	3.48565669388665e-09
ATG12	1.95486688705795e-13	0.449310088070837	0.642	0.433	3.5017530547869e-09
ENSMMUG00000039070	2.06827621045988e-13	-0.400092704376414	0.091	0.218	3.70490317579678e-09
GZMB	2.12075352194998e-13	2.90030210153072	0.353	0.2	3.798905783869e-09
MZB1	2.18227414919601e-13	0.439411701470362	0.157	0.031	3.90910768345482e-09
HIF1A	2.38150651271831e-13	0.578708976990318	0.444	0.263	4.2659926162323e-09
TWF2	2.51038753794807e-13	-0.541928449744982	0.369	0.504	4.49685719672638e-09
DAZAP2	2.52402426530234e-13	0.346330483229179	0.806	0.633	4.52128466643609e-09
PERP	2.8559532460295e-13	-0.602565486044937	0.046	0.141	5.11586904961265e-09
EIF4B	3.26162831744128e-13	-0.528269912867979	0.456	0.578	5.84255480503257e-09
PGGHG	3.46371569695907e-13	0.489836354036314	0.404	0.212	6.20455392796278e-09
CD74	3.57929905598756e-13	0.829599900351838	0.878	0.82	6.41159839899052e-09
C3H21orf91	3.66301679720258e-13	0.483653674787652	0.366	0.186	6.56156198882899e-09
MRPS18B	3.67732106323373e-13	0.427528073412687	0.452	0.263	6.58718522057058e-09
PSAP	3.84579825637872e-13	-1.41907459610422	0.355	0.461	6.8889784166512e-09
LYRM1	4.0944262564918e-13	0.378380320642413	0.176	0.045	7.33434575325377e-09
CXHXorf21	4.27497130748022e-13	0.481942193300839	0.178	0.049	7.65775610308931e-09
VASP	4.30507003583359e-13	0.44615834060884	0.541	0.335	7.71167195518871e-09
TANK	4.57427436834483e-13	0.444544534275629	0.418	0.231	8.1938976760161e-09
GPX4	4.85745070215756e-13	-0.488402787621682	0.797	0.833	8.70115144277483e-09
ENSMMUG00000013779	4.90109361214799e-13	1.70103969767992	0.197	0.063	8.77932898744069e-09
BANK1	5.02472012301843e-13	0.605460224859908	0.272	0.116	9.00078115636291e-09
MILR1	5.25531977965736e-13	0.592914995189752	0.217	0.08	9.41385432130023e-09
CXCR6	6.38186984638712e-13	-0.378097318071717	0.028	0.11	1.14318434558333e-08
PLCG2	6.41935897782061e-13	0.49697003334643	0.224	0.08	1.14989977369701e-08
AGR3	6.46999520883309e-13	-0.458800809410433	0.025	0.104	1.15897024175827e-08
RNASEH2B	7.19509232811046e-13	0.444908625179519	0.341	0.171	1.28885688873443e-08
ADA	7.90547080448656e-13	0.540693588953652	0.414	0.243	1.41610698520768e-08
RBM8A	8.98683412768582e-13	0.435941527283815	0.605	0.41	1.60981159729236e-08
SLPI	9.4284119330838e-13	-0.4681805580186	0.039	0.127	1.6889114295733e-08
BEND5	9.53739220994732e-13	0.467691813486285	0.138	0.024	1.70843306656786e-08
ENSMMUG00000017437	1.1339128342521e-12	0.395080585420366	0.223	0.078	2.03117805999578e-08
CR2	1.26173108405878e-12	0.515651882530695	0.196	0.059	2.2601388908745e-08
NCF1	1.28398656392058e-12	1.03486607054251	0.356	0.22	2.30000513195093e-08
GPSM3	1.68830419494842e-12	0.389486214326414	0.784	0.614	3.02425930441111e-08
TKT	1.76807874745348e-12	-0.593563828306304	0.411	0.51	3.16715946031341e-08
SLFN12L	1.80335037861301e-12	0.376063115741673	0.189	0.055	3.23034153320948e-08
ADAM19	1.94926931335949e-12	0.40509554201905	0.16	0.037	3.49172612102085e-08
SKP1	2.31972509716491e-12	-0.440412891820911	0.578	0.669	4.1553235665515e-08
CD3D	2.42158314475856e-12	-0.452976415620952	0.565	0.757	4.337781887206e-08
CPD	2.89492091042366e-12	-0.454478036555387	0.079	0.188	5.18567182684189e-08
MED17	2.8995386285105e-12	0.367996778664008	0.206	0.069	5.19394354525087e-08
ATP1B1	2.91080320433186e-12	-0.365026225264425	0.029	0.108	5.21412177991966e-08
ATP13A1	3.07787392193186e-12	0.418842622688016	0.302	0.143	5.51339555635654e-08
TRANK1	3.16172199418318e-12	0.452235039124311	0.259	0.11	5.66359260818033e-08
PSMC4	3.19672465326343e-12	0.355050165559119	0.458	0.267	5.72629287139079e-08
ENSMMUG00000002309	3.333459841995e-12	-0.510719474178234	0.085	0.194	5.97122661496564e-08
RHOA	3.43034560470279e-12	-0.476349214089771	0.91	0.884	6.1447780817041e-08
MPC2	4.05545891257487e-12	-0.548603357673984	0.24	0.375	7.26454355009536e-08
BTG2	4.99056958867391e-12	-0.648993618774144	0.524	0.645	8.93960730419157e-08
SHFL	5.80271632580976e-12	0.342546848591373	0.21	0.071	1.0394405754423e-07
NLRC5	6.23811123827217e-12	0.381590162019445	0.315	0.151	1.11743286611169e-07
VOPP1	6.86539029885494e-12	0.427478357636153	0.31	0.145	1.22979736423389e-07
KLF10	6.97712584907271e-12	-0.419968708329292	0.058	0.153	1.24981255334439e-07
MED10	7.0337120079119e-12	0.407671499176336	0.35	0.188	1.25994883197726e-07
STX17	7.81054004203652e-12	0.416410419814684	0.256	0.108	1.39910203773e-07
EAF2	7.90412720070064e-12	0.648539357023903	0.237	0.104	1.41586630546151e-07
ATP2B1	8.13103777657672e-12	-0.331061225544717	0.044	0.133	1.45651279691819e-07
ATP2B4	8.72114383955004e-12	-0.533278521638711	0.213	0.351	1.5622184959786e-07
CD3E	9.0391486607518e-12	-0.352938959368212	0.508	0.759	1.61918269960047e-07
FBXO7	9.34946901452699e-12	0.403905728274755	0.385	0.21	1.67477038457222e-07
CAMK4	9.56011160260746e-12	-0.56010273430731	0.237	0.375	1.71250279137507e-07
HEXB	9.65649092395668e-12	-0.728784959250654	0.13	0.245	1.72976721920836e-07
ENSA	9.66964561667058e-12	0.450344694825331	0.503	0.327	1.7321236193142e-07
ITGAE	9.83224253045651e-12	-0.674308773816879	0.198	0.322	1.76124960448067e-07
RPL10A	1.02784742727783e-11	-0.260350813690637	0.999	0.992	1.84118309648278e-07
TTC24	1.06320953603531e-11	0.34494016650724	0.106	0.01	1.90452724190006e-07
GABARAP	1.18890037422766e-11	-0.394715740140311	0.807	0.814	2.129677240354e-07
RUBCNL	1.20161546621089e-11	0.532502485103456	0.163	0.047	2.15245378462357e-07
SH3BP5	1.2079807157617e-11	0.558119780499779	0.468	0.304	2.16385585614394e-07
GAS7	1.26415880831186e-11	-0.258298342191796	0.026	0.1	2.26448767332903e-07
ARRB2	1.26972177162649e-11	-0.518043652584772	0.29	0.425	2.27445260951453e-07
EIF6	1.27465501241842e-11	0.413077338736769	0.529	0.337	2.28328952374511e-07
HM13	1.44524644440048e-11	0.445093095440927	0.471	0.288	2.58886995585458e-07
ZNF267	1.49245558869803e-11	0.380001797386586	0.253	0.108	2.67343569603479e-07
ENSMMUG00000038348	1.51045324999738e-11	-0.351238100136477	0.055	0.147	2.70567490672032e-07
CDKN2D	1.54723083418051e-11	0.410825203896498	0.168	0.049	2.77155459326754e-07
ENSMMUG00000006075	1.5582054066967e-11	-0.427438923995807	0.098	0.21	2.7912133450158e-07
PABPC1	1.74768217667954e-11	-0.351731990459068	0.881	0.884	3.13062308308605e-07
KCNA3	1.86630379784184e-11	-0.329878883003597	0.079	0.186	3.34310999307409e-07
CSTB	1.88112463039244e-11	-0.612809081735371	0.392	0.486	3.36965855042198e-07
VPS13C	1.92410540709599e-11	-0.463840603409003	0.172	0.304	3.44665001573105e-07
HNRNPC	1.95404851105852e-11	0.394887790155805	0.703	0.525	3.50028709785912e-07
RPL4	2.07156443994316e-11	-0.294988874400776	0.939	0.943	3.71079338127019e-07
HARS1	2.23034759485016e-11	0.367632507732252	0.233	0.094	3.99522164665509e-07
ALCAM	2.4431236906769e-11	-0.311625956255358	0.044	0.131	4.37636746710953e-07
BLK	2.51450716141785e-11	0.468166857594073	0.231	0.092	4.5042366782478e-07
SEPTIN11	2.84615773474959e-11	-0.448598701519697	0.176	0.306	5.09832235025694e-07
ENSMMUG00000060950	2.98026635452715e-11	-0.382713130446266	0.072	0.173	5.33855112086448e-07
EIF4H	3.812817952719e-11	0.424920086429574	0.479	0.304	6.82990079870555e-07
KRT19	4.3559307823037e-11	-0.414432960791701	0.041	0.122	7.80277881034062e-07
TOPORS	4.77862581958203e-11	-0.459319146473774	0.212	0.339	8.55995243061728e-07
SAR1A	5.16906882775722e-11	0.361984420915643	0.325	0.165	9.25935299116151e-07
ENSMMUG00000016278	5.17304892151496e-11	0.387818789900098	0.421	0.251	9.26648253310975e-07
CHCHD10	5.20392019146775e-11	0.618125320011679	0.546	0.388	9.32178223897619e-07
TM9SF1	5.31386252703993e-11	0.370919621694941	0.369	0.208	9.51872194468662e-07
BLNK	5.38837236579008e-11	0.515351848805194	0.202	0.078	9.65219141883976e-07
ENSMMUG00000055756	5.50939752425315e-11	-0.622459235192337	0.36	0.471	9.86898378519467e-07
MRPL49	5.98583425617531e-11	0.376234692878776	0.33	0.171	1.07224249030868e-06
PSMD13	6.1603780172391e-11	0.380870637886524	0.485	0.304	1.10350851422804e-06
SNX2	6.17931862713799e-11	0.477596067695219	0.366	0.212	1.10690134567923e-06
PDIA3	6.29836025602358e-11	0.415412386596486	0.555	0.384	1.1282252726615e-06
APP	6.34529244971277e-11	-0.476028311965699	0.076	0.173	1.13663223651705e-06
SZRD1	6.47017226155493e-11	0.389202408326043	0.378	0.212	1.15900195721233e-06
ASAH1	6.49331947488403e-11	-0.676072954042285	0.086	0.184	1.16314831753598e-06
ITGB1	6.81615860509858e-11	-0.685280114858616	0.478	0.59	1.22097849093131e-06
KARS1	7.15519475102701e-11	0.385198190649147	0.334	0.18	1.28171003575147e-06
PTPRC	7.51771814780348e-11	-0.355929459226244	0.891	0.922	1.34664885181604e-06
FTL	8.42045497498065e-11	-0.691968927032196	0.22	0.331	1.50835609966828e-06
JAKMIP2	8.66669379862236e-11	-0.292855864837788	0.043	0.125	1.55246486014722e-06
PLEKHJ1	8.78159258409308e-11	0.424727003906014	0.377	0.225	1.57304667958859e-06
KIAA0040	9.81982693299264e-11	0.417696420558169	0.385	0.214	1.75902559850697e-06
C15H9orf152	1.02387998598185e-10	-0.277323249303306	0.636	0.708	1.83407621888929e-06
MRPL33	1.02656143481458e-10	-0.456307322356056	0.213	0.337	1.83887949818337e-06
RPP25L	1.12739216125855e-10	0.31935591087659	0.164	0.051	2.01949757846245e-06
PSMB3	1.26383512044152e-10	0.393741178377243	0.631	0.443	2.2639078512469e-06
MAP4	1.27088128271709e-10	-0.35090146864595	0.078	0.178	2.27652964173112e-06
VMAC	1.32564580283722e-10	-0.533962349583489	0.116	0.224	2.37462932662232e-06
PSMA3	1.48434346597731e-10	0.37300426132161	0.487	0.314	2.65890445060515e-06
PI4K2B	1.70277578232792e-10	0.335868694546865	0.207	0.078	3.05018225888401e-06
ENSMMUG00000009066	1.72048830436693e-10	-0.401939757725042	0.1	0.204	3.08191069961248e-06
ENSMMUG00000009018	1.75902293678951e-10	-0.476897713029624	0.511	0.62	3.15093778667106e-06
TPPP3	1.8997330135077e-10	-0.428801479049421	0.047	0.129	3.40299174709634e-06
PTPRCAP	2.08109284360915e-10	0.254786405313816	0.985	0.957	3.72786161075707e-06
IGF2R	2.33145340830437e-10	-0.264719567174034	0.045	0.127	4.17633249029562e-06
ENSMMUG00000002320	2.34644241301061e-10	0.272013418986608	0.992	0.953	4.2031822944259e-06
PNRC2	2.38171250690318e-10	0.393972420813572	0.514	0.339	4.26636161361566e-06
EZR	2.50406168378406e-10	-0.437825418305791	0.632	0.714	4.48552569416239e-06
HNRNPH2	2.61267054678147e-10	-0.287590772179697	0.965	0.969	4.68007675044964e-06
RAD9A	2.65607901971659e-10	0.362320601361397	0.178	0.063	4.75783434801832e-06
VAT1	2.66743094836653e-10	-0.370460601271863	0.057	0.143	4.77816905780897e-06
RPS27A	2.88491777672301e-10	-0.537427315554025	0.662	0.698	5.16775321344392e-06
POLR2E	2.90355282018418e-10	0.373289015945541	0.519	0.333	5.20113416679593e-06
PARP15	3.03715772604557e-10	0.367495253154766	0.162	0.053	5.44046063466544e-06
CMBL	3.14174908052669e-10	-0.345694357507541	0.041	0.118	5.62781512794745e-06
GLIPR1L2	3.19615593727055e-10	-0.383968437061066	0.101	0.206	5.72527413043274e-06
CD151	3.41033158953363e-10	-0.404905334634017	0.16	0.278	6.10892697633159e-06
SKAP1	3.47339756876615e-10	-0.527839045385077	0.42	0.527	6.22189706493081e-06
FLNA	3.54614927654263e-10	-0.525067031772626	0.496	0.61	6.35221719907081e-06
CD96	4.1254021158906e-10	-0.467356243120477	0.076	0.169	7.38983281019482e-06
MLKL	4.28878735580429e-10	0.321313282271223	0.154	0.047	7.68250479045222e-06
MT2A	4.40426160581236e-10	0.294560383470504	0.581	0.424	7.88935381449167e-06
TOR1AIP1	4.51391305434478e-10	0.414127631241224	0.307	0.169	8.0857724542478e-06
C8H8orf33	4.85848526212548e-10	0.313856137629259	0.198	0.076	8.70300465004537e-06
TNK2	4.88552428031411e-10	0.345407811047339	0.2	0.078	8.75143964332666e-06
DPEP2	4.97708037211027e-10	-0.373189699856573	0.044	0.122	8.91544407056113e-06
TAPBPL	5.04159928777252e-10	0.385077864747817	0.659	0.482	9.03101680418692e-06
APLP2	5.10755529162877e-10	-0.534076385474996	0.182	0.294	9.14916379389462e-06
DPM2	5.29807933659226e-10	0.341399132242348	0.305	0.163	9.49044951563771e-06
CEP295	5.57795382345336e-10	-0.305824836732266	0.04	0.116	9.991788683952e-06
CCDC107	5.68744739498677e-10	-0.415552394654062	0.245	0.376	1.01879245186398e-05
ENSMMUG00000043332	7.83234148186923e-10	-0.422852069823889	0.492	0.627	1.40300732964724e-05
LSM6	8.32926954817021e-10	-0.461640536944029	0.237	0.357	1.49202205416373e-05
TOMM22	1.13745842594966e-09	0.318925334958145	0.467	0.296	2.03752927840362e-05
AIM2	1.15971570043568e-09	0.525597907688848	0.465	0.324	2.07739873419043e-05
SCAMP2	1.20740570851851e-09	0.336984328061817	0.511	0.337	2.16282584566921e-05
LCP2	1.33180146651937e-09	-0.503962854505802	0.305	0.42	2.38565596697614e-05
AGTRAP	1.62519524903397e-09	-0.378358796571458	0.09	0.186	2.91121224959455e-05
BAK1	1.74071826935603e-09	0.372609219780071	0.232	0.108	3.11814863589746e-05
USP15	1.74102386404739e-09	0.343385180368325	0.514	0.349	3.11869604766808e-05
PTK2B	1.76107149790134e-09	0.338894686599588	0.348	0.194	3.15460737419066e-05
SF1	1.78320878372778e-09	0.346812115249493	0.551	0.394	3.19426189429157e-05
ENSMMUG00000019505	1.81128922542728e-09	-0.419534877102441	0.189	0.308	3.24456238950789e-05
ENSMMUG00000007657	1.83322265809736e-09	-0.352260536832345	0.679	0.727	3.2838517474498e-05
MICOS13	1.8598531864777e-09	0.310435265628731	0.629	0.449	3.33155501293751e-05
UNC93B1	2.07527812145183e-09	0.341922490084508	0.162	0.059	3.71744569895666e-05
BBX	2.15339142122933e-09	0.331013820043363	0.331	0.186	3.85737005284809e-05
FAM174C	2.42442977287314e-09	0.353445816542838	0.397	0.243	4.34288105214766e-05
XAB2	2.48184421312411e-09	0.32588249115105	0.219	0.098	4.44572753896922e-05
PARP12	2.68436640240703e-09	0.349399146125259	0.19	0.078	4.80850553663172e-05
PCYOX1	2.68613503001827e-09	-0.258308779262032	0.058	0.141	4.81167367927174e-05
PLP2	2.73539228531049e-09	-0.511332220958535	0.462	0.561	4.89990820067668e-05
CKLF	2.79232667059812e-09	-0.513333077187832	0.331	0.445	5.00189476504241e-05
MIER2	2.85938512492197e-09	-0.375316230409172	0.09	0.182	5.12201657427273e-05
RAB11FIP1	2.95264969688138e-09	-0.361231351952227	0.102	0.202	5.28908140202362e-05
HINT1	2.95987578792892e-09	-0.270411338167819	0.918	0.925	5.30202549891708e-05
ENSMMUG00000023553	3.0142989895519e-09	-0.366050300245325	0.079	0.171	5.39951377998432e-05
TMEM179B	3.66953002420725e-09	0.323217787058011	0.387	0.237	6.57322913236246e-05
LDHA	3.8314515813155e-09	0.373903035830072	0.714	0.535	6.86327921761046e-05
CREM	3.85253375030055e-09	0.414916797401039	0.32	0.178	6.90104370691338e-05
CYBC1	3.87401731216234e-09	0.365448792958518	0.29	0.159	6.93952721127641e-05
SLAMF6	3.93148833575871e-09	0.330926977241729	0.208	0.09	7.04247505584457e-05
TMX4	4.1260985016513e-09	-0.366536548347687	0.121	0.224	7.39108024600798e-05
PKIG	4.25373384080129e-09	0.408961856803067	0.2	0.084	7.61971342902734e-05
RORA	4.27647332658294e-09	-0.405006891214297	0.079	0.169	7.66044666990802e-05
POU2F2	4.45046782288614e-09	0.39348687116954	0.192	0.08	7.97212301113593e-05
TRIM38	4.49839966799609e-09	0.342730939692296	0.377	0.225	8.0579833252814e-05
ENSMMUG00000045123	4.57224950892938e-09	0.259291263991384	0.778	0.624	8.19027054534519e-05
ZNF428	4.80556389170777e-09	0.356896752542975	0.275	0.147	8.60820659921613e-05
FCHSD2	4.82410211779019e-09	0.382366039763819	0.22	0.1	8.64141412359756e-05
EVL	4.82480035447162e-09	0.289860060078202	0.825	0.68	8.64266487496501e-05
PIK3AP1	5.94520454093857e-09	0.384079442503371	0.328	0.19	0.000106496448941833
DHRS3	6.12064791859324e-09	-0.31359308750967	0.079	0.169	0.000109639166165761
NRIP1	6.20636431412249e-09	-0.253838651634597	0.046	0.12	0.000111174603958876
DDX39B	6.98157172750683e-09	0.316256722398362	0.476	0.312	0.00012506089435483
NDUFB9	7.20039763083666e-09	-0.462039180379397	0.339	0.435	0.000128980722761177
XCL1	7.40546859072166e-09	1.08370082770754	0.173	0.069	0.000132654158865597
CKS2	7.40930205544683e-09	-0.527014921502438	0.178	0.284	0.000132722827719219
SLC11A1	7.79168951333431e-09	-0.336499486670097	0.072	0.157	0.000139572534252358
SYNGR2	8.08387376739436e-09	0.488785430356972	0.484	0.339	0.000144806430795335
FDFT1	8.60271716872414e-09	-0.491082521251799	0.215	0.324	0.000154100472643355
ABRACL	8.72831057273226e-09	-0.404266773135085	0.674	0.724	0.000156350227289353
BID	8.88517748940303e-09	0.352349463083903	0.333	0.2	0.000159160184367677
CHTOP	9.05846668501235e-09	0.324961264190117	0.347	0.21	0.000162264313728626
COQ6	9.06190031213263e-09	0.298820930305523	0.194	0.082	0.000162325820291232
ACAD10	9.11072376754703e-09	-0.969951139953093	0.237	0.337	0.00016320039484807
NMT1	9.43292160846546e-09	0.353460170718399	0.35	0.214	0.000168971924772442
WDR1	9.70438509916531e-09	-0.460595694019888	0.337	0.445	0.000173834650281348
RTN3	9.9399374550715e-09	-0.457723216661884	0.202	0.31	0.000178054099632696
POLR2C	1.08365366888159e-08	0.283103494146158	0.229	0.11	0.000194114881706759
MEF2C	1.1074975733616e-08	0.469138996353175	0.253	0.131	0.000198386040316264
SNX11	1.15049573850756e-08	0.293930830987037	0.155	0.057	0.00020608830163886
ACAA1	1.2934378298608e-08	0.297526015112138	0.148	0.053	0.000231693518462966
SIRT7	1.30025683357412e-08	0.317147488914677	0.161	0.063	0.000232915006598131
SYF2	1.35118770867472e-08	0.355536964272919	0.42	0.275	0.000242038254254903
ARHGAP18	1.39869511809511e-08	-0.270545144791905	0.058	0.137	0.000250548256504377
HDLBP	1.48800737213465e-08	-0.465978610835654	0.331	0.439	0.00026654676057048
PSMB6	1.48807993101801e-08	0.277576212540682	0.656	0.475	0.000266559758043257
DYNLT1	1.60405400718851e-08	0.315457093779794	0.418	0.271	0.000287334194307678
TPM4	1.63342679382652e-08	0.407905256144259	0.521	0.373	0.000292595741578145
CD46	1.70931068276228e-08	-0.445542837626257	0.269	0.382	0.000306188822603207
MRFAP1	1.7906704661731e-08	0.354593877623349	0.429	0.284	0.000320762800605587
PSMB2	1.80953778067455e-08	0.315959570761519	0.412	0.271	0.000324142502652232
RBMS1	1.81236298624673e-08	-0.368698354297621	0.128	0.225	0.000324648581726377
ENSMMUG00000006608	1.90125722318132e-08	0.272848598914965	0.763	0.606	0.00034057220638847
CD2	2.00680337447523e-08	-0.498893171106684	0.436	0.549	0.000359478688469748
FIBP	2.06850765375553e-08	0.30899179205843	0.365	0.227	0.000370531776017228
RNF138	2.09980535249363e-08	0.304417991028362	0.162	0.063	0.000376138132792183
HMGB2	2.17848010675281e-08	-0.494010616327197	0.184	0.29	0.000390231141522631
CD40LG	2.25303766898411e-08	-0.485217443178926	0.071	0.153	0.000403586637645123
IQGAP1	2.38971943993946e-08	-0.415748160851148	0.528	0.588	0.000428070443276356
COA1	2.45778342860751e-08	-0.5275803384891	0.247	0.355	0.000440262745566464
ABI3	2.51271037348394e-08	0.296664931705074	0.236	0.116	0.000450101809202178
PLEK	2.52439528840024e-08	0.520242683127749	0.208	0.106	0.000452194928011135
ENSMMUG00000050195	2.61213933406397e-08	0.800939338997886	0.187	0.082	0.000467912518910879
PLEKHA2	2.63602279726022e-08	0.27774998128428	0.143	0.051	0.000472190763673224
RAB3GAP1	2.73077032131421e-08	0.267938188419238	0.241	0.118	0.000489162887657014
GLB1	2.8476420833401e-08	-0.312564174288676	0.127	0.227	0.000510098126388712
ENSMMUG00000056624	2.89636113542017e-08	0.254096529676788	0.177	0.073	0.000518825170187814
CHST12	2.90318202155352e-08	0.342827666251837	0.378	0.229	0.000520046995520882
ITGA1	2.95015128114463e-08	-0.424423383150989	0.066	0.143	0.000528460598991437
SWAP70	3.24065021655592e-08	0.470497593876396	0.261	0.145	0.000580497673291662
ENSMMUG00000062885	3.32070690803203e-08	0.283106485513428	0.158	0.063	0.000594838228435778
SNX17	3.33412308072613e-08	0.286235617411644	0.386	0.243	0.000597241467450472
POLR2G	3.34459245256265e-08	0.283800991006198	0.385	0.241	0.000599116846027547
ENSMMUG00000056183	3.73853346171628e-08	0.823673342169058	0.462	0.357	0.000669683498997238
PGK1	3.96933491496261e-08	0.350765200663398	0.714	0.565	0.000711026963317253
GRAMD1A	4.10760892585978e-08	-0.369304788402549	0.116	0.208	0.000735795986889262
KRR1	4.33727758772338e-08	0.300808401311589	0.286	0.161	0.000776936534288889
TSC22D4	4.41279607729224e-08	0.335128937861049	0.345	0.212	0.000790464161325359
SERF2	4.41993610955731e-08	-0.262002866744488	0.064	0.143	0.000791743155305001
MED4	4.54804637443093e-08	0.268422043627763	0.323	0.186	0.000814691547051812
AKAP9	4.61866806990645e-08	-0.447817803355499	0.246	0.355	0.000827342011362342
TRPM7	4.62779694535045e-08	-0.365915908786782	0.125	0.22	0.000828977266820626
HYPK	5.03971084757787e-08	0.295129592643971	0.562	0.408	0.000902763404126624
PRF1	5.22122410078908e-08	1.13194165297681	0.257	0.151	0.000935277873174347
ETFB	5.29451292758127e-08	0.376253077439321	0.68	0.549	0.000948406100717633
IL15RA	5.43221733121001e-08	0.267172890673347	0.125	0.039	0.000973073090539648
SPOP	5.57150796438731e-08	0.321135986605977	0.314	0.18	0.000998024221660699
ZNF107	5.97692338048047e-08	0.314153925763782	0.22	0.11	0.00107064628514547
HSF1	6.29579483020998e-08	0.290017767549727	0.359	0.214	0.00112776572793551
GRAP	6.34654496188881e-08	0.314846566459392	0.381	0.237	0.00113685659902314
WFDC2	6.42638550161541e-08	-0.267410892193322	0.044	0.112	0.00115115843490437
CBLB	6.68320510772734e-08	0.366793225608434	0.322	0.188	0.0011971625309472
TMEM208	6.72107433553102e-08	0.297958004915228	0.311	0.18	0.00120394604572367
GMPR2	6.88214102492002e-08	0.317469304713244	0.348	0.216	0.00123279792179392
UBE2I	6.96789342261122e-08	0.305462580295152	0.662	0.516	0.00124815874879235
CISH	7.16166014166252e-08	-0.414749842519996	0.208	0.32	0.00128286818117601
ENSMMUG00000008396	8.07387001573921e-08	0.314419573978925	0.283	0.159	0.00144627233591936
IRF2	8.12421272032973e-08	0.333936579809815	0.415	0.276	0.00145529022459266
NPC2	8.25792854235101e-08	-0.689440022380964	0.221	0.312	0.00147924273979134
ANG	8.35857688870691e-08	-0.277972043382059	0.047	0.116	0.00149727187807407
DMAP1	8.43200352617697e-08	0.294563169995171	0.258	0.139	0.00151042479164408
STX11	8.6514333017054e-08	0.325511529197964	0.156	0.065	0.00154973124733449
MRPS36	8.91458371038478e-08	-0.388715873410935	0.152	0.249	0.00159686938004123
DDX39A	9.24349331588519e-08	0.272806867752239	0.575	0.408	0.00165578695767451
DCPS	9.30052946090644e-08	0.333690417670634	0.284	0.167	0.00166600384233217
ENSMMUG00000064120	9.39686513035844e-08	0.653781042879773	0.922	0.873	0.00168326045080111
C1QBP	9.62602933507169e-08	0.310454916348325	0.485	0.341	0.00172431063479139
ENSMMUG00000006293	1.00648064862308e-07	0.251160780957979	0.47	0.308	0.00180290878587852
HYI	1.01787874709572e-07	-0.398968660412908	0.202	0.304	0.00182332619967255
STMP1	1.02815645888958e-07	-0.261392362884942	0.08	0.163	0.00184173666480891
CGGBP1	1.03452647728355e-07	0.286931325698748	0.392	0.255	0.00185314727875802
MORC3	1.12720388930698e-07	0.323814140946326	0.323	0.194	0.0020191603269156
ENSMMUG00000022769	1.15941395104192e-07	0.307579065041127	0.586	0.437	0.00207685821050139
TC2N	1.20554046547517e-07	-0.351401534031311	0.103	0.19	0.00215948463580567
TNFRSF13B	1.20882999011474e-07	0.355089975407492	0.168	0.071	0.00216537716129253
NUCKS1	1.23684829626663e-07	0.351546961896584	0.393	0.263	0.00221556635310242
CTSW	1.24197467559481e-07	0.610090679281729	0.249	0.139	0.00222474923639299
SMU1	1.25190461376445e-07	0.346612455607073	0.268	0.155	0.00224253673463626
CXXC1	1.31745913792797e-07	0.311219378157007	0.283	0.163	0.00235996455377037
ENSMMUG00000049722	1.31769217336389e-07	-0.407814616594863	0.125	0.214	0.00236038199014673
LPIN2	1.34567129021065e-07	0.363311425826049	0.227	0.124	0.00241050098215433
ENSMMUG00000003986	1.39445132895455e-07	0.293605360764914	0.22	0.114	0.00249788066555628
BIRC2	1.40065798141299e-07	0.274334137199749	0.307	0.178	0.0025089986421051
PPP1CC	1.41159717618834e-07	0.310843339481009	0.521	0.382	0.00252859402170617
STAT6	1.4191890623408e-07	0.338128377872196	0.317	0.194	0.00254219336737107
CSK	1.42195992432705e-07	0.302193998413082	0.561	0.388	0.00254715681244704
GRWD1	1.48510793487441e-07	0.252922430866131	0.128	0.045	0.00266027384374053
ZBTB38	1.51356803085172e-07	-0.323455730533572	0.125	0.22	0.00271125441366469
ENSMMUG00000015208	1.53292059445214e-07	0.296489986422946	0.543	0.384	0.00274592066084211
RMDN3	1.70426773639007e-07	-0.534236457496415	0.119	0.202	0.00305285479619553
KTN1	1.71393158079065e-07	-0.386956927112127	0.237	0.341	0.00307016564067029
INSIG1	1.81832161963641e-07	-0.390891944291206	0.106	0.19	0.00325715951725471
MLX	1.83025861404976e-07	0.255790388705734	0.248	0.133	0.00327854225534734
RUNX3	1.86467761458504e-07	0.322195368394449	0.361	0.22	0.00334019701100618
CRTC3	1.86757561968113e-07	0.283670680759849	0.179	0.082	0.0033453882075348
NAGK	1.87847123955723e-07	0.340951601895943	0.284	0.175	0.00336490553141887
NBEAL1	1.89785982258966e-07	-0.264786296453127	0.053	0.122	0.00339963630020486
SCNM1	1.9018265645714e-07	0.254485253087066	0.152	0.063	0.00340674192511675
CD72	1.96914632884151e-07	0.495371934520383	0.151	0.063	0.0035273318188538
CRY1	1.99489253803291e-07	-0.259823280798022	0.043	0.106	0.00357345100337836
ENSMMUG00000040370	2.02511511995295e-07	0.309022699699556	0.463	0.325	0.00362758871437173
ERGIC2	2.06192955949594e-07	0.276821295616249	0.369	0.235	0.00369353441992508
MRPL40	2.07743878770193e-07	0.263198352894819	0.401	0.261	0.00372131610041047
SOD2	2.11746165339041e-07	-0.592903887509939	0.232	0.325	0.00379300905971825
SNX6	2.18132118621626e-07	0.309977779473167	0.519	0.375	0.00390740064086919
AK2	2.21008123330918e-07	0.291278530104362	0.326	0.204	0.00395891851322673
SERPINB9	2.29416500501764e-07	0.312586567370269	0.409	0.269	0.00410953777348809
D2HGDH	2.32887579373928e-07	-0.275468130807097	0.07	0.147	0.00417171520932517
TESC	2.44027038747719e-07	-0.398009017826223	0.14	0.229	0.00437125634508789
PTBP3	2.45195620018899e-07	-0.368037211319106	0.35	0.449	0.00439218914139854
ACTR3	2.58437225674874e-07	-0.332329574942118	0.608	0.661	0.00462938602351402
EHD4	2.67982758239276e-07	0.315676221691981	0.317	0.19	0.00480037514834015
REEP3	2.69129316692975e-07	-0.325540356813795	0.115	0.204	0.00482091344992127
UBE2N	2.71368159146954e-07	0.29679070711298	0.419	0.286	0.00486101783479938
ARL3	2.92618376547494e-07	-0.383678725914312	0.114	0.198	0.00524167297909527
DYNLRB2	2.93235518842474e-07	-0.590146289126116	0.137	0.224	0.00525272784902524
GRB2	2.9535348290233e-07	0.301932734870645	0.61	0.469	0.00529066693922944
CLINT1	3.01077844298178e-07	-0.416758577105459	0.305	0.4	0.00539320742491327
ASF1A	3.03710997513819e-07	0.320939931756248	0.198	0.098	0.00544037509846504
CD7	3.08445450631346e-07	0.753109367137496	0.415	0.306	0.00552518335715931
HCST	3.10897010738549e-07	-0.503876388956711	0.552	0.627	0.00556909815335962
ENSMMUG00000018037	3.16315332976333e-07	0.287909433558208	0.259	0.147	0.00566615655960505
WNK1	3.17304233471192e-07	-0.455427078324131	0.317	0.41	0.00568387073416947
CRLF3	3.21002922339306e-07	0.262780645565218	0.364	0.229	0.00575012534786399
DDX24	3.27790973196341e-07	0.287810077058634	0.596	0.451	0.00587171970286606
DGKD	3.31529924943111e-07	0.299644476354348	0.186	0.088	0.00593869554550595
CALR	3.36056219182881e-07	0.354956320260537	0.777	0.663	0.00601977505422295
CD1C	3.42677061742947e-07	0.446668344605451	0.167	0.075	0.00613837420700142
H1-3	3.56808321349291e-07	-0.620733035891743	0.086	0.163	0.00639150746032984
ERAP2	3.58505418233224e-07	0.287373287226873	0.192	0.092	0.00642190755681174
PSMD4	3.62308289713848e-07	0.296687641222989	0.481	0.349	0.00649002839364416
DRG1	3.63445489330028e-07	0.278791438308485	0.271	0.157	0.00651039905036879
JUNB	3.69617915322927e-07	-0.362482876260766	0.229	0.333	0.00662096571717959
EIF2S2	3.69824871769118e-07	0.318512562630679	0.634	0.506	0.00662467292800021
FUBP1	3.73847756572629e-07	0.284704513708645	0.333	0.208	0.0066967348634855
CFP	3.80398649982631e-07	-0.302674942769088	0.06	0.129	0.00681408101713887
ENSMMUG00000049295	3.8429148981012e-07	0.394996824401439	0.631	0.539	0.00688381345696868
MRPS18A	3.85379125103131e-07	0.268815920167098	0.382	0.251	0.00690329626797239
PSMC3	3.85936795116538e-07	0.283593337522062	0.342	0.216	0.00691328581092254
IMP3	3.87196228931742e-07	0.268005939694844	0.127	0.047	0.0069358460488543
KIF5B	3.95806240668483e-07	-0.333520061253536	0.195	0.3	0.00709007718909454
ENSMMUG00000057308	3.99178623861364e-07	0.263248212941775	0.254	0.137	0.00715048668922861
NKG7	3.99914849500398e-07	1.37877556035242	0.461	0.4	0.00716367469910063
ENSMMUG00000049010	4.05431247782046e-07	0.255112329780571	0.3	0.178	0.00726248994151979
C3H7orf50	4.12654089984152e-07	0.273162056297777	0.67	0.502	0.00739187271388612
ABCF1	4.23833388479482e-07	0.310114144497064	0.409	0.276	0.00759212748783296
ZYX	4.37359175469714e-07	-0.432579702242553	0.233	0.325	0.00783441491018898
DNAJA1	4.39146343419929e-07	0.325056603923441	0.652	0.512	0.00786642844968119
NUDT4	4.41597124413601e-07	-0.273152548418281	0.042	0.102	0.00791032928962084
CCNL1	4.54159127371434e-07	-0.40565853241854	0.382	0.476	0.0081353524486045
TAX1BP3	4.555553476215e-07	0.347339572568867	0.342	0.224	0.00816036294194392
NR1H2	4.57337386893074e-07	0.288072905017066	0.386	0.259	0.00819228461141563
SOD1	4.70658421942605e-07	-0.338143264759773	0.369	0.455	0.00843090431225788
CCDC97	4.79924488616647e-07	0.283771907094291	0.166	0.076	0.00859688736458999
FHOD1	4.82530209306503e-07	-0.329423449286199	0.115	0.2	0.0086435636393074
POU2AF1	5.21388705667375e-07	0.30751396675846	0.127	0.047	0.00933963588461969
CCDC85B	5.3220291720845e-07	0.309542066128053	0.223	0.12	0.00953335085595496
SPOCK2	5.39355569961578e-07	-0.471033097041276	0.373	0.473	0.00966147632472175
SPSB3	5.44126624524181e-07	-0.368003181646885	0.24	0.331	0.00974694022510166
C1QB	5.75782822040763e-07	-0.363260431288539	0.041	0.1	0.0103139976912162
FCRL1	6.25469121426162e-07	0.308825606078535	0.125	0.047	0.0112040283721068
SFT2D1	6.41451255488903e-07	-0.350180398847552	0.208	0.308	0.0114903163395727
PTBP1	6.56517497124666e-07	0.277094978023196	0.39	0.261	0.0117601979259941
H2AFJ	6.71842688264002e-07	-0.388958476996145	0.417	0.506	0.0120347180748731
IKZF2	6.84675588828842e-07	-0.331752312129338	0.059	0.125	0.012264593822691
MPZL1	6.95759087798026e-07	0.291953034447268	0.349	0.227	0.012463132539726
NOP14	7.006455701801e-07	-0.347438527319136	0.138	0.227	0.0125506640986361
PTPN2	7.1394583739334e-07	0.253236442094331	0.481	0.343	0.0127889117852269
EIF4A1	7.73415115726467e-07	0.299962670020612	0.744	0.594	0.0138541849680082
PSMA4	7.91829496819523e-07	0.271818464106798	0.445	0.312	0.0141840417765281
ENSMMUG00000020092	8.08089263767701e-07	0.506027789866359	0.109	0.035	0.0144753029818708
DDX56	8.32862835855502e-07	0.297185848809868	0.257	0.155	0.0149190719786796
CCR2	8.33896966788242e-07	-0.267485785151898	0.047	0.108	0.0149375963660778
SENP7	8.46554822308513e-07	-0.330351748960323	0.103	0.18	0.0151643365320124
WASL	8.56378097426582e-07	-0.292668085108438	0.103	0.184	0.0153403008592024
YIPF5	8.62768768784828e-07	0.268778844869001	0.223	0.122	0.0154547769552426
SMCO4	8.73365453303164e-07	-0.252945766874871	0.062	0.129	0.0156445953650196
ST6GALNAC4	9.89941750678909e-07	0.289275823202074	0.313	0.196	0.0177328265799113
ERO1B	1.00593910450576e-06	0.26468535848191	0.142	0.061	0.0180193871790117
CHD4	1.00847692370348e-06	0.277514073205758	0.378	0.253	0.0180648471343004
RUNX1	1.01705390345549e-06	-0.277657196355162	0.066	0.135	0.0182184865725982
DAPP1	1.0206533738585e-06	0.277785222707082	0.143	0.061	0.0182829638859274
THAP6	1.0395147150647e-06	-0.282585408168818	0.067	0.135	0.0186208270909541
IFI27L2	1.08361175149037e-06	0.25758192202644	0.867	0.737	0.019410737304447
MRPS12	1.08473256069056e-06	0.286456314818164	0.455	0.322	0.0194308143596501
ENSMMUG00000040065	1.09166568267437e-06	0.280325077589978	0.381	0.251	0.019555007373746
TUBGCP2	1.10527892680813e-06	-0.269453340489683	0.073	0.143	0.019798861415914
ENSMMUG00000032498	1.12262041165525e-06	-0.265573861679788	0.074	0.145	0.0201094994339806
COPS5	1.12863192850319e-06	0.266614368696713	0.351	0.229	0.0202171837352776
RBL2	1.14547640592258e-06	-0.297881142504046	0.133	0.22	0.0205189188592911
XRN1	1.18979537097392e-06	0.294191319100713	0.297	0.182	0.0213128044802558
RNF5	1.21542062546163e-06	0.251308726375885	0.433	0.302	0.0217718296638941
IGKC	1.23692504475757e-06	0.419109085412906	0.189	0.098	0.0221570383267424
IMPDH2	1.24521315148586e-06	0.29546024368351	0.336	0.214	0.0223055031825662
SPINT2	1.25509045355044e-06	-0.363644826843052	0.297	0.388	0.022482435294449
CTSL	1.25513108987609e-06	-0.332306080321297	0.066	0.135	0.0224831632129504
RGCC	1.36548698691057e-06	-0.306258468056499	0.175	0.271	0.024459968396529
NFKB2	1.43540976228681e-06	0.265464619126151	0.17	0.082	0.0257124950718437
MRPL42	1.43704060854273e-06	0.25017111095198	0.27	0.163	0.025741708420826
SRSF10	1.47277662769503e-06	0.257765743633817	0.437	0.3	0.026381847731901
CNPY3	1.49644643864516e-06	0.365781633436148	0.369	0.257	0.0268058450554508
ENSMMUG00000000478	1.53016110897136e-06	0.260006572437122	0.529	0.384	0.027409775945004
EWSR1	1.55343267511447e-06	0.25658786262664	0.538	0.412	0.0278266395093255
ENSMMUG00000053817	1.65882402259887e-06	0.269628378692303	0.392	0.263	0.0297145147168136
NIFK	1.66803098235417e-06	0.293300593996509	0.242	0.141	0.0298794389869102
LNPEP	1.75324860259497e-06	0.301465856708592	0.403	0.276	0.0314059422182838
PPP4C	1.78895025764054e-06	0.254462202403758	0.537	0.394	0.032045465965115
RABAC1	1.84060862119602e-06	-0.407652741908051	0.498	0.573	0.0329708222314843
BAG1	1.9055087704764e-06	0.274374408030494	0.13	0.055	0.0341333786055438
QRSL1	1.93920198046236e-06	0.258165302328573	0.215	0.116	0.0347369250760222
B3GNT2	1.94907075297977e-06	0.309359839334972	0.264	0.161	0.0349137043981267
TBK1	2.01234785752809e-06	0.259414554582837	0.205	0.11	0.0360471871719007
LTB	2.10529775319888e-06	-0.370078707014307	0.612	0.696	0.0377121986530515
STMN1	2.14990427924724e-06	-0.392934344764447	0.106	0.182	0.0385112353541559
DNAJB14	2.1518210874706e-06	0.300288197837557	0.246	0.145	0.0385455711398608
TFEB	2.16140689849898e-06	0.326406130334187	0.178	0.092	0.0387172817728122
EMG1	2.44426781581572e-06	0.273406090229951	0.272	0.167	0.0437841693847071
IVNS1ABP	2.45940122641841e-06	-0.441966813096065	0.224	0.31	0.0440552541688331
RELL1	2.61194510240081e-06	-0.311007510397165	0.119	0.198	0.0467877726193056
ANKIB1	2.65003656679396e-06	0.277395813010008	0.178	0.09	0.0474701050209803
C11H12orf57	2.65817812376052e-06	-0.316175445617446	0.674	0.727	0.0476159447309223
MRPL11	2.78758757058724e-06	-0.337389230384133	0.216	0.308	0.0499340561519292
ENSMMUG00000000729	2.86728831701548e-06	-0.309504770361062	0.076	0.145	0.0513617356226983
PHF19	2.97204844036513e-06	-0.292870977328018	0.064	0.127	0.0532383037122605
MYO1F	3.04201693567701e-06	-0.293515472010813	0.173	0.267	0.0544916493687823
STING1	3.20186794276276e-06	-0.259194269596501	0.122	0.206	0.0573550604587094
IRF5	3.24612155506932e-06	0.385383136466931	0.184	0.104	0.0581477754159568
ELF1	3.26289602012319e-06	0.255638799973918	0.618	0.482	0.0584482564084666
SLC25A3	3.34220280944815e-06	-0.310572802161259	0.579	0.612	0.0598688789256447
STAT3	3.60942455009303e-06	0.251483392144912	0.286	0.178	0.0646556219658165
ARID4B	3.64677261885674e-06	0.261520858404773	0.48	0.343	0.0653246379215808
SYVN1	3.6516017720854e-06	0.266231741392703	0.187	0.1	0.0654111425433658
AARS1	3.66072258650401e-06	0.287197409322989	0.288	0.18	0.0655745236920463
MFNG	3.6846603098963e-06	-0.313505208321712	0.383	0.465	0.0660033201311724
LPCAT1	3.80050504141131e-06	0.299492527303184	0.151	0.073	0.0680784468068008
ENSMMUG00000029338	3.80412991633039e-06	-0.273314620205126	0.095	0.169	0.0681433791912263
APBB1IP	3.86476510378843e-06	-0.342860603977778	0.482	0.549	0.0692295373041621
CYCS	4.1122768620778e-06	-0.338544082209893	0.248	0.339	0.0736632154303996
SLK	4.11910790342596e-06	-0.274148813150856	0.078	0.147	0.0737855798740692
SAT1	4.17878321253702e-06	-0.383731815202835	0.156	0.235	0.0748545436861757
RALGPS2	4.55621863922377e-06	0.268470084305621	0.167	0.082	0.0816155444844154
GM2A	4.55658201064211e-06	0.304000648000008	0.154	0.076	0.081622053556632
STK38	4.59352449375796e-06	-0.382844638851941	0.224	0.312	0.0822838042566863
PGLS	4.76322905427512e-06	-0.376976474605612	0.374	0.449	0.0853237220492302
TNFAIP3	5.12211513580437e-06	-0.499943437895481	0.192	0.275	0.0917524484276636
ENSMMUG00000011868	5.23000662411558e-06	0.338134725503911	0.114	0.045	0.0936851086577825
SRPRA	5.34517285925514e-06	0.264101902762433	0.387	0.269	0.0957480814278374
BLVRB	5.36789333881601e-06	-0.294755334900745	0.111	0.188	0.0961550733782111
NFE2L1	5.45001571765537e-06	0.290622807206508	0.229	0.137	0.0976261315503606
LYN	5.58416605666839e-06	0.313916555942669	0.229	0.135	0.100029166573101
SPTAN1	5.64291484196886e-06	-0.396732608027404	0.262	0.345	0.101081533564188
FURIN	5.70106979754887e-06	-0.42029392855196	0.152	0.231	0.102123263283493
NCKAP1L	5.76601706913578e-06	0.328480214299591	0.409	0.302	0.103286663759429
IL10RA	6.14211540406816e-06	0.327003224782248	0.353	0.243	0.110023713233073
FGL2	6.48994812032214e-06	-0.431708380747645	0.216	0.302	0.116254440679331
LAIR1	6.63724265799244e-06	-0.328131833856771	0.107	0.18	0.118892927732619
BCAP29	6.78433674816482e-06	-0.308565506560789	0.123	0.2	0.121527824169876
RPS27L	7.3179231707128e-06	-0.345975200258998	0.47	0.529	0.131085957756978
CNIH4	7.72202626438941e-06	-0.334373425329499	0.241	0.325	0.138324656474008
CD22	7.74461994819897e-06	0.280481037835693	0.126	0.057	0.138729377132088
KRIT1	7.78756136106113e-06	-0.422970742115066	0.216	0.298	0.139498586660688
MITD1	8.02014713250719e-06	0.299210943035796	0.317	0.214	0.143664895584601
STK17B	8.02965394993719e-06	-0.327691997157905	0.673	0.714	0.143835191205225
TAX1BP1	8.0411849697254e-06	-0.427336459289029	0.417	0.484	0.144041746362691
RHOF	8.35388654876024e-06	0.260788011234375	0.315	0.202	0.149643169747942
CTSC	8.65509468280886e-06	-0.346964004232731	0.363	0.433	0.155038711053155
INPP4B	9.12423073290586e-06	-0.313794721309733	0.073	0.135	0.163442345118543
ENSMMUG00000011604	9.12894253872302e-06	0.254380145773352	0.259	0.159	0.163526747696146
IQGAP2	9.66189637508775e-06	-0.273286672840453	0.117	0.194	0.173073549766947
SLC6A6	9.77403784881847e-06	-0.362671055619136	0.146	0.224	0.175082339985885
MFHAS1	1.00373441506163e-05	-0.323873433579247	0.071	0.131	0.17979894576999
ICAM2	1.01579245511025e-05	0.265926010323628	0.436	0.312	0.181958902483899
SERPINB1	1.01850140558232e-05	0.387616404249937	0.371	0.278	0.182444156781961
LRIF1	1.0561319258144e-05	0.284876221074244	0.358	0.253	0.189184911871133
SUCLG1	1.06597872875334e-05	0.279949651194136	0.526	0.404	0.190948769681586
GLRX	1.10036029617118e-05	0.337638116264757	0.426	0.322	0.197107539853143
TINF2	1.10334824457219e-05	-0.337258954126079	0.529	0.573	0.197642771050216
NSA2	1.11223397661137e-05	-0.259244139884952	0.623	0.639	0.199234472230394
FASLG	1.1197294702057e-05	0.268197850872226	0.14	0.065	0.200577139997946
MRPS15	1.13196406265046e-05	-0.299096512875963	0.2	0.284	0.202768722542578
CSF1	1.23316199140297e-05	-0.410500291175061	0.121	0.194	0.220896307520015
ENSMMUG00000022428	1.27362234132799e-05	0.254739764788057	0.736	0.596	0.228143970002084
EGR1	1.41030925171873e-05	-0.281463247073135	0.074	0.137	0.252628696260377
PLEC	1.4128881210535e-05	-0.273824784387796	0.132	0.208	0.253090649124314
EOMES	1.42921655095167e-05	0.266574391820816	0.107	0.043	0.256015560771972
TBC1D10A	1.44033150941552e-05	0.258170036555501	0.264	0.163	0.258006583281601
GYG1	1.45158110773642e-05	0.251476850665118	0.222	0.135	0.260021723828825
AP3B1	1.4717434694946e-05	-0.279847997828481	0.141	0.218	0.263633407690568
ENSMMUG00000003532	1.60119962743835e-05	-0.430765201798123	0.192	0.282	0.286822889263033
NCOA7	1.63399633267476e-05	0.306925253908246	0.331	0.224	0.29269776307203
CEP350	1.68684502001064e-05	-0.316517553435267	0.138	0.212	0.302164548434507
DUSP2	1.70709820330761e-05	0.497667724462906	0.304	0.204	0.305792501158491
CWF19L2	1.73198389585376e-05	0.255547365711183	0.281	0.18	0.310250275264285
LSM4	1.74535568620591e-05	-0.321377446275773	0.397	0.473	0.312645564070065
DPY30	1.85591146106794e-05	-0.364885379328065	0.239	0.322	0.332449420021101
HVCN1	1.95210768135866e-05	0.382694210219614	0.181	0.106	0.349681048961777
DDIT3	1.96527779074345e-05	-0.341413500048933	0.11	0.18	0.352040210655875
SIRPG	2.00684670575648e-05	-0.322653108424248	0.305	0.392	0.359486450402159
TOP2B	2.03878692355163e-05	-0.32691843034414	0.224	0.304	0.365207901615803
SMARCB1	2.12284932884048e-05	0.265684011899308	0.345	0.239	0.380266000275195
RPS6KA3	2.22833022977177e-05	-0.272187200856668	0.117	0.188	0.399160794059018
SERPINA1	2.25338581274953e-05	-0.330231981810733	0.145	0.22	0.403649000637824
CPLANE1	2.32488928368443e-05	-0.266504406471743	0.067	0.125	0.416457417386393
CCPG1	2.41812628125394e-05	-0.354596360429957	0.196	0.275	0.433158960761019
MYO1G	2.42017816165752e-05	-0.326124753419744	0.294	0.382	0.433526514097712
SLAIN2	2.51333365032532e-05	-0.320560827435033	0.147	0.218	0.450213456782775
KLRB1	2.69105054978347e-05	-0.356319454587776	0.176	0.263	0.482047884982712
DNPEP	2.69601936330081e-05	0.275782899689377	0.206	0.124	0.482937948548074
HMGCR	2.86710100996159e-05	-0.26193800904306	0.066	0.124	0.51358380391442
PQBP1	2.89988913784748e-05	-0.309032186557781	0.16	0.231	0.519457141262619
LFNG	3.0047574481215e-05	-0.336691080356981	0.139	0.21	0.538242201682004
NGLY1	3.05190936662185e-05	0.253014188718217	0.236	0.149	0.546688524842972
RGS16	3.21117179996574e-05	-0.395908056199299	0.087	0.149	0.575217204527862
HMGA1	3.44650568388244e-05	0.302882256246027	0.4	0.304	0.617372563153862
NFKBIA	3.47382311667171e-05	-0.506180634136018	0.634	0.663	0.622265934889404
GPR65	3.48338900904592e-05	0.274256632564696	0.386	0.273	0.623979473190395
SEPTIN9	3.51184827204177e-05	-0.269895286518768	0.457	0.529	0.629077380970843
SERBP1	3.61047549226736e-05	-0.297895854153089	0.493	0.549	0.646744474929852
ROGDI	3.78002622781893e-05	0.251128410530068	0.209	0.127	0.677116098189205
LPXN	3.88090431243697e-05	-0.307087192946212	0.32	0.396	0.695186389486834
HMGB1	4.02215795498197e-05	-0.306515243067667	0.798	0.78	0.720489154475919
SMC6	4.08801327695154e-05	0.297267679388658	0.315	0.22	0.73228581830033
CYSTM1	4.67235486868639e-05	-0.30632378957433	0.158	0.233	0.836958927627794
ZNRD1	4.71051579880466e-05	-0.300326698684061	0.156	0.225	0.843794695039879
TMEM219	4.88559184622042e-05	-0.347908197929362	0.294	0.371	0.875156067413464
EVI2B	5.04055290282374e-05	-0.320795516283623	0.277	0.355	0.902914241482817
PSMD11	5.05965670533667e-05	0.252925202432892	0.333	0.235	0.906336305626957
SYNE3	5.07854830423562e-05	-0.285120739247724	0.084	0.143	0.909720357737727
ERH	5.08959525337251e-05	0.290016510612523	0.503	0.39	0.911699197736619
BTK	5.67766664396932e-05	0.314234474682794	0.161	0.094	1
NAA38	5.76494664066297e-05	-0.298230132961109	0.164	0.235	1
SYK	6.40232040612787e-05	0.271604047320696	0.226	0.145	1
CETN2	6.56428960386218e-05	-0.458042900801581	0.153	0.22	1
DPH2	6.61745113026671e-05	-0.313333198930067	0.332	0.394	1
COX7A1	6.87458978983158e-05	-0.30403015586662	0.202	0.276	1
HSP90B1	7.10386039049627e-05	-0.346472383315457	0.545	0.575	1
CARHSP1	7.63878882272483e-05	-0.360719630297137	0.284	0.349	1
RTN4	7.6416822185368e-05	-0.261493666740602	0.135	0.204	1
SORL1	7.87777612272403e-05	-0.259625123368894	0.16	0.235	1
CDK2AP2	8.12273930255637e-05	-0.301174520619248	0.287	0.365	1
ENSMMUG00000059019	9.06960541709783e-05	-0.429501156663464	0.319	0.39	1
SDCBP	0.000100837386284773	-0.315578426012447	0.169	0.237	1
HERC1	0.000123637167314021	-0.289529627921018	0.128	0.192	1
VAMP8	0.000129959379284068	-0.268368014005714	0.583	0.604	1
RGS14	0.000136169680836359	-0.39427522020996	0.248	0.308	1
VSIR	0.000146995748004626	-0.378790284974078	0.233	0.308	1
BIN1	0.000147458990256358	-0.284436024203816	0.15	0.216	1
EPB41	0.00014755952782762	-0.279088425220695	0.235	0.306	1
MTHFD2	0.000147692457257682	0.352939398420888	0.338	0.249	1
MPST	0.000159040295499477	-0.282278419552331	0.202	0.276	1
ATP5PO	0.000167613404569054	-0.270921301721708	0.841	0.818	1
UBL3	0.000174537116754051	-0.258638188737205	0.109	0.169	1
TNFSF10	0.000176333098291099	0.37819882196746	0.296	0.206	1
PAG1	0.000181907004555911	-0.324841958290929	0.178	0.245	1
CFLAR	0.000182488290534206	0.279438821672712	0.32	0.231	1
TSPAN2	0.000183557089008013	-0.255603742246994	0.06	0.11	1
FAM102A	0.000191014923569934	-0.355697738999791	0.229	0.294	1
ATP6AP1	0.000212629632633374	-0.318030023309374	0.238	0.306	1
DPP4	0.00021863613561618	-0.295418320497554	0.107	0.167	1
RAB37	0.000219068963728603	-0.301045786084393	0.15	0.212	1
MAMU-DMB	0.000221381683333525	0.426820154144718	0.373	0.29	1
RNASE6	0.000234121590783148	-0.339624805673457	0.252	0.32	1
CHD6	0.000238221830914237	-0.262535923455175	0.103	0.161	1
YPEL3	0.000238702700844337	-0.27042642571256	0.155	0.222	1
FCER1G	0.000280912829553294	-0.258845697277039	0.186	0.269	1
SCAND1	0.000294542968668578	-0.348004186240032	0.345	0.404	1
FCMR	0.000313266544397002	0.337025479034743	0.345	0.255	1
ENSMMUG00000057791	0.000334799123442107	0.442190945095065	0.208	0.135	1
MXD1	0.00034872469943344	-0.255371954825144	0.086	0.137	1
GZMA	0.00036154418634524	0.885665537947316	0.119	0.065	1
TM6SF1	0.000433148451199592	0.273653101794656	0.176	0.116	1
ENSMMUG00000019371	0.00043927427144099	-0.391117041063434	0.092	0.147	1
ITM2A	0.000441588539526399	-0.465419817919239	0.156	0.214	1
ENSMMUG00000008383	0.000450367953164777	-0.289791386141214	0.233	0.298	1
ARL6IP4	0.000455657780038912	-0.265979558411726	0.242	0.31	1
DDX46	0.000487742773692591	-0.292918255540048	0.329	0.394	1
ATP5PB	0.000499020833153877	-0.32348709528236	0.452	0.486	1
TMIGD2	0.000559095859104349	-0.371507238889779	0.074	0.122	1
TUBB2B	0.000563780596575652	-0.290070442193787	0.174	0.239	1
COX5A	0.000585967083015511	-0.254026751346198	0.696	0.684	1
MPP7	0.000618717353720716	-0.266711213240979	0.121	0.176	1
HELZ	0.000650476663311044	-0.271359082332193	0.122	0.176	1
TMEM43	0.000651755207071396	-0.277959909128245	0.164	0.227	1
NIBAN1	0.000653092058966887	-0.263720619298282	0.184	0.247	1
TNIK	0.000656696819587221	-0.340353670012925	0.195	0.249	1
LITAF	0.000665728875845539	-0.300781319210264	0.145	0.202	1
INKA1	0.000682833579092824	-0.278656674284691	0.107	0.159	1
DIAPH1	0.000685323338437394	-0.313490962953655	0.347	0.404	1
REV3L	0.000690534426320883	-0.27145742722985	0.084	0.133	1
ENSMMUG00000053146	0.000695771593285086	-0.2590970044551	0.505	0.543	1
ENSMMUG00000055885	0.000700245614583745	0.259263479145861	0.193	0.127	1
KCNAB2	0.000742854696827751	-0.271715159198818	0.198	0.259	1
KLRD1	0.000756406840230828	0.804875827863554	0.235	0.18	1
CBR1	0.000833963264210628	-0.356594894291505	0.24	0.294	1
ITGA4	0.000933552890139121	-0.294960126559186	0.319	0.378	1
IFI30	0.000963514736733548	0.413498606695295	0.503	0.433	1
TMOD3	0.000976037988148216	-0.295689110700299	0.339	0.396	1
ENSMMUG00000015274	0.000976064144139562	-0.301028367398811	0.155	0.21	1
ENSMMUG00000044284	0.000986225878299369	-0.349275063517513	0.474	0.492	1
ANKRD44	0.000997291282636299	-0.299303435201723	0.309	0.357	1
PSENEN	0.0010188404411051	-0.301313918682773	0.346	0.392	1
WDR74	0.00103113351594978	0.327333145896457	0.383	0.302	1
ENSMMUG00000052424	0.00110275281571072	-0.277183901672194	0.059	0.1	1
RBPJ	0.00110445775452883	-0.294672010624298	0.213	0.276	1
PPDPF	0.00111447611656684	-0.256087955172606	0.591	0.592	1
ATP1A1	0.00111840109885504	-0.274143622918288	0.259	0.324	1
TNFSF12	0.00118523131050425	-0.31028775035982	0.13	0.18	1
NXPE3	0.00137316696180605	-0.369788963093992	0.367	0.414	1
PFDN6	0.00140731997264912	-0.288162148075182	0.175	0.229	1
IFNAR2	0.00144336096164368	-0.290225874857465	0.403	0.447	1
GSN	0.00166294579366615	-0.253790621216189	0.206	0.265	1
DTD1	0.00181146438272712	-0.263397818760026	0.22	0.276	1
ANKRD11	0.00183631399535946	-0.307866510555622	0.319	0.371	1
ARL6IP5	0.00186562548466401	-0.276884414925	0.645	0.635	1
PTPN22	0.0019603410690865	-0.302095064552408	0.178	0.233	1
CCL5	0.00197959712045806	0.671055569453339	0.296	0.227	1
CD63	0.00204770853284719	-0.46348201087898	0.427	0.455	1
ANAPC11	0.00206518969216266	-0.280245631430742	0.285	0.333	1
LRBA	0.00216254245466892	-0.255192478348471	0.137	0.186	1
CLTC	0.0022051060194253	-0.317816287433522	0.244	0.298	1
ENSMMUG00000012843	0.00236302390826672	-0.268026142368682	0.111	0.157	1
CD81	0.00242406634415639	-0.28348489938917	0.276	0.324	1
ENSMMUG00000065104	0.00250574755557272	-0.25794212130508	0.613	0.608	1
DYNLL1	0.00251856418096426	-0.28468103851537	0.618	0.639	1
HMGCS1	0.00252212191050586	-0.280958213472944	0.117	0.165	1
TYROBP	0.0026091660104374	0.307401094379491	0.325	0.247	1
MRPL41	0.00282814900556134	-0.262450525265052	0.479	0.492	1
HMGN3	0.00290290678468829	-0.25456562487483	0.13	0.182	1
ENSMMUG00000059649	0.00295152519371185	-0.445866172895838	0.092	0.137	1
BPTF	0.00314881501349879	-0.255716588408274	0.359	0.408	1
PRKDC	0.0033026662132067	-0.303690050574561	0.28	0.327	1
CD6	0.00350448510099682	-0.294911331800864	0.224	0.278	1
RNF7	0.00365408871843388	-0.282489080192878	0.345	0.382	1
EIF3A	0.00396653103284457	-0.285106798367064	0.355	0.398	1
CFAP298	0.00415858200569762	-0.297477798803451	0.149	0.194	1
ATP6AP2	0.00422070445876764	-0.268418153223247	0.243	0.29	1
MPHOSPH8	0.00430600213894131	-0.262555688990904	0.292	0.343	1
SMARCA2	0.00435688019241124	-0.28009099072936	0.257	0.304	1
CTSB	0.00436939104030579	-0.546790415368913	0.312	0.331	1
FMNL1	0.0048935358249414	-0.255582752300935	0.35	0.398	1
ST8SIA4	0.0049581276524103	-0.272311460305346	0.251	0.298	1
IL2RB	0.00517804170940587	0.35389124328771	0.398	0.333	1
CD83	0.00529705369849173	0.425201212956452	0.273	0.216	1
GTF2H5	0.0055007969136327	-0.266984803312909	0.455	0.486	1
PDCD4	0.00628468204181114	-0.271618288891124	0.261	0.312	1
ID3	0.00665914022941671	-0.344131898758194	0.18	0.229	1
SLAMF1	0.0067691677300032	-0.259904030755686	0.12	0.161	1
RNF167	0.00732438484166844	-0.258919125624737	0.457	0.49	1
CANX	0.00833886549365505	-0.267507274130762	0.29	0.329	1
ENSMMUG00000002764	0.00849175411660871	-0.698431913183475	0.141	0.092	1
PRKACB	0.00881978492506331	-0.258534613679313	0.203	0.249	1
CTSH	0.00899806596418656	0.284533208748791	0.349	0.29	1
PSIP1	0.0116262179194612	-0.270278173704548	0.34	0.375	1
DDT	0.0120525972999148	-0.275741837757825	0.328	0.363	1
DNAJC25	0.0134094660239488	-0.260285320227094	0.227	0.265	1
PGD	0.0165388164441401	-0.251579994876761	0.246	0.282	1
SREBF2	0.0197896260478112	-0.261367823393224	0.216	0.255	1
PCM1	0.0228621415387801	-0.278594851763662	0.286	0.314	1
ITM2C	0.0277893301087416	0.342996266981394	0.152	0.116	1
SLC20A1	0.0283953082990211	-0.263656545491919	0.126	0.161	1
ENSMMUG00000023144	0.0297721079998969	-0.272843773845939	0.277	0.312	1
ENSMMUG00000028699	0.0322132064332655	-0.310176780135947	0.294	0.333	1
PHPT1	0.0352802098677019	-0.255097333468667	0.365	0.386	1
MAEA	0.0436442756569431	-0.262830828971242	0.151	0.184	1
MAMU-DRB1	0.045878133668253	0.273858823310179	0.584	0.563	1
ITGB7	0.0543871061003566	-0.253230677269006	0.273	0.302	1
CD68	0.0660756170107072	-0.504414885177758	0.162	0.184	1
LBH	0.101558489656811	-0.267538035491829	0.505	0.48	1
YBX1	0.102496579768026	-0.410388291616727	0.452	0.418	1
TECR	0.130574635440177	-0.261530473559031	0.231	0.245	1
ENSMMUG00000055690	0.202256202957509	-0.348343404498778	1	1	1
ENSMMUG00000065238	0.336334467333722	-0.289264978489408	0.216	0.229	1
PLAAT3	0.421594327809301	0.287157818644741	0.478	0.478	1
GRN	0.440377590203534	-0.420101711817304	0.32	0.306	1
SCGB3A1	0.648589477418006	-0.378508379530817	0.24	0.212	1
