# Supplementary material for: mRNA-1273 vaccination protects against SARS-CoV-2–elicited lung inflammation in nonhuman primates
Source: JCI Insight. 2022 Jul 8;7(13):e160039. doi: 10.1172/jci.insight.160039 (PMC9310526; doi:10.1172/jci.insight.160039)
Supplement: Supplemental data set 2 [file jciinsight-7-160039-s123.zip › group_DEG/day2_DC_markers_pre_ref.csv]

	p_val	avg_log2FC	pct.1	pct.2	p_val_adj
CD1A	6.32851429422546e-209	-2.91020093891828	0.009	0.642	1.13362676552461e-204
ENSMMUG00000038348	1.22403000865909e-197	-2.95437642201759	0.048	0.916	2.19260495451102e-193
LST1	2.44558781275055e-160	-1.57386626111373	0.008	0.516	4.38078144898007e-156
ENSMMUG00000002309	3.99942037529551e-153	-2.2197513600437	0.058	0.832	7.16416171826685e-149
CD1B	8.87435743130811e-141	-1.99776105446314	0.013	0.516	1.58966364667022e-136
ENSMMUG00000028777	4.79814589948829e-137	-2.52147330854776	0.074	0.842	8.59491874975338e-133
ENSMMUG00000002075	1.37792081281927e-131	-3.42492961836833	0.11	0.937	2.46826955200315e-127
MRC1	2.75477195377009e-131	-2.40903905065881	0.042	0.705	4.93462300078836e-127
CMTM1	7.87857256457806e-131	-1.93493483306393	0.029	0.611	1.41128870349287e-126
CD1C	6.07106157827325e-129	-1.89775135956016	0.027	0.611	1.08750926051609e-124
ENSMMUG00000018157	1.11431066053578e-119	-3.54752295484567	0.135	0.947	1.99606468621775e-115
ENSMMUG00000014862	5.97686630883867e-110	-1.26710640440393	0.031	0.568	1.07063606190227e-105
ENSMMUG00000055457	7.28583871727578e-105	-1.66185304950817	0.064	0.705	1.30511228942561e-100
ENSMMUG00000029987	2.20853366587061e-102	-2.68362483607627	0.142	0.895	3.95614635567403e-98
ENSMMUG00000030923	4.85047689983511e-98	-3.68118124484929	0.233	1	8.68865927067464e-94
ENSMMUG00000006854	2.2330839184479e-97	-1.9839083777493	0.088	0.747	4.00012322311572e-93
ENSMMUG00000061630	1.50461776720519e-95	-1.44904648524159	0.054	0.632	2.69522180639465e-91
LTC4S	4.92284772237951e-94	-1.63850234132388	0.014	0.4	8.81829712509841e-90
UPK3A	2.83768636318301e-92	-0.800735049570517	0.004	0.295	5.08314758236973e-88
ENSMMUG00000009066	2.1036154562948e-88	-2.04824881232462	0.099	0.747	3.76820636686087e-84
CPVL	2.98978438010732e-87	-3.13851176682495	0.109	0.789	5.35560076008624e-83
CFD	7.32121670796992e-86	-2.11141841993994	0.063	0.642	1.31144954889865e-81
ENSMMUG00000004941	1.43549109764907e-81	-2.02270872735784	0.157	0.842	2.57139520321878e-77
CD1E	3.07396749122574e-81	-1.20233815234757	0.005	0.274	5.50639796703267e-77
FCER1A	4.89541441774567e-81	-1.47688498043742	0.003	0.253	8.76915584650782e-77
CLEC10A	2.58611792455277e-80	-0.718405981063009	0.003	0.242	4.63251303825138e-76
ZNF483	2.5577286218323e-76	-3.27215591253296	0.352	0.989	4.5816592802882e-72
ENSMMUG00000032410	1.43557116032539e-72	-2.50785078695768	0.302	0.947	2.57153861949086e-68
ENSMMUG00000002324	2.16867215501908e-72	-3.39914774246305	0.395	0.989	3.88474243128567e-68
LCK	1.99922088717616e-71	-2.21285392448641	0.26	0.916	3.58120437519865e-67
ABCA6	3.9679242512212e-71	-0.975297351931406	0.011	0.305	7.10774271121253e-67
ENSMMUG00000047632	5.10940464368553e-71	-2.72365393897717	0.408	1	9.15247653823389e-67
LRP1	4.3976840005263e-70	-1.04277349778842	0.024	0.4	7.87757135014276e-66
CD200R1	3.54848919665578e-69	-0.68407412170482	0.01	0.295	6.35640869796949e-65
PILRA	3.4635702824929e-68	-0.83945452672201	0.019	0.358	6.20429344702953e-64
ENSMMUG00000063725	4.66834755889868e-68	-1.55712491704403	0.041	0.484	8.3624109822552e-64
ENSMMUG00000031981	6.84256398720822e-68	-1.69231240372422	0.182	0.821	1.22570848702861e-63
SDC2	8.60940635243018e-68	-1.02553717722863	0.026	0.4	1.54220295991082e-63
CD9	1.27799275622528e-67	-1.81001224914281	0.099	0.674	2.28926842422635e-63
ENSMMUG00000001200	1.6291581235306e-67	-2.39200445673948	0.347	0.958	2.91831094668037e-63
ALOX5	4.01750382864239e-67	-1.11863631561955	0.029	0.411	7.19655460824711e-63
ENSMMUG00000019505	5.70173373642806e-67	-2.96911197488809	0.459	1	1.02135156420636e-62
SERP1	1.73013693802436e-66	-1.53347366415471	0.115	0.695	3.09919429708304e-62
CD207	4.44686637828968e-66	-1.0893693666336	0.009	0.274	7.96567174343031e-62
FABP4	7.406487316489e-66	-1.9331981885625	0.035	0.442	1.32672407300267e-61
RETN	3.64874628266631e-65	-2.27015586788977	0.077	0.611	6.53599921614017e-61
ENSMMUG00000006075	2.52026369254375e-64	-1.70834116330896	0.177	0.8	4.51454835245362e-60
ENSMMUG00000040838	5.85732121808835e-63	-0.544782452563266	0.008	0.253	1.04922194979617e-58
DUSP23	6.8664747901665e-63	-0.67515040223684	0.019	0.337	1.22999162916252e-58
CD36	1.29933850115779e-62	-0.957502042589899	0.013	0.295	2.32750505712395e-58
ENSMMUG00000014786	6.66411045551861e-62	-2.96437759667674	0.579	0.989	1.19374210589705e-57
ENSMMUG00000065104	1.79174088425165e-61	-2.8201256167446	0.593	0.989	3.20954544595999e-57
ENSMMUG00000006463	4.34771216691025e-61	-3.10577341118513	0.696	1	7.78805680458634e-57
RPS18	1.62303328797933e-60	-2.88024122259765	0.937	1	2.90733952875737e-56
RPLP1	1.1223589722006e-59	-2.80243277349317	0.973	1	2.01048162690293e-55
ISG15	1.21392662020974e-59	5.29225301883468	0.995	0.116	2.1745067547817e-55
IL18	1.63554240005797e-59	-0.655300406060634	0.008	0.242	2.92974710122384e-55
RPS27A	1.64678082898115e-59	-2.69062781911118	0.645	0.989	2.94987849895393e-55
ENSMMUG00000012203	2.2533132981068e-59	-1.31039759582812	0.091	0.611	4.0363601108987e-55
MX1	7.05873781703956e-59	4.39393541945395	0.988	0.105	1.2644317051663e-54
ENSMMUG00000041539	7.44679905166606e-59	-0.822067705802661	0.031	0.389	1.33394511412494e-54
EEF1A1	2.37484115729481e-58	-1.96928720116037	0.998	1	4.25405296506219e-54
ENSMMUG00000019371	6.29661518135626e-58	-2.47099383367103	0.376	1	1.12791267743635e-53
ENSMMUG00000005864	6.95122870832329e-58	-0.51957065168217	0.005	0.211	1.24517359852195e-53
ENSMMUG00000020073	3.26240946712132e-57	-1.96056563518511	0.985	1	5.84395407845441e-53
IFI6	1.02984943908737e-56	3.83072789896495	0.999	0.453	1.84476930023721e-52
CAMP	1.18200747190585e-56	-1.70973683429349	0.082	0.579	2.11732998442496e-52
ENSMMUG00000062648	2.90722631299796e-56	-1.24645385636845	0.107	0.632	5.20771449447324e-52
ENSMMUG00000056012	4.76787300268131e-56	-2.24514609343951	0.54	0.958	8.54069090970303e-52
IRF7	8.90394396091493e-56	4.57276966014422	0.965	0.095	1.59496348171869e-51
PZP	2.46985991400599e-55	-1.01881433739939	0.031	0.379	4.42426006395893e-51
NDRG2	4.04099415892921e-55	-0.642422513057674	0.013	0.274	7.2386328368899e-51
ENSMMUG00000030508	4.32430762538941e-55	-0.807667420087671	0.034	0.389	7.74613224936005e-51
ENSMMUG00000009425	4.65242088147202e-55	-3.20071289738698	0.901	0.989	8.33388152498083e-51
TMEM176B	4.7081963684017e-55	-1.46890915710111	0.117	0.716	8.43379215471796e-51
S100A11	8.35408502219559e-55	-2.39582994563852	0.353	0.884	1.4964672500259e-50
ENSMMUG00000063647	3.69986033094911e-54	-0.463016913471653	0.005	0.2	6.62755981082913e-50
ENSMMUG00000010157	3.94349486893714e-54	-0.951343451736204	0.056	0.474	7.06398235872709e-50
ENSMMUG00000029338	4.88321190564486e-54	-1.43144236635633	0.116	0.632	8.74729748658163e-50
APOE	5.5856430681626e-54	-1.58098566555771	0.184	0.811	1.00055624279997e-49
PSMB8	7.45967146367989e-54	2.19128766110592	0.994	0.705	1.33625094928898e-49
SGK1	8.31567165332797e-54	-1.66551497799196	0.084	0.568	1.48958626326064e-49
PDK4	1.90028113649728e-52	-0.450183061901024	0.004	0.189	3.40397359980758e-48
SERPINA1	3.22023732672771e-52	-1.30677345895411	0.092	0.6	5.76841112336735e-48
P2RY13	3.54243439731482e-52	-1.15396123037782	0.042	0.421	6.34556273591004e-48
MX2	4.9822184222839e-52	2.95630023619392	0.952	0.126	8.92464785983716e-48
GPX1	1.1446663217254e-51	-2.6826259723912	0.379	0.895	2.05044078210671e-47
MS4A7	2.25308277162656e-51	-1.27430113469017	0.067	0.505	4.03594716881466e-47
ENSMMUG00000009018	3.29708533621294e-51	-1.86139649131735	0.524	0.968	5.90606896275825e-47
PFN1	6.78279774964251e-51	-1.84585118864929	0.885	1	1.21500256089346e-46
FTL	8.16597285505136e-51	-2.50335751819666	0.506	0.947	1.46277071752535e-46
PSME2	1.42656923811244e-50	2.25359370561893	0.992	0.526	2.55541347623082e-46
ENSMMUG00000016009	3.19437689532236e-50	-1.48132841481742	0.114	0.6	5.72208733259094e-46
ATP6	6.08626802271226e-50	-2.27768255533339	0.84	1	1.09023319090845e-45
NAPA	6.69812030209364e-50	2.11094315558854	0.967	0.379	1.19983428971403e-45
ENSMMUG00000047378	9.68227597967851e-50	-0.562994256750895	0.016	0.274	1.73438609623981e-45
BST2	1.22778826998835e-49	2.13231159997613	0.985	0.589	2.19933712803012e-45
CD38	1.79860334220808e-49	2.99644440894671	0.927	0.063	3.22183816689734e-45
LY86	3.2058286038427e-49	-1.24195920040892	0.063	0.484	5.74260077806343e-45
HNRNPH2	3.42047475684056e-49	-1.4332998772999	0.969	1	6.1270964319285e-45
CLEC4A	3.9528192055998e-49	-1.10589704352015	0.075	0.537	7.08068504299092e-45
PLAC8	1.18606209487822e-48	3.06348322606986	0.982	0.568	2.12459303055536e-44
ENSMMUG00000008632	4.39264950639502e-48	-1.67375369464217	0.212	0.747	7.8685530608054e-44
SPI1	5.63700741481928e-48	-1.3398374673656	0.119	0.621	1.00975713821658e-43
AIF1	6.55784122309815e-48	-2.10722888985362	0.197	0.726	1.17470609829357e-43
BHLHE41	5.95141250221345e-47	-0.476929028568826	0.004	0.168	1.06607652152149e-42
CHIT1	7.09382806062289e-47	-1.15426140665298	0.034	0.358	1.27071742049938e-42
PLXDC2	2.0215965814955e-46	-0.926070218279142	0.041	0.389	3.62128595643289e-42
ISG20	2.23841525965987e-46	2.73012218592407	0.937	0.137	4.00967325462872e-42
ENSMMUG00000056654	5.69502481131344e-46	-1.51510955387868	0.185	0.695	1.02014979445058e-41
ENSMMUG00000005593	3.60196773892128e-45	-1.24109613523522	0.999	1	6.4522048107297e-41
RPS20	9.94696709600306e-45	1.52735386472112	0.999	0.937	1.78180021590703e-40
C15H9orf152	1.31994519264343e-44	2.75321140498249	0.997	0.874	2.36441782358218e-40
IFIT2	2.2934693175395e-44	3.21907631292871	0.863	0.063	4.10829158850851e-40
ENSMMUG00000058389	2.60363752720583e-44	-1.83164908597187	0.758	0.968	4.66389590248381e-40
ENSMMUG00000016234	8.70104947622678e-44	-0.697779356461114	0.021	0.284	1.5586189926765e-39
ENSMMUG00000031947	1.06008775723531e-43	-1.77008600930847	0.552	0.916	1.89893519953562e-39
LAP3	1.0655489057667e-43	2.04600780812193	0.975	0.589	1.90871775489988e-39
PSMA2	1.11102463304278e-43	1.77867912241984	0.982	0.653	1.99017842516953e-39
ENSMMUG00000018240	1.15561546739652e-43	-1.15701944454039	0.986	1	2.07005398674739e-39
ENSMMUG00000052202	1.21931245999684e-43	-0.839332885836984	0.049	0.4	2.18415440959235e-39
IRF8	1.33926228966345e-43	3.03593753100771	0.932	0.326	2.39902053947414e-39
STAT1	1.3420623377638e-43	1.98580244931274	0.955	0.284	2.40403626563629e-39
ENSMMUG00000049722	1.37788075326667e-43	-1.45604463978541	0.208	0.716	2.46819779332659e-39
ENSMMUG00000009632	2.33072836519731e-43	-0.774423674895524	0.04	0.368	4.17503372057795e-39
SLC38A5	7.92450410161033e-43	2.15090505956207	0.863	0.084	1.41951641972146e-38
MAMU-DRA	1.66385756513173e-42	-1.42937918934473	0.999	1	2.98046805642046e-38
ENSMMUG00000031260	6.31584799486749e-42	-0.697025949951818	0.021	0.274	1.13135785132061e-37
PLAU	1.12974258954068e-41	-1.19691027387391	0.052	0.4	2.02370790064422e-37
CD14	1.19287714320552e-41	-0.891379349639521	0.027	0.305	2.13680082662405e-37
MAMU-E	1.96961750785957e-41	1.05653001129287	1	1	3.52817584182884e-37
DEPTOR	2.95678136080714e-41	-0.408858590468417	0.002	0.126	5.29648245161382e-37
MT1X	4.38252533808302e-41	-2.91617651674778	0.021	0.274	7.85041763810811e-37
IFI16	4.90991076121008e-41	1.48694955620993	0.995	0.821	8.79512314655561e-37
ENSMMUG00000056332	1.19817293361941e-40	2.65484893557159	0.871	0.147	2.14628717599245e-36
ENSMMUG00000037648	1.37030279123948e-40	-0.410260223076496	0.011	0.211	2.45462338994728e-36
CCDC50	1.53937128202931e-40	2.79153984086446	0.931	0.432	2.7574757774991e-36
PSMB9	1.96847733498117e-40	1.58999587998468	0.986	0.726	3.52613345015177e-36
ENSMMUG00000030448	2.54521603773905e-40	-1.06677333183207	0.096	0.516	4.55924548840196e-36
S100A4	3.04548255494599e-40	-2.81005399290379	0.197	0.684	5.45537290067475e-36
ATP2B1	4.50515552025954e-40	-0.973490557925402	0.064	0.432	8.07008508344092e-36
SP100	5.3011538136522e-40	1.72807597267918	0.943	0.358	9.49595682639519e-36
ENSMMUG00000030144	5.93678621946815e-40	-0.395085072536196	0.003	0.137	1.06345651549333e-35
OAS2	7.19923486659519e-40	1.86346129103035	0.845	0.084	1.2895989416532e-35
MRC2	8.97247456729845e-40	-0.474753496840854	0.01	0.2	1.60723936924017e-35
HNRNPA1L2	3.46843086436575e-39	-1.07883678708528	0.088	0.484	6.21300020733836e-35
RPS24	4.63733600623465e-39	-0.942668296894757	0.999	0.989	8.30685998796812e-35
ENSMMUG00000058755	6.31325313926072e-39	-1.12894664493275	0.984	1	1.13089303483577e-34
PPM1J	6.33970892679303e-39	1.80543136587066	0.931	0.347	1.13563206005644e-34
SUB1	8.17403496485907e-39	1.58662286425012	0.992	0.832	1.4642148832552e-34
ENSMMUG00000016894	1.81962077597737e-38	-1.14477128714823	0.985	1	3.25948669600826e-34
PKIB	3.00557198624749e-38	-1.37480631181309	0.216	0.779	5.38388109896513e-34
ENSMMUG00000062821	3.53590020549654e-38	1.92115620897389	0.84	0.084	6.33385803810594e-34
H4C12	5.69984542773525e-38	-0.469979120124972	0.009	0.189	1.02101331147021e-33
FABP5	8.33965271434606e-38	-1.76881106445585	0.255	0.789	1.49388199072081e-33
IFI44L	1.12744621717352e-37	1.68958163537707	0.794	0.032	2.01959440882293e-33
CCL17	1.22770337035616e-37	-2.026782753948	0.037	0.337	2.199185047319e-33
ENSMMUG00000049540	3.69328632411663e-37	-0.275064260524439	0.002	0.116	6.61578379239012e-33
TMBIM6	5.14390938136924e-37	1.36731013222031	0.979	0.716	9.21428487484673e-33
LILRA3	1.51717003705023e-36	3.7418757507059	0.825	0.189	2.71770668736809e-32
ENSMMUG00000029973	1.56297888747853e-36	-0.611725664055667	0.035	0.316	2.79976408114029e-32
RPS21	5.56873361998841e-36	-0.9767900762831	0.995	1	9.97527253348523e-32
PLCB2	8.17775791161429e-36	-1.02997534641783	0.084	0.463	1.46488177470747e-31
MT1E	9.12284427430344e-36	-4.41888745847877	0.246	0.747	1.63417509485598e-31
FCHSD2	1.04851081543297e-35	2.39460923688587	0.781	0.074	1.87819742368508e-31
FBXO6	1.39525036459708e-35	1.83174554879252	0.809	0.116	2.49931197810276e-31
GZMB	3.03525170898141e-35	4.25071962367998	0.786	0.084	5.43704638629841e-31
SELL	4.74258501065924e-35	3.00485782280017	0.791	0.084	8.49539252959389e-31
ENSMMUG00000018474	4.93332108457691e-35	-1.06955536593075	0.121	0.558	8.83705805880262e-31
ENSMMUG00000064692	5.29635076152263e-35	-1.32649519985609	0.907	0.989	9.48735311911548e-31
HERC5	8.4199324466108e-35	1.84190916964499	0.756	0.021	1.50826249916139e-30
FYB1	8.94904080384915e-35	2.34532495738977	0.815	0.189	1.6030416791935e-30
RPL39	1.23249554927581e-34	-0.845618135738571	0.997	0.989	2.20776927741777e-30
CTSB	4.43173550474225e-34	2.25374292697737	0.983	0.821	7.9385678096448e-30
FTH1	4.46287350099783e-34	-1.42786903810711	0.997	1	7.99434530233741e-30
IL13RA1	4.95440507410952e-34	-1.36161770891687	0.211	0.674	8.87482580925238e-30
SERF2	8.67751736463341e-34	-1.16486949252691	0.216	0.663	1.55440368552678e-29
CYB561A3	1.19856083226997e-33	2.17388002927383	0.849	0.326	2.1469820188452e-29
ATP6V1FNB	1.34598738336365e-33	-1.4292611917272	0.454	0.874	2.41106719981931e-29
PSMF1	1.40596894671056e-33	1.66925846463326	0.78	0.105	2.51851217424263e-29
TLR2	2.87911333353865e-33	-0.53621583380135	0.035	0.305	5.15735571436779e-29
RPL27A	3.3331105045175e-33	-1.19946692403727	0.952	0.968	5.97060084674219e-29
RPL32	4.03743748922666e-33	-0.816164646187223	0.999	1	7.23226177445172e-29
ARPC2	4.22902027008392e-33	-1.34581331015507	0.293	0.737	7.57544400980133e-29
RAB5C	6.48049110813914e-33	1.66875899585223	0.775	0.074	1.16085037220096e-28
CNP	1.4287348978156e-32	1.83236216328742	0.768	0.095	2.55929282245709e-28
ANTKMT	1.62327322934749e-32	-0.548866862819494	0.022	0.242	2.90776933573016e-28
RPL35	1.69414499543026e-32	-0.955247630975115	0.98	1	3.03472193031423e-28
RPL26	3.32497705071956e-32	-1.20106729462941	0.927	0.968	5.95603139095395e-28
CTSC	4.68915818131422e-32	2.55996534669093	0.952	0.821	8.39968905018817e-28
ENSMMUG00000055731	5.94467561951949e-32	-0.430508219651526	0.008	0.158	1.06486974372453e-27
PSRC1	6.1378447159523e-32	-0.428073009414133	0.008	0.158	1.09947212396854e-27
BLNK	7.00853386866018e-32	2.06213070130519	0.784	0.158	1.2554386718931e-27
SLFN5	8.22228194834288e-32	1.54796533092324	0.718	0.021	1.47285736540666e-27
SP110	9.41777197936054e-32	1.44448533507839	0.862	0.253	1.68700549466285e-27
CD164	9.71412538034054e-32	1.52723052791196	0.94	0.516	1.7400912793804e-27
ENSMMUG00000053735	1.02725040576734e-31	-1.16202402935994	0.156	0.568	1.84011365185104e-27
ENSMMUG00000017890	1.15376928786385e-31	1.44450676849888	0.892	0.305	2.06674692535051e-27
ADGRE1	1.29136284353262e-31	-0.789745138975145	0.049	0.347	2.31321826161998e-27
DDX60	1.32431298430567e-31	1.75860793074008	0.751	0.084	2.37224184878674e-27
RNF213	1.68573161201664e-31	1.69018554394696	0.852	0.221	3.0196510366054e-27
LILRA5	1.73280117956236e-31	-0.797734646460034	0.048	0.337	3.10396675295006e-27
HSH2D	1.89199119484636e-31	1.54129443958642	0.695	0	3.38912382732829e-27
MGAT1	4.07239136603632e-31	1.46887640685554	0.867	0.337	7.29487465398086e-27
HNRNPA2B1	4.76346952253562e-31	1.09434582434788	0.989	0.811	8.53280295571806e-27
LGALS3	6.64711149168376e-31	-1.64627891598289	0.274	0.768	1.19069708150531e-26
SGTA	6.7055161864085e-31	1.69051864923118	0.733	0.063	1.20115911447135e-26
ITGAX	7.51617248963319e-31	-1.10644600459285	0.095	0.474	1.34637197806799e-26
APOC1	7.80325082829931e-31	-2.5384864854626	0.127	0.526	1.39779632087326e-26
NGLY1	8.55342159351173e-31	1.71868297483347	0.817	0.189	1.53217441004576e-26
PML	9.51458424586053e-31	1.3966554592234	0.752	0.095	1.704347475961e-26
ENSMMUG00000054300	1.19086877295391e-30	-1.70674565754127	0.002	0.105	2.13320323299233e-26
FCGR1A	1.2952634879503e-30	-1.0060464349361	0.059	0.368	2.32020548596538e-26
RNASE6	1.47211227269427e-30	-1.57150955239273	0.236	0.663	2.63699471407725e-26
MPZL2	1.53459401875642e-30	-0.553547231956255	0.021	0.232	2.74891826579838e-26
ATP6V1G1	1.78172699813564e-30	1.28765017986862	0.994	0.874	3.19160757176037e-26
DNAJA1	2.11687856858535e-30	1.42427560076301	0.893	0.337	3.79196457990693e-26
RPL36AL	2.51616740835072e-30	-1.14629601623421	0.87	0.968	4.50721067857865e-26
ADAM19	3.00546782691651e-30	1.60892936982944	0.757	0.126	5.38369451835555e-26
ENSMMUG00000062333	3.24085661003071e-30	-0.26709235911004	0.004	0.126	5.80534644554802e-26
SPCS3	3.783929740006e-30	1.57383816933409	0.909	0.495	6.77815334327276e-26
TREM2	4.2474387145938e-30	-0.714316132540825	0.029	0.263	7.60843696945187e-26
CHCHD5	4.6463683790587e-30	-0.296208109618862	0.004	0.126	8.32303967740785e-26
SNRPA1	6.54060346412849e-30	1.34144969288748	0.936	0.484	1.17161829852934e-25
ENSMMUG00000058325	8.46406249272285e-30	1.68664092417986	0.913	0.768	1.51616751432144e-25
C1H1orf162	1.40031314980707e-29	-1.34330855336974	0.177	0.589	2.50838094524941e-25
OASL	1.56091311153357e-29	1.61664100483929	0.748	0.105	2.79606365669009e-25
MYL12B	1.98442088920524e-29	1.01188199866109	0.993	0.926	3.55469313883335e-25
HSP90B1	2.75035366997326e-29	1.71896447354848	0.914	0.632	4.9267085290231e-25
GPNMB	3.54452509658387e-29	-1.17325394057265	0.023	0.232	6.34930780551068e-25
ENSMMUG00000018491	4.10521535321349e-29	-0.716127976443669	0.064	0.368	7.35367226221133e-25
ENSMMUG00000029649	5.01856489201486e-29	-0.458748095513438	0.016	0.2	8.98975529106622e-25
SLAMF9	5.16207951536367e-29	-0.75258346002691	0.036	0.284	9.24683303587094e-25
RPS26	6.40058588888473e-29	-0.707684784781092	0.997	1	1.14653695027592e-24
GLIPR1L2	8.60319612006923e-29	-1.17084841191463	0.107	0.463	1.541090520988e-24
BCAS4	9.43083741271409e-29	2.14206990623618	0.699	0.042	1.68934590573947e-24
ENSMMUG00000003272	1.06735589514535e-28	1.44624543873856	0.686	0.021	1.91195461497386e-24
ENSMMUG00000055773	1.14533747117827e-28	-0.449545572267939	0.005	0.126	2.05164301212163e-24
RPS2	1.52598028160039e-28	-1.06432750648439	0.881	0.958	2.73348847843077e-24
GASK1B	2.22848194644679e-28	-0.518833745155176	0.021	0.221	3.99187971067014e-24
PPIB	2.67725042127509e-28	1.22714978869273	0.967	0.768	4.79575867963007e-24
TIGIT	2.71825699413858e-28	2.31173370925148	0.736	0.105	4.86921375360044e-24
NAGK	3.75295816418905e-28	1.28366832696013	0.881	0.358	6.72267395951184e-24
RPL38	3.77625122127746e-28	-0.90018183109341	0.987	1	6.76439881267431e-24
MVP	4.15260349778007e-28	1.17685112416897	0.92	0.484	7.43855864557343e-24
CLDN1	4.96793393096595e-28	-0.960809853338769	0.019	0.211	8.89906005053932e-24
TCF4	5.29275363588891e-28	1.67394273253865	0.799	0.189	9.4809095879678e-24
ST6GALNAC4	5.437082676218e-28	1.79216681087558	0.752	0.168	9.73944619790931e-24
CXCL16	6.25268742332841e-28	-0.98509935195074	0.291	0.811	1.12004389814082e-23
C18H18orf32	8.93640420377665e-28	-0.878619395408681	0.988	1	1.60077808502251e-23
CLNK	9.65089239525348e-28	1.61724820749998	0.702	0.084	1.72876435476176e-23
NMT1	9.77893248978989e-28	1.26326650069718	0.762	0.126	1.75170017689606e-23
ENSMMUG00000021075	1.24225825572597e-27	-1.19575588440244	0.74	0.979	2.22525721348194e-23
SDHB	1.49025374459509e-27	1.73843039186104	0.824	0.337	2.66949153269318e-23
S100A2	1.88857483309449e-27	-1.01128496673192	0.081	0.4	3.38300409852217e-23
CCL18	3.10644423719345e-27	-0.763153538619095	0.024	0.232	5.56457356208462e-23
SEC61B	3.82206384704184e-27	1.24949739255032	0.992	0.895	6.84646296920606e-23
HNMT	4.2051528939381e-27	-1.04836086051608	0.102	0.442	7.53269037891132e-23
SSR4	5.23123904823275e-27	1.2656745842383	0.95	0.768	9.37071850709933e-23
EMP3	6.73731821023371e-27	-1.46222056877962	0.8	0.947	1.20685581099917e-22
FCRLA	7.15845616554998e-27	1.93849219481961	0.668	0.032	1.28229425293497e-22
ENSMMUG00000014256	8.03772236794888e-27	-1.07242778163158	0.997	1	1.43979720777068e-22
PLBD1	9.30148615622342e-27	-0.99695789682154	0.11	0.463	1.6661752151643e-22
ATP13A2	1.11780653671547e-26	1.81692926039315	0.646	0.021	2.00232684921842e-22
HSPD1	1.80605633540996e-26	1.30621141141841	0.875	0.389	3.23518871361986e-22
CHCHD2	1.84522402488831e-26	1.00175468506921	0.986	0.842	3.30534979578243e-22
PLEKHD1	2.16456857414214e-26	1.67079915079763	0.654	0.021	3.87739168686081e-22
KCNMB1	2.3889136125378e-26	-0.793059529599904	0.068	0.368	4.27926095413897e-22
ENSMMUG00000032498	2.97640356668684e-26	-0.852133106533996	0.147	0.526	5.33163170900614e-22
ENSMMUG00000019335	3.12252721173621e-26	-0.280022657283735	0.009	0.147	5.59338299438308e-22
TBC1D8	5.03992963184786e-26	1.39794980308701	0.845	0.284	9.02802594952907e-22
RPS6	6.36619070085098e-26	-0.724768111360437	0.995	1	1.14037574024344e-21
CCNG2	7.46188275866574e-26	-0.886463562294793	0.097	0.421	1.33664705855979e-21
SULF2	1.01262571555186e-25	1.32125586229217	0.808	0.242	1.81391644426805e-21
RNF149	1.0914883948874e-25	-0.981374134989027	0.12	0.463	1.9551831617618e-21
P2RY12	1.25330965562857e-25	-0.395641280001344	0.009	0.147	2.24505358612746e-21
B2M	1.31111374923338e-25	0.639642920214834	1	1	2.34859805900176e-21
RPLP2	1.39252462653186e-25	-0.696012581646262	0.996	1	2.49442936350651e-21
ENSMMUG00000015130	1.69682471976065e-25	-0.374875414514499	0.009	0.147	3.03952212050726e-21
ENSMMUG00000047277	1.7851354110919e-25	-1.14859438877423	0.224	0.6	3.19771306188892e-21
KLHL6	1.97905602428971e-25	1.47448791051912	0.681	0.084	3.54508305631015e-21
OAS1	2.08307679873015e-25	1.84739491132266	0.629	0.021	3.73141546956532e-21
VIM	2.44402994842688e-25	-1.11521220870651	0.853	1	4.37799084661707e-21
MAMU-A	2.6110986169604e-25	1.09704725425156	0.999	1	4.67726095256117e-21
TPI1	3.41764449640218e-25	-1.21675160367599	0.38	0.768	6.12202658640522e-21
COMMD6	3.99264245233841e-25	-1.01465050697725	0.909	0.968	7.1520204248738e-21
RPS16	5.78042043243415e-25	-0.67134859741942	0.998	1	1.03544671206193e-20
NAAA	5.81674828285058e-25	-1.84500019444008	0.332	0.695	1.04195411990702e-20
CHMP5	5.90323014004159e-25	1.17936043477011	0.836	0.337	1.05744561498565e-20
LSM2	7.38414075571817e-25	1.21579268520795	0.853	0.358	1.3227211335718e-20
PSME1	8.80223126216435e-25	0.938245264602391	0.984	0.811	1.5767436859915e-20
RPL15	1.12612362344304e-24	-0.726802325405806	0.993	1	2.01722524667352e-20
BACE1	1.21745615067073e-24	-0.271684821419038	0.007	0.126	2.18082920269648e-20
PTMS	1.26567646073998e-24	-0.601942937653955	0.035	0.253	2.26720624412353e-20
ASAH1	1.34048062910164e-24	-1.05059179045464	0.112	0.442	2.40120295090978e-20
STAT2	1.66049301939197e-24	1.26935370472037	0.701	0.126	2.97444114563683e-20
C1QB	1.8636836613855e-24	-0.835354844063688	0.095	0.432	3.33841654263985e-20
BTF3	1.87734073453818e-24	-0.936969319891647	0.938	0.968	3.36288045777825e-20
PSMA6	2.55283470304561e-24	1.17785094482862	0.896	0.442	4.5728928035656e-20
COX7A2L	3.12966616268627e-24	-0.644434045178337	0.035	0.253	5.60617099721992e-20
IFI35	3.42148881134635e-24	1.2486156471743	0.824	0.305	6.12891290776472e-20
RPL13	3.43458746569887e-24	-0.622340818732958	0.998	1	6.15237652730638e-20
ENSMMUG00000052747	3.5767246634601e-24	-1.17261955778789	0.724	0.926	6.40698688965607e-20
HSP90AA1	3.92855566667495e-24	1.30083682765571	0.993	0.926	7.03722176571483e-20
IFI30	3.93430210552292e-24	-0.905856250127235	0.763	0.968	7.0475153616232e-20
ENSMMUG00000060590	4.00555534051907e-24	-2.0378680451211	0.164	0.505	7.17515128147181e-20
PPT1	4.02698394211968e-24	-1.31213975975327	0.333	0.705	7.21353633551898e-20
ENSMMUG00000056842	4.0548922541892e-24	-0.767087141541501	0.077	0.368	7.26352849492911e-20
C3AR1	4.65632737624748e-24	-0.587957447021036	0.037	0.263	8.34087922907212e-20
SSR3	4.91900325463305e-24	1.12504782927373	0.925	0.526	8.81141053002418e-20
PCSK1N	4.92646437147971e-24	2.60786007547635	0.603	0.021	8.82477562863161e-20
PID1	5.46891463567969e-24	-0.634781298257756	0.019	0.189	9.79646678689303e-20
ENSMMUG00000062026	6.13851188681374e-24	-0.780965779934658	0.088	0.389	1.09959163428494e-19
RAB8A	6.51977729963856e-24	1.1295451568218	0.853	0.347	1.16788770768426e-19
CST3	8.54539333717179e-24	-2.14075317693787	0.886	0.905	1.53073630848758e-19
PYCARD	9.25432725456752e-24	-0.993535367571262	0.105	0.442	1.65772764111068e-19
DHX58	1.07862508407967e-23	1.22470578151479	0.737	0.147	1.93214111311192e-19
ENSMMUG00000029026	1.24367361773439e-23	-0.300171328468283	0.007	0.126	2.2277925514476e-19
MOB4	1.33521929976982e-23	-1.17313716346852	0.459	0.779	2.39177833167768e-19
ZC3H10	1.38897325463496e-23	-0.738829416804219	0.998	0.989	2.4880677910276e-19
SPATS2L	1.54168358818783e-23	1.24377190203868	0.722	0.168	2.76161781152087e-19
HM13	2.02296236897325e-23	1.26973597067317	0.84	0.379	3.62373249154178e-19
C16H17orf49	2.15883508741212e-23	-0.967415108116144	0.88	0.979	3.86712129208133e-19
CD44	2.24513744005935e-23	-1.15965293696388	0.716	0.884	4.02171469637831e-19
SLC39A8	2.469755805249e-23	-0.266612047342446	0.004	0.105	4.42407357394253e-19
COX2	3.26746697587751e-23	-1.29254099938311	0.886	1	5.85301359388938e-19
ENSMMUG00000015563	3.43316918692647e-23	-0.620080105354207	0.999	1	6.14983596454139e-19
YWHAH	4.16642318752706e-23	-1.61696786107491	0.499	0.779	7.46331385581723e-19
ENSMMUG00000050257	4.4999696801817e-23	1.53482775148926	0.773	0.253	8.06079568810949e-19
KCTD12	5.09857349464054e-23	-1.00680912101626	0.185	0.558	9.1330747009496e-19
ENSMMUG00000040029	6.22663702373737e-23	-0.445256808044361	0.02	0.189	1.11537749006208e-18
CAMK1D	8.60282458247071e-23	-0.614630987516135	0.043	0.274	1.54102396745798e-18
GAS7	9.00973603340341e-23	-0.40145374690092	0.02	0.189	1.61391401566355e-18
PLAAT4	9.91226601969487e-23	1.71390883043062	0.653	0.084	1.77558421210794e-18
ENSMMUG00000002320	1.04197707728085e-22	0.859321724060658	0.999	0.989	1.86649353853319e-18
SPNS3	1.06200200852819e-22	-0.373406690524811	0.009	0.137	1.90236419787655e-18
ECM1	1.21556426146029e-22	-0.704294693013278	0.051	0.295	2.17744026155381e-18
HACD4	1.70141507874064e-22	-1.06940642954624	0.164	0.505	3.0477448305481e-18
ENSMMUG00000012273	1.71044062824493e-22	1.53144903515733	0.727	0.221	3.06391229737515e-18
RPS15	2.22765271186285e-22	-0.568048849311206	0.998	1	3.99039430275993e-18
CLEC7A	2.26454676219384e-22	-0.593955031098817	0.029	0.221	4.05648261511783e-18
CALHM2	2.52185374062182e-22	-0.457828770358923	0.018	0.179	4.51739660557587e-18
EIF1AY	2.88409385749516e-22	1.08223738772785	0.66	0.095	5.16627732693109e-18
ENSMMUG00000048321	3.05895527318367e-22	-0.799463856149563	0.058	0.305	5.4795065808539e-18
DTX3L	3.18401318964095e-22	1.15989962901185	0.642	0.084	5.70352282660384e-18
PRPF31	3.19001362768627e-22	1.19031610904702	0.791	0.305	5.71427141127442e-18
ENSMMUG00000011287	3.19273800442578e-22	-0.381881836461387	0.012	0.147	5.71915158732791e-18
OAZ1	3.20019397661422e-22	-0.799609043848731	0.988	0.989	5.73250747030905e-18
SAMD9L	3.34182202618809e-22	1.23996786778743	0.724	0.2	5.98620579551073e-18
SPCS1	4.78486482298594e-22	1.27199717702286	0.885	0.558	8.57112835741472e-18
ENSMMUG00000044284	4.91341042964156e-22	-1.15706402514749	0.592	0.853	8.80139210261693e-18
TTC24	4.96025651308018e-22	1.27647129298217	0.613	0.042	8.88530749188053e-18
ARF1	5.11014034517891e-22	0.914990868560764	0.942	0.684	9.15379440031897e-18
RPS4X	5.13274420801712e-22	-0.620563151118376	0.999	1	9.19428469982107e-18
PGAM1	6.13068570469208e-22	1.24846349234593	0.815	0.368	1.09818973028149e-17
PSMB10	6.670093553252e-22	1.11806287550835	0.89	0.495	1.19481385819403e-17
TLR4	7.1182977498226e-22	-0.561598675506361	0.041	0.263	1.27510067592572e-17
LYZ	9.04075575977179e-22	-2.07614241255634	0.93	0.937	1.61947057924792e-17
ENSMMUG00000041188	1.055289616724e-21	-0.629401484813084	0.995	0.989	1.8903402904377e-17
ENSMMUG00000059742	1.25590760834394e-21	-0.506239471629458	0.027	0.211	2.2497072988265e-17
RPS28	1.59547757542538e-21	-0.527490547959238	0.999	1	2.85797898085948e-17
GCA	1.66721870140169e-21	-0.496924779893722	0.036	0.242	2.98648885982084e-17
ENSMMUG00000031876	1.69751770414305e-21	-0.373425855030008	0.016	0.168	3.04076346343145e-17
ATP6V0D1	1.71031781583084e-21	1.03502829984171	0.837	0.347	3.06369230349779e-17
CD163	1.89821436784294e-21	-0.528891429787689	0.038	0.253	3.40027139711706e-17
CYP27A1	1.94557961496498e-21	-1.26172973977886	0.249	0.611	3.48511676428677e-17
SHISA5	1.99680208940072e-21	1.1296765672368	0.824	0.389	3.57687158274351e-17
C1QC	2.22148768734144e-21	-0.916013015669185	0.054	0.305	3.97935089433472e-17
MAMU-DRB1	3.29990931919601e-21	-0.911289958342302	0.997	1	5.91112756347581e-17
TPM4	3.9770408718052e-21	1.06428791040771	0.923	0.558	7.12407331366465e-17
APOBEC3H	4.2190590624239e-21	1.09653765026392	0.577	0.032	7.55760049851992e-17
IFI27	4.22661353138767e-21	3.1777277433977	0.591	0.053	7.57113281877473e-17
CHST12	4.40246402375176e-21	1.20408906720891	0.626	0.074	7.88613380574654e-17
PLA2G15	4.4232050664572e-21	-0.864690887832595	0.087	0.368	7.92328723554479e-17
NUCB2	4.57089461475511e-21	1.42445929084661	0.623	0.095	8.18784352341082e-17
ENSMMUG00000020200	4.74176845684249e-21	-1.01156906442713	0.143	0.463	8.49392983674196e-17
UBA52	4.82225009824724e-21	-0.550714665218403	0.997	0.989	8.63809660099028e-17
RASAL1	4.84856787015976e-21	-0.399810787553273	0.017	0.168	8.68523962581717e-17
ENSMMUG00000052609	5.1099315052181e-21	-0.579588710441826	0.999	1	9.15342030529719e-17
CISH	5.14840571584107e-21	-1.24575770504516	0.132	0.453	9.2223391587861e-17
SEPTIN6	5.16975071966673e-21	1.15887500904049	0.743	0.242	9.26057446413901e-17
CCNI	6.8937103696404e-21	-0.950479790094985	0.747	0.916	1.23487033851368e-16
ENSMMUG00000058431	7.79286159196609e-21	-0.315517813161765	0.013	0.147	1.39593529696889e-16
CTNND1	9.78182907528847e-21	-0.633287222217802	0.071	0.337	1.75221904225642e-16
STAMBPL1	1.05885433465954e-20	1.2110098117099	0.684	0.147	1.89672576967563e-16
LCP2	1.06231747726459e-20	-0.721413473982822	0.077	0.358	1.90292929702405e-16
WDR74	1.08004186581413e-20	1.80019480694995	0.748	0.274	1.93467899423285e-16
HSPA5	1.40296707762747e-20	1.13262101701792	0.874	0.463	2.51313492615409e-16
DBNDD2	1.53953955262895e-20	-0.747084803908717	0.082	0.358	2.75777720062424e-16
TRIM25	1.59425466422694e-20	1.0728942846367	0.633	0.105	2.85578838002972e-16
MS4A6E	1.63156687286497e-20	-0.774261702581154	0.064	0.316	2.92262573936302e-16
RPN2	1.67888443261739e-20	1.13966366979612	0.82	0.4	3.00738568414753e-16
ND1	1.704275765809e-20	-0.848504200460958	0.057	0.295	3.05286917929365e-16
TRAF4	1.81294505473996e-20	1.43006540712611	0.592	0.074	3.24752847655568e-16
UNC93B1	2.02226886697842e-20	1.06220886595239	0.637	0.105	3.62249022141845e-16
SNX10	2.14745952133056e-20	-0.856837903014686	0.125	0.442	3.84674424055943e-16
JCHAIN	2.88348698751348e-20	0.746259399995667	0.632	0.063	5.16519024073289e-16
LMO2	3.35645442426529e-20	-0.495860898490842	0.046	0.263	6.01241681018641e-16
RPN1	5.67304686465392e-20	1.09247524811914	0.831	0.4	1.01621288486546e-15
MS4A4A	5.68707801761519e-20	-0.371979503532163	0.018	0.168	1.01872628529541e-15
ENSMMUG00000019832	6.3642479580093e-20	-0.479125038877691	0.029	0.211	1.14002773671821e-15
CCND3	6.71054358464901e-20	1.23697312161813	0.738	0.263	1.20205967231818e-15
CD79A	7.34837727702949e-20	1.42228013400987	0.582	0.063	1.31631482163429e-15
PRR13	7.97976558186884e-20	0.85946555186341	0.963	0.684	1.42941540868016e-15
ENSMMUG00000019253	8.98334312292605e-20	1.14313099651163	0.599	0.074	1.60918625360974e-15
ENSMMUG00000065025	9.61517400575343e-20	-0.304787955833152	0.008	0.116	1.72236611965061e-15
SEC61G	1.00973642766301e-19	1.01580199819787	0.932	0.653	1.80874086287275e-15
ENSMMUG00000045208	1.12393841120721e-19	1.3916025656169	0.985	0.926	2.01331087599547e-15
DAB2	1.26182770166756e-19	-0.391583168727422	0.016	0.158	2.2603119619971e-15
TREM1	1.40571975764607e-19	-0.784292925328909	0.032	0.221	2.51806580187141e-15
QPCT	1.48264113190263e-19	-0.340998748489833	0.016	0.158	2.65585505957718e-15
ENSMMUG00000021460	1.55853536069082e-19	-0.978905944340613	0.141	0.442	2.79180439160546e-15
AP1M1	1.61966268404206e-19	1.00215000082857	0.652	0.116	2.90130176592454e-15
IFIT3	2.0244515599767e-19	1.5843389118902	0.591	0.095	3.62640007938627e-15
MRPL40	2.25780556715336e-19	1.12438611023481	0.734	0.242	4.04440711244181e-15
HVCN1	2.27172120842033e-19	1.14152294159694	0.67	0.168	4.06933420064333e-15
IRF1	2.82652792264279e-19	1.2891447657338	0.735	0.221	5.06315946783003e-15
ENSMMUG00000001858	3.37667406439064e-19	0.858120943883577	0.902	0.568	6.04863625154296e-15
OS9	3.49876890588096e-19	0.971020533043749	0.813	0.389	6.26734474110456e-15
TMEM50A	3.69220078946589e-19	0.957298585710676	0.859	0.453	6.61383927417025e-15
IGFBP6	6.18906760519293e-19	-0.37947742776646	0.008	0.116	1.10864768011821e-14
EIF2AK2	6.28958830293056e-19	1.01054213242294	0.581	0.074	1.12665395270395e-14
RPS5	6.32515448194042e-19	-0.589323576847326	0.996	0.989	1.13302492234999e-14
DPYD	7.03381168015213e-19	-0.447765858384259	0.022	0.179	1.25996668626565e-14
EEF1B2	7.33275775228459e-19	-0.705811924983518	0.964	0.958	1.31351689616674e-14
HIST1H2AC	8.71425353868375e-19	1.4197943041216	0.766	0.305	1.56098423638442e-14
SRSF7	8.7594606802174e-19	1.05325204881933	0.881	0.505	1.56908219164734e-14
IL2RG	9.65468950722233e-19	1.0563781424338	0.781	0.368	1.72944453142874e-14
SUSD1	9.75843367802241e-19	1.21305834427777	0.596	0.105	1.74802822474415e-14
RARA	1.01908129786565e-18	-0.669522304823788	0.1	0.379	1.82548032886673e-14
DHRS7	1.07117226826012e-18	-0.748654294696778	0.08	0.337	1.91879088413435e-14
FKBP2	1.07463396255462e-18	1.03379118641723	0.845	0.442	1.9249918171241e-14
ARID5A	1.33578978035241e-18	0.97319964737576	0.647	0.137	2.39280023354527e-14
ENSMMUG00000050016	1.41433735033399e-18	1.61926747729164	0.564	0.084	2.53350249565327e-14
TSPO	1.55375179421554e-18	-1.22881953602773	0.457	0.747	2.7832355889783e-14
IDH3G	1.55402574562788e-18	1.03745249007078	0.736	0.263	2.78372631814323e-14
SAT1	1.6079162551213e-18	-1.51109193372403	0.612	0.842	2.88026038779878e-14
ENSMMUG00000063637	1.82519218236388e-18	-0.547169213469171	0.999	1	3.26946675626842e-14
KCNH7	1.84085547774107e-18	1.30156873517404	0.632	0.158	3.29752441727757e-14
CD101	1.86406996387962e-18	-0.26345365140438	0.01	0.126	3.33910852629757e-14
PSMB6	1.98518883397715e-18	0.871797938878849	0.891	0.568	3.55606875830328e-14
ROGDI	2.45181912103951e-18	1.13384689189503	0.675	0.2	4.39194359151808e-14
APOL2	3.12682554496362e-18	1.81595976661229	0.695	0.232	5.60108259869333e-14
TRA2B	3.64507400055738e-18	0.93624133009456	0.836	0.4	6.52942105719844e-14
TSC22D3	3.70012615359023e-18	-1.35306236698513	0.222	0.558	6.62803597892619e-14
TMSB10	3.86440666169288e-18	0.602651478285779	1	1	6.92231165309045e-14
RAB32	3.89821574224361e-18	-0.747523120531565	0.105	0.379	6.98287385908098e-14
CNPY3	4.02286049954946e-18	1.11267300764476	0.791	0.389	7.20615001284294e-14
IFI44	4.52680480887902e-18	0.985202017030208	0.613	0.116	8.108865454145e-14
ALCAM	4.92458498691417e-18	-0.785999549732119	0.119	0.411	8.82140908705935e-14
ALOX5AP	5.15096785145241e-18	-1.23449754379795	0.445	0.758	9.22692871230671e-14
AHNAK	5.29972803720534e-18	-1.22269633202017	0.242	0.579	9.49340283304593e-14
ERP29	5.682446389905e-18	1.21239700455313	0.809	0.516	1.01789662182368e-13
FOLR2	6.14206438707025e-18	-0.482658729461636	0.015	0.147	1.10022799365589e-13
BAALC	7.30015332160262e-18	-0.316971856387072	0.013	0.137	1.30767646449868e-13
TAGLN2	8.48977438982825e-18	1.02847187921062	0.975	0.779	1.52077328644994e-13
CALR	9.41209176676721e-18	0.911535945014286	0.947	0.779	1.68598799818101e-13
ENSMMUG00000001458	9.57135227639451e-18	0.611887126026314	0.999	0.989	1.71451633327055e-13
CSTB	9.59017798912122e-18	-1.06481745444524	0.786	0.905	1.71788858319128e-13
BCL11A	9.74640631360714e-18	1.06101512265068	0.545	0.063	1.74587376295645e-13
TMEM59	1.00975814811001e-17	0.915453292419258	0.896	0.526	1.80877977070946e-13
PADI2	1.1114039814831e-17	-0.521564683824644	0.06	0.284	1.99085795203067e-13
PTPN1	1.17830150972506e-17	1.01649046201924	0.717	0.253	2.11069149437049e-13
TSPAN13	1.58580025858605e-17	1.15121886782627	0.507	0.021	2.84064400320519e-13
ENSMMUG00000054565	1.63094458892535e-17	1.17496952950217	0.738	0.316	2.92151104214198e-13
LMAN2	1.68207613024263e-17	0.918012708971664	0.837	0.463	3.01310297210362e-13
NDUFB11	2.04371834372587e-17	0.747446583035647	0.936	0.695	3.66091266911616e-13
LGALS3BP	2.06113606401781e-17	1.16744153842043	0.736	0.316	3.6921130314751e-13
VDAC3	2.21157835897185e-17	1.11850442575895	0.697	0.242	3.96160031442628e-13
NT5C3A	2.3256099658377e-17	0.97688041175429	0.597	0.105	4.16586513180507e-13
RPL23	2.35209687432204e-17	-0.763118912846641	0.904	0.937	4.21331113097307e-13
NFAM1	2.59330726529538e-17	-0.288206707986376	0.009	0.116	4.64539130432362e-13
APOC2	4.50441314290499e-17	-1.11685250191138	0.056	0.274	8.06875526288571e-13
CEP85	4.6144767518889e-17	1.04975573023945	0.94	0.726	8.26591220565858e-13
IL1B	5.0000802782151e-17	-0.497091120649354	0.055	0.274	8.95664380236671e-13
ELL3	5.06801549445123e-17	1.06777671233285	0.463	0	9.07833615521049e-13
PFAS	5.55749156769538e-17	-0.488405710138696	0.046	0.242	9.95513464521274e-13
ENSMMUG00000041825	5.81597699344173e-17	-0.494959380887507	0.035	0.211	1.04181595883522e-12
PAG1	5.84413131125038e-17	1.06194403346789	0.504	0.032	1.04685924178428e-12
PLEK	5.96968427806129e-17	1.37057310709387	0.709	0.284	1.06934954472912e-12
TXNIP	6.17757526611881e-17	-1.38851577673807	0.627	0.832	1.10658905741986e-12
PLIN3	6.21858026351885e-17	0.993021226312036	0.605	0.126	1.11393428260413e-12
IDH3A	6.28118816299578e-17	1.05903417701011	0.599	0.126	1.12514923563743e-12
ARHGEF3	6.36577466477811e-17	1.02908268074636	0.58	0.095	1.1403012157017e-12
ENSMMUG00000063299	6.74765832205591e-17	-0.931671383486154	0.133	0.411	1.20870803522987e-12
BLOC1S2.1	7.12139177569925e-17	-0.3773622967732	0.019	0.158	1.27565490878101e-12
NUDT22	9.64012369410318e-17	0.847717146605892	0.642	0.147	1.7268353573247e-12
MOB3B	9.6563848517938e-17	-0.397891274358983	0.029	0.189	1.72974821850182e-12
ITGAM	1.04277363986579e-16	-0.379748569553995	0.014	0.137	1.86792042109159e-12
ARHGAP10	1.10828714590745e-16	-0.309418454534693	0.012	0.126	1.98527476446401e-12
RTN1	1.20563288130204e-16	-0.306093501083724	0.01	0.116	2.15965018027634e-12
RILPL2	1.27273957084262e-16	1.008991151	0.701	0.221	2.27985839325038e-12
GLUL	1.29849658981371e-16	-0.745179361002961	0.116	0.4	2.3259969413333e-12
CXHXorf21	1.46236007986404e-16	1.29887727268605	0.677	0.242	2.61952561106045e-12
MAMU-DOB	1.51753846313862e-16	0.937597359937729	0.759	0.284	2.71836664902020e-12
RPAP2	1.54250574159134e-16	0.95008828046762	0.564	0.095	2.76309053491257e-12
NCF1	1.56316228301946e-16	1.0987873270567	0.708	0.263	2.80009259757276e-12
KARS1	1.58634898822252e-16	0.907720152268621	0.614	0.137	2.841626942603e-12
TMC4	1.64850484091378e-16	1.18110274644791	0.525	0.053	2.95296672152885e-12
ENSMMUG00000042063	1.67721346330447e-16	-0.372023096677023	0.026	0.179	3.0043924768173e-12
PRXL2A	1.76730686457379e-16	1.07390795346197	0.613	0.158	3.16577678651103e-12
TBC1D10B	1.79153970967962e-16	1.00008682019584	0.563	0.095	3.20918508194911e-12
BLK	1.81128723308674e-16	1.14362313906682	0.468	0.011	3.24455882062828e-12
DRAP1	1.85388692039013e-16	0.864025256734606	0.831	0.421	3.32086764049484e-12
JUNB	1.92098408547969e-16	-1.09977675165686	0.345	0.663	3.44105879231977e-12
PIGS	2.31818186560455e-16	0.916126962588747	0.53	0.074	4.15255917585743e-12
RPS3A	2.40289504881046e-16	-0.495835896185454	0.999	1	4.30430590093419e-12
RPL28	2.40479621773596e-16	-0.456154319263479	0.998	0.989	4.30771146483043e-12
TOP1	2.67918466200427e-16	0.923163718234726	0.7	0.221	4.79922348504824e-12
DOCK5	2.69969901254061e-16	-0.288238250639862	0.015	0.137	4.83597084116399e-12
TLR9	2.75058874577399e-16	1.05116277501133	0.468	0.011	4.92712962030495e-12
UBE2J1	3.05915061340999e-16	0.997519632992557	0.681	0.242	5.47985649380132e-12
DEK	3.15090646781475e-16	0.942169174715018	0.843	0.484	5.64421875579657e-12
ACTN1	3.19187493249e-16	-0.660772209908354	0.105	0.379	5.71760556656933e-12
GBP3	3.23358989671194e-16	1.63133952074089	0.688	0.232	5.7923295819801e-12
CD52	3.51515884578824e-16	-1.22882343070655	0.544	0.779	6.29670404046047e-12
UBE2L6	4.64246171382893e-16	1.11955515109574	0.635	0.189	8.31604166798177e-12
ATF5	4.94706210301522e-16	1.9408666996309	0.501	0.042	8.86167234513117e-12
MANF	5.11992461104134e-16	0.953143891092905	0.695	0.263	9.17132095575835e-12
KLF4	5.86432744892928e-16	-0.573339263853589	0.06	0.274	1.0504769759267e-11
POR	6.82424614370738e-16	0.87238053498819	0.664	0.2	1.2224272117223e-11
MRPL33	6.93969174761983e-16	-0.87018783236628	0.392	0.684	1.24310698275114e-11
NGFR	6.98637330973218e-16	1.15283027905108	0.455	0.011	1.25146905097233e-11
ENSMMUG00000050804	7.71031245767479e-16	-0.319536118685984	0.024	0.168	1.38114827054329e-11
ENSMMUG00000016086	7.94874562039615e-16	-0.513524094131306	0.066	0.284	1.42385880298156e-11
PNISR	8.48266149379504e-16	0.841082361191498	0.814	0.411	1.51949915338351e-11
EIF2S2	8.77430205874116e-16	0.922432437331031	0.879	0.558	1.5717407277823e-11
ENSMMUG00000014173	8.84177043315261e-16	-0.445393172775618	0.034	0.2	1.58382633769063e-11
CACYBP	9.92552648521352e-16	0.867529974308399	0.747	0.305	1.7779595592963e-11
ARPC3	1.05086480349028e-15	0.553702460200798	0.991	0.958	1.88241412249214e-11
ENSMMUG00000001645	1.06430254723792e-15	-0.733007865366832	0.886	0.916	1.90648515286729e-11
PTCRA	1.13863180629087e-15	1.32796117444137	0.471	0.021	2.03963115460884e-11
ENSMMUG00000003073	1.29600058812926e-15	-0.528488394301813	0.993	0.989	2.32152585351594e-11
TAF7	1.31234331234066e-15	0.879298303144827	0.785	0.347	2.35080057539582e-11
PALLD	1.33373982300943e-15	1.07495846339174	0.476	0.042	2.3891281449568e-11
MZB1	1.38243181691333e-15	1.2472715989005	0.465	0.021	2.47635011363685e-11
RPS29	1.47653377516082e-15	-0.447835707614753	0.998	1	2.64491495144557e-11
CCDC186	1.49118345076169e-15	1.06099157617754	0.611	0.158	2.67115691534942e-11
SLC2A8	1.8294819575589e-15	1.07566702736316	0.496	0.063	3.27715103057527e-11
EWSR1	1.91133635153773e-15	0.804898139952582	0.752	0.305	3.42377680650953e-11
RPS23	1.92388953359575e-15	-0.423549214615965	1	1	3.44626332153006e-11
ENSMMUG00000032091	2.24613610046483e-15	-0.288468002162764	0.016	0.137	4.02350359676264e-11
SARS1	2.31039875102663e-15	0.889476936238008	0.748	0.295	4.13861728271400e-11
CCR6	2.31497176251233e-15	-0.431530706931287	0.016	0.137	4.14680891818833e-11
HNRNPK	2.42524237789334e-15	0.673485062544342	0.946	0.716	4.34433667152033e-11
P4HB	2.45096212599567e-15	0.882738868530915	0.81	0.432	4.39040845629605e-11
SLA	2.48798561427135e-15	-0.432718292608159	0.053	0.253	4.45672863084426e-11
NUDC	2.59743559136997e-15	0.828713559436948	0.737	0.274	4.65278637482104e-11
CLIC2	2.60888215467175e-15	-0.773704910716348	0.143	0.432	4.67329060366351e-11
RUBCNL	3.30640251300326e-15	0.978957940974364	0.501	0.053	5.92275882154273e-11
C11H12orf45	3.39180683562173e-15	0.931148578730224	0.836	0.505	6.07574358464921e-11
SLA2	3.47590984913753e-15	0.980047123997267	0.477	0.032	6.22639731276006e-11
SELENOF	3.47718017332268e-15	0.787947442572268	0.683	0.232	6.22867284447291e-11
DUSP1	3.75781664965605e-15	-0.944814950091636	0.578	0.863	6.73137696452888e-11
ENSMMUG00000006206	3.83018318560836e-15	0.755519958946409	0.752	0.305	6.86100714038026e-11
RPL18	3.99197660813783e-15	-0.442707069391532	0.999	1	7.1508276981573e-11
DDX5	4.019727227161e-15	0.782532897742995	0.977	0.874	7.20053738201351e-11
IRF9	4.02774026433706e-15	0.841326122929751	0.797	0.379	7.21489113550697e-11
COX7A2	4.1498652754065e-15	0.632239877015062	0.966	0.821	7.43365366783567e-11
TPM3	4.66551568539959e-15	0.733036103101506	0.959	0.705	8.35733824725629e-11
C15orf48	5.13572851318218e-15	-0.897449261936245	0.028	0.179	9.19963048566323e-11
MPP1	5.68151010332264e-15	0.974167786309832	0.551	0.116	1.01772890480818e-10
RPS14	5.85521485804421e-15	-0.473529310129097	0.997	1	1.04884463752146e-10
RPL4	5.89799999055739e-15	-0.724575431824791	0.937	0.968	1.05650873830855e-10
ENSMMUG00000057434	6.07847026824031e-15	1.03082877629514	0.498	0.063	1.08883637914989e-10
NUB1	6.17327323381213e-15	1.04595760268882	0.779	0.337	1.10581843437277e-10
PDIA3	6.27548103013097e-15	0.960132008863748	0.795	0.453	1.12412691692736e-10
NINJ2	6.5488733846031e-15	-0.301726946145499	0.016	0.137	1.17309968938395e-10
RBPJ	6.5535032941161e-15	-0.787481444184035	0.146	0.411	1.17392904507502e-10
ADGRE2	6.62579800681475e-15	-0.400527064179411	0.039	0.211	1.18687919696073e-10
ID3	6.73929673329195e-15	-1.22420300688626	0.229	0.516	1.20721022383459e-10
SLC11A1	6.95520098009497e-15	-0.552296290016464	0.043	0.221	1.24588515156441e-10
CACUL1	7.98015075196566e-15	-0.576546068048967	0.086	0.316	1.42948440419961e-10
ENSMMUG00000059961	8.39802657111626e-15	-0.609747980074473	0.092	0.326	1.50433849968406e-10
RIN3	9.14376478042267e-15	-0.533381894655697	0.084	0.316	1.63792258511711e-10
FAAP20	9.53974557186112e-15	-0.252557085912434	0.019	0.147	1.70885462428748e-10
ENSMMUG00000011711	1.00518097537623e-14	0.94457150955351	0.611	0.168	1.80058068119144e-10
UBXN4	1.01103734063738e-14	0.777739346403295	0.775	0.347	1.81107118828374e-10
ENSMMUG00000030153	1.02027705897045e-14	-0.393981696647396	0.026	0.168	1.82762229573376e-10
SLC20A1	1.11163699677423e-14	0.98483663824479	0.587	0.137	1.99127535232168e-10
PDIA6	1.17726730663158e-14	0.965592095040129	0.713	0.326	2.10883892636914e-10
SCT	1.22270545827839e-14	1.59540256720506	0.485	0.042	2.19023228741409e-10
ENSMMUG00000062077	1.24919786745709e-14	1.44297012185863	0.999	1	2.23768813997589e-10
ENSMMUG00000032580	1.2503818240837e-14	-0.990367043510325	0.579	0.768	2.23980896148113e-10
MAMU-DMB	1.3072526032017e-14	-0.898969114346785	0.957	0.979	2.3416815881152e-10
RNASEH2B	1.32818243444219e-14	0.855718604650705	0.738	0.326	2.37917319481629e-10
LANCL2	1.33045969308989e-14	1.06546955269146	0.47	0.053	2.38325244823192e-10
CARD11	1.43448817297672e-14	0.843633499965492	0.446	0.021	2.56959866425321e-10
RPL35A	1.4477123643606e-14	-0.473721009110223	0.999	1	2.59328715827915e-10
DAPK1	1.4977315642851e-14	-0.69592683589412	0.099	0.337	2.68288655110391e-10
RPS9	1.58869436657048e-14	0.50295073900036	1	1	2.8458282188377e-10
LAIR1	1.83025088127393e-14	0.955231826746758	0.751	0.358	3.27852840362598e-10
ADA	1.84991101982338e-14	1.00587070208484	0.448	0.032	3.31374560980961e-10
ATP5F1E	1.87173666208879e-14	0.496680104361956	0.997	0.989	3.35284188279965e-10
RPS13	1.89686601748835e-14	-0.438468157817949	0.999	1	3.39785609712689e-10
CARD19	1.96546657525412e-14	0.840314836774381	0.632	0.179	3.52074027625271e-10
DUSP6	1.992842719255e-14	-0.343723982549791	0.026	0.168	3.56977916300148e-10
PSMB3	2.01220933862614e-14	0.766111933275976	0.843	0.411	3.60447058828101e-10
ENSMMUG00000018860	2.05662281919945e-14	-0.629146731531059	0.131	0.389	3.68402845603198e-10
PSMB1	2.13230394708671e-14	0.658047185033194	0.88	0.547	3.81959606041642e-10
CD2AP	2.51531645554538e-14	0.772503026428548	0.538	0.105	4.50568636681844e-10
LILRA6	2.55061792665554e-14	-0.520596329696235	0.049	0.232	4.56892189201808e-10
ENSMMUG00000040181	2.79566364418031e-14	0.826260264882645	0.641	0.221	5.00787228582019e-10
TARS1	2.83108172011896e-14	0.822073856479895	0.592	0.168	5.07131668524909e-10
ERN1	2.94864950875412e-14	1.02205867248501	0.471	0.063	5.28191586503126e-10
RPIA	2.99924291026722e-14	0.887087144583199	0.549	0.116	5.37254382516167e-10
SLC7A7	3.2055581035564e-14	-0.325621875641722	0.023	0.158	5.74211623090059e-10
PLEK2	3.39715661102962e-14	-0.377667984708657	0.02	0.147	6.08532663733736e-10
SRPRA	3.72456316797614e-14	0.78771738838487	0.623	0.158	6.67181000279566e-10
GNAO1	3.95635250101469e-14	-0.397210630415681	0.02	0.147	7.08701423506761e-10
UQCRC1	3.99038593196111e-14	0.832495385128533	0.786	0.4	7.14797831992193e-10
MORC3	4.04710797526908e-14	0.835416819298032	0.582	0.147	7.24958451609949e-10
SAMHD1	4.33911704235909e-14	0.851559764766322	0.859	0.505	7.77266035797784e-10
SF3A2	4.48533354614626e-14	0.709605630105245	0.575	0.126	8.0345779812118e-10
PTAFR	4.51445392250874e-14	-0.280352737045668	0.018	0.137	8.08674131138991e-10
HEXB	4.58887565606142e-14	-0.840435057109293	0.333	0.611	8.22005296270283e-10
BAIAP2	4.70514932400176e-14	-0.585395597982276	0.109	0.358	8.42833398408436e-10
CKLF	4.9062449191123e-14	-1.32050528363847	0.403	0.642	8.78855652360587e-10
FAM107B	5.23168736085913e-14	-0.843188024095461	0.224	0.516	9.37152156950696e-10
APOL6	5.87892509441441e-14	1.087569347034	0.437	0.032	1.05309185216245e-09
NCL	6.42978092082248e-14	0.818453217373314	0.852	0.568	1.15176665634693e-09
CYB5R3	6.52707028250686e-14	0.98813419812871	0.593	0.189	1.16919409970545e-09
ENSMMUG00000064873	6.85109513429715e-14	1.89231196816611	0.474	0.063	1.22723667140665e-09
MAD2L2	6.99298342266551e-14	0.821051032579575	0.532	0.105	1.25265312050207e-09
ENSMMUG00000061756	7.37003927513613e-14	0.788820266945023	0.396	0	1.32019513535514e-09
ENSMMUG00000063609	8.29279770573894e-14	0.604612362350898	0.975	0.874	1.48548885302902e-09
PNRC2	9.39616469293181e-14	0.803404342537412	0.712	0.295	1.68313498144487e-09
ENSMMUG00000008396	9.58317203039637e-14	0.840922420546001	0.577	0.158	1.7166336058049e-09
HS3ST1	9.72244457201261e-14	1.01078926083582	0.438	0.032	1.74158149618462e-09
IFIT1	1.04656986502755e-13	1.11135611776953	0.45	0.042	1.87472059922385e-09
TYROBP	1.07995774625166e-13	-0.588341384542256	0.973	0.979	1.9345283108606e-09
LY6D	1.23697204768802e-13	1.07148014081197	0.487	0.063	2.21578802902356e-09
VSTM1	1.28166885063636e-13	-0.282540703421796	0.018	0.137	2.29585341214492e-09
PICALM	1.33866617436419e-13	-0.745929696331123	0.223	0.505	2.39795271813858e-09
RAC2	1.39130380223527e-13	1.27527499627134	0.726	0.411	2.49224250094403e-09
CCL22	1.47684377353393e-13	-1.64485555846491	0.066	0.274	2.64547025153134e-09
SH2D3C	1.52784706841275e-13	0.812177409946015	0.43	0.032	2.73683245364777e-09
NIBAN3	1.53339046627514e-13	0.754829605003431	0.43	0.021	2.74676234223865e-09
IL1RN	1.75903978935129e-13	-0.261909554319785	0.097	0.347	3.15096797466496e-09
CYP2S1	1.84379582482773e-13	-0.585546024770612	0.125	0.389	3.30279146101391e-09
DDX39A	2.19605950922789e-13	0.768062037867066	0.728	0.305	3.93380139887992e-09
CUL1	2.37400026412091e-13	0.86738951404775	0.51	0.105	4.25254667311979e-09
OLR1	2.43217498323688e-13	-0.758940610223161	0.094	0.316	4.35675504747222e-09
SLC25A3	2.4445913740084e-13	-0.708149174398708	0.795	0.884	4.37899652826125e-09
DCPS	2.76318879082715e-13	0.738368373140359	0.581	0.158	4.94970008100867e-09
S100A6	2.77344169766131e-13	-0.86736436933468	0.951	0.979	4.96806611302071e-09
NDUFA9	3.10345790308321e-13	0.749445256522364	0.646	0.221	5.55922414179296e-09
C9orf16	3.16954222712934e-13	-0.789417875000471	0.216	0.495	5.67760099145678e-09
MRPL21	3.36020565421526e-13	0.769971276357904	0.659	0.232	6.0191363883958e-09
GPAM	3.36978555050247e-13	-0.361552293230223	0.025	0.158	6.03629685661508e-09
MGST3	3.5049815603935e-13	-0.86627940740983	0.69	0.8	6.27847346913287e-09
MT2A	3.81325517612704e-13	-3.00867895258008	0.3	0.589	6.83068399699636e-09
PHF11	3.85264668565865e-13	0.76987565980442	0.625	0.2	6.90124600802035e-09
ENSMMUG00000060858	3.91630647589069e-13	0.789231682966737	0.971	0.937	7.01527979026299e-09
IFIT5	4.08967886448715e-13	0.75196813621442	0.379	0	7.32584174995582e-09
CCT8	4.39177592238361e-13	0.661781007003813	0.837	0.505	7.86698820976577e-09
NMI	4.51550081883225e-13	0.811290012370061	0.62	0.211	8.08861661677422e-09
SERPINB9	4.87474075858614e-13	1.00079017697276	0.706	0.274	8.73212312085535e-09
RTN4	4.88063407035625e-13	-0.902418314583174	0.297	0.547	8.74267981022915e-09
NOL7	4.91484151324911e-13	0.737672016414133	0.688	0.263	8.80395560268314e-09
RPS3	4.97633773641853e-13	-0.560250028422221	0.974	0.958	8.91411378724651e-09
PDIA4	5.11605585811055e-13	0.884894255537638	0.541	0.147	9.16439085863343e-09
SLC29A1	5.15121421374755e-13	0.743066701614836	0.98	0.926	9.22737002108599e-09
ZNF706	6.32458007945763e-13	0.754667734945378	0.827	0.432	1.13292202963324e-08
MTPN	6.4740099252345e-13	0.729028354606918	0.847	0.516	1.15968939790726e-08
GTF3A	6.54593178034414e-13	0.87059149713678	0.72	0.337	1.17257275981305e-08
MMP14	6.57399339632736e-13	-0.335712449766562	0.025	0.158	1.17759943708412e-08
RNASET2	6.78945351789033e-13	-1.15496040274638	0.731	0.8	1.21619480865969e-08
PAIP1	7.33822251831677e-13	0.789987318356657	0.585	0.168	1.31449579970608e-08
DERL3	7.63982998806087e-13	1.13594332470044	0.534	0.126	1.36852274576134e-08
A4GALT	8.57182847794053e-13	-0.501919411367204	0.054	0.232	1.53547163525349e-08
PM20D2	9.22385907117936e-13	-0.998412030810407	0.447	0.716	1.65226987542036e-08
MCL1	9.22813783941498e-13	0.734474036206828	0.877	0.621	1.6530363311744e-08
VCP	9.65319419204699e-13	0.695235643322363	0.801	0.411	1.72917667562138e-08
PTPRS	9.74854481336947e-13	0.810013087192125	0.42	0.032	1.74625683241887e-08
MBP	1.05454086180227e-12	-0.73033694993827	0.135	0.368	1.88899904574641e-08
G0S2	1.10502539034117e-12	-0.569130679559715	0.041	0.2	1.97943198171814e-08
CAPZB	1.10783586517756e-12	0.646391555120396	0.905	0.621	1.98446638529257e-08
SUPT4H1	1.25872111871316e-12	0.697563283878802	0.844	0.484	2.25474713995089e-08
ENSMMUG00000049785	1.28728467997384e-12	-0.605776774656332	0.076	0.274	2.30591304723713e-08
AIM2	1.38719006673658e-12	0.897610307800844	0.623	0.242	2.48487356654524e-08
PFKL	1.41474356384952e-12	0.774374817379578	0.731	0.316	2.53423014592364e-08
ZFP36	1.41551302212272e-12	1.18460913980272	0.97	0.863	2.53560847652843e-08
GMPPB	1.53562586491275e-12	0.784957091057293	0.448	0.063	2.75076661181821e-08
CKS2	1.75681557674301e-12	0.898996290446876	0.638	0.242	3.14698374261976e-08
ENSMMUG00000014648	1.94265681871508e-12	-0.812807760842874	0.815	0.895	3.47988115936433e-08
CYC1	2.41710745312234e-12	0.69742638702909	0.823	0.516	4.32976458077806e-08
RAB15	2.65947436757517e-12	0.76220553109552	0.359	0	4.7639164346374e-08
CSNK2B	2.80260051891308e-12	0.662239655000691	0.908	0.663	5.020298309529e-08
SF3B2	2.88165066280192e-12	0.748462636809283	0.644	0.274	5.16190083227708e-08
SDHA	2.90106689633353e-12	0.780942992075616	0.736	0.368	5.19668113140226e-08
LILRAB	2.90400012131039e-12	-0.522761599596636	0.075	0.274	5.2019354173033e-08
PSMA3	3.15345051993912e-12	0.720305584456246	0.813	0.432	5.64877591636695e-08
ENSMMUG00000039070	3.1983575142499e-12	-0.842353859911631	0.393	0.642	5.72921781527585e-08
TRIM22	3.3986816312762e-12	0.776999622231193	0.783	0.432	6.08805840610505e-08
ENSMMUG00000061824	3.47033421647194e-12	0.688780258812371	0.998	0.989	6.21640968196619e-08
COPRS	3.66409499953504e-12	-0.479410540786136	0.058	0.232	6.56349337266712e-08
PTGDS	3.80013605387524e-12	-0.53256801108573	0.052	0.221	6.80718371330672e-08
NOSIP	3.8927109520701e-12	0.66503696056279	0.606	0.179	6.97301312844317e-08
HEBP1	3.96665651099172e-12	-0.396352462824132	0.035	0.179	7.10547180813948e-08
SND1	4.12485743368378e-12	0.763176513876385	0.672	0.316	7.38885712095776e-08
HMGN3	4.14373869219022e-12	-1.01175128073315	0.557	0.811	7.42267911932035e-08
SLAMF7	4.28850236128483e-12	0.983024848004858	0.636	0.232	7.68199427976951e-08
ENSMMUG00000054052	4.41570647235473e-12	-0.345147737291792	0.035	0.179	7.90985500392903e-08
ENSMMUG00000062894	4.78877541964053e-12	-1.30875250725318	0.392	0.6	8.57813340920208e-08
CDKN2D	4.84374183097343e-12	0.896228959787084	0.395	0.032	8.67659474182271e-08
COPS5	5.31192414516136e-12	0.648031780571244	0.588	0.179	9.51524972122755e-08
PDE4A	5.3478708695242e-12	-0.581407451080344	0.072	0.263	9.5796410885787e-08
NDUFB4	5.3634797248016e-12	0.639065018247237	0.905	0.6	9.60760123103711e-08
ND4	5.46517263512653e-12	-1.52981761961549	0.704	0.884	9.78976374130216e-08
MAX	5.55073945503941e-12	0.700794721977621	0.538	0.147	9.94303958581209e-08
FOXRED1	5.59238580239275e-12	0.768082734665871	0.432	0.063	1.00176406878261e-07
ENSMMUG00000018740	5.67578285045405e-12	0.648518382096285	0.884	0.663	1.01670298200183e-07
MYO1F	5.85987137485567e-12	-0.600938649342875	0.129	0.368	1.0496787593779e-07
RTF2	6.08662622729099e-12	0.660845995885862	0.576	0.179	1.09029735609464e-07
RPL22L1	6.22454548448864e-12	-0.708651557280423	0.823	0.905	1.11500283263645e-07
DNAJC19	6.377585736577e-12	0.733848842058067	0.633	0.253	1.14241693299304e-07
RGS19	6.83979872801712e-12	-0.789602861393958	0.417	0.653	1.22521314614971e-07
SSR2	6.86365680640373e-12	0.672809806470846	0.879	0.663	1.2294868437311e-07
OAS3	6.90599739013577e-12	0.767710604521897	0.425	0.053	1.23707131249502e-07
FCHO2	6.97039798602347e-12	-0.323479061778599	0.021	0.137	1.24860739123638e-07
ENSMMUG00000042951	7.05674958728258e-12	0.622324292455514	0.732	0.368	1.26407555356993e-07
TMCO1	7.10553668580034e-12	0.679436874821403	0.693	0.305	1.27281478652741e-07
COMT	7.10687186242446e-12	0.734571753482603	0.703	0.316	1.27305395671609e-07
AK2	7.19467288874153e-12	0.759659868229195	0.662	0.263	1.28878175456027e-07
ST13	7.26790454205052e-12	0.680870588626034	0.838	0.537	1.30189974061751e-07
FLNB	7.2682023033561e-12	0.775118829634764	0.387	0.032	1.30195307860018e-07
VASH1	7.49742386702142e-12	-0.324342263216069	0.018	0.126	1.34301353729955e-07
CD300LF	9.13299725055747e-12	-0.508376219498095	0.093	0.295	1.63599379749236e-07
LTV1	9.63922035284631e-12	0.74536967072277	0.608	0.221	1.72667354180536e-07
COX1	9.96782050168091e-12	-0.618999991102676	0.999	1	1.7855356864661e-07
PABPC4	9.9784826272983e-12	-0.521199370944133	0.091	0.295	1.78744559302794e-07
YBX1	1.01597993832777e-11	-0.775118723426934	0.604	0.789	1.81992486352654e-07
TRAPPC4	1.10649849952463e-11	0.671392530740101	0.615	0.221	1.98207076219846e-07
MAP2K6	1.19383250933809e-11	0.802429109099435	0.464	0.095	2.13851217397733e-07
SIGLEC5	1.23674876177494e-11	0.837084813691859	0.525	0.147	2.21538805696745e-07
LPXN	1.41574833924269e-11	-0.820765802632654	0.262	0.505	2.53603000008543e-07
RMC1	1.48786551129474e-11	0.715556986250149	0.47	0.095	2.66521349038226e-07
GHITM	1.49904450833827e-11	0.704615075471504	0.786	0.432	2.68523842778635e-07
RAMP2	1.51903510206034e-11	-0.831466970715014	0.059	0.232	2.72104757832069e-07
TUSC3	1.541571679867e-11	-0.326955893467984	0.029	0.158	2.76141735014576e-07
PSMC2	1.56619716450365e-11	0.700955729193195	0.572	0.211	2.80552898077539e-07
CYBC1	1.6460423104405e-11	0.727337799640606	0.604	0.2	2.94855559069206e-07
COPE	1.78561981496802e-11	0.628738570800163	0.9	0.653	3.19858077455222e-07
XPNPEP1	1.82676673339699e-11	0.694212825925566	0.492	0.116	3.27228724953403e-07
RPL37A	1.84730208172648e-11	-0.534781592526766	0.996	0.979	3.30907221899665e-07
RPS6KA4	1.95400477937911e-11	0.762441788192647	0.521	0.147	3.50020876130179e-07
COPZ1	2.06152852627203e-11	0.677961153531458	0.681	0.295	3.69281604911108e-07
AQP3	2.14879441035768e-11	-0.927890791422856	0.137	0.368	3.84913542727371e-07
SEC13	2.15254183841861e-11	0.742386084097187	0.576	0.211	3.85584819515925e-07
ADGRG5	2.22807386553889e-11	0.758976176590224	0.504	0.137	3.99114871533981e-07
C19H19orf38	2.23738002989357e-11	0.756433782320647	0.442	0.084	4.00781884754835e-07
USP15	2.33598255296483e-11	0.6357673350541	0.659	0.263	4.1844455471259e-07
PLA2G2D	2.3929052535528e-11	0.831916293094355	0.437	0.063	4.28641118068913e-07
ITM2C	2.54690692991501e-11	0.862155925039998	0.695	0.358	4.56227438355676e-07
RPL31	2.57313655477172e-11	-0.807522192607209	0.359	0.589	4.60925951056258e-07
PPM1G	2.57864989072215e-11	0.701777184794174	0.658	0.274	4.61913554925059e-07
ENSMMUG00000060287	2.64395267268137e-11	0.644389743338181	0.981	0.811	4.73611242257413e-07
CTSH	2.73064523373023e-11	0.713968129517002	0.947	0.905	4.89140480718096e-07
ASB2	2.78963009540949e-11	-0.380363768045055	0.041	0.189	4.99706438990703e-07
ILF2	2.81420336137742e-11	0.66562814763288	0.672	0.295	5.04108248123537e-07
ENSMMUG00000030384	3.16668872718308e-11	0.783364075185502	0.507	0.137	5.67248951700306e-07
CCT7	3.2653304384647e-11	0.678830977059114	0.697	0.326	5.84918641442182e-07
DNASE2	3.40215126957876e-11	-0.515452315488411	0.076	0.263	6.09427356919642e-07
RGCC	3.47363029298564e-11	-0.489041970610899	0.059	0.232	6.22231394382518e-07
CD63	3.61882097160966e-11	-0.56985546945931	0.68	0.874	6.48239400644439e-07
PARP9	3.73730159899871e-11	0.673578239036036	0.475	0.105	6.69462835428639e-07
OPTN	3.74113751955343e-11	0.589377156315296	0.488	0.105	6.70149963877605e-07
RIPOR2	3.7493668137596e-11	0.734362287076738	0.459	0.084	6.71624077348758e-07
MAN1A1	3.80626235649474e-11	-0.447308475304903	0.082	0.274	6.81815775918902e-07
CPD	3.84917677831039e-11	-0.265764552430406	0.016	0.116	6.8950303629874e-07
YJEFN3	4.0901424646112e-11	0.65209614179379	0.84	0.526	7.32667219685805e-07
SVIL	4.09328884424434e-11	-0.369728183714341	0.016	0.116	7.33230830669488e-07
ATP5F1D	4.1279596833352e-11	-0.79887716435474	0.648	0.779	7.39441418075834e-07
PSMA7	4.17188670474255e-11	0.613732575836435	0.904	0.653	7.47310065420533e-07
MYLPF	4.36881488927153e-11	-0.395271509288046	0.02	0.126	7.82585811115209e-07
MRPS12	4.38548259917506e-11	0.633019510706129	0.625	0.232	7.85571497990229e-07
STRBP	4.43379923499219e-11	0.763323285812861	0.329	0	7.9422645696415e-07
ND2	4.54266922932446e-11	-0.673303807679303	0.932	0.979	8.1372833904889e-07
ATP13A1	4.59720074340394e-11	0.647186095693725	0.425	0.063	8.23496569165947e-07
RAMP1	4.79425202321543e-11	-0.796819129541553	0.121	0.358	8.58794364918581e-07
MGAT4A	5.02762356337408e-11	0.657005565364084	0.469	0.095	9.00598208907199e-07
ARID4B	5.17481967365221e-11	0.612613063934463	0.612	0.232	9.26965448141321e-07
DERL2	5.4297181142477e-11	0.640317815514883	0.502	0.126	9.7262540580519e-07
SAP30BP	5.46404947367641e-11	0.634646004345511	0.465	0.095	9.78775182219655e-07
GLMP	5.49652139523471e-11	0.734095530425467	0.651	0.284	9.84591877528393e-07
STIP1	5.77048342055293e-11	0.555542058231268	0.655	0.295	1.03366669512365e-06
ADRB3	5.94438335509938e-11	0.867872358906478	0.58	0.211	1.06481739039895e-06
B3GNT2	5.95362403179828e-11	0.762655932198451	0.499	0.126	1.06647267281603e-06
NAXE	6.01514257524634e-11	0.690455837153452	0.662	0.274	1.07749248950388e-06
TMX1	6.13446697212191e-11	0.628595369722894	0.543	0.168	1.0988670687162e-06
TMED9	6.15233581467906e-11	0.687650599356651	0.729	0.379	1.10206791448346e-06
MED25	6.45877148069292e-11	0.652766547047499	0.476	0.105	1.15695973533652e-06
LRRFIP1	6.48653472686460e-11	0.707210182292665	0.713	0.368	1.16193296562326e-06
FAM118B	6.51668486600978e-11	0.660672103374459	0.418	0.063	1.16733376004833e-06
CCT2	6.70907432712482e-11	0.672636203062383	0.743	0.411	1.20179648421787e-06
RMDN3	6.91482156971605e-11	0.667472472197901	0.553	0.168	1.23865198778324e-06
RPL9	7.22256958482015e-11	-0.48411061441554	0.992	1	1.29377888972883e-06
ARF4	7.22757628585515e-11	0.660016209200413	0.747	0.379	1.29467574008523e-06
TUBG1	7.47733082416972e-11	0.653821982962961	0.38	0.042	1.33941427053352e-06
LILRB5	7.47862322019557e-11	-0.257861863586744	0.023	0.137	1.33964577743363e-06
CD4	7.57648062483516e-11	0.865330999111338	0.659	0.326	1.35717497432672e-06
ENSMMUG00000016401	7.5920753155892e-11	0.64887942074309	0.547	0.168	1.35996845128149e-06
ENSMMUG00000023620	7.62576905263361e-11	0.789958575567375	0.686	0.358	1.36600401039826e-06
RPL10A	8.06894557793171e-11	-0.479271364149473	0.99	1	1.44539022137491e-06
TLR7	8.21706744359084e-11	0.696213702797668	0.37	0.032	1.47192329117043e-06
GPR162	8.37225399710369e-11	-0.334473724573404	0.027	0.147	1.49972185850118e-06
IPCEF1	8.56669888801648e-11	-0.508125670915868	0.043	0.189	1.53455277181039e-06
PSMD6	8.70581577723751e-11	0.60419691437272	0.507	0.126	1.55947278017656e-06
ANXA7	8.73737808406296e-11	0.621468712993118	0.813	0.495	1.5651265361982e-06
TMEM109	8.75933738709393e-11	0.750774879825231	0.635	0.263	1.56906010615014e-06
HIP1	9.04720027076376e-11	0.742580250141706	0.582	0.221	1.62062498450191e-06
SDC4	9.07905004196174e-11	0.755452367938433	0.407	0.063	1.62633023401661e-06
SLX1A	9.43928627934571e-11	-0.493151589790221	0.085	0.274	1.6908593512192e-06
ENSMMUG00000053320	9.68900026490746e-11	-0.357677763973365	0.027	0.147	1.73559061745287e-06
CRIP2	9.7460196837992e-11	-0.49425118365055	0.02	0.126	1.74580450595895e-06
SMARCE1	9.77748244416171e-11	0.666012548405506	0.543	0.189	1.75144043022269e-06
SF1	9.79359169409138e-11	0.644530287080177	0.713	0.337	1.75432608016259e-06
CGAS	1.01197083501845e-10	0.662920735485161	0.476	0.116	1.81274335676856e-06
ENSMMUG00000047290	1.01459081846165e-10	-0.474045170922495	0.049	0.2	1.81743653311035e-06
UNC119	1.02665443552762e-10	0.733849880707109	0.401	0.063	1.83904609036062e-06
CHRNB1	1.04067460712673e-10	0.601942431178263	0.369	0.032	1.8641604237461e-06
ABCF1	1.04516248847666e-10	0.672975510706601	0.597	0.232	1.87219956560824e-06
DDOST	1.06274233532816e-10	0.650821678078676	0.803	0.442	1.90369034527333e-06
ITGB7	1.06707338054393e-10	0.794046789592684	0.468	0.116	1.91144854656835e-06
UBE2V1	1.09120346678331e-10	0.664808319114068	0.754	0.368	1.95467277004894e-06
EIF5	1.09924314358988e-10	0.706159935246138	0.712	0.358	1.96907424311255e-06
MRPL34	1.10964339355546e-10	0.625478396240947	0.741	0.368	1.98770421087589e-06
DAXX	1.113145118089e-10	0.617482270229761	0.471	0.105	1.99397685003282e-06
DDX3Y	1.11618765346531e-10	0.686167302171591	0.398	0.063	1.9994269436524e-06
CYTH4	1.12005365983269e-10	0.70865186587684	0.555	0.179	2.0063521208583e-06
TKT	1.22408051261342e-10	0.946683917053366	0.862	0.684	2.19269542224443e-06
MFNG	1.42500724622454e-10	-0.579713715064	0.086	0.274	2.55261548016203e-06
SMARCB1	1.47778632795069e-10	0.620742428181219	0.615	0.232	2.64715864925807e-06
MAMU-F	1.48529831083621e-10	0.853120544309588	0.637	0.295	2.6606148642009e-06
JTB	1.49391308361007e-10	0.599793697441659	0.844	0.516	2.67604650667071e-06
SEMA7A	1.62055344381865e-10	0.721145497879815	0.441	0.084	2.90289738391235e-06
BBX	1.63333200683179e-10	0.723121378736609	0.627	0.263	2.92578762383778e-06
TEX2	1.6394520485784e-10	0.706496802089548	0.426	0.074	2.93675045461849e-06
ENSMMUG00000000451	1.71856639141732e-10	-0.661210163410079	0.205	0.442	3.07846797694585e-06
DNAJC3	1.74155668873118e-10	0.672133000526229	0.565	0.2	3.11965049652415e-06
ENSMMUG00000041517	1.79773665585372e-10	-0.35132924256905	0.045	0.189	3.22028567163077e-06
ABRACL	1.80243952519698e-10	0.674930685187099	0.857	0.621	3.22870992148535e-06
PLD4	1.82622302280681e-10	0.886105619802141	0.571	0.221	3.27131330075384e-06
RTCB	1.82695729519048e-10	0.637299214545112	0.51	0.137	3.2726286028747e-06
COX4I1	1.89497722569468e-10	-0.436860715251501	0.982	0.968	3.39447270438687e-06
GRB2	1.91147252196693e-10	0.669102237769366	0.834	0.558	3.42402072859935e-06
ENSMMUG00000006397	1.93719430194142e-10	0.841927807111116	0.632	0.284	3.47009615306766e-06
SNRPN	2.07158224720155e-10	-0.512915203481089	0.093	0.284	3.71082527941214e-06
FMNL1	2.10885432785713e-10	-0.593022523141939	0.334	0.6	3.77759075749048e-06
TRAPPC1.1	2.12652041123079e-10	0.670678590748234	0.777	0.442	3.80923601263771e-06
AXL	2.13726181671569e-10	-0.897965547855835	0.27	0.516	3.82847709228282e-06
KIF20B	2.16055599763732e-10	0.715352450964604	0.449	0.095	3.87020395856773e-06
CCDC69	2.1649987321414e-10	0.650162655099334	0.449	0.095	3.87816222888489e-06
VRK2	2.18365346547226e-10	0.688042858801656	0.518	0.168	3.91157845270046e-06
RBM42	2.21581685452004e-10	0.522995560520898	0.609	0.211	3.96919273150175e-06
UBE2I	2.21880443330495e-10	0.603847810784584	0.809	0.484	3.97454438137915e-06
TLR1	2.23409353005423e-10	-0.427641385371303	0.06	0.221	4.00193174038615e-06
ENSMMUG00000049154	2.28089060679183e-10	-0.563231766663156	0.015	0.105	4.0857593439462e-06
SCD	2.31348468824376e-10	-0.437145665530686	0.029	0.147	4.14414512205106e-06
HNRNPM	2.37273654820401e-10	0.652143077791904	0.674	0.305	4.25028297879785e-06
SIT1	2.37620246336956e-10	0.868507937684193	0.341	0.021	4.25649147263389e-06
ARHGAP4	2.4528928508714e-10	0.713625985511683	0.524	0.168	4.39386696376594e-06
MINK1	2.49597300104515e-10	-0.616685491170508	0.114	0.316	4.47103643677218e-06
STK17A	2.5383728540172e-10	0.614440814002938	0.54	0.158	4.54698729340101e-06
ENSMMUG00000058919	2.54742783715732e-10	-0.811051672251389	0.38	0.611	4.56320748469991e-06
CXXC5	2.79242754622687e-10	0.776492911450558	0.493	0.137	5.0020754635562e-06
DRG1	2.8853855871841e-10	0.60180719183435	0.435	0.095	5.16859120232287e-06
ENSMMUG00000052195	3.0344783806704e-10	-0.466867916475601	0.084	0.263	5.43566112329488e-06
SRSF10	3.05984722161809e-10	0.673854222219133	0.65	0.284	5.48110432808449e-06
CSTA	3.0598873347967e-10	-0.657390353622966	0.218	0.484	5.48117618282134e-06
GPBAR1	3.06747099493681e-10	0.53254281130398	0.924	0.821	5.49476079323031e-06
GNB4	3.21183046189772e-10	-0.356871291037961	0.086	0.274	5.75335190639739e-06
ENSMMUG00000049151	3.21684024396565e-10	0.357346613256155	0.999	1	5.76232592901566e-06
CIR1	3.25083735701033e-10	0.637758608932085	0.607	0.232	5.8232249576126e-06
ADAM15	3.29444693914211e-10	-0.393793136371424	0.065	0.232	5.90134280208526e-06
XRCC6	3.32304574356471e-10	0.590944336733709	0.825	0.505	5.95257184044747e-06
UBE2L3	3.42563060190927e-10	0.587135731738975	0.743	0.4	6.13633209720007e-06
TALDO1	3.48958274243595e-10	0.563559309904782	0.94	0.705	6.25088956652552e-06
SDF4	3.69811730008734e-10	0.695372985760563	0.757	0.411	6.62443751964645e-06
TMEM219	3.78743674038053e-10	-0.55978219552515	0.44	0.674	6.78443543304364e-06
NDUFS2	3.80858348560413e-10	0.57779902247508	0.654	0.284	6.82231559776267e-06
GPAT3	3.81138659866574e-10	-0.286010507098987	0.018	0.116	6.82733681418994e-06
AIG1	3.88096348506857e-10	-0.303698092942147	0.029	0.147	6.95196989080333e-06
TIA1	3.91140895649707e-10	0.618500338517013	0.491	0.137	7.00650686377321e-06
LMNA	3.96019649662166e-10	-1.25425739101758	0.118	0.326	7.09389998439838e-06
SRGN	3.99555931260236e-10	-0.610813217928266	0.89	0.905	7.15724539666462e-06
MZT2B	4.06257061714224e-10	-0.400960902834069	0.051	0.2	7.2772827464869e-06
CAMK1	4.27101529390204e-10	-0.252077647529883	0.029	0.147	7.65066969596673e-06
NCF2	4.37926100775216e-10	-0.735799707785007	0.157	0.368	7.84457024318644e-06
ZC3H13	4.52756133317662e-10	0.69872989569894	0.552	0.2	8.11022061611927e-06
ENSA	4.89397305662989e-10	0.604143203999185	0.774	0.421	8.76657393634112e-06
ENSMMUG00000055026	5.13942445716251e-10	-0.511610497299113	0.085	0.263	9.2062510301152e-06
ECE1	5.74128313668313e-10	0.689264901344264	0.4	0.063	1.02843604827405e-05
JAML	5.75055872932138e-10	-0.807340658875134	0.247	0.474	1.03009758518334e-05
GNAQ	6.02267701382564e-10	-0.510585910447616	0.149	0.368	1.07884213348659e-05
MRPS21	6.09151782567918e-10	0.663667099455323	0.676	0.337	1.09117358811391e-05
TENT5C	6.14055526586714e-10	0.758785172784443	0.37	0.053	1.09995766477478e-05
NRDC	6.34293868052627e-10	0.696230515134134	0.59	0.253	1.13621060584267e-05
TREX1	6.37739444662499e-10	0.638619667727798	0.476	0.137	1.14238266722394e-05
PNN	6.41476150405823e-10	0.6662067111504	0.484	0.147	1.14907622822195e-05
STAP1	6.78083865895666e-10	0.651038627082002	0.346	0.032	1.21465162897891e-05
TMEM268	6.91371660302786e-10	0.575734499114811	0.403	0.074	1.23845405510038e-05
CAB39	7.26432192899328e-10	-0.590460312198263	0.164	0.379	1.30125798714057e-05
SEM1	7.56850086108248e-10	0.509968660092188	0.952	0.8	1.3557455592457e-05
NOP58	7.58973543598691e-10	0.604216979586548	0.502	0.147	1.35954930864834e-05
DDX18	7.86531624300606e-10	0.625568108678992	0.579	0.221	1.40891409860968e-05
RBM17	7.96247010531293e-10	0.694678043229855	0.573	0.242	1.4263172699647e-05
DERL1	8.3960851835695e-10	0.574864911519503	0.542	0.179	1.5039907389328e-05
SPINT2	8.49660418801633e-10	-0.642194369752845	0.298	0.537	1.52199670819937e-05
FCER1G	8.86223578250212e-10	-0.885111582777503	0.853	0.832	1.5874922957196e-05
NRM	9.01073867036415e-10	0.643974926287374	0.563	0.211	1.61409361802233e-05
B4GALT3	9.11671277143379e-10	0.61130722330029	0.471	0.126	1.63307675874693e-05
FUCA1	9.30921452616011e-10	0.66376282268065	0.593	0.242	1.66755959807106e-05
CSNK2A1	9.32489215587375e-10	0.53854161434764	0.668	0.295	1.67036793188167e-05
PHF5A	9.35028687634644e-10	0.544596673225465	0.603	0.232	1.67491688815994e-05
FTSJ1	9.52189051200306e-10	0.565558549596129	0.382	0.053	1.70565624741511e-05
EIF4A3	9.70725134764051e-10	0.632270857541374	0.619	0.284	1.73885993390284e-05
ZDHHC24	9.96081583317083e-10	0.59087294630999	0.53	0.168	1.78428094019589e-05
ENSMMUG00000030042	9.99730769210349e-10	-0.284444782810283	0.026	0.137	1.7908177268865e-05
NAPSA	1.04784368809428e-09	0.684770756466706	0.312	0.011	1.87700239848329e-05
MTMR9	1.05688711793942e-09	0.593868869305564	0.338	0.032	1.89320189436488e-05
SRSF2	1.06760604300273e-09	0.618852893789688	0.765	0.421	1.91240270483079e-05
RPL7	1.09572352311088e-09	-0.530359246198205	0.957	0.979	1.96276954694852e-05
SEC11A	1.09829774895577e-09	0.60529748854105	0.675	0.326	1.96738075770448e-05
MICU2	1.14072204410767e-09	0.593125775987979	0.48	0.147	2.04337539761008e-05
PLA2G6	1.17353825767808e-09	0.636814065348831	0.454	0.116	2.10215908097875e-05
NCOA7	1.23223529552617e-09	0.728053168735097	0.579	0.242	2.20730308487603e-05
PSMA4	1.25612733600905e-09	0.621622550934195	0.728	0.379	2.25010089699301e-05
NBN	1.29244619693592e-09	0.567774627924055	0.459	0.105	2.31515887257132e-05
TRAM1	1.30801067122174e-09	0.631570361148273	0.791	0.463	2.34303951535951e-05
OXSM	1.30847511603743e-09	0.581534370819908	0.338	0.032	2.34387147535785e-05
YWHAZ	1.32267588963115e-09	0.485923730481499	0.955	0.832	2.36930932109628e-05
RRBP1	1.33155157626807e-09	0.608756788177376	0.529	0.179	2.38520833856899e-05
CCT3	1.33790955363006e-09	0.575738805562931	0.765	0.432	2.39659738341752e-05
MATK	1.34289137639533e-09	-0.279877296089901	0.016	0.105	2.40552132253695e-05
ENSMMUG00000028695	1.35277283098353e-09	-1.19976269747843	0.484	0.653	2.42322197214079e-05
NPC1	1.35619984118171e-09	0.573716393380131	0.35	0.032	2.4293607755088e-05
CDC37	1.36036707779627e-09	0.570704062464237	0.726	0.379	2.43682554645646e-05
TUBB	1.41945645232615e-09	0.564895905633634	0.954	0.884	2.54267234305183e-05
SF3B4	1.42802977108282e-09	0.567263144060671	0.503	0.158	2.55802972894066e-05
SDHAF2	1.43728441712912e-09	0.548826661006546	0.504	0.137	2.57460757640339e-05
PSMC4	1.46211596535882e-09	0.5516267988285	0.638	0.274	2.61908832874725e-05
LRP5	1.46591329658066e-09	0.634253629759102	0.334	0.032	2.62589048816494e-05
EPHB1	1.47378866834984e-09	0.596510014742167	0.31	0.011	2.63999764161508e-05
SNX18	1.55495312601646e-09	0.668631612779929	0.49	0.147	2.78538753463328e-05
COX5B	1.56776409061406e-09	0.515675985442543	0.965	0.821	2.80833581551697e-05
TMEM87B	1.57801752810371e-09	0.601587704909173	0.453	0.105	2.82670279809218e-05
ITGB1	1.61464867053019e-09	-0.623181481142865	0.471	0.663	2.89232016352073e-05
COPG1	1.66672865476582e-09	0.560954045874793	0.532	0.179	2.98561103928202e-05
ERGIC3	1.6982247771422e-09	0.597148248363687	0.79	0.442	3.04203004329482e-05
PAOX	1.82498931303107e-09	0.565850852422648	0.575	0.232	3.26910335643256e-05
ANXA1	2.01611447917554e-09	0.628694722736708	0.899	0.684	3.61146586654714e-05
ZNF655	2.07637494183097e-09	0.592288880424218	0.371	0.063	3.71941043330181e-05
ENSMMUG00000040370	2.07663287517749e-09	0.607221576041081	0.633	0.274	3.71987246930543e-05
ADAMTSL4	2.26894576088508e-09	-0.482265636295698	0.136	0.347	4.06436254147344e-05
ENSMMUG00000014947	2.34477824059331e-09	0.707562058575555	0.692	0.368	4.2002012623748e-05
UBAC2	2.3682494407865e-09	0.569729908501278	0.486	0.137	4.24224522328085e-05
ENSMMUG00000052841	2.38349198553828e-09	-0.39792567522956	0.068	0.232	4.26954919369472e-05
KCTD5	2.4014638076153e-09	0.594201638237675	0.333	0.032	4.30174211858128e-05
STRAP	2.49848001813809e-09	0.559484099113815	0.514	0.189	4.47552725649076e-05
COX19	2.53758459534577e-09	0.615242633341265	0.627	0.295	4.54557528564288e-05
EPS8	2.63942164482592e-09	0.593438022054031	0.363	0.053	4.72799599237668e-05
SRD5A3	2.6681408710991e-09	-0.308206529784238	0.027	0.137	4.77944074239982e-05
YKT6	2.6892705697689e-09	0.456723435497335	0.455	0.126	4.81729037162704e-05
PSMD13	2.77399670549402e-09	0.565159976732521	0.623	0.284	4.96906029855144e-05
TAPBP	2.84436798890878e-09	0.580158761570399	0.829	0.547	5.0951163785323e-05
ENSMMUG00000051893	2.8689501990534e-09	0.438656616409522	0.805	0.505	5.13915049156435e-05
PARP14	2.92544062975742e-09	0.620773984602088	0.403	0.084	5.24034180008447e-05
C15H9orf78	2.9958363625798e-09	0.578315911254224	0.734	0.411	5.36644167628919e-05
FOS	3.0560567638355e-09	-1.10618018256599	0.342	0.568	5.47431448105853e-05
SELENOK	3.05826000060186e-09	0.632727083917254	0.701	0.368	5.47826113907811e-05
FGFR1	3.08179613388497e-09	0.671209414880899	0.28	0	5.52042141462814e-05
XRN1	3.18327598057552e-09	0.585022240529476	0.427	0.095	5.70220226400494e-05
TOLLIP	3.22906780533551e-09	0.584974736725423	0.488	0.147	5.7842291596975e-05
ENSMMUG00000059894	3.27992967288004e-09	-0.287745296193149	0.027	0.137	5.87533802303002e-05
CYFIP2	3.28413625341958e-09	0.624712842819415	0.418	0.095	5.8828732707505e-05
ENSMMUG00000063607	3.34312794121033e-09	-0.565295523062117	0.234	0.463	5.98854508109006e-05
ATP5F1C	3.37501414266145e-09	0.550012561546097	0.855	0.653	6.04566283374946e-05
ENSMMUG00000045446	3.38556089613412e-09	0.500918606066916	0.355	0.042	6.06455523324505e-05
ARGLU1	3.44324975812604e-09	0.622891355498423	0.727	0.4	6.16789329173117e-05
SEC11C	3.44441778613193e-09	0.689691661249613	0.685	0.379	6.16998558029813e-05
SRSF4	3.44875059348582e-09	0.576439942483457	0.562	0.211	6.17774693811115e-05
EEF2K	3.49307384885568e-09	0.671049474402952	0.437	0.116	6.25714318545518e-05
MLF2	3.67130147723211e-09	0.605635927148797	0.764	0.453	6.57640233616588e-05
TREML2	3.82130616227345e-09	0.632044514863457	0.405	0.084	6.84510572848042e-05
AKR1B1	3.84520183123741e-09	-0.693308107174928	0.434	0.632	6.88791004029557e-05
TPT1	3.86238757547726e-09	-0.317215058279623	1	1	6.91869486395242e-05
HINT2	3.89944193677424e-09	0.664081804317507	0.555	0.232	6.98507034134371e-05
METRNL	4.00119313203204e-09	-0.39300421263377	0.074	0.242	7.167337257409e-05
GRN	4.15540122610289e-09	0.676176573044443	0.954	0.863	7.4435702163181e-05
SLC43A3	4.26995732255542e-09	-0.556196833159874	0.088	0.263	7.64877455189352e-05
CBLB	4.44883910770794e-09	0.621285783310317	0.53	0.189	7.96920549363722e-05
PSMC3	4.45935275660486e-09	0.54233441753388	0.58	0.221	7.98803859290628e-05
PRKCB	4.5207651364181e-09	0.653350326922533	0.465	0.137	8.09804658886574e-05
PSMB2	4.65664049163294e-09	0.517197931416504	0.704	0.358	8.34144011266209e-05
RHEB	4.68778809555093e-09	0.511012768177312	0.759	0.463	8.39723481556037e-05
DNAJC9	4.75142441178808e-09	0.521882565190935	0.39	0.074	8.51122654883598e-05
ZNF385A	4.76008171990794e-09	-0.326981850971159	0.065	0.221	8.52673438487109e-05
PSMB7	4.88763162958152e-09	0.51503122282441	0.876	0.632	8.75521453806938e-05
ENSMMUG00000022874	4.94329703868784e-09	0.640814664293885	0.692	0.368	8.85492798540152e-05
LSP1	4.94973259190183e-09	0.661512133203749	0.976	0.863	8.86645599187375e-05
VASH2	5.07587938326444e-09	0.617881055831333	0.274	0	9.09242273924158e-05
ICAM4	5.18286102896014e-09	-0.442884131013311	0.017	0.105	9.28405896117629e-05
MAP1A	5.21389646012735e-09	0.580498354444643	0.315	0.021	9.33965272902613e-05
LPCAT4	5.32686879736096e-09	-0.291933431322885	0.028	0.137	9.54202007671269e-05
MDH2	5.45617621289115e-09	0.561322594593839	0.674	0.326	9.77364845015191e-05
DYNLRB1	5.64120155037838e-09	0.558261976143246	0.896	0.684	0.000101050843371928
MPEG1	5.9632457389457e-09	0.634649352156085	0.787	0.495	0.000106819620921734
DDX59	5.98854361573614e-09	0.539226255773967	0.38	0.074	0.000107272781788682
SNX6	6.37238188820012e-09	0.515246735519629	0.726	0.368	0.000114148476763329
TM6SF1	6.4363249799803e-09	-0.634569739616482	0.239	0.474	0.000115293889366387
TMEM14B	6.8795282065393e-09	-0.576844922739381	0.84	0.884	0.000123232988763738
IKBKG	6.88906100792855e-09	0.550251849808307	0.647	0.305	0.000123403749835024
C1QBP	6.9510014383911e-09	0.579360651737034	0.67	0.347	0.0001245132887659
HMGA1	6.9630725594902e-09	0.582326020102051	0.707	0.379	0.000124729518758148
ENSMMUG00000055976	7.28388360038424e-09	-0.501346057383494	0.073	0.232	0.000130476206933683
NSDHL	7.46245048176597e-09	0.619817828142473	0.51	0.189	0.000133674875479874
UGCG	7.55620452714024e-09	0.67213404840632	0.483	0.158	0.000135354291694663
C1H1orf43	7.61590919526801e-09	0.492408429032084	0.623	0.274	0.000136423781414836
STYXL1	7.69501776043612e-09	-0.493494033905325	0.119	0.316	0.000137840853142692
CTNNBL1	7.92748604556034e-09	0.509115594722404	0.396	0.084	0.000142005057534122
EHD4	8.17778873776313e-09	0.653374383259998	0.383	0.084	0.000146488729659551
GOLGA5	8.37155857768267e-09	-0.729078491024571	0.399	0.579	0.00014995972880203
HNRNPDL	8.61961482414903e-09	0.541891094251698	0.884	0.621	0.000154403160344982
ENSMMUG00000003029	8.69846903499534e-09	0.416987321980772	0.571	0.221	0.000155815675823871
YTHDF2	8.95757221878698e-09	0.499736723686961	0.48	0.147	0.000160456991155131
PRCP	8.98080212665035e-09	-0.678158672542418	0.585	0.747	0.000160873108494688
PARP15	9.13957380313121e-09	0.476018451385505	0.288	0.011	0.000163717185535489
ARMCX1	9.26483826355218e-09	0.624974093972665	0.409	0.105	0.00016596104781501
SDC3	9.4473138547373e-09	0.496898582896111	0.287	0.011	0.000169229733079909
IGHM	9.4982915238331e-09	0.964320097852208	0.32	0.032	0.000170142896066422
RSRP1	9.57719734755043e-09	0.588157212854275	0.836	0.547	0.000171556336086671
ENSMMUG00000064139	9.61744842164268e-09	0.388770271879168	1	1	0.000172277353576885
LYAR	9.84899263675302e-09	-0.818704686827571	0.207	0.411	0.000176425005102157
MED17	9.86461402987035e-09	0.521795718742397	0.385	0.074	0.000176704831117068
VLDLR	9.95079953719392e-09	0.554453526164958	0.286	0.011	0.000178248672109755
ASF1A	9.95144923193068e-09	0.598886264110389	0.375	0.074	0.000178260310091574
MRPL32	1.03266133128448e-08	0.500369722932838	0.461	0.137	0.00018498062427299
ENSMMUG00000032370	1.03627870975381e-08	-0.58048972301467	0.17	0.368	0.000185628605278199
TUBA1A	1.04029409770751e-08	-0.52689539080741	0.968	0.958	0.000186347881722347
BRMS1	1.05644769643697e-08	0.463034286585697	0.436	0.105	0.000189241475862755
GPBP1	1.08355990298881e-08	0.529010257559948	0.696	0.358	0.000194098085422386
GNB5	1.0861590771613e-08	0.530382874907655	0.265	0	0.000194563675491903
FUOM	1.10202047656489e-08	-0.644716887223808	0.584	0.789	0.000197404927967069
MESD	1.13049727542842e-08	0.546521100564715	0.552	0.221	0.000202505976947492
SLC25A4	1.13233940874166e-08	0.595629780376148	0.608	0.295	0.000202835958287894
LSM14A	1.1377055189008e-08	0.550691434265647	0.541	0.2	0.0002037971896007
PRPF4B	1.19002890534749e-08	0.580346849498631	0.583	0.253	0.000213169877814895
ENSMMUG00000001764	1.1958904328808e-08	-0.514618372745533	0.422	0.663	0.000214219853241938
ZNF267	1.21722171738149e-08	0.508341370694621	0.412	0.095	0.000218040926234546
MPHOSPH10	1.23488041573462e-08	0.551982672447642	0.331	0.042	0.000221204128870543
COPB2	1.24816578602042e-08	0.509376088886542	0.469	0.137	0.000223583937249838
CYFIP1	1.25959840263054e-08	-0.39381672088282	0.093	0.263	0.000225631861863209
LTB	1.26870737052169e-08	-0.320853784337338	0.021	0.116	0.00022726355128155
ERBB3	1.27070271545232e-08	0.562196885934746	0.673	0.358	0.000227620977418974
NDUFV2	1.27533176565466e-08	0.551003358578624	0.841	0.568	0.000228450179181719
S100A10	1.28649589653017e-08	-0.509466431640871	0.934	0.968	0.000230450009945449
PVRIG	1.32594457946876e-08	-0.487345456167428	0.119	0.305	0.000237516452520238
SCP2	1.36227085290933e-08	0.603301032965332	0.746	0.453	0.000244023577881649
CD151	1.37976352608264e-08	-0.519563155264807	0.174	0.379	0.000247157040427182
ENSMMUG00000012440	1.39989977992308e-08	0.54426318869945	0.448	0.137	0.000250764047577622
SASH3	1.4021077685415e-08	0.610781368626507	0.505	0.179	0.000251159564578839
APBB3	1.46669103207169e-08	0.562375672014286	0.431	0.126	0.000262728364575001
NAPRT	1.49269000825186e-08	-0.331239126559832	0.038	0.158	0.000267385561178157
THOP1	1.52234920397071e-08	0.567712362662892	0.423	0.116	0.000272698412907273
STMP1	1.54975737375416e-08	-0.601402575001335	0.191	0.389	0.000277608038360582
SOX4	1.57327407036652e-08	-0.495956915387074	0.03	0.137	0.000281820584224754
DDA1	1.59846045804554e-08	0.551358504756956	0.537	0.211	0.000286332221849698
RPL3	1.61265763209834e-08	-0.339824164593409	0.995	1	0.000288875361637775
ENSMMUG00000011916	1.64298802469853e-08	-0.26653999519312	0.018	0.105	0.000294308444864247
RBX1	1.66430511808566e-08	0.505193518072188	0.916	0.758	0.000298126975802684
NIPA2	1.67630034167684e-08	0.527165328686424	0.506	0.179	0.000300275680204573
SMARCA5	1.67802963022366e-08	0.592997611579781	0.669	0.316	0.000300585447661964
GLA	1.70787881176766e-08	0.611766357983474	0.469	0.147	0.00030593233155194
EPSTI1	1.76357289582325e-08	0.579963110819666	0.47	0.137	0.000315908812828819
GALNT1	1.80127974119699e-08	-0.47736384560974	0.114	0.295	0.000322663240040617
SDCBP	1.81419556525883e-08	-0.816228194107012	0.464	0.621	0.000324976851604814
CBX6	1.86830774908132e-08	0.645698725462295	0.502	0.2	0.000334669967092937
RAD23A	1.93527336201819e-08	0.550498134577714	0.636	0.326	0.000346665517338319
TRAPPC2L	2.18708275392638e-08	0.55667133730419	0.563	0.232	0.000391772133710832
TMEM59L	2.25917283160253e-08	-0.560254453044765	0.367	0.568	0.000404685629324961
SIVA1	2.27444856526437e-08	0.525294016985352	0.46	0.147	0.000407421971495806
LAG3	2.28043941170034e-08	0.579411006039627	0.281	0.021	0.000408495111817882
KIAA0930	2.34311360131156e-08	-0.417921235486453	0.108	0.284	0.000419721939402939
GPS2	2.34451947601848e-08	0.476477501482489	0.555	0.211	0.000419973773739191
BID	2.35959618258057e-08	0.64364203090084	0.586	0.253	0.000422674464185657
OSBPL2	2.41299195948853e-08	0.320633406111027	0.649	0.316	0.000432239249703181
ECHS1	2.42073192891773e-08	0.556547176937463	0.592	0.284	0.000433625710427033
DHRS9	2.49013118983622e-08	0.744403377933143	0.536	0.232	0.000446057200035361
PPP1CA	2.5211735856894e-08	0.51282160967687	0.832	0.6	0.000451617824404542
BORCS8	2.56251406810007e-08	0.473958713530727	0.436	0.116	0.000459023145018766
UBE2E2	2.61248548726205e-08	0.580388805852708	0.49	0.189	0.00046797452533325
TRIM72	2.67133480131475e-08	0.428743738146462	0.648	0.305	0.000478516202959512
CISD2	2.68020201067698e-08	0.548780597094999	0.638	0.295	0.000480104586172568
CDC5L	2.73929241458142e-08	0.519733271238076	0.457	0.147	0.000490689450223969
ZC3H15	2.78241210827824e-08	0.544781028747093	0.599	0.263	0.000498413480955881
SLC44A2	2.81708363706148e-08	0.638085393795089	0.423	0.126	0.000504624191906822
LAPTM5	2.99884284804521e-08	0.590564016491811	0.896	0.758	0.000537182719370338
GPR65	3.00956525352159e-08	0.724977141473248	0.526	0.221	0.000539103423863322
HARS1	3.06265498801248e-08	0.517933130197571	0.341	0.063	0.000548613388002676
ETNK1	3.08823677184219e-08	0.591558337489137	0.536	0.221	0.000553195852940092
CD2BP2	3.0920065218556e-08	0.513177727152048	0.402	0.105	0.000553871128259993
DDX58	3.15845893916398e-08	0.622179889374078	0.301	0.032	0.000565774749772443
DDRGK1	3.33507028511905e-08	0.585810563190927	0.653	0.326	0.000597411140173375
TNFSF12	3.35332631748837e-08	0.817110675877874	0.77	0.526	0.000600681343251691
RASSF2	3.43431696302962e-08	0.554352919756064	0.643	0.305	0.000615189197587496
PRKCD	3.4476548138687e-08	0.52253212504625	0.384	0.084	0.000617578406808301
PI4K2B	3.49703250950721e-08	0.519533733872725	0.345	0.074	0.000626423433428027
ANKH	3.63091356899926e-08	-0.302581659748443	0.027	0.126	0.000650405547614837
MIEN1	3.71781619640861e-08	0.495823258015536	0.523	0.2	0.000665972415262674
STING1	3.74279351640283e-08	-0.673640901108061	0.195	0.389	0.000670446602593238
OGT	3.75964234996673e-08	0.516244368474007	0.643	0.305	0.000673464734149541
TAOK3	3.80122205440459e-08	0.587367338807795	0.69	0.347	0.000680912906605494
CIB2	3.86441956893588e-08	0.497048399249183	0.249	0	0.000692233477383484
TBCC	3.90604029717093e-08	0.525388240903337	0.433	0.126	0.000699688998432229
SEC61A1	3.90676711903262e-08	0.531173605104653	0.535	0.211	0.000699819194032314
ENSMMUG00000032231	4.00252454231926e-08	0.519096000019761	0.447	0.137	0.000716972221265649
ENSMMUG00000051095	4.0151241393598e-08	-0.965850559544399	0.066	0.211	0.000719229187083521
DTX2	4.117392369065e-08	0.513234561086846	0.386	0.095	0.000737548495070613
ENY2	4.17396889552778e-08	0.52722901317706	0.795	0.516	0.000747683048255892
IFNAR1	4.21511991937255e-08	0.52241241423201	0.383	0.084	0.000755054431157204
GAS2L3	4.35005994397225e-08	-0.278740845276579	0.027	0.126	0.00077922623776375
MEF2C	4.35275067904648e-08	0.59233106648942	0.73	0.432	0.000779708229137595
COMMD3	4.39515634527177e-08	0.519470335538036	0.623	0.274	0.000787304356128532
IFI27L2	4.46223160586185e-08	0.479161129670914	0.877	0.642	0.000799319547558034
SERPINI1	4.59101282355939e-08	0.49031627423598	0.247	0	0.000822388127084193
CSF1R	4.6091858844305e-08	-0.791583529953404	0.62	0.737	0.000825643467478035
SCAPER	4.61923527305012e-08	0.461789423736569	0.299	0.032	0.000827443614461468
RABAC1	4.69668000402386e-08	0.567736585614208	0.795	0.547	0.000841316289120794
RPS4Y2	4.79982853368266e-08	0.425036142491844	0.445	0.126	0.000859793285238575
SCAMP2	5.25216766198738e-08	0.527163709978324	0.686	0.358	0.000940820793291799
IMMP1L	5.31058558762269e-08	-0.36761633419794	0.068	0.211	0.000951285196310852
OSTC	5.35331249737105e-08	0.571813492723928	0.885	0.684	0.000958938867654076
ENSMMUG00000056711	5.39260153638258e-08	-0.268936284949718	0.027	0.126	0.000965976713212212
SRSF11	5.40225670969721e-08	0.475298599822089	0.834	0.589	0.000967706244408061
ECHDC1	5.48984122103782e-08	0.563107724383116	0.629	0.337	0.000983395257924504
HSPA9	5.58825516623968e-08	0.402351712332819	0.563	0.232	0.00100102414792851
CYRIA	5.59054751469659e-08	0.603675615211949	0.548	0.221	0.0010014347763076
ZRANB2	5.76532654998124e-08	0.54735738431468	0.541	0.211	0.00103274294489814
PSMD8	5.90655382967266e-08	0.511418235154525	0.713	0.389	0.00105804098750926
GGCT	5.92288998574129e-08	0.523303148470499	0.295	0.032	0.00106096728314584
ARHGAP31	6.06853548176199e-08	0.418540393386642	0.409	0.105	0.00108705676084803
BRIX1	6.13883890004962e-08	0.568921849303712	0.404	0.116	0.00109965021216589
THOC2	6.27837035085804e-08	0.520402351705044	0.403	0.116	0.0011246444809492
TRA2A	6.29346991298771e-08	0.495137907674746	0.582	0.274	0.00112734926551349
CFL1	6.38058319690945e-08	0.315299813199077	0.997	0.989	0.00114295386806239
TGFB1	6.51644226780267e-08	-0.55847272013747	0.227	0.432	0.00116729030343149
MYL6	6.63270190801683e-08	0.306637809759624	0.998	1	0.00118811589278306
AP3S2	6.68199535707173e-08	-0.474646456091606	0.093	0.253	0.00119694582831226
RPL7A	7.01604649858897e-08	-0.332114642717723	0.997	1	0.00125678440929224
AAMP	7.09905707073057e-08	0.388749879275714	0.473	0.158	0.00127165409307997
ENSMMUG00000008831	7.22499996093003e-08	0.457195575190899	0.327	0.053	0.0012942142430014
POLE4	7.26859551592545e-08	0.502871135353937	0.744	0.474	0.00130202351476773
PACSIN1	7.34853517447641e-08	0.54873506168586	0.241	0	0.00131634310580396
ENSMMUG00000022769	7.356799629049e-08	0.541184625399746	0.749	0.463	0.00131782351755155
SNX17	7.38461524075133e-08	0.510296976705812	0.615	0.284	0.00132280612807579
GADD45B	7.43906697967288e-08	1.13343075829135	0.75	0.547	0.0013325600680688
CTBP2	7.53109030185466e-08	-0.315311361408268	0.067	0.211	0.00134904420577123
SEPTIN11	7.67897209392171e-08	0.524958272911388	0.458	0.158	0.0013755342711842
POU2F2	7.69055609099351e-08	0.552172934833932	0.258	0.011	0.00137760931257967
TM9SF2	7.81464693066572e-08	0.546246168963111	0.595	0.274	0.00139983770469015
SMCO4	7.92821685269431e-08	-0.37500871249837	0.058	0.189	0.00142018148482313
RBCK1	8.0751096148844e-08	0.490120567230192	0.519	0.2	0.00144649438531424
ENSMMUG00000050728	8.22094620642406e-08	0.531719940597842	0.297	0.042	0.00147261809395674
IL15RA	8.33178601255925e-08	0.502634812033884	0.29	0.032	0.00149247282842974
ALDH1A1	8.42443252197139e-08	-0.45329091601733	0.084	0.242	0.00150906859766073
APH1A	9.014001856324e-08	0.493280986431175	0.552	0.242	0.00161467815252332
LFNG	9.01570172778287e-08	-0.498302697871094	0.15	0.337	0.00161498265049775
VPS37A	9.19866197969107e-08	-0.355726596089365	0.058	0.189	0.00164775632042206
ENSMMUG00000058499	9.34966320355873e-08	-0.564601134724135	0.113	0.274	0.00167480516965347
GMIP	9.36672237383797e-08	0.440800946980673	0.498	0.179	0.0016778609788256
VOPP1	9.67465303167488e-08	0.507949714175615	0.655	0.337	0.00173302059756392
ENSMMUG00000061125	9.69876506756407e-08	-0.699388434069458	0.577	0.705	0.00173733978655275
NDUFB8	9.70594308901915e-08	0.506993694303324	0.835	0.537	0.001738625585536
ACO2	9.77790225810685e-08	0.509325550735077	0.616	0.305	0.00175151563149468
USP9X	9.91870341773868e-08	-0.473400844655903	0.201	0.4	0.00177673734321953
DDX24	1.00260693391215e-07	0.526473430303653	0.623	0.316	0.00179596980071684
WDR45	1.05730178276292e-07	0.473036419295704	0.371	0.095	0.00189394468346323
PMEPA1	1.07014019903294e-07	0.6471335526935	0.295	0.042	0.00191694213852771
STRADA	1.0974277446872e-07	0.565536853022988	0.424	0.137	0.00196582231905818
CWF19L2	1.11137098132752e-07	0.543293450277769	0.4	0.126	0.00199079883885199
SMARCA4	1.12006894489179e-07	0.530610549638782	0.44	0.158	0.00200637950098467
LTBP4	1.12586275682684e-07	0.453436338167529	0.288	0.032	0.00201675795630392
SAP18	1.13701080175321e-07	0.485402166311696	0.869	0.589	0.00203672744918053
NMRAL1	1.13877920303534e-07	0.488705370114494	0.546	0.232	0.0020398951863972
ENSMMUG00000040135	1.15809744873294e-07	0.426525713793823	0.384	0.095	0.00207449995991532
SDCCAG8	1.16623396885021e-07	0.400272985230852	0.453	0.147	0.00208907490840139
TPR	1.17343117987358e-07	0.473547846228303	0.521	0.2	0.00210196727250754
TUT4	1.19501531661477e-07	0.488810798577312	0.288	0.032	0.00214063093665204
MAPK1IP1L	1.23925846293949e-07	0.420012560452951	0.571	0.242	0.00221988368466352
UCP2	1.26026254110133e-07	0.461711926558026	0.858	0.579	0.00225750828987482
RGS1	1.28047690223009e-07	-0.727776674353023	0.177	0.379	0.00229371827496476
TMEM74B	1.30114229540133e-07	0.613470087720937	0.25	0.011	0.00233073619375239
MAP4K1	1.31782301081452e-07	0.52898857350713	0.491	0.2	0.00236061635927206
ENSMMUG00000056354	1.34838656303589e-07	-0.710285525248964	0.415	0.568	0.0024153648503662
BAG6	1.35700680686962e-07	0.465888911134213	0.491	0.179	0.00243080629314555
CD83	1.44162469479608e-07	-0.320565930344081	0.387	0.684	0.00258238231578821
COBLL1	1.44392219499129e-07	0.443012753103879	0.232	0	0.0025864978278879
NDUFAF4	1.50389182457472e-07	0.443759203118703	0.329	0.063	0.0026939214253607
PSMD2	1.52865682384288e-07	0.488447417389871	0.575	0.274	0.00273828296854975
ALDH3A1	1.56912586635322e-07	-0.359260573183586	0.079	0.232	0.00281077516439852
WDR61	1.57082352807093e-07	0.435720918889845	0.463	0.158	0.00281381618583345
RNF5	1.58344368479259e-07	0.563413662224851	0.686	0.389	0.00283642267256897
TNIP1	1.59779948412292e-07	0.529864768723268	0.598	0.274	0.00286213821590939
RPS8	1.60639975508831e-07	-0.294808267994956	1	1	0.0028775438812897
TSPYL2	1.63903248540555e-07	0.507036634680396	0.295	0.042	0.00293599889110696
CD74	1.64409840801348e-07	0.283092162438791	1	1	0.00294507347827454
NDUFA5	1.6457147517592e-07	0.523066681557163	0.59	0.274	0.00294796883482625
MAFF	1.65341747493176e-07	0.512606708014038	0.282	0.032	0.00296176672284526
KLF9	1.68849554365452e-07	-0.259598341047939	0.025	0.116	0.00302460206734834
SNX2	1.74110478564417e-07	0.552056769992191	0.491	0.2	0.00311884100252441
FAM32A	1.74335337354447e-07	0.483680402588015	0.523	0.211	0.00312286889803021
MYO7B	1.77951111049633e-07	0.430786338544797	0.229	0	0.00318763825223208
PLP2	1.78230032215005e-07	0.649127110428976	0.791	0.579	0.00319263456706738
PDGFRA	1.80621088240817e-07	0.518581478333332	0.519	0.221	0.00323546555365775
MTDH	1.82520112581245e-07	0.46960291997195	0.819	0.505	0.00326948277666785
LIMS1	1.88091701902506e-07	-0.581613074653374	0.283	0.484	0.00336928665617959
ZNF107	1.88672665110848e-07	0.420926451902879	0.374	0.084	0.00337969345013062
SEL1L3	1.90388824531878e-07	0.454461579726349	0.321	0.053	0.00341043501383953
SLU7	1.9205035596025e-07	0.491341420457339	0.451	0.158	0.00344019802631596
RPL13A	1.92211550499349e-07	-0.3437342380979	0.993	1	0.00344308550409484
PRPS2	1.97246719742181e-07	0.514821459812257	0.409	0.126	0.00353328049074169
ALDH16A1	2.0232146289903e-07	0.454260384218215	0.346	0.074	0.00362418436491032
HERPUD1	2.02898444724606e-07	0.722556579627639	0.784	0.589	0.00363451984035186
MARCHF6	2.03626446411309e-07	-0.405244353525801	0.125	0.295	0.00364756053456577
IGSF6	2.03729423325015e-07	-0.670707514197293	0.337	0.547	0.00364940516002099
IFNAR2	2.06722486569285e-07	0.535380829476518	0.737	0.453	0.0037030199019156
NAP1L1	2.09787070730551e-07	-0.706998890742154	0.579	0.684	0.00375791579799637
PSMD11	2.23067570097624e-07	0.468077648285932	0.535	0.232	0.00399580938315875
IK	2.24703397576746e-07	0.475591895314212	0.679	0.358	0.00402511196079226
ENSMMUG00000020549	2.25198386198284e-07	0.399686468398118	0.391	0.105	0.00403397869196987
PAK1	2.27414560573926e-07	-0.615329312941445	0.173	0.358	0.00407367702356073
MPZL1	2.28871475440546e-07	0.497009300363812	0.415	0.126	0.00409977473956649
CARHSP1	2.3457230183828e-07	0.498675328204715	0.538	0.221	0.0042018936428291
UNC13D	2.3741249494627e-07	-0.299239613988098	0.049	0.168	0.00425277002197253
ENSMMUG00000056624	2.41814267480315e-07	0.457937050613412	0.452	0.147	0.00433161897337489
PNOC	2.47574349669085e-07	0.703950455168758	0.307	0.053	0.00443479932562232
TRIM14	2.48440784949765e-07	0.420806460253428	0.282	0.032	0.00445031978080514
TAX1BP1	2.5806044347683e-07	0.500440982847409	0.588	0.284	0.00462263672400046
PPP1R18	2.65697953363219e-07	0.484087994974585	0.824	0.568	0.00475944743859535
ZFYVE16	2.73719503341191e-07	-0.344074076138105	0.07	0.211	0.00490313746335076
EIF4A1	2.75045473927213e-07	0.408433739193402	0.934	0.737	0.00492688957445817
DENND4A	2.75054691359384e-07	-0.676301320466057	0.158	0.326	0.00492705468632064
LLPH	2.86473437410638e-07	0.5218072205561	0.645	0.347	0.00513159868433676
RSL24D1	2.87988416974068e-07	-0.594970655856389	0.527	0.663	0.00515873651325648
ENSMMUG00000057696	2.90439286190364e-07	0.479710442277399	0.334	0.074	0.00520263893352798
NGDN	2.93502775585708e-07	0.436770747689702	0.346	0.074	0.00525751521906679
GAB1	2.93588281047351e-07	0.440122185450908	0.261	0.021	0.0052590468784012
TOR1B	3.07826445299266e-07	0.419069140675621	0.252	0.021	0.00551409511464575
RSRC2	3.09472921606868e-07	0.367933777975557	0.596	0.253	0.00554358844474383
INTS12	3.17028580662147e-07	0.429976023710067	0.304	0.053	0.00567893296540104
SLC39A10	3.19438659530441e-07	-0.582896898045274	0.159	0.337	0.00572210470816879
HERC6	3.19817331471122e-07	0.494585863691304	0.236	0.011	0.0057288878586422
MCUB	3.2459812080754e-07	-0.646998765759721	0.222	0.411	0.00581452613802546
ENSMMUG00000031426	3.25786270256553e-07	-0.616504820563165	0.659	0.747	0.00583580945910563
DGKA	3.32351848645624e-07	0.440033197834754	0.285	0.042	0.00595341866478906
PDCD10	3.3470675501441e-07	0.446729375416671	0.655	0.326	0.00599560210257312
TPGS1	3.39301839977889e-07	-0.276545072712578	0.044	0.158	0.00607791385952393
FDX1	3.42432029348684e-07	-0.541919126156178	0.167	0.337	0.00613398494172297
PIK3CD	3.46016774753768e-07	0.498744016813719	0.334	0.074	0.00619819848616424
PSMD4	3.46493382361164e-07	0.379992403295438	0.613	0.305	0.00620673595823553
BUB3	3.53699038631999e-07	0.461363341327825	0.459	0.168	0.00633581087901501
PTPA	3.54746889583175e-07	0.474102737849272	0.412	0.137	0.00635458103310341
RBM14	3.55749225034678e-07	0.426368096953244	0.608	0.284	0.00637253586804619
CERS2	3.60772166818319e-07	-0.443027013461419	0.148	0.316	0.00646251182421656
MYD88	3.66371882107215e-07	0.413839675213732	0.543	0.221	0.00656281952418654
WASHC3	3.70450074061357e-07	0.477237170923603	0.501	0.2	0.00663587217666109
GSTO1	3.70963644565664e-07	-0.306691168836444	0.03	0.126	0.00664507176510474
MRPS18A	3.76467597184081e-07	0.50604629010788	0.625	0.337	0.00674366406835844
USP14	3.76934464595939e-07	0.502536417310793	0.412	0.137	0.00675202706430705
CLIC4	3.8305183509975e-07	-0.535567442992979	0.123	0.284	0.00686160752214182
CCNL1	3.87575404309303e-07	0.482421412481047	0.64	0.326	0.00694263821739255
COX3	3.97884446235492e-07	-0.425648768522779	1	1	0.00712730408541637
ENSMMUG00000063497	4.04994173872837e-07	0.408680055317276	0.298	0.042	0.00725466063658412
CLSTN1	4.05120344237385e-07	-0.448064789320376	0.142	0.316	0.00725692072632427
CTSO	4.16733331330167e-07	-0.395211769841486	0.086	0.232	0.00746494416411728
SIKE1	4.17966928929733e-07	0.361072148653376	0.307	0.053	0.0074870415979183
GOSR2	4.18090321487582e-07	0.47235460367122	0.33	0.084	0.00748925192880706
YPEL3	4.18469971082664e-07	-0.338718903629391	0.078	0.221	0.00749605259200377
NENF	4.24777519751816e-07	-0.339946464599654	0.051	0.168	0.00760903971131428
NLRC5	4.3436071962699e-07	0.464786227845128	0.293	0.053	0.00778070357067828
SERTAD1	4.34568881957976e-07	0.497433230098221	0.474	0.189	0.00778443238251323
PUM3	4.70045596742426e-07	0.476901239918054	0.308	0.063	0.00841992677444709
UQCRH	4.74627568302448e-07	-0.429041929915116	0.861	0.874	0.00850200363100175
ENSMMUG00000001894	4.86089887588147e-07	0.406517300288743	0.395	0.116	0.00870732815636648
PMAIP1	5.0935603805843e-07	0.675217141993832	0.529	0.253	0.00912409470974065
SNRPD3	5.14644686285298e-07	0.415428816812023	0.776	0.495	0.00921883026542854
RRP7A	5.18687324365254e-07	0.4212466144999	0.383	0.116	0.00929124604135479
CDK5R1	5.19250823178854e-07	0.45073188876214	0.215	0	0.00930133999560281
SH3KBP1	5.19772071359719e-07	0.507110921454459	0.574	0.274	0.00931067711426664
FBXO10	5.22854670341498e-07	-0.331869723712668	0.067	0.2	0.00936589570982725
INSIG1	5.2631057042866e-07	-0.819533039220669	0.269	0.453	0.00942780124808859
INF2	5.38464158362242e-07	0.501312085594714	0.461	0.179	0.00964550846874283
PTPRC	5.40057544505664e-07	-0.582114074157064	0.73	0.779	0.00967405079472995
COQ2	5.48549411340394e-07	0.43686601049903	0.33	0.074	0.00982616560534048
MRPL43	5.48986063395287e-07	0.467727772069954	0.508	0.221	0.00983398735359977
SRP72	5.49146276064617e-07	0.494283828142372	0.44	0.168	0.00983685724314548
CDC26	5.50002846104356e-07	-0.261256832205063	0.051	0.168	0.00985220098226732
CHORDC1	5.64544195378981e-07	0.477008906825369	0.409	0.137	0.0101126801718237
SLC15A4	5.72401462048724e-07	0.390637431190422	0.299	0.053	0.0102534273896788
GPR171	5.73638969831366e-07	0.533991784906812	0.249	0.021	0.0102755948665893
EHD1	5.74522102649853e-07	0.412884711208962	0.268	0.032	0.0102914144247668
SRSF9	5.81011051109332e-07	-0.39797742122493	0.113	0.274	0.0104076509585215
PLEKHF1	5.823440088097e-07	-0.341057514679597	0.031	0.126	0.0104315282298081
TMUB1	5.8387684450605e-07	0.462653907570998	0.426	0.147	0.0104589859156369
PSAP	5.89394140134227e-07	-0.746041818605371	0.92	0.916	0.0105578172322244
PTBP1	5.92186864758704e-07	0.390141209331251	0.475	0.179	0.0106078433084227
SNX9	5.92243377723329e-07	0.525572930587958	0.497	0.211	0.010608855625158
LNPEP	5.93402055090564e-07	0.449842686007358	0.327	0.074	0.0106296110128373
CYSTM1	5.98984432920119e-07	-0.521983927170993	0.243	0.432	0.0107296081468981
ROS1	6.08318747898107e-07	0.382815035674034	0.32	0.063	0.0108968137310988
MITD1	6.17676094679684e-07	0.443631959444764	0.416	0.137	0.0110644318839972
SMCHD1	6.19097235613979e-07	0.528461116072435	0.523	0.232	0.0110898887815532
EIF3E	6.29810645779983e-07	-0.577209941662731	0.697	0.779	0.0112817980978568
ADAR	6.31879273311142e-07	0.421199778384205	0.634	0.337	0.0113188534228225
TMED5	6.32378953103645e-07	0.46417532273768	0.492	0.2	0.0113278041869456
IL6ST	6.47259982962915e-07	0.462992681092677	0.409	0.137	0.0115943680748147
LDHA	6.68187237085136e-07	0.573759248324583	0.919	0.747	0.011969237977906
PLA2G4C	6.74620200306532e-07	0.738567079546038	0.26	0.032	0.0120844716480909
JAK2	6.91558692814897e-07	0.437798821428345	0.531	0.221	0.0123878908643932
SMU1	6.96652447762776e-07	0.442164668871517	0.501	0.221	0.0124791352967746
DDX56	6.99763459377535e-07	0.425593098019276	0.404	0.126	0.0125348628478298
GATD3A	7.07955987760978e-07	0.449733234974714	0.303	0.063	0.0126816156087624
DDAH2	7.51896603913597e-07	-0.301963681166914	0.063	0.189	0.0134687238659043
LRRK2	7.54161821320965e-07	-0.500116451636768	0.091	0.232	0.0135093007053224
ENSMMUG00000010236	7.59521480106677e-07	-0.434369247698836	0.174	0.347	0.0136053082731509
ST3GAL4	7.68027025798654e-07	0.469763127244837	0.345	0.084	0.0137576681131313
FMC1-LUC7L2	7.74021073727521e-07	0.50736615792846	0.615	0.316	0.0138650394936811
INPP1	7.78480005826844e-07	0.453856692139852	0.209	0	0.0139449123443763
BAZ2A	7.94236904031111e-07	0.409629842054804	0.265	0.032	0.0142271656619093
DHCR24	7.95473459122772e-07	-0.275417128461636	0.036	0.137	0.0142493160732662
ENSMMUG00000008097	8.12423692726055e-07	0.450295716257614	0.473	0.179	0.0145529456078018
CSK	8.18888156362601e-07	0.475604568327421	0.613	0.316	0.0146687435449233
ZC3HAV1	8.29194156634049e-07	0.430854780349825	0.353	0.095	0.0148533549277857
KRR1	8.29232616720303e-07	0.437494937487159	0.403	0.126	0.0148540438633108
AZIN2	8.32898122696694e-07	0.430652693740913	0.229	0.011	0.0149197040718659
PPM1K	8.49664803372032e-07	0.469781153605142	0.339	0.084	0.0152200456228032
SIGLEC6	8.62065988681682e-07	0.527856385394836	0.226	0.011	0.015442188055255
RHOT2	8.70244983382749e-07	0.425426491986805	0.34	0.084	0.0155886983873352
HGSNAT	8.70463127182454e-07	-0.482229614272973	0.133	0.295	0.0155926059972193
COX7B	8.73099326022398e-07	0.429213781084386	0.923	0.832	0.0156398282270392
TRAFD1	8.74180816597056e-07	0.348746674499467	0.501	0.211	0.0156592009677031
ENSMMUG00000062590	8.74768654680369e-07	0.453687130901798	0.445	0.168	0.0156697309112894
EIF2B1	9.01130421629596e-07	0.392670617465438	0.331	0.074	0.016141949242651
SRP54	9.17275385360668e-07	0.427591792534276	0.416	0.147	0.0164311539779656
SCARB2	9.17869361279493e-07	0.490877212705407	0.415	0.147	0.0164417938685996
RBM8A	9.21245679584455e-07	0.431552028314275	0.751	0.474	0.0165022738583963
PTPRCAP	9.28633357744674e-07	0.767559692816633	0.432	0.168	0.0166346093372803
CHCHD3	9.42808564281227e-07	0.367293213625678	0.375	0.105	0.0168885298119696
RAB1B	9.53433521744874e-07	0.434238307739371	0.652	0.358	0.0170788546750159
ENSMMUG00000056722	9.54611715796857e-07	-0.54284893131813	0.119	0.274	0.0170999596650691
CORO1B	9.56713437857641e-07	0.461969389683341	0.569	0.274	0.0171376078123439
SF3A1	9.66199590278e-07	0.461890191490312	0.398	0.137	0.0173075332606498
TEX261	1.00861609135795e-06	0.441413604930918	0.406	0.137	0.0180673400444949
USP11	1.01230287671874e-06	0.441990561302429	0.354	0.105	0.0181333814306629
MSRB1	1.02500757222927e-06	0.50722027638454	0.47	0.189	0.0183609606413428
SLC6A6	1.02508102781589e-06	-0.653080422492776	0.219	0.389	0.018362276451266
NCOA3	1.0321904799305e-06	0.572786934479852	0.667	0.4	0.018489628066995
RFXANK	1.03837139587325e-06	0.453936045821091	0.424	0.158	0.0186003468142775
BOP1	1.06539906576736e-06	0.408403072675606	0.307	0.063	0.0190844934650908
RPS7	1.07723548637788e-06	-0.279534979411537	0.999	1	0.019296519267487
PTPN2	1.08604819284883e-06	0.381919532984064	0.667	0.368	0.0194543812785012
EML4	1.095800947122e-06	0.495533281225388	0.573	0.274	0.0196290823657965
CDH15	1.11720751836148e-06	0.478959446544271	0.204	0	0.0200125382764091
PAIP2	1.138448572019e-06	0.421664671998609	0.773	0.495	0.0203930292705763
NEMF	1.17497711520892e-06	0.434970955328462	0.483	0.2	0.0210473650647373
PPIG	1.17929739540339e-06	0.348311649281873	0.583	0.263	0.021124754243861
ENSMMUG00000055885	1.18334576518058e-06	0.648340017283004	0.734	0.453	0.0211972726916798
NCOR1	1.21230952587488e-06	0.448886610731886	0.551	0.253	0.0217161005369966
IL7R	1.21921599790174e-06	-0.76516005375223	0.305	0.484	0.0218398161704139
PHPT1	1.23357212519186e-06	0.481872300556836	0.719	0.421	0.0220969774785618
PAQR6	1.23905285233013e-06	0.454890876069112	0.242	0.021	0.0221951537437896
FAM13A	1.26160426386005e-06	-0.435885019714991	0.027	0.116	0.0225991171785251
VAMP5	1.26400801150377e-06	0.503131635307022	0.624	0.337	0.022642175510067
NDUFB2	1.264634166966e-06	0.368962652985685	0.966	0.874	0.0226533918328619
H1-2	1.27769755369755e-06	0.648478956693836	0.357	0.105	0.0228873962793842
BCL2L13	1.32385310344575e-06	0.420574198472829	0.261	0.042	0.0237141806420237
LGMN	1.32461143105909e-06	0.488975084165846	0.671	0.389	0.0237277645645615
TMEM179B	1.33340910635909e-06	0.45164533450827	0.663	0.368	0.0238853573222103
SLC2A1	1.33664360025628e-06	0.46864352892945	0.269	0.042	0.0239432968113908
SCAF11	1.36386702370616e-06	0.39056810109167	0.643	0.347	0.0244309499956484
PRKACA	1.37207933445627e-06	-0.323593886217082	0.048	0.158	0.0245780571181152
NARS1	1.37865847811705e-06	0.396261858778653	0.543	0.263	0.0246959093185107
BRD2	1.37886059881841e-06	0.472339643213756	0.768	0.474	0.0246995299066342
RAB30	1.42288764239804e-06	0.421825996587681	0.418	0.147	0.0254881863382761
ELL	1.44601902859735e-06	0.402577197224787	0.262	0.042	0.0259025388592643
PSD4	1.44934493098135e-06	0.506039956335931	0.401	0.147	0.0259621157486689
ZDHHC12	1.45236682916444e-06	0.429112128059748	0.409	0.147	0.0260162470108226
FBXO7	1.46895553408219e-06	0.419515092145951	0.484	0.2	0.0263134004820143
CCDC12	1.47871700865155e-06	0.405464456566055	0.53	0.211	0.0264882577759752
RPL23A	1.48021208880106e-06	-0.357180395628511	0.988	1	0.0265150391466934
HYPK	1.48148509430396e-06	0.456179611847477	0.664	0.411	0.0265378424942668
PITPNB	1.51874575394352e-06	0.396867561435993	0.446	0.158	0.0272052926903902
THRAP3	1.52815437495615e-06	0.444348872992851	0.585	0.274	0.0273738293185896
MAGT1	1.54693377158706e-06	0.4275406526887	0.451	0.168	0.0277102246504391
ENTPD1	1.54728680010533e-06	-0.426217857825979	0.14	0.305	0.0277165484502867
RPL22	1.55240020787886e-06	-0.30542710591244	0.994	1	0.0278081449237341
ENSMMUG00000000478	1.56974191753019e-06	0.492288762923077	0.725	0.463	0.0281187869687183
COA6	1.59045854736801e-06	0.420160892703025	0.334	0.095	0.0284898839590032
DELE1	1.59459152547751e-06	0.442712244202337	0.397	0.147	0.0285639179958787
PTK2B	1.60839507456e-06	0.350492535135197	0.397	0.126	0.0288111809705933
GLIPR2	1.63783235364388e-06	-0.352038178260185	0.227	0.453	0.0293384909508229
EIF6	1.68143230133342e-06	0.413150840931557	0.733	0.463	0.0301194968137856
ARFRP1	1.69394911379643e-06	0.430047009536014	0.422	0.158	0.0303437104754354
TMEM208	1.70779374420318e-06	0.423067889298723	0.56	0.274	0.0305917093399116
GMPS	1.71894942977182e-06	0.375566611970443	0.282	0.053	0.0307915411355025
CRTAP	1.76763961285995e-06	-0.436226669858652	0.121	0.274	0.0316637283851602
TSPAN33	1.77775018894172e-06	-0.363270725946699	0.073	0.2	0.031844839134513
ELOVL7	1.80502190534247e-06	0.428279893664298	0.252	0.032	0.0323333573903997
NDUFS4	1.83071588909732e-06	0.40052746438527	0.493	0.211	0.0327936137214004
RPS6KA3	1.83152069228635e-06	-0.531733177203478	0.146	0.305	0.0328080301609253
TPPP3	1.83771566481927e-06	-0.380713743602419	0.028	0.116	0.0329190007039076
TOR1AIP1	1.87453077648847e-06	0.448504556805383	0.461	0.2	0.033578469799238
ERO1B	1.88477984505582e-06	0.443890736875969	0.314	0.084	0.033762061364485
UBA5	1.92742724442488e-06	0.442186032667476	0.357	0.105	0.0345260042293829
CSDE1	2.00298771385665e-06	0.462323051521065	0.837	0.611	0.0358795189183142
GUCA1B	2.0098782323674e-06	0.409320045660396	0.349	0.105	0.0360029487763973
TMEM167A	2.02088429299668e-06	0.431549566305979	0.664	0.347	0.0362001003404495
BUD31	2.02602508055406e-06	0.429038868320339	0.568	0.284	0.0362921872679649
XAF1	2.03466293679813e-06	0.442596685250866	0.312	0.074	0.0364469171868649
TSC22D1	2.04460856507493e-06	0.504946962062412	0.276	0.053	0.0366250732261872
CCNT1	2.08009934091588e-06	0.384222226771133	0.286	0.053	0.0372608194938262
VCPIP1	2.09012376584466e-06	0.415599631760464	0.293	0.063	0.0374403870175754
OFD1	2.09325315820321e-06	0.332986447474144	0.332	0.084	0.0374964438228941
PPP2R1A	2.11773928111714e-06	0.430581247919148	0.622	0.337	0.0379350637426513
ATXN2L	2.14388333866002e-06	0.429258975037186	0.401	0.137	0.0384033822454169
WFDC2	2.16686637134643e-06	0.544491600515626	0.214	0.011	0.0388150773099287
TESPA1	2.1924478577461e-06	0.369804118866901	0.195	0	0.039273318475806
MRPL57	2.19984154132183e-06	0.388090114092721	0.556	0.263	0.0394057615296979
ACOT8	2.22066548831808e-06	0.39303015973123	0.309	0.074	0.0397787808922417
TMA7	2.23013114681707e-06	0.336926700646389	0.954	0.789	0.0399483392329342
PGK1	2.2623439331002e-06	0.503571812550376	0.749	0.516	0.0405253668736239
SURF4	2.27610109738279e-06	0.452725936698917	0.613	0.347	0.040771798957418
COPS3	2.33601597021949e-06	0.3191216057133	0.354	0.105	0.0418450540745417
SEMA4A	2.3589797878008e-06	0.453247882883794	0.641	0.368	0.0422564049388758
TMEM147	2.36673854170783e-06	0.46807550414105	0.659	0.4	0.0423953874976124
EDEM2	2.36929164132119e-06	0.385536319441615	0.386	0.126	0.0424411211709865
MYDGF	2.38328309231725e-06	0.455050522706004	0.758	0.474	0.0426917500326789
MARS1	2.4181584926901e-06	0.365312068009723	0.445	0.168	0.0433164730795578
B4GALT1	2.47993362960747e-06	0.460128527533516	0.476	0.2	0.0444230511071586
CD82	2.49143996053149e-06	0.495521643372843	0.226	0.021	0.0446291640130005
MED29	2.54319824584618e-06	0.394466681231161	0.476	0.189	0.0455563101778427
SSU72	2.54469341974967e-06	-0.463771365973555	0.288	0.463	0.0455830932279758
TGFBR1	2.55895759160645e-06	-0.546857018812379	0.177	0.337	0.0458386073384463
CCNDBP1	2.57487872108274e-06	0.374824451545804	0.537	0.242	0.0461238025307552
ENSMMUG00000059988	2.60240568971394e-06	0.438809046775355	0.6	0.295	0.0466168931198459
INPPL1	2.62246071882464e-06	-0.360440786177185	0.094	0.232	0.0469761388563057
SLC41A1	2.67972381819275e-06	0.517340224488586	0.431	0.189	0.0480018927552867
EIF3D	2.78319074232917e-06	0.422089867044488	0.587	0.284	0.0498552957673424
YPEL5	2.7865411240308e-06	0.441387362696537	0.503	0.221	0.0499153111547637
ELOVL5	2.81065399620546e-06	-0.595088034010293	0.412	0.558	0.0503472450340284
MRPL17	2.83779571354059e-06	0.479904941787006	0.547	0.284	0.0508334346166526
ENSMMUG00000050829	2.8423515140475e-06	-0.481431955178389	0.997	1	0.0509150426711328
MED27	2.84781580635024e-06	0.321688205544445	0.324	0.074	0.0510129245391519
ZNF528	2.90451717264513e-06	0.417881605751843	0.347	0.116	0.0520286161135923
NONO	2.9073656548428e-06	0.397909068233947	0.552	0.263	0.0520796409751991
PDLIM1	2.91131087724443e-06	-0.285787140062865	0.044	0.147	0.0521503117440795
PSMD1	2.93134725336412e-06	0.32404635322721	0.392	0.126	0.0525092233495115
SNX1	2.96657942587566e-06	0.294747750475389	0.588	0.263	0.0531403372557108
ENO2	2.98951214484599e-06	0.425785361454769	0.262	0.042	0.0535511310506262
ANP32A	3.02706228765184e-06	0.439863445808123	0.712	0.442	0.0542237667587073
NARS2	3.04538678152512e-06	0.377958317787831	0.21	0.011	0.0545520134174595
GNG5	3.08395849451915e-06	0.326235542304015	0.993	0.979	0.0552429485123215
PARK7	3.08707656757844e-06	0.461315890752806	0.778	0.537	0.0552988025550326
OTUD1	3.08935853306465e-06	-0.268404660219445	0.034	0.126	0.0553396794027872
UBE2E1	3.10417678215318e-06	0.445561398315666	0.49	0.221	0.0556051186987099
NLRP1	3.10976451235862e-06	0.470323173388979	0.322	0.095	0.05570521170988
SEC63	3.12319510947694e-06	0.461232582974164	0.379	0.137	0.0559457939960605
PPDPF	3.1420357175427e-06	-0.599629167314609	0.44	0.6	0.0562832858083424
CBFA2T3	3.14574799948757e-06	0.441483373016926	0.343	0.105	0.0563497839148208
KMO	3.15511077387415e-06	0.426267931897515	0.286	0.063	0.0565174992924076
TUFM	3.17151110063681e-06	0.41740677897791	0.684	0.358	0.0568112783457072
VAMP3	3.26105104409257e-06	-0.455262140817924	0.163	0.326	0.0584152073528303
CPQ	3.3692090168556e-06	-0.262240104100004	0.085	0.221	0.0603526411189343
RNASE4	3.39320841490784e-06	-0.279640914181173	0.044	0.147	0.0607825423362442
ADAM9	3.39574479107007e-06	-0.423384465684517	0.115	0.263	0.0608279764424383
TMED10	3.42355293943579e-06	0.502439244481036	0.684	0.421	0.0613261038041132
FHOD1	3.5376599327042e-06	-0.432914568105728	0.109	0.253	0.0633701023745303
ZNRD2	3.57671718639559e-06	0.390759038775287	0.445	0.179	0.0640697349599041
KLHDC3	3.58783936968334e-06	0.309777254846098	0.351	0.105	0.0642689666291377
ERH	3.6101549051253e-06	0.495092508974413	0.742	0.453	0.0646687048155096
DNAJC7	3.62427776095374e-06	0.372151130548429	0.429	0.158	0.0649216875319644
HIST1H2BJ	3.63927683242918e-06	0.460590683856665	0.249	0.042	0.065190365899304
NCKAP1L	3.67811018886408e-06	0.456625138387069	0.763	0.526	0.0658859878131222
DIPK2A	3.67952940459552e-06	0.40688435307613	0.257	0.042	0.0659114102245196
PSMA1	3.70925203892917e-06	0.378676010607638	0.757	0.474	0.0664438317733382
GPATCH11	3.71674908004096e-06	0.382357954224532	0.208	0.011	0.0665781262707737
GPANK1	3.74524417845302e-06	0.376947503116948	0.272	0.053	0.0670885589686289
PNKD	3.81793704369786e-06	0.358581525411872	0.499	0.211	0.0683907062637598
CMPK1	3.82074664396459e-06	0.459292623835711	0.571	0.284	0.0684410346333376
ERP44	3.86781100603948e-06	0.450186887545739	0.675	0.379	0.0692840985511851
TIFAB	3.89336269880434e-06	-0.382930338352722	0.087	0.221	0.0697418060236822
SKP1	3.89591126266382e-06	-0.398192077627207	0.764	0.811	0.069787458448097
NSUN2	3.93747804239743e-06	0.377600275804806	0.355	0.105	0.0705320441734651
LHPP	3.94339215663318e-06	0.433358484582337	0.365	0.126	0.0706379837017702
INPP5F	4.00085803328995e-06	-0.402965028626772	0.141	0.305	0.0716673699503228
ANXA2	4.01538120377146e-06	-0.463947100142543	0.731	0.842	0.0719275235031582
H6PD	4.07699388616019e-06	-0.265989778398382	0.04	0.137	0.0730311914827875
ATRX	4.19506947069015e-06	0.462401774284888	0.498	0.221	0.0751462794284727
UQCRC2	4.27517879379138e-06	0.408855051534829	0.632	0.368	0.0765812777331849
NDUFV3	4.33895127715191e-06	0.454878217157662	0.68	0.411	0.0777236342276221
RELT	4.35337530098575e-06	0.45607299968297	0.485	0.221	0.0779820117665577
ENSMMUG00000053146	4.40786822869084e-06	-0.423558783869352	0.557	0.684	0.078958143580539
RNF126	4.431552676152e-06	0.441210611887992	0.329	0.095	0.0793824030879108
TIMM17A	4.44817083179837e-06	0.424105513207747	0.598	0.305	0.0796800841100042
PTPN9	4.45919493483951e-06	-0.406681527406292	0.11	0.253	0.0798775588677802
COQ6	4.51000066906014e-06	0.361967241649819	0.274	0.053	0.0807876419848742
DDX39B	4.52193791838617e-06	0.428662561445913	0.664	0.4	0.0810014739320516
STX5	4.5466602670005e-06	0.368648466816423	0.345	0.105	0.08144432536278
DNAJB6	4.58377019963235e-06	0.401013433807568	0.588	0.284	0.0821090755860144
MTX2	4.63018004147895e-06	0.393362199428493	0.31	0.084	0.0829404150830125
RAB31	4.63383786858271e-06	-0.609045807506087	0.446	0.589	0.0830059377399222
TDG	4.7206022691339e-06	0.430428123810933	0.45	0.2	0.0845601484469955
APP	4.74978787043863e-06	-0.681742966271875	0.366	0.505	0.0850829501231672
APOBR	4.76686514476631e-06	-0.31101022713147	0.051	0.158	0.0853888553381988
NME2	4.84205696230562e-06	0.367176940228617	0.984	0.979	0.0867357663657805
SRRT	4.86213955492232e-06	0.396247576528232	0.407	0.158	0.0870955058473235
ACSBG1	4.97018243373338e-06	0.392119312855374	0.184	0	0.089030877935466
ENSMMUG00000006608	4.97486921323438e-06	0.373017062404112	0.881	0.684	0.0891148322166675
UBA3	4.99246889230988e-06	0.378244364909955	0.402	0.137	0.0894300952679468
CDKN1A	4.99427974178303e-06	0.63300719521107	0.843	0.674	0.0894625330145593
SNU13	5.05885972794426e-06	0.392246974016452	0.748	0.474	0.0906193543066655
FGFR1OP2	5.10886930834163e-06	0.423575378786593	0.485	0.232	0.0915151759203236
DTD1	5.11937269387947e-06	-0.538214516645095	0.349	0.495	0.091703323065463
CYTH2	5.28853351071138e-06	0.297761703129946	0.305	0.074	0.0947335007773729
SYNE2	5.42249582944837e-06	0.503679319376784	0.201	0.011	0.0971331677929087
ENSMMUG00000011787	5.42263384851329e-06	0.421926138088222	0.337	0.105	0.0971356401284185
BUD23	5.4556903227816e-06	0.410990254905173	0.614	0.358	0.0977277807519869
DESI1	5.54983898289912e-06	0.47383051855747	0.319	0.095	0.099414265700672
PPP1R35	5.62838811549732e-06	-0.283580357220781	0.063	0.179	0.100821316312903
ENSMMUG00000001354	5.67255821699557e-06	-0.51703353125464	0.17	0.326	0.101612535341042
LYPLA2	5.67345841591645e-06	0.390292264436121	0.418	0.158	0.101628660604311
U2AF2	5.69213785440648e-06	0.422704340142579	0.454	0.189	0.101963265385983
PRPF40A	5.79092882701163e-06	0.358116765973054	0.727	0.442	0.103732908078259
RBM10	5.82446785102248e-06	0.403115521972318	0.305	0.084	0.104333692615366
MPV17L2	5.85540130121707e-06	0.374234897735705	0.234	0.032	0.104887803508701
ITPRID2	5.85723697135752e-06	-0.361339284443481	0.071	0.189	0.104920685867927
AFF3	5.87186477821004e-06	0.371193743134682	0.199	0.011	0.105182713772076
AHCY	5.88529974871767e-06	0.380676444881958	0.277	0.063	0.10542337439878
ATG101	5.93928203306583e-06	0.408732573568721	0.403	0.147	0.106390359058308
COPS6	5.95939326401259e-06	0.441056883776187	0.62	0.337	0.106750611538257
CDC42SE1	6.13689575621378e-06	0.351863303101455	0.641	0.368	0.109930213681057
DNASE1L1	6.21397305791813e-06	0.366172141955964	0.353	0.105	0.111310899386487
TIMM23	6.27606046183079e-06	0.371522955713886	0.279	0.063	0.112423071052775
NEU1	6.36401847333943e-06	0.354547407918743	0.307	0.084	0.113998662912929
C18H18orf25	6.47203511857233e-06	0.478897262636751	0.303	0.084	0.115933565078986
VTA1	6.47558322371975e-06	0.369658647790475	0.387	0.147	0.115997122286492
PPP1R10	6.52470650921083e-06	0.399092362255195	0.345	0.105	0.116877067699494
CIAO2A	6.55844888456447e-06	0.397269922278981	0.722	0.442	0.117481494869203
HCK	6.63228304350002e-06	-0.403640669104578	0.223	0.421	0.118804086158216
CRLF3	6.63659831924825e-06	0.379163274182032	0.511	0.232	0.118881385692694
PPIL3	6.66810430178563e-06	-0.33834523165098	0.085	0.211	0.119445752357886
DDIT4	6.70761038637351e-06	0.680848477371748	0.42	0.179	0.120153424851109
PFDN1	6.75096084119213e-06	0.344325075961411	0.484	0.211	0.120929961548275
CREB3	6.75459074058457e-06	0.344040755372416	0.405	0.137	0.120994983936091
ENSMMUG00000018037	6.81433694755233e-06	0.355762140271892	0.447	0.179	0.122065217741505
PLD2	6.8218371847041e-06	-0.317410149944805	0.046	0.147	0.122199569489605
KIAA0040	7.0148228801922e-06	0.407831371445498	0.315	0.095	0.125656522252883
TMEM87A	7.15959194240454e-06	0.28426149306019	0.343	0.105	0.128249770464292
AAGAB	7.3025666154225e-06	0.286053830855787	0.237	0.032	0.130810875782063
EMC7	7.31509934141996e-06	0.383376482344526	0.56	0.284	0.131035374502856
COPS8	7.32836669439447e-06	0.359935761807065	0.601	0.316	0.131273032596688
SPN	7.34526360749535e-06	0.46860418360164	0.468	0.211	0.131575707001064
NFKBIA	7.39199526551858e-06	0.792978110553369	0.785	0.579	0.132412811191234
PPP1CB	7.39576807507065e-06	-0.597680512678878	0.251	0.411	0.13248039352874
ARMC8	7.39853902094362e-06	0.37523795984373	0.308	0.084	0.132530029482163
DHX15	7.57093973938831e-06	0.40377527297297	0.382	0.147	0.135618243551663
GRPEL1	7.58653610033131e-06	0.391308803192429	0.395	0.147	0.135897621165235
FARSA	7.61909549030381e-06	0.33055450066694	0.266	0.053	0.136480857517812
FLOT1	7.6285711308812e-06	0.422848240816706	0.745	0.495	0.136650594667475
UTP14A	7.77075207799936e-06	0.358473886370605	0.239	0.042	0.139197481973203
PARP6	7.80676336900005e-06	0.544519838055848	0.871	0.663	0.139842552228898
TSPAN31	7.86363130918766e-06	0.335021453495431	0.441	0.168	0.140861227641479
FAM3A	7.86859750886455e-06	0.408716611120953	0.345	0.116	0.140950187176291
LSM10	7.89878722745069e-06	0.415029427533681	0.519	0.242	0.141490975605324
HDHD5	7.92362546134263e-06	0.360051812156306	0.229	0.032	0.14193590288903
ARHGAP15	7.94693502141303e-06	0.465943372643213	0.616	0.368	0.142353447038572
MSRB3	8.02613734966308e-06	0.369067382843844	0.269	0.053	0.143772198344515
ENSMMUG00000013492	8.25231239456911e-06	0.341101863963949	0.405	0.147	0.147823671923916
EXOSC1	8.30680992069171e-06	0.368443743454917	0.335	0.105	0.148799886109351
ENSMMUG00000059569	8.32761670891e-06	0.385142762667695	0.274	0.063	0.149172598106705
NAA38	8.3684067192665e-06	-0.525651074985251	0.281	0.442	0.149903269562221
ENSMMUG00000039765	8.56072210813679e-06	0.444903693930498	0.412	0.179	0.153348215123054
UCHL5	8.57611521792962e-06	0.313566230682336	0.372	0.116	0.153623951898773
PAQR8	8.58286335343964e-06	-0.401183944022812	0.072	0.189	0.153744831250164
SNW1	8.74193236399128e-06	0.398226194893827	0.47	0.2	0.156594234436176
PAFAH1B3	8.82730145930305e-06	0.45151397361877	0.446	0.2	0.158123451040496
MRPL23	8.86551564560435e-06	0.300175503152344	0.812	0.516	0.158807981759711
NIBAN1	9.11354039789188e-06	0.576175387219439	0.621	0.389	0.163250849147437
CCDC97	9.13340044965305e-06	0.359305925559746	0.337	0.105	0.163606602254635
DTNBP1	9.16316905048261e-06	0.380602531548652	0.297	0.084	0.164139847201295
BZW2	9.29164596894631e-06	-0.421576949749116	0.155	0.305	0.166441254241735
CEP170	9.39691758947819e-06	0.388934610758256	0.576	0.274	0.168326984780323
DCXR	9.50544615914934e-06	-0.4032364201191	0.285	0.453	0.170271057048842
APEX1	9.65365874897526e-06	0.530645679446264	0.625	0.411	0.172925989170394
COX7A1	9.85027757099174e-06	-0.482297806772305	0.481	0.6	0.176448022129175
ENSMMUG00000006293	1.00637524502179e-05	0.400429799015087	0.682	0.411	0.180271997640753
INO80C	1.01018848708871e-05	0.336391644093692	0.323	0.095	0.180955063692201
BCL7C	1.01422805514128e-05	-0.292872060193141	0.077	0.2	0.181678671517458
MED10	1.015591158355e-05	0.337005919482476	0.481	0.189	0.181922844196131
CTSA	1.01581670442337e-05	-0.565534164255917	0.661	0.716	0.181963246263358
NSFL1C	1.02275406222995e-05	0.357670072547238	0.447	0.179	0.183205935167251
SIRT2	1.04636311491543e-05	0.311370763352811	0.355	0.116	0.187435024774802
SLC43A1	1.06127128885316e-05	0.330870211256187	0.24	0.042	0.190105525972266
CYBRD1	1.06814160936849e-05	-0.412562189139683	0.107	0.242	0.191336206486178
SREBF1	1.08919199356037e-05	0.429586469953154	0.271	0.063	0.195106961806468
CAP1	1.12286002987081e-05	0.383702446212979	0.915	0.768	0.201137917150757
DDX47	1.12930860387985e-05	0.352018387481949	0.334	0.105	0.202293050212997
C6H5orf34	1.13286410369704e-05	0.374214276944013	0.302	0.084	0.20292994689525
RNF130	1.13827120180081e-05	-0.59368998949481	0.343	0.495	0.203898520378579
BCL7A	1.15091169549561e-05	0.355555068688124	0.227	0.032	0.206162812014129
COQ10B	1.1545320316246e-05	0.303275188641638	0.247	0.042	0.206811322824915
TRIM38	1.15536131807232e-05	0.458915841706742	0.752	0.495	0.206959872906296
ATP5MG	1.16496500038193e-05	0.289307148710005	0.988	0.937	0.208680180518415
H2AZ2	1.17556518951538e-05	0.366911273986413	0.885	0.674	0.21057899239789
KLF6	1.1816876871754e-05	-0.6787145973966	0.625	0.705	0.21167571540373
RAMAC	1.1851620110178e-05	0.356253430170232	0.546	0.253	0.212298071033618
IFNGR1	1.20250515838942e-05	-0.542018455055994	0.471	0.568	0.215404749022296
EIF2S1	1.2111788370537e-05	0.29083833280327	0.46	0.189	0.21695846508143
NANS	1.22114644778241e-05	0.375759616277323	0.623	0.347	0.218743963191264
ABR	1.24393442513778e-05	-0.479364425798369	0.194	0.347	0.222825973574931
SCNM1	1.2582405893367e-05	0.290208252863872	0.349	0.105	0.225388636767884
MAPKAPK2	1.25984205246179e-05	0.356146071622532	0.224	0.032	0.225675506857481
SRGAP2	1.26808663288901e-05	0.410826906856991	0.3	0.084	0.227152358549408
LIN37	1.2716153440068e-05	0.315563822268421	0.274	0.063	0.227784456571938
ETFB	1.27701191970219e-05	0.417429195107553	0.709	0.463	0.228751145176254
FBXW11	1.28946898733454e-05	0.339167079719376	0.423	0.158	0.230982579701236
CORO1A	1.29815116209865e-05	0.457372016066131	0.894	0.832	0.232537817666731
LAMP1	1.3117989369557e-05	0.305658214301421	0.709	0.389	0.234982543576874
IQGAP2	1.33801598403138e-05	0.354766849316819	0.245	0.042	0.23967880321954
DENND1B	1.35303214910055e-05	-0.385431319684239	0.095	0.221	0.242368648868381
DCAF11	1.36303318749463e-05	0.365217618043196	0.42	0.168	0.244160134875913
NCLN	1.37493528120178e-05	0.307898587733602	0.334	0.105	0.246292156921674
TOR2A	1.38834979262698e-05	0.394129341298009	0.295	0.084	0.24869509835327
NFKBIB	1.39624818793859e-05	0.411134252388113	0.495	0.253	0.25010993790544
SLTM	1.3978467335262e-05	0.285764563345881	0.48	0.2	0.250396285376549
NOC2L	1.42347285761063e-05	0.308825132791904	0.245	0.042	0.254986692983793
ENSMMUG00000006965	1.43877606665088e-05	-0.440300247133841	0.401	0.558	0.257727956819172
MRPL49	1.44764101879888e-05	0.314115186768539	0.424	0.168	0.259315935697444
NDUFAF1	1.46989717444899e-05	0.33867050249552	0.216	0.032	0.263302680859048
ZMAT2	1.47560219977504e-05	0.342952304364835	0.526	0.242	0.264324622045702
PDHA1	1.4822645093829e-05	0.326595710490653	0.33	0.105	0.265518041565759
RO60	1.52908350966006e-05	0.372483627273522	0.552	0.284	0.273904729085407
UBE2N	1.53451986607994e-05	0.398967554321595	0.697	0.432	0.2748785436109
IER3	1.54867085904484e-05	-0.566396888217715	0.264	0.442	0.277413410980703
TDRD7	1.56353831942783e-05	0.302872888837682	0.202	0.021	0.280076619159108
CCSER2	1.56562139806352e-05	0.281519507690392	0.334	0.105	0.280449761035118
PSMD14	1.57839644736811e-05	0.338927550578908	0.421	0.179	0.28273815561705
ACAP1	1.5870645520249e-05	0.272741916644073	0.412	0.168	0.284290873204221
BTAF1	1.5891296864415e-05	0.354807008322205	0.237	0.042	0.284660800732266
ATP6V0A1	1.64715381168639e-05	-0.486173782502985	0.163	0.316	0.295054662287384
SLAMF8	1.6503797652586e-05	-0.290450768325182	0.042	0.137	0.295632527350773
ENSMMUG00000064773	1.65747924217337e-05	0.540104401245199	0.591	0.379	0.296904256650516
TBC1D16	1.68660368785574e-05	0.334862323766399	0.214	0.032	0.302121318605599
HINT1	1.72085237855942e-05	-0.312184546973781	0.975	0.947	0.308256286571349
WSB1	1.72776951308061e-05	0.383364644878494	0.718	0.421	0.309495352878129
ENSMMUG00000020721	1.72804980714566e-05	-0.492729867381335	0.147	0.305	0.309545561954002
MRPL28	1.7651939682166e-05	0.341544749795686	0.513	0.253	0.31619919552664
ENSMMUG00000061959	1.76523851177808e-05	1.36084529587843	0.29	0.084	0.316207174614808
IL18R1	1.78980130152774e-05	0.30762365064759	0.186	0.011	0.320607107142665
IWS1	1.79919604903593e-05	0.349365567565236	0.297	0.084	0.322289988263807
BAK1	1.79921811195134e-05	0.363158543101026	0.27	0.063	0.322293940393843
FNBP1L	1.84913518280038e-05	0.375745618852361	0.686	0.411	0.331235585295032
NFU1	1.85661951422626e-05	0.433870400278254	0.49	0.253	0.332576253583351
ENSMMUG00000055627	1.87819354504847e-05	-0.689761348353329	0.55	0.632	0.336440809724532
ENSMMUG00000013289	1.89326000323771e-05	0.50115355230476	0.331	0.116	0.339139664379971
CAMTA1	1.8935599294498e-05	-0.587374392957676	0.245	0.389	0.339193390162343
CUL5	1.90512127701308e-05	0.459913786305621	0.519	0.274	0.341264374351353
CSF2RB	1.9113864215279e-05	0.473998978824922	0.732	0.526	0.342386649688293
ST3GAL2	1.91592603058844e-05	0.368580599518698	0.277	0.074	0.343199829859306
TCP1	1.94310215597364e-05	0.302931356725794	0.434	0.189	0.348067889199558
POLR2C	1.95648724461248e-05	0.317845063050945	0.284	0.074	0.350465560127434
SP140	1.95967384860829e-05	0.37353417806804	0.687	0.421	0.351036376501204
FCHO1	1.97082280447002e-05	0.343290925721366	0.249	0.053	0.353033488964714
SPOP	1.97294866021067e-05	0.394800631916335	0.434	0.189	0.353414293503537
ZNF385C	1.99973310865088e-05	0.338097722111744	0.201	0.021	0.358212191752632
THOC6	1.99985811615275e-05	0.341591017288843	0.37	0.137	0.358234584346442
LMAN1	2.01157871957235e-05	0.426162733671101	0.382	0.158	0.360334096036995
ENSMMUG00000017097	2.02388722570589e-05	0.364627657198051	0.432	0.189	0.362538918740696
XRCC5	2.02676153477165e-05	0.329107954641922	0.715	0.442	0.363053793723645
SHFL	2.03496373477934e-05	0.333486315821606	0.218	0.032	0.364523053811024
TFG	2.03646685299699e-05	0.323235303629561	0.469	0.211	0.364792307377352
ZNF428	2.03851740467197e-05	0.301187779068867	0.363	0.137	0.36515962269889
ZNF506	2.05233582494644e-05	0.359176047209222	0.354	0.126	0.367634916322656
SLC46A3	2.05884327858547e-05	0.380720454923571	0.479	0.211	0.368800596493016
NUBP2	2.06538178300589e-05	0.357469246237247	0.468	0.211	0.369971838789846
EIPR1	2.07296166432748e-05	0.324959508762105	0.365	0.126	0.371329622930982
NUP62	2.07698603616361e-05	0.497793955806687	0.405	0.168	0.372050508657988
CNOT8	2.12607318466306e-05	0.359714921260123	0.43	0.179	0.380843489568693
RNMT	2.13605428789249e-05	0.39975398067438	0.401	0.179	0.382631404590182
LTA4H	2.15362224115652e-05	-0.74479216748616	0.346	0.484	0.385778352058368
PLXND1	2.1715344968187e-05	0.352037412203264	0.213	0.032	0.388986974415134
DAP3	2.17817275253654e-05	0.366534681466466	0.392	0.158	0.39017608516187
PREB	2.18960733632159e-05	0.370299840511136	0.32	0.105	0.392224362155287
SHMT2	2.21252800555853e-05	0.355615464985287	0.317	0.095	0.3963301416357
EIF4H	2.22397596346816e-05	0.421678725565518	0.625	0.379	0.398380814336052
MOSPD2	2.22913331093003e-05	-0.297648377067633	0.05	0.147	0.399304649986896
DNAJA2	2.23410675566308e-05	0.340570125112263	0.383	0.147	0.400195543141927
KDM5A	2.23521730974741e-05	0.399895609687162	0.38	0.158	0.400394476695053
COMMD1	2.24326807776123e-05	0.389471597620675	0.416	0.189	0.401836610769369
ARHGAP24	2.24991229824486e-05	0.36842921769943	0.304	0.095	0.403026789984602
MSN	2.26452212143456e-05	-0.479367641897127	0.612	0.642	0.405643847612572
RIMS3	2.26535273628641e-05	0.358864401016933	0.162	0	0.405792635650984
CYHR1	2.27184916897665e-05	0.346511841846959	0.399	0.168	0.406956341638788
SMIM1	2.28725256135116e-05	0.336476606706715	0.181	0.011	0.409715551314833
TSNAX	2.29071963075768e-05	0.344338433249851	0.302	0.095	0.410336607457624
OXA1L	2.29183431744125e-05	0.388525901184546	0.514	0.263	0.41053628128325
PPP2R2A	2.2922699902828e-05	0.375857694877842	0.438	0.189	0.410614323359358
ZNFX1	2.32395720339412e-05	0.47472361490627	0.557	0.326	0.416290453843988
TMED2	2.36428393090227e-05	0.388513651859198	0.735	0.484	0.423514180542524
PIGT	2.36680086021858e-05	0.307791695181818	0.33	0.105	0.423965038090953
LEPROTL1	2.42955016613382e-05	0.358825901356137	0.497	0.242	0.435205321259551
SERPINB13	2.44044527627869e-05	0.329385502386129	0.16	0	0.437156962339801
ENSMMUG00000023388	2.45442589648859e-05	0.315465534223804	0.18	0.011	0.439661310838001
RAB2A	2.45694163868561e-05	0.389861726738649	0.6	0.326	0.440111955737753
DNAJC2	2.45827721796379e-05	0.323873610389959	0.285	0.074	0.440351198053854
FOSB	2.47695795793644e-05	-0.534316348121125	0.173	0.326	0.443697479005155
RRAGA	2.48468783652243e-05	0.368036678473046	0.376	0.158	0.445082132156262
SLFN12L	2.53288069996278e-05	0.293378122278192	0.16	0	0.453714919784332
ZNF124	2.53288075169e-05	0.305097598132228	0.16	0	0.45371492905023
YARS1	2.54284500992845e-05	0.375177698153023	0.35	0.126	0.455499826628484
SLC25A17	2.5749717473e-05	0.360258828755145	0.282	0.074	0.461254689093849
NME3	2.5945582497702e-05	-0.467586208034223	0.179	0.326	0.464763219281336
NASP	2.6012983413637e-05	0.369741944445662	0.415	0.179	0.46597057188848
HYOU1	2.61965657241827e-05	0.404308521684342	0.366	0.147	0.469259081817284
SNAP29	2.63251226031207e-05	0.29471076155037	0.318	0.095	0.4715619211897
TAF15	2.63413207358591e-05	0.380915641840421	0.601	0.337	0.471852078341444
FGL2	2.6692308682438e-05	-0.579321362129899	0.695	0.768	0.478139325428512
MRPL18	2.68172291367612e-05	0.359931222392823	0.51	0.253	0.480377025526804
RAN	2.68626273783712e-05	0.322111653977109	0.901	0.716	0.481190244228763
FAM111A	2.71983768685892e-05	0.380061553306114	0.431	0.189	0.487204524847039
RAB8B	2.73518220325222e-05	0.498622455368118	0.388	0.158	0.489953188068571
PIN1	2.74513520607755e-05	0.356752877086574	0.609	0.316	0.491736069464671
MED30	2.75960429628973e-05	0.323628272915665	0.431	0.179	0.494327917594379
AIMP2	2.76035530388162e-05	0.3093552340971	0.239	0.053	0.494462445584315
FAM178B	2.79785779875727e-05	0.399439179600633	0.198	0.021	0.50118026749139
FNBP4	2.8084655086858e-05	0.368807961438476	0.329	0.116	0.503080426570887
CDC40	2.85213378741999e-05	0.387489756440572	0.351	0.137	0.510902725340543
AARS1	2.85951878286347e-05	0.329920403362357	0.39	0.158	0.512225599574333
RER1	2.88806719250041e-05	0.381700476182451	0.822	0.579	0.517339476192598
PCBD1	2.88893095690263e-05	-0.513896067311195	0.121	0.253	0.517494202309968
PDZD11	2.92146836844136e-05	0.319614340041765	0.443	0.2	0.5233226288389
TBC1D4	2.92336861352773e-05	-0.347961002920487	0.153	0.316	0.523663019741222
SCFD1	2.93880799312612e-05	0.342452820334631	0.291	0.084	0.526428675808682
CBX1	2.9457112714729e-05	0.327635006091378	0.348	0.116	0.52766526005894
NLRP3	2.94895636233004e-05	-0.328178933905849	0.089	0.211	0.528246553184181
CLEC12A	2.95165493230468e-05	-0.31035191624734	0.093	0.221	0.528729948023737
ANAPC2	2.97225131316479e-05	0.311913325103565	0.227	0.042	0.532419377727209
MRPL20	2.99316586209955e-05	0.374586769458777	0.634	0.368	0.536165800877892
SMG7	2.99940794925827e-05	0.294750817669567	0.388	0.147	0.537283945950634
MTRF1L	3.02409967692808e-05	0.36252232347503	0.285	0.084	0.541706975128128
SMC6	3.03594170641106e-05	0.352714227154387	0.293	0.084	0.543828237869413
PSMG4	3.04765380443488e-05	0.367219652336297	0.353	0.126	0.54592622598842
GON7	3.07610691482555e-05	0.257934402257388	0.371	0.126	0.551023031652701
SDF2L1	3.08185417825692e-05	0.306250778155021	0.487	0.221	0.552052538951163
DIDO1	3.09519001439391e-05	0.288823720020892	0.293	0.084	0.55444138727838
GNPDA1	3.11104678257974e-05	0.346681480302353	0.291	0.084	0.557281810163509
NKIRAS2	3.11636711496898e-05	0.273792286388665	0.28	0.074	0.558234841304394
FAM174C	3.16286997124919e-05	0.332861029700099	0.624	0.379	0.566564897949867
ST8SIA4	3.1632759107586e-05	0.557654492264491	0.462	0.232	0.566637613894189
SMNDC1	3.18292855339534e-05	0.288056299228818	0.525	0.253	0.570157991769707
ENSMMUG00000048973	3.23453061476098e-05	0.346458234449628	0.447	0.2	0.579401469022134
ENSMMUG00000023553	3.25374146278732e-05	-0.446911019041505	0.197	0.347	0.582842708229093
ITPK1	3.26777301344885e-05	-0.285021204066907	0.082	0.2	0.585356179899092
MKKS	3.3448514189357e-05	0.376251086349112	0.493	0.253	0.599163234673953
WDR63	3.3869783874102e-05	-0.269502710266813	0.039	0.126	0.606709438536789
TAX1BP3	3.39587542604571e-05	0.434062566681659	0.751	0.526	0.608303165067567
LRR1	3.40376047283415e-05	0.268214869221073	0.192	0.021	0.609715613498782
RIC8A	3.41813241767892e-05	0.265148521371651	0.269	0.074	0.612290059978824
BCAT1	3.43695810333214e-05	0.270990822662867	0.176	0.011	0.615662305049887
ATP5PD	3.48159119945834e-05	0.340071917761137	0.802	0.558	0.623657431558973
SLC50A1	3.48870885134584e-05	0.428840346159768	0.411	0.189	0.62493241654158
SPCS2	3.50597168374954e-05	0.35714788400802	0.708	0.463	0.628024707710056
ENSMMUG00000064092	3.51097943523581e-05	0.335112549629141	0.272	0.074	0.628921746233791
APTX	3.53428226253331e-05	0.284609796359648	0.155	0	0.633095981687592
ZNF384	3.54847556805633e-05	0.312996122989975	0.223	0.042	0.63563842850593
PFDN5	3.6164203070437e-05	-0.308458002496192	0.964	0.979	0.647809369600739
SEC23B	3.64849385174628e-05	0.352238749878026	0.301	0.095	0.653554703663311
DERPC	3.6728719652832e-05	0.283976990664384	0.383	0.147	0.65792155514118
GAPDH	3.688813167966e-05	-0.31102308886009	0.938	0.947	0.66077710277775
ITFG2	3.74762859939187e-05	0.34212636200618	0.329	0.116	0.671312711009066
ZDHHC17	3.75306472354841e-05	0.358933428873091	0.241	0.053	0.672286483929227
CTR9	3.84148228279709e-05	0.316798990450864	0.236	0.053	0.688124721317442
TRIAP1	3.92350743707161e-05	0.275667326431277	0.209	0.032	0.702817887202638
DNPH1	3.94714163694989e-05	0.319298258220746	0.153	0	0.707051481426834
USO1	3.96500479414275e-05	0.341519361977199	0.447	0.2	0.710251308774791
FBRS	3.96851877565069e-05	0.282071032934482	0.192	0.021	0.710880768282307
SUN2	3.9822741819893e-05	-0.417889691814967	0.161	0.305	0.713344774219743
FUBP1	4.03352747839599e-05	0.294739954967057	0.384	0.147	0.722525777205075
AGA	4.04302814381034e-05	0.302726339662146	0.403	0.158	0.724227631400746
ENSMMUG00000020629	4.04318595332882e-05	0.314543125892067	0.365	0.147	0.724255899819791
PPIH	4.04657523938409e-05	0.372646001901585	0.534	0.295	0.724863022630873
LIPA	4.05943065186989e-05	-0.547169858017439	0.112	0.232	0.727165812669453
CPSF6	4.07082512344917e-05	0.287976683491134	0.334	0.105	0.72920690436345
BIRC3	4.09001590000915e-05	0.541574601310756	0.599	0.316	0.732644548168639
RBM6	4.09765155350029e-05	0.33123836441315	0.254	0.063	0.734012322778507
GSN	4.11985413028216e-05	-0.545408671293743	0.866	0.853	0.737989470357443
RHOA	4.16085300594153e-05	-0.288385744131246	0.99	0.989	0.745333598954307
H4C8	4.17127745507413e-05	0.469279120519551	0.375	0.158	0.747200930527429
TSTA3	4.18215647897987e-05	0.314874314226853	0.291	0.084	0.749149690079664
DSN1	4.21503875401599e-05	0.296906296724471	0.226	0.042	0.755039892006884
ARIH2	4.21906578356294e-05	0.303777151004041	0.34	0.116	0.75576125380963
EMB	4.24683531055828e-05	-0.436177285557253	0.122	0.253	0.760735609180305
AP1S3	4.24817483077561e-05	0.312194213874539	0.152	0	0.760975557436834
MNAT1	4.28297518985266e-05	0.279293836849892	0.305	0.095	0.767209345758307
PTRHD1	4.31160206771244e-05	0.421304345544938	0.676	0.442	0.77233727838933
RNF122	4.31261666140478e-05	0.323739986804424	0.188	0.021	0.772519022557439
TMEM229B	4.31659434761107e-05	0.312768282838898	0.22	0.042	0.773231545487571
PRMT2	4.33593432695521e-05	0.344176927162228	0.569	0.305	0.776695915987486
GPR174	4.36426353818129e-05	0.305133432728439	0.172	0.011	0.781770527594414
SUPT16H	4.380525098564e-05	0.39196441178993	0.405	0.189	0.78468346090577
D2HGDH	4.38531575026134e-05	-0.313237115333547	0.077	0.189	0.785541610344313
MED13L	4.39444796939864e-05	0.360265118465156	0.39	0.158	0.787177464758378
PRPF3	4.39766467993081e-05	0.321609656663679	0.235	0.053	0.787753674116005
SUCLG1	4.40358519304795e-05	0.363032985081928	0.756	0.526	0.78881421563068
SIGMAR1	4.41254448343173e-05	0.347230198772699	0.288	0.084	0.790419093317125
NDUFS3	4.45929022786418e-05	0.358604508538326	0.528	0.284	0.79879265851731
DCAKD	4.49029278959893e-05	0.300469795950167	0.188	0.021	0.804346147400856
QSOX1	4.51649672329015e-05	-0.396695410166504	0.131	0.263	0.809040058042965
HSD17B4	4.54366704879264e-05	-0.500712535534389	0.502	0.611	0.813907078450225
YEATS4	4.57159676571914e-05	0.26462131273802	0.151	0	0.81891012864327
EMILIN1	4.59259085774559e-05	0.312625068085331	0.275	0.074	0.822670800347967
CREB1	4.59691187823348e-05	0.310255771558683	0.381	0.147	0.823444824747963
TES	4.66209446762651e-05	0.319102469076018	0.373	0.147	0.835120981985937
LSM7	4.66371007921333e-05	0.337425143135154	0.657	0.358	0.835410386489485
TBC1D22A	4.71766332195776e-05	0.35824490176915	0.385	0.158	0.845075030862294
INO80D	4.74220660690584e-05	0.273562764688677	0.151	0	0.849471469495043
KCTD19	4.74220717909765e-05	0.323183867130105	0.151	0	0.849471571991762
ID2	4.75792152608368e-05	-0.328880887455457	0.246	0.442	0.852286482967369
EFTUD2	4.75800183799524e-05	0.29696356849788	0.299	0.095	0.852300869240087
NDUFA8	4.77197430144986e-05	0.305492599779613	0.591	0.316	0.854803756618714
SETD1B	4.84640384787519e-05	-0.303344738048795	0.077	0.189	0.868136321269882
SZRD1	4.86230516280254e-05	0.410909455584548	0.515	0.284	0.87098472381282
PACC1	4.87345251423794e-05	0.290352248353664	0.186	0.021	0.872981548875441
CASP3	4.88401615952821e-05	0.395078873956959	0.367	0.158	0.874873814656289
TTC14	4.89544111787837e-05	0.376753603898444	0.298	0.105	0.876920367445553
VTI1B	4.90052232709845e-05	0.353872356276489	0.458	0.221	0.877830564453145
ZNF559	4.9190320011888e-05	0.281119861570931	0.15	0	0.88114620237295
TLE2	4.93227785360341e-05	0.31383391875942	0.26	0.063	0.883518931915978
PPID	5.03118207721083e-05	0.303110648054756	0.268	0.074	0.901235645490776
PRPF38B	5.04009903718425e-05	0.392378727387446	0.527	0.284	0.902832940530814
TMED1	5.0755187267455e-05	0.299229567034023	0.238	0.053	0.909177669521921
EMC6	5.07859516281634e-05	0.373993219495017	0.602	0.358	0.909728751515291
KXD1	5.08403886874256e-05	0.291850926048237	0.485	0.242	0.910703882557855
BCAP31	5.11771442060697e-05	0.398226439362547	0.675	0.421	0.916736184163327
EED	5.17731257592954e-05	0.260655056246599	0.382	0.147	0.927412001726259
CNOT4	5.22806605454161e-05	0.31249951281988	0.323	0.116	0.936503472350038
ARL6IP5	5.31976686246163e-05	0.413871034578487	0.637	0.4	0.952929838072751
FBXO31.1	5.32321047445466e-05	0.330444809242963	0.164	0.011	0.953546692289064
FCGR2B	5.36908886271941e-05	-0.673168798843009	0.242	0.379	0.961764887978928
RPL12	5.405606572894e-05	-0.263519352899217	0.996	1	0.968306305402503
UFD1	5.40660668389927e-05	0.317219303597874	0.414	0.179	0.968485455286877
EIF1B	5.44680111588675e-05	0.262962260545356	0.532	0.263	0.975685483888793
SNRNP27	5.49489078623266e-05	0.327943413097214	0.401	0.168	0.984299786537857
DDX27	5.51364865337314e-05	0.309908278168185	0.202	0.032	0.98765988327873
TWF2	5.51716421303496e-05	-0.421703670044902	0.598	0.684	0.988289625480953
RPA3	5.60197360084524e-05	0.361536106139882	0.522	0.274	1
SHKBP1	5.60908041564537e-05	0.365054782374535	0.382	0.168	1
SDF2	5.62469685076196e-05	0.306930002574689	0.34	0.126	1
UBE2A	5.65557678037975e-05	0.327719670454405	0.602	0.316	1
MPDU1	5.65662863355659e-05	0.302905201918641	0.379	0.147	1
LSM6	5.67846584660656e-05	-0.59163237078963	0.27	0.4	1
HIF1AN	5.70938455625929e-05	0.252006401539866	0.184	0.021	1
ITPR1	5.71639715502157e-05	0.323434506276563	0.22	0.042	1
TANGO2	5.78433122037348e-05	0.307151672119731	0.27	0.074	1
ZSWIM7	5.78434958959119e-05	0.340882547786546	0.34	0.126	1
WIPI2	5.88070717635286e-05	0.310916425963889	0.317	0.116	1
NTMT1	5.99733426175461e-05	0.270225350635846	0.246	0.063	1
SRP68	6.00967390462293e-05	0.335617071992965	0.264	0.084	1
TASP1	6.0469947146016e-05	0.293364539126932	0.186	0.021	1
BCLAF1	6.13076111115705e-05	0.33912453019132	0.519	0.253	1
SSH2	6.182029531374e-05	0.287763210861728	0.186	0.021	1
HDGF	6.32781129549301e-05	0.31192529869772	0.332	0.126	1
GNL3	6.35375524672777e-05	0.280019197324102	0.268	0.074	1
POMP	6.55418696922841e-05	0.363764529309687	0.835	0.674	1
PDE7A	6.5609579640846e-05	0.300203712241133	0.165	0.011	1
EIF4B	6.58046940462035e-05	-0.49013091112043	0.621	0.663	1
CBX5	6.60131542566925e-05	0.34593232536484	0.295	0.095	1
ANKRD39	6.60776543704569e-05	0.314709689656214	0.23	0.053	1
RNF7	6.61869062908816e-05	0.350472011941475	0.632	0.389	1
GRSF1	6.62093935855124e-05	0.346158576842112	0.387	0.158	1
SRSF5	6.62236566045465e-05	0.415701802557032	0.73	0.484	1
CHID1	6.64246536875067e-05	0.349520092905037	0.421	0.189	1
TIMM44	6.70699611633636e-05	0.299832569967996	0.232	0.053	1
STAR	6.77637648327801e-05	0.303664250154208	0.416	0.179	1
ENSMMUG00000062772	6.78595215869437e-05	-0.328250889630725	0.066	0.168	1
DNAJB12	6.79043321697394e-05	0.280653790782519	0.371	0.147	1
KLHDC4	6.79185068489739e-05	0.290949754194075	0.245	0.063	1
TTC9C	6.81040253299239e-05	0.300634193504102	0.214	0.042	1
ENSMMUG00000049089	6.8677967540224e-05	0.327847093295362	0.293	0.095	1
PDRG1	6.92952478314613e-05	0.316902982626236	0.608	0.326	1
ENSMMUG00000051239	7.01740584548497e-05	-0.256750679882628	0.996	1	1
SUMO1	7.08633450020796e-05	0.3502481570224	0.667	0.421	1
TMOD3	7.11892644954828e-05	0.322365745217371	0.548	0.295	1
SGPL1	7.17088987440884e-05	-0.46190284498289	0.157	0.295	1
HNRNPH3	7.17809315293832e-05	0.35781145687228	0.673	0.389	1
RECQL5	7.23152900345574e-05	0.27369618571221	0.185	0.021	1
IPO8	7.3335718455332e-05	-0.368407482007711	0.09	0.2	1
JPT1	7.33546213279825e-05	0.265651574429705	0.99	0.979	1
POP5	7.39084664420566e-05	0.297852219029019	0.277	0.084	1
NDUFAF8	7.39194297372394e-05	0.324430046382177	0.554	0.305	1
ETS1	7.39433423391367e-05	0.324752530333268	0.196	0.032	1
ATP8B2	7.41878091703116e-05	0.29009208779367	0.164	0.011	1
NDUFAF3	7.45569703551632e-05	0.338437853314633	0.577	0.316	1
PHC3	7.47708915113875e-05	0.326955907294604	0.26	0.074	1
EIF4E2	7.59461985242787e-05	0.338023785177073	0.531	0.295	1
CD320	7.61986445568766e-05	0.390088491950466	0.723	0.484	1
FN1	7.65704887922124e-05	-0.594071347281454	0.071	0.179	1
ELOC	7.74507792154661e-05	-0.582346644474629	0.338	0.453	1
CEBPZ	7.77295192055929e-05	0.321901060874096	0.337	0.126	1
EIF4A2	7.78418423318751e-05	-0.498857463748625	0.664	0.695	1
IPO7	7.8142326290623e-05	-0.471874005972921	0.207	0.337	1
UTY	7.81696783141165e-05	0.297222004680196	0.178	0.021	1
EPC1	7.82622196889036e-05	-0.372931336201331	0.147	0.284	1
RPP25L	7.83985510306448e-05	0.305864484145857	0.226	0.053	1
PSMC1	7.84834298514419e-05	0.269242361752772	0.452	0.2	1
SIL1	7.99109515799264e-05	0.303044764301098	0.289	0.095	1
SMC3	8.10945846036261e-05	0.328025887738825	0.354	0.137	1
POLR3E	8.14045499850095e-05	0.290521524402822	0.177	0.021	1
EMG1	8.16258816982577e-05	0.291761114587657	0.343	0.137	1
GNAI2.1	8.21817349838832e-05	-0.53922439496593	0.688	0.705	1
MAPRE2	8.31462462459466e-05	0.313168131110133	0.321	0.116	1
DDX23	8.32102229541352e-05	0.315985850113831	0.302	0.105	1
NAPG	8.34298346944852e-05	0.282394273979306	0.231	0.053	1
BCCIP	8.36056821203999e-05	0.343433508981212	0.54	0.284	1
RAB7B	8.39785034629927e-05	-0.435836792424152	0.15	0.295	1
PDIA5	8.50566319162957e-05	0.289075294131259	0.194	0.032	1
CHTOP	8.55885562328448e-05	0.319458680410501	0.484	0.242	1
SLC30A5	8.75428291949852e-05	0.305827062059155	0.21	0.042	1
ENSMMUG00000019238	8.80853972330214e-05	0.279097981761395	0.592	0.347	1
ARL3	8.87098688020997e-05	0.296446855521976	0.177	0.021	1
FRMD8	8.89280409252872e-05	0.294409225488083	0.266	0.074	1
SERPING1	8.94700426594164e-05	0.489771089655718	0.193	0.032	1
ENSMMUG00000003130	8.97161929088445e-05	0.365663818744107	0.281	0.095	1
ENSMMUG00000011868	9.11785863988905e-05	0.494632220595715	0.175	0.021	1
STX16	9.13143175610313e-05	0.302876827460445	0.317	0.116	1
CBR1	9.13752075872882e-05	0.325436455381093	0.292	0.095	1
DCTN3	9.16664691551911e-05	0.31794405706077	0.71	0.453	1
CRTC2	9.23187886235526e-05	0.302849279571056	0.307	0.105	1
MLEC	9.25344475649331e-05	0.363908809861826	0.465	0.242	1
SETX	9.28594041011023e-05	0.34117202689788	0.339	0.137	1
NUCB1	9.57567103836261e-05	0.317460516657058	0.616	0.347	1
GMPR2	9.58097613367029e-05	0.281047349160351	0.456	0.211	1
MRPL53	9.58963839494552e-05	0.274176219511219	0.709	0.442	1
KRBOX4	9.62423947258843e-05	0.333746758981098	0.22	0.053	1
CCT5	9.65333725741828e-05	0.25887090106957	0.605	0.347	1
POLDIP2	9.83102122856996e-05	0.286546653613188	0.314	0.116	1
HPCAL1	9.93820114136746e-05	0.350990675124858	0.504	0.253	1
PCBP1	9.9388471171569e-05	-0.291418915540447	0.848	0.874	1
FTSJ3	9.95180335570798e-05	0.300952867181336	0.271	0.084	1
ARHGDIB	9.99396592935699e-05	-0.501403288595886	0.752	0.789	1
RNASEH1	0.00010107416227184	0.256994372937268	0.263	0.074	1
TTC39A	0.000101646503253115	0.276457423246535	0.139	0	1
SEMA4C	0.000101646507266604	0.302806801788038	0.139	0	1
ELL2	0.000102568176432546	0.375565908850059	0.271	0.095	1
PDCD5	0.000102604663167686	0.356620013080973	0.511	0.274	1
WDR41	0.000104169596459213	0.29851646994645	0.289	0.095	1
ENSMMUG00000011580	0.000105528647028522	0.381318166375589	0.421	0.2	1
MED4	0.000106414725679366	0.252463946152569	0.431	0.189	1
TMX2	0.000106525434437489	0.276522002761425	0.246	0.063	1
CCDC127	0.00010691695531081	0.250946217784529	0.246	0.063	1
OXR1	0.000107338241351181	0.267347688332577	0.393	0.168	1
PPHLN1	0.000107586257290552	0.284344775886445	0.387	0.168	1
PLAUR	0.000107708363659224	0.461766795064107	0.361	0.168	1
SLC35A4	0.000108394485836369	0.29028250939008	0.264	0.084	1
ARMCX6	0.000108907556760244	0.269374429674171	0.249	0.063	1
HPS4	0.00010999300689153	0.27595451111933	0.194	0.032	1
DNAJB9	0.000110186979569162	0.368064745156053	0.43	0.221	1
PEBP1	0.000110549225367133	0.454974263377581	0.825	0.653	1
FKBP5	0.000111952981675115	0.331426995866795	0.318	0.116	1
ZNF394	0.000112183914724893	0.269708332711069	0.191	0.032	1
EIF5B	0.000112643570000221	0.387044102067208	0.481	0.263	1
STX18	0.000113427271261487	0.314226109759489	0.282	0.095	1
SCPEP1	0.000114289365441027	-0.490041778345163	0.249	0.379	1
TMED3	0.000114746333476376	0.308874456460817	0.497	0.263	1
FAM174B	0.000114922045963366	0.275365492722338	0.158	0.011	1
GGT5	0.000114922325278908	0.323686786186953	0.153	0.011	1
DNTTIP2	0.000114963179731367	0.304960027992437	0.424	0.189	1
PNMA1	0.000115359422838571	0.289070013191133	0.259	0.074	1
TNRC6B	0.000115933452130387	0.298852774881451	0.346	0.137	1
RPP21	0.000117188878976925	-0.455413907849614	0.159	0.284	1
CHRNA1	0.000117358724358662	0.377181292297389	0.137	0	1
SLC6A9	0.000117793083459489	0.34166720530729	0.17	0.021	1
IL18BP	0.000118610949633491	0.410367647034598	0.38	0.168	1
PRDX6	0.000119611667209901	-0.412888904987424	0.522	0.632	1
TFAM	0.000119971120433983	0.288940653922563	0.242	0.063	1
CPPED1	0.000120927175242617	0.32276848862264	0.326	0.126	1
CYorf15A	0.000121643683290923	0.253725894015173	0.136	0	1
ADA2	0.000123458197585868	0.370991470348224	0.707	0.453	1
PEMT	0.000123470710521886	0.281839883507775	0.17	0.021	1
FKBP3	0.000124911660256742	0.319828643481469	0.449	0.211	1
CD58	0.000124953032696729	-0.445359963294784	0.401	0.537	1
SMIM5	0.000125230462400771	0.297235492390871	0.156	0.011	1
GTF2F2	0.000125710859341631	0.273523475231507	0.34	0.126	1
DCTN2	0.000125817797441346	0.322209894589653	0.519	0.274	1
TNFSF13B	0.000125923600762783	0.30684481574766	0.697	0.442	1
ACAA1	0.000127641805227155	0.282779868947115	0.402	0.179	1
ENSMMUG00000056183	0.000128257586808411	-0.43839325606046	0.966	0.989	1
[truncated: 637 more rows]
